# Supplementary material for: Integrated multiomics analysis identifies PHLDA1+ fibroblasts as prognostic biomarkers and mediators of biological functions in pancreatic cancer
Source: Front Immunol. 2025 Jul 4;16:1592416. doi: 10.3389/fimmu.2025.1592416 (PMC12271128; doi:10.3389/fimmu.2025.1592416)
Supplement: Supplementary file 1 [file DataSheet1.zip]

Archive with 4 entries (3 files):
- R code/
- R code/bulk RNA code.txt
- R code/scRNAcode.txt
- R code/ST code.txt
