# Supplementary material for: Integrated multiomics analysis identifies PHLDA1+ fibroblasts as prognostic biomarkers and mediators of biological functions in pancreatic cancer
Source: Front Immunol. 2025 Jul 4;16:1592416. doi: 10.3389/fimmu.2025.1592416 (PMC12271128; doi:10.3389/fimmu.2025.1592416)
Supplement: Supplementary file 1 [file DataSheet1.zip › R code/bulk RNA code.txt]

##########Figure 2
###
library(survival)
library(survminer)
rt=read.table("clipboard",header=T,sep="\t",check.names=F,row.names=1)   
rt$futime=rt$futime/365 
var="Fibroblasts"                                                                  
a=ifelse(rt[,var]<=median(rt[,var]),"low","high")
diff=survdiff(Surv(futime, fustat) ~a,data = rt)
pValue=1-pchisq(diff$chisq,df=1)
fit=survfit(Surv(futime, fustat) ~ a, data = rt)
if(pValue<0.001){
  pValue="<0.001"
}else{
  pValue=paste0("=",round(pValue,3))
}
surPlot=ggsurvplot(fit, 
                   data=rt,
                   conf.int=TRUE,
                   pval=paste0("p",pValue),
                   pval.size=5,
                   risk.table=T,
                   legend.labs=c("High abundance","Low abundance"),
                   legend.title=var,
                   xlab="Time(years)",
                   break.time.by = 1,
                   risk.table.title="",
                   palette=c("#df553f","#8b83bc"),
                   risk.table.height=.25)          
pdf(file=paste0(var,".survival.pdf"), width = 6.5, height = 5.5,onefile = FALSE)
print(surPlot)
dev.off()


###
library(ggplot2)
library(ggsignif)
data=read.table("clipboard",sep = "\t",header = T,check.names = F)
pdf(file = "2.2_Histologic_grade.pdf",width = 7.5,height = 6)
ggplot(data=data,aes(x=Histologic_grade,y=Fibroblasts,colour = Histologic_grade))+ 
  geom_violin(
    alpha = 0.8,
    scale = 'width',
    
    trim = TRUE)+
  geom_boxplot(mapping=aes(x=Histologic_grade,y=Fibroblasts,colour=Histologic_grade,fill=Histologic_grade), 
               alpha = 0.5,
               size=1.5,
               width = 0.3)+ 
  geom_jitter(mapping=aes(x=Histologic_grade,y=Fibroblasts,colour = Histologic_grade), 
              alpha = 0.3,size=3)+
  scale_fill_manual(limits=c("G1","G2","G3/G4"), 
                    values =c( "#619CD9","#AAD7C8","#EDADC5"))+
  scale_color_manual(limits=c("G1","G2","G3/G4"), 
                     values=c("#619CD9","#AAD7C8","#EDADC5"))+ 
  geom_signif(mapping=aes(x=Histologic_grade,y=Fibroblasts), 
              comparisons = list(c("G1","G2"),c("G2","G3/G4"),c("G1","G3/G4")),
              map_signif_level=T,
              tip_length=c(0,0,0,0,0,0,0,0,0,0,0,0), 
              y_position = c(0.8,0.9,1), 
              size=1, 
              textsize = 7, 
              test = "t.test")+ 
  theme_bw()+
  labs(x="Histologic_grade",y="Enrichment of Fibroblasts")+ 
  theme(axis.title.x = element_text(size = 15),axis.title.y = element_text(size = 15),axis.text.x= element_text(size = 15),axis.text.y=element_text(size=15),strip.text = element_text(size = 15),
        legend.title = element_text(size = 15),legend.text = element_text(size = 15))
dev.off()

pdf(file = "2.2_Status.pdf",width = 7.5,height = 6)
ggplot(data=data,aes(x=Status,y=Fibroblasts,colour = Status))+ 
  geom_violin(
    alpha = 0.8,
    scale = 'width',
    
    trim = TRUE)+
  geom_boxplot(mapping=aes(x=Status,y=Fibroblasts,colour=Status,fill=Status), 
               alpha = 0.5,
               size=1.5,
               width = 0.3)+ 
  geom_jitter(mapping=aes(x=Status,y=Fibroblasts,colour = Status), 
              alpha = 0.3,size=3)+
  scale_fill_manual(limits=c("Stage I","Stage II","Stage III/IV"), 
                    values =c( "#619CD9","#AAD7C8","#EDADC5"))+
  scale_color_manual(limits=c("Stage I","Stage II","Stage III/IV"), 
                     values=c( "#619CD9","#AAD7C8","#EDADC5"))+ 
  geom_signif(mapping=aes(x=Status,y=Fibroblasts), 
              comparisons = list(c("Stage I","Stage II"),c("Stage II","Stage III/IV"),c("Stage I","Stage III/IV")),
              map_signif_level=T,
              tip_length=c(0,0,0,0,0,0,0,0,0,0,0,0), 
              y_position =  c(0.8,0.9,1), 
              size=1, 
              textsize = 7, 
              test = "wilcox.test")+ 
  theme_bw()+
  labs(x="Status",y="Enrichment of Fibroblasts")+ 
  theme(axis.title.x = element_text(size = 15),axis.title.y = element_text(size = 15),axis.text.x= element_text(size = 15),axis.text.y=element_text(size=15),strip.text = element_text(size = 15),
        legend.title = element_text(size = 15),legend.text = element_text(size = 15))
dev.off()

pdf(file = "2.2_Status.pdf",width = 6.5,height = 6)
ggplot(data=data,aes(x=Status,y=Fibroblasts,colour = Status))+ 
  geom_violin(
    alpha = 0.8,
    scale = 'width',
    
    trim = TRUE)+
  geom_boxplot(mapping=aes(x=Status,y=Fibroblasts,colour=Status,fill=Status), 
               alpha = 0.5,
               size=1.5,
               width = 0.3)+ 
  geom_jitter(mapping=aes(x=Status,y=Fibroblasts,colour = Status), 
              alpha = 0.3,size=3)+
  scale_fill_manual(limits=c("Alive","Dead"), 
                    values =c( "#619CD9","#EDADC5"))+
  scale_color_manual(limits=c("Alive","Dead"), 
                     values=c( "#619CD9","#EDADC5"))+ 
  geom_signif(mapping=aes(x=Status,y=Fibroblasts), 
              comparisons = list(c("Alive","Dead")),
              map_signif_level=T,
              tip_length=c(0,0,0,0,0,0,0,0,0,0,0,0), 
              y_position =  c(0.8,0.9,1), 
              size=1, 
              textsize = 7, 
              test = "wilcox.test")+ 
  theme_bw()+
  labs(x="Status",y="Enrichment of Fibroblasts")+ 
  theme(axis.title.x = element_text(size = 15),axis.title.y = element_text(size = 15),axis.text.x= element_text(size = 15),axis.text.y=element_text(size=15),strip.text = element_text(size = 15),
        legend.title = element_text(size = 15),legend.text = element_text(size = 15))
dev.off()


####
library(tidyverse)
library(ggplot2)
library(ggpubr)
library(cowplot)
library(ggExtra)
iris=read.table("clipboard",sep = "\t",header = T,check.names = F)
p <- ggplot(iris,aes_string(x = 'Fibroblasts',y = 'Ductal_tumour')) +
  geom_point(size = 2,color = '#EC0101',alpha = 0.5) +
  theme_bw() +
  theme(axis.title = element_text(size = 16),
        axis.text = element_text(size = 14),
        axis.ticks.length = unit(0.25,'cm'),
        axis.ticks = element_line(size = 1),
        panel.border = element_rect(size = 1.5),
        panel.grid = element_blank()
  ) +
  geom_smooth(method = 'lm',se = T,color = '#F9B208',size = 1.5,fill = '#FEA82F') +
  stat_cor(method = "pearson",digits = 3,size=6)

ggMarginal(p,type = "densigram",
           xparams = list(binwidth = 0.1, fill = "#B3E283",size = .7),
           yparams = list(binwidth = 0.1, fill = "#8AB6D6",size = .7))

###
outTab=data.frame()
library(survival)
rt=read.table("clipboard",header=T,sep="\t",row.names=1,check.names=F)
rt[,"futime"]=rt[,"futime"]/365  

for(i in colnames(rt[,3:ncol(rt)])){
  cox <- coxph(Surv(futime, fustat) ~ rt[,i], data = rt)    
  coxSummary = summary(cox)                           
  outTab=rbind(outTab,cbind(gene=i,HR=coxSummary$coefficients[,"exp(coef)"],      
                            z=coxSummary$coefficients[,"z"],                            
                            HR.95L=coxSummary$conf.int[,"lower .95"],
                            HR.95H=coxSummary$conf.int[,"upper .95"],
                            pvalue=coxSummary$coefficients[,"Pr(>|z|)"]))             
}
write.table(outTab,file="univariateCox.xls",sep="\t",row.names=F,quote=F)

###
rt <- read.table("clipboard",header=T,sep="\t",row.names=1,check.names=F)
gene <- rownames(rt)
hr <- sprintf("%.3f",rt$"HR")         
hrLow  <- sprintf("%.3f",rt$"HR.95L")
hrHigh <- sprintf("%.3f",rt$"HR.95H")
Hazard.ratio <- paste0(hr,"(",hrLow,"-",hrHigh,")")
pVal <- ifelse(rt$pvalue<0.001, "<0.001", sprintf("%.3f", rt$pvalue))
pdf(file="Forest.pdf", width =7,height =6)
n <- nrow(rt)
nRow <- n+1
ylim <- c(1,nRow)
layout(matrix(c(1,2),nc=2),width=c(3,2.5))
xlim = c(0,3)
par(mar=c(4,2.5,2,1))
plot(1,xlim=xlim,ylim=ylim,type="n",axes=F,xlab="",ylab="")
text.cex=0.8
text(0,n:1,gene,adj=0,cex=text.cex)
text(1.5-0.5*0.2,n:1,pVal,adj=1,cex=text.cex);text(1.5-0.5*0.2,n+1,'pvalue',cex=text.cex,font=2,adj=1)
text(3,n:1,Hazard.ratio,adj=1,cex=text.cex);text(3,n+1,'Hazard ratio',cex=text.cex,font=2,adj=1,)
par(mar=c(4,1,2,1),mgp=c(2,0.5,0))
xlim = c(0,max(as.numeric(hrLow),as.numeric(hrHigh)))
plot(1,xlim=xlim,ylim=ylim,type="n",axes=F,ylab="",xaxs="i",xlab="Hazard ratio")
arrows(as.numeric(hrLow),n:1,as.numeric(hrHigh),n:1,angle=90,code=3,length=0.05,col="darkblue",lwd=2.5)
abline(v=1,col="black",lty=2,lwd=2)
boxcolor = ifelse(as.numeric(hr) > 1, '#D9534F', '#337AB7')    
points(as.numeric(hr), n:1, pch = 15, col = boxcolor, cex=1.3)
axis(1)
dev.off()

###
rt=read.table("clipboard",header=T,sep="\t",check.names=F,row.names=1)   
rt$futime=rt$futime/365 
var="mCAF(MMP11)"                                                                  
a=ifelse(rt[,var]<=median(rt[,var]),"low","high")
diff=survdiff(Surv(futime, fustat) ~a,data = rt)
pValue=1-pchisq(diff$chisq,df=1)
fit=survfit(Surv(futime, fustat) ~ a, data = rt)
if(pValue<0.001){
  pValue="<0.001"
}else{
  pValue=paste0("=",round(pValue,3))
}
surPlot=ggsurvplot(fit, 
                   data=rt,
                   conf.int=TRUE,
                   pval=paste0("p",pValue),
                   pval.size=5,
                   risk.table=T,
                   legend.labs=c("High abundance","Low abundance"),
                   legend.title=var,
                   xlab="Time(years)",
                   break.time.by = 1,
                   risk.table.title="",
                   palette=c("#826BA2","#487DB2"),
                   risk.table.height=.25)          
pdf(file=paste0(var,".survival.pdf"), width = 6.5, height = 5.5,onefile = FALSE)
print(surPlot)
dev.off()


######
df=read.table("clipboard",sep = "\t",header = T,check.names = F)
library(dplyr)
library(ggplot2)
df %>%
  mutate(Adj.Pval=case_when(
    p_val_adj < 0.001 ~ "<0.001",
    p_val_adj < 0.05 ~ "<0.05",
    p_val_adj > 0.05 ~ ">0.05"
  )) %>%
  ggplot(aes(x=reorder(gene, avg_log2FC),
             y=avg_log2FC,
             fill=Adj.Pval))+
  geom_col()+
  geom_hline(yintercept = c(-1,1),linetype="dotted")+
  scale_fill_manual("p_val_adj (0~1)",
                    values = c("#ff6581","#ffc512","#a5da6b"))+
  theme_classic()+
  theme(axis.text.x = element_blank(),
        axis.ticks.x = element_blank())+
  labs(x="Gene") -> p

df_sig=read.table("clipboard",sep = "\t",header = T,check.names = F)
p+ggrepel::geom_label_repel(data = df_sig %>% 
                              mutate(Adj.Pval=case_when(
                                p_val_adj < 0.001 ~ "<0.001",
                                p_val_adj < 0.05 ~ "<0.05",
                                p_val_adj > 0.05 ~ ">0.05"
                              )),
                            aes(label=gene, color=Adj.Pval),
                            max.overlaps = 100,show.legend = F)+
  scale_color_manual("",
                     values = c("#a5da6b","#ff6581","#ffc512"))


####################Figure 4
###
outTab=data.frame()
library(survival)
rt=read.table("sig gene survival input.txt",header=T,sep="\t",row.names=1,check.names=F)
rt[,"futime"]=rt[,"futime"]/365  
for(i in colnames(rt[,3:ncol(rt)])){
  cox <- coxph(Surv(futime, fustat) ~ rt[,i], data = rt)    
  coxSummary = summary(cox)                          
  outTab=rbind(outTab,cbind(gene=i,HR=coxSummary$coefficients[,"exp(coef)"],    
                            z=coxSummary$coefficients[,"z"],                           
                            HR.95L=coxSummary$conf.int[,"lower .95"],
                            HR.95H=coxSummary$conf.int[,"upper .95"],
                            pvalue=coxSummary$coefficients[,"Pr(>|z|)"]))               
}
write.table(outTab,file="univariateCox.xls",sep="\t",row.names=F,quote=F)

####
data=read.table("clipboard",sep = "\t",header = T,check.names = F)
data$p <- c(rep("***", 3), rep("**", 12), rep("*", 17))
data$p_col[which(data$p == "" & data$HR <= 1)] <- "HR<1(P>=0.05)"
data$p_col[which(data$p != "" & data$HR <= 1)] <- "HR<1(P<0.05)"
data$p_col[which(data$p == "" & data$HR > 1)] <- "HR>1(P>=0.05)"
data$p_col[which(data$p != "" & data$HR > 1)] <- "HR>1(P<0.05)"
ggplot(data)+
  geom_hline(yintercept = 0, linewidth = 0.3)+
  geom_linerange(aes(gene, ymin = HR.95L, ymax = HR.95H, color = p_col), show.legend = F)+
  geom_point(aes(gene, HR, color = p_col)) +
  geom_text(aes(gene, y = HR.95H + 0.05, label = p, color = p_col), show.legend = T)+
  scale_color_manual(name = "",
                     values = c("HR>1(P<0.05)" = "red",
                                "HR>1(P>=0.05)" = "red3",
                                "HR<1(P<0.05)" = "green2",
                                "HR<1(P>=0.05)" = "#269841"
                     ))+
  scale_y_continuous(expand = c(0,0))+
  xlab("")+
  ylab("Hazard Ratio")+
  theme_bw()+
  coord_flip()
ggsave("plots.pdf", height = 6, width = 6)


#####
#######
library(clusterProfiler)
library(org.Hs.eg.db)
library(enrichplot)
library(ggplot2)
library(circlize)
library(RColorBrewer)
library(dplyr)
library(ComplexHeatmap)
pvalueFilter=0.05     
qvalueFilter=0.05  
rt=read.table("sigprog gene.txt", header=F, sep="\t", check.names=F) 
genes=unique(as.vector(rt[,1]))
entrezIDs=mget(genes, org.Hs.egSYMBOL2EG, ifnotfound=NA)
entrezIDs=as.character(entrezIDs)
gene=entrezIDs[entrezIDs!="NA"]        
kk=enrichGO(gene=gene, OrgDb=org.Hs.eg.db, pvalueCutoff=1, qvalueCutoff=1, ont="all", readable=T)
GO=as.data.frame(kk)
GO=GO[(GO$pvalue<pvalueFilter & GO$p.adjust<qvalueFilter),]   
write.table(GO, file="sigprog gene_GO.txt", sep="\t", quote=F, row.names = F)


ontology.col=c("#F5D9E6","#F7E5CA","#CEE2F5","#CBE0BB")
data = read.table("clipboard",sep = "\t",header = T,check.names = F)
main.col = ontology.col[as.numeric(as.factor(data$ONTOLOGY))]
BgGene = as.numeric(sapply(strsplit(data$BgRatio,"/"),'[',1))
Gene = as.numeric(sapply(strsplit(data$GeneRatio,'/'),'[',1))
ratio = Gene/BgGene
logpvalue = -log(data$pvalue,10)
logpvalue.col = brewer.pal(n = 8, name = "Reds")
f = colorRamp2(breaks = c(0,2,4,6,8,10,15,20), colors = logpvalue.col)
BgGene.col = f(logpvalue)
df = data.frame(GO=data$ID,start=1,end=max(BgGene))
rownames(df) = df$GO
bed2 = data.frame(GO=data$ID,start=1,end=BgGene,BgGene=BgGene,BgGene.col=BgGene.col)
bed3 = data.frame(GO=data$ID,start=1,end=Gene,BgGene=Gene)
bed4 = data.frame(GO=data$ID,start=1,end=max(BgGene),ratio=ratio,col=main.col) 
bed4$ratio = bed4$ratio/max(bed4$ratio)*9.5

pdf("sigprog GO.pdf",width=10,height=10)
par(omi=c(0.1,0.1,0.1,1.5))
circos.par(track.margin=c(0.01,0.01))
circos.genomicInitialize(df,plotType="none")
circos.trackPlotRegion(ylim = c(0, 1), panel.fun = function(x, y) {
        sector.index = get.cell.meta.data("sector.index")
        xlim = get.cell.meta.data("xlim")
        ylim = get.cell.meta.data("ylim")
        circos.text(mean(xlim), mean(ylim), sector.index, cex = 1, facing = "bending.inside", niceFacing = TRUE)
}, track.height = 0.08, bg.border = NA,bg.col = main.col) 

for(si in get.all.sector.index()) {
        circos.axis(h = "top", labels.cex = 1, sector.index = si,track.index = 1,
                    major.at=seq(0,max(BgGene),by=100),labels.facing = "clockwise")
}
f = colorRamp2(breaks = c(-1, 0, 1), colors = c("green", "black", "red"))
circos.genomicTrack(bed2, ylim = c(0, 1),track.height = 0.1,bg.border="white",
                    panel.fun = function(region, value, ...) {
                            i = getI(...)
                            circos.genomicRect(region, value, ytop = 0, ybottom = 1, col = value[,2], 
                                               border = NA, ...)
                            circos.genomicText(region, value, y = 0.4, labels = value[,1], adj=0,cex=1,...)
                    })
circos.genomicTrack(bed3, ylim = c(0, 1),track.height = 0.1,bg.border="white",
                    panel.fun = function(region, value, ...) {
                            i = getI(...)
                            circos.genomicRect(region, value, ytop = 0, ybottom = 1, col = '#BA55D3', 
                                               border = NA, ...)
                            circos.genomicText(region, value, y = 0.4, labels = value[,1], cex=1,adj=0,...)
                    })
circos.genomicTrack(bed4, ylim = c(0, 10),track.height = 0.35,bg.border="white",bg.col="grey90",
                    panel.fun = function(region, value, ...) {
                            cell.xlim = get.cell.meta.data("cell.xlim")
                            cell.ylim = get.cell.meta.data("cell.ylim")
                            for(j in 1:9) {
                                    y = cell.ylim[1] + (cell.ylim[2]-cell.ylim[1])/10*j
                                    circos.lines(cell.xlim, c(y, y), col = "#FFFFFF", lwd = 0.3)
                            }
                            circos.genomicRect(region, value, ytop = 0, ybottom = value[,1], col = value[,2], 
                                               border = NA, ...)
                            #circos.genomicText(region, value, y = 0.3, labels = value[,1], ...)
                    })
circos.clear()
middle.legend = Legend(
        labels = c('Number of Genes','Number of DEGs','Rich Factor(0-1)'),
        type="points",pch=c(15,15,17),legend_gp = gpar(col=c('pink','#BA55D3',"grey50")),
        title="",nrow=3,size= unit(3, "mm")
)
circle_size = unit(1, "snpc")
draw(middle.legend,x=circle_size*0.42)
main.legend = Legend(
        labels = c("BP","MF"),  type="points",pch=15,
        legend_gp = gpar(col=ontology.col), title_position = "topcenter",
        title = "ONTOLOGY", nrow = 2,size = unit(3, "mm"),grid_height = unit(5, "mm"),
        grid_width = unit(5, "mm")
)
logp.legend = Legend(
        labels=c('(0,2]','(2,4]','(4,6]','(6,8]','(8,10]','(10,15]','(15,20]','>=20'),
        type="points",pch=16,legend_gp=gpar(col=logpvalue.col),title="-log10(pvalue)",
        title_position = "topcenter",grid_height = unit(5, "mm"),grid_width = unit(5, "mm"),
        size = unit(3, "mm")
)
lgd = packLegend(main.legend,logp.legend)
circle_size = unit(1, "snpc")
print(circle_size)
draw(lgd, x = circle_size*0.85, y=circle_size*0.55,just = "left")
dev.off()

library(ggpubr)
rt=read.table("clipboard",sep = "\t",header = T,check.names = F)
texttable <- data.frame(rt)
pdf(file = "sigprog GO-table.pdf",width=6,height=4)
ggtexttable(texttable,rows = NULL, theme = ttheme(base_style = "mGreenWhite",base_size=6))
dev.off()


###
seed <- 123
set.seed(seed)
library(CoxBoost)
est_dd=read.table("train input.txt",sep = "\t",row.names = 1,check.names = F,header = T)
pen <- optimCoxBoostPenalty(est_dd[,'OS.time'],est_dd[,'OS'],as.matrix(est_dd[,-c(1,2)]),
                            trace=TRUE,start.penalty=500,parallel = T)
cv.res <- cv.CoxBoost(est_dd[,'OS.time'],est_dd[,'OS'],as.matrix(est_dd[,-c(1,2)]),
                      maxstepno=500,K=10,type="verweij",penalty=pen$penalty)
fit <- CoxBoost(est_dd[,'OS.time'],est_dd[,'OS'],as.matrix(est_dd[,-c(1,2)]),
                stepno=cv.res$optimal.step,penalty=pen$penalty)
rid <- names(coef(fit)[which(coef(fit)!=0)])

est_dd1=est_dd[,c('OS.time','OS',rid)]
multiCox=coxph(Surv(OS.time, OS) ~ ., data = est_dd1)
multiCox=step(multiCox,direction = "both")   
multiCoxSum=summary(multiCox)
outTab=data.frame()
outTab=cbind(
  coef=multiCoxSum$coefficients[,"coef"],
  HR=multiCoxSum$conf.int[,"exp(coef)"],
  HR.95L=multiCoxSum$conf.int[,"lower .95"],
  HR.95H=multiCoxSum$conf.int[,"upper .95"],
  pvalue=multiCoxSum$coefficients[,"Pr(>|z|)"])
outTab=cbind(id=row.names(outTab),outTab)
write.table(outTab,file="multiCox.xls",sep="\t",row.names=F,quote=F)

riskScore=predict(multiCox,type="risk",newdata=est_dd1)          
coxGene=rownames(multiCoxSum$coefficients)
coxGene=gsub("`","",coxGene)
outCol=c("OS.time","OS",coxGene)
medianTrainRisk=median(riskScore)
risk=as.vector(ifelse(riskScore>medianTrainRisk,"high","low"))
write.table(cbind(id=rownames(cbind(est_dd1[,outCol],riskScore,risk)),cbind(est_dd1[,outCol],riskScore=riskScore,risk=risk)),
            file="riskTrain.txt",
            sep="\t",
            quote=F,
            row.names=F)

rtTest=read.table("GSE28735 input.txt",header=T,sep="\t",check.names=F,row.names=1)        
riskScoreTest=predict(multiCox,type="risk",newdata=rtTest)     
medianTestRisk=median(riskScoreTest)
riskTest=as.vector(ifelse(riskScoreTest>medianTestRisk,"high","low"))
write.table(cbind(id=rownames(cbind(rtTest[,outCol],riskScoreTest,riskTest)),cbind(rtTest[,outCol],riskScore=riskScoreTest,risk=riskTest)),
            file="riskTestGSE28735.txt",
            sep="\t",
            quote=F,
            row.names=F)

rtTest=read.table("GSE57495 input.txt",header=T,sep="\t",check.names=F,row.names=1)        
riskScoreTest=predict(multiCox,type="risk",newdata=rtTest)     
medianTestRisk=median(riskScoreTest)
riskTest=as.vector(ifelse(riskScoreTest>medianTestRisk,"high","low"))
write.table(cbind(id=rownames(cbind(rtTest[,outCol],riskScoreTest,riskTest)),cbind(rtTest[,outCol],riskScore=riskScoreTest,risk=riskTest)),
            file="riskTestGSE57495.txt",
            sep="\t",
            quote=F,
            row.names=F)

rtTest=read.table("GSE62452 input.txt",header=T,sep="\t",check.names=F,row.names=1)        
riskScoreTest=predict(multiCox,type="risk",newdata=rtTest)     
medianTestRisk=median(riskScoreTest)
riskTest=as.vector(ifelse(riskScoreTest>medianTestRisk,"high","low"))
write.table(cbind(id=rownames(cbind(rtTest[,outCol],riskScoreTest,riskTest)),cbind(rtTest[,outCol],riskScore=riskScoreTest,risk=riskTest)),
            file="riskTestGSE62452.txt",
            sep="\t",
            quote=F,
            row.names=F)

library(survival)
library(survminer)
rt=read.table("riskTrain.txt",header=T,sep="\t",check.names=F,row.names=1)   
rt$OS.time=rt$OS.time/365
var="riskScore"                                                                 
a=ifelse(rt[,var]<=median(rt[,var]),"low","high")
diff=survdiff(Surv(OS.time, OS) ~a,data = rt)
pValue=1-pchisq(diff$chisq,df=1)
fit=survfit(Surv(OS.time, OS) ~ a, data = rt)
if(pValue<0.001){
  pValue="<0.001"
}else{
  pValue=paste0("=",round(pValue,3))
}
surPlot=ggsurvplot(fit, 
                   data=rt,
                   conf.int=TRUE,
                   pval=paste0("p",pValue),
                   pval.size=5,
                   risk.table=T,
                   legend.labs=c("High risk","Low risk"),
                   legend.title=var,
                   xlab="Time(years)",
                   break.time.by = 1,
                   risk.table.title="",
                   palette=c("#830783", "#0E8585"),
                   risk.table.height=.25)          
pdf(file=paste0(var,".survivaltrain.pdf"), width = 6.5, height = 5.5,onefile = FALSE)
print(surPlot)
dev.off()

rt=read.table("riskTestGSE28735.txt",header=T,sep="\t",check.names=F,row.names=1)   
rt$OS.time=rt$OS.time/365
var="riskScore"                                                                 
a=ifelse(rt[,var]<=median(rt[,var]),"low","high")
diff=survdiff(Surv(OS.time, OS) ~a,data = rt)
pValue=1-pchisq(diff$chisq,df=1)
fit=survfit(Surv(OS.time, OS) ~ a, data = rt)
if(pValue<0.001){
  pValue="<0.001"
}else{
  pValue=paste0("=",round(pValue,3))
}
surPlot=ggsurvplot(fit, 
                   data=rt,
                   conf.int=TRUE,
                   pval=paste0("p",pValue),
                   pval.size=5,
                   risk.table=T,
                   legend.labs=c("High risk","Low risk"),
                   legend.title=var,
                   xlab="Time(years)",
                   break.time.by = 0.5,
                   risk.table.title="",
                   palette=c("#830783", "#0E8585"),
                   risk.table.height=.25)          
pdf(file=paste0(var,".survivalGSE28735.pdf"), width = 6.5, height = 5.5,onefile = FALSE)
print(surPlot)
dev.off()

rt=read.table("riskTestGSE57495.txt",header=T,sep="\t",check.names=F,row.names=1)   
rt$OS.time=rt$OS.time/30
var="riskScore"                                                                 
a=ifelse(rt[,var]<=median(rt[,var]),"low","high")
diff=survdiff(Surv(OS.time, OS) ~a,data = rt)
pValue=1-pchisq(diff$chisq,df=1)
fit=survfit(Surv(OS.time, OS) ~ a, data = rt)
if(pValue<0.001){
  pValue="<0.001"
}else{
  pValue=paste0("=",round(pValue,3))
}
surPlot=ggsurvplot(fit, 
                   data=rt,
                   conf.int=TRUE,
                   pval=paste0("p",pValue),
                   pval.size=5,
                   risk.table=T,
                   legend.labs=c("High risk","Low risk"),
                   legend.title=var,
                   xlab="Time(years)",
                   break.time.by = 0.5,
                   risk.table.title="",
                   palette=c("#830783", "#0E8585"),
                   risk.table.height=.25)          
pdf(file=paste0(var,".survivalGSE57495.pdf"), width = 6.5, height = 5.5,onefile = FALSE)
print(surPlot)
dev.off()

rt=read.table("riskTestGSE62452.txt",header=T,sep="\t",check.names=F,row.names=1)   
rt$OS.time=rt$OS.time/30
var="riskScore"                                                                 
a=ifelse(rt[,var]<=median(rt[,var]),"low","high")
diff=survdiff(Surv(OS.time, OS) ~a,data = rt)
pValue=1-pchisq(diff$chisq,df=1)
fit=survfit(Surv(OS.time, OS) ~ a, data = rt)
if(pValue<0.001){
  pValue="<0.001"
}else{
  pValue=paste0("=",round(pValue,3))
}
surPlot=ggsurvplot(fit, 
                   data=rt,
                   conf.int=TRUE,
                   pval=paste0("p",pValue),
                   pval.size=5,
                   risk.table=T,
                   legend.labs=c("High risk","Low risk"),
                   legend.title=var,
                   xlab="Time(years)",
                   break.time.by = 0.5,
                   risk.table.title="",
                   palette=c("#830783", "#0E8585"),
                   risk.table.height=.25)          
pdf(file=paste0(var,".survivalGSE62452.pdf"), width = 6.5, height = 5.5,onefile = FALSE)
print(surPlot)
dev.off()


####
rt=read.table("risktrain.txt",header=T,sep="\t",check.names=F,row.names=1)     
var="riskScore"                                                             
a=ifelse(rt[,var]<=median(rt[,var]),"low","high")
diff=survdiff(Surv(OS.time, OS) ~a,data = rt)
pValue=1-pchisq(diff$chisq,df=1)
fit=survfit(Surv(OS.time, OS) ~ a, data = rt)
res.AUC<-c()
for (i in 1:5) {
  AUC<-survivalROC(Stime = rt$OS.time,
                   status = rt$OS,
                   predict.time = i*365,
                   marker = rt$riskScore,method = "KM")
  
  res.AUC[i]<-AUC$AUC
}
res.AUC<-data.frame(year = 1:5,
                    AUC = res.AUC,
                    type = "TCGA-PAAD")
fig<-ggplot(res.AUC,aes(x = year,y = AUC,color = type))+
  geom_line()+
  scale_color_manual(values = c("#E1776C"))+
  theme_bw()+
  geom_hline(aes(yintercept = 0.5),linetype="dashed")+
  theme(axis.title = element_text(size = 14),
        axis.text = element_text(size = 12,colour = "black"),
        panel.grid = element_blank(),
        panel.border = element_rect(color = "black"),
        legend.position = c(.2, .95),
        legend.text = element_text(size = 15),
        legend.title = element_blank(),
        legend.background = element_blank(),
        legend.box.background = element_blank(),
        axis.ticks = element_line(size = 1,colour = "black"))
fig

rt=read.table("riskTestGSE62452.txt",header=T,sep="\t",check.names=F,row.names=1)     
var="riskScore"                                                             
a=ifelse(rt[,var]<=median(rt[,var]),"low","high")
diff=survdiff(Surv(OS.time, OS) ~a,data = rt)
pValue=1-pchisq(diff$chisq,df=1)
fit=survfit(Surv(OS.time, OS) ~ a, data = rt)
res.AUC<-c()
for (i in 1:5) {
  AUC<-survivalROC(Stime = rt$OS.time*30,
                   status = rt$OS,
                   predict.time = i*365,
                   marker = rt$riskScore,method = "KM")
  
  res.AUC[i]<-AUC$AUC
}
res.AUC<-data.frame(year = 1:5,
                    AUC = res.AUC,
                    type = "GSE62452")
fig<-ggplot(res.AUC,aes(x = year,y = AUC,color = type))+
  geom_line()+
  scale_color_manual(values = c("#E1776C"))+
  theme_bw()+
  geom_hline(aes(yintercept = 0.5),linetype="dashed")+
  theme(axis.title = element_text(size = 14),
        axis.text = element_text(size = 12,colour = "black"),
        panel.grid = element_blank(),
        panel.border = element_rect(color = "black"),
        legend.position = c(.2, .95),
        legend.text = element_text(size = 15),
        legend.title = element_blank(),
        legend.background = element_blank(),
        legend.box.background = element_blank(),
        axis.ticks = element_line(size = 1,colour = "black"))
fig


###################Figure4
#####
library(ggpubr)
library(tidyr)
library(rstatix)
data1 <- read.table("clipboard",check.names = F,header = T,row.names = 1,sep = "\t")
cli <- read.table("clipboard",sep = "\t",header = T,row.names = 1,check.names = F)
df <- data1 %>% as.data.frame() %>% cbind(cli)
df <- df %>% pivot_longer(cols = -c(Risk,patient)) 
df.unpaired <- df  %>% group_by(Risk,name) %>% distinct(patient,.keep_all = TRUE)
df.unpaired$Risk=factor(df.unpaired$Risk,levels = c("Low risk","High risk"))
stat.unpaired <- df.unpaired %>% group_by(name) %>% 
  t_test(value ~ Risk,paired = F) %>% 
  add_xy_position(x = "name") %>% 
  add_significance(cutpoints = c(0,  0.001, 0.01, 0.05, 1),
                   symbols = c("***", "**", "*", ""))
p <- df.unpaired %>% 
  ggscatter(x="name",y="value",color="Risk",position = position_dodge(width = 0.5),palette = c("#0E8585","#830783"),size = 1.3) + 
  labs(x="",y="Relative score",color="") +rotate_x_text(45)+
  stat_pvalue_manual(stat.unpaired,label = "p.signif",y.position = 1)
ggsave("cibersort.pdf",p,height = 5,width = 14)

#######
library(ggplot2)
library(ggcor)
siglec15 <- read.table("riskscore.txt", row.names = 1, check.names = F,header = T,sep = "\t")
immPath.score <- read.table("TNF.txt", check.names = F,row.names = 1,header = T)
colnames(immPath.score)=colnames(siglec15)
immCorSiglec15 <- NULL
for (i in rownames(immPath.score)) {
  cr <- cor.test(as.numeric(immPath.score[i,]),
                 as.numeric(siglec15),
                 method = "pearson")
  immCorSiglec15 <- rbind.data.frame(immCorSiglec15,
                                     data.frame(gene = "riskScore",
                                                path = i,
                                                r = cr$estimate,
                                                p = cr$p.value,
                                                stringsAsFactors = F),
                                     stringsAsFactors = F)
}
immCorSiglec15$sign <- ifelse(immCorSiglec15$r > 0,"pos","neg")
immCorSiglec15$absR <- abs(immCorSiglec15$r)
immCorSiglec15$rSeg <- as.character(cut(immCorSiglec15$absR,c(0,0.25,0.5,0.75,1),labels = c("0.25","0.50","0.75","1.00"),include.lowest = T))
immCorSiglec15$pSeg <- as.character(cut(immCorSiglec15$p,c(0,0.001,0.01,0.05,1),labels = c("<0.001","<0.01","<0.05","ns"),include.lowest = T))
immCorSiglec15$rSeg <- factor(immCorSiglec15$rSeg, levels = c("0.25","0.50","0.75","1.00"))
immCorSiglec15$pSeg <- factor(immCorSiglec15$pSeg, levels = c("<0.001","<0.01","<0.05","Not Applicable","ns"))
immCorSiglec15$sign <- factor(immCorSiglec15$sign, levels = c("pos","neg"))
immCorSiglec15=filter(immCorSiglec15, pSeg != "ns")
p1 <- quickcor(t(immPath.score), 
               type = "lower",
               show.diag = TRUE) + 
  geom_colour() + #geom_circle2()或者geom_square()
  anno_link(data = immCorSiglec15,
            mapping = aes(colour = pSeg, size = rSeg, linetype = sign),
            spec.key = "gene",
            env.key = "path",
            diag.label = FALSE) +
  scale_size_manual(values = c(0.5, 1, 1.5, 2)) +
  scale_color_manual(values = c("#19A078","#DA6003","#7570B4","#E8288E","#65A818")) +
  scale_fill_gradient2(low = "#9483E1",mid = "white",high = "#E11953",midpoint=0) +
  remove_axis("x")
p1
ggsave(filename = "ggcor-TNF.pdf", width = 10,height = 8)

siglec15 <- read.table("riskscore.txt", row.names = 1, check.names = F,header = T,sep = "\t")
immPath.score <- read.table("chemo.txt", check.names = F,row.names = 1,header = T)
colnames(immPath.score)=colnames(siglec15)
immCorSiglec15 <- NULL
for (i in rownames(immPath.score)) {
  cr <- cor.test(as.numeric(immPath.score[i,]),
                 as.numeric(siglec15),
                 method = "pearson")
  immCorSiglec15 <- rbind.data.frame(immCorSiglec15,
                                     data.frame(gene = "riskScore",
                                                path = i,
                                                r = cr$estimate,
                                                p = cr$p.value,
                                                stringsAsFactors = F),
                                     stringsAsFactors = F)
}
immCorSiglec15$sign <- ifelse(immCorSiglec15$r > 0,"pos","neg")
immCorSiglec15$absR <- abs(immCorSiglec15$r)
immCorSiglec15$rSeg <- as.character(cut(immCorSiglec15$absR,c(0,0.25,0.5,0.75,1),labels = c("0.25","0.50","0.75","1.00"),include.lowest = T))
immCorSiglec15$pSeg <- as.character(cut(immCorSiglec15$p,c(0,0.001,0.01,0.05,1),labels = c("<0.001","<0.01","<0.05","ns"),include.lowest = T))
immCorSiglec15$rSeg <- factor(immCorSiglec15$rSeg, levels = c("0.25","0.50","0.75","1.00"))
immCorSiglec15$pSeg <- factor(immCorSiglec15$pSeg, levels = c("<0.001","<0.01","<0.05","Not Applicable","ns"))
immCorSiglec15$sign <- factor(immCorSiglec15$sign, levels = c("pos","neg"))
immCorSiglec15=filter(immCorSiglec15, pSeg != "ns")
p1 <- quickcor(t(immPath.score), 
               type = "upper",
               show.diag = TRUE) + 
  geom_colour() + #geom_circle2()或者geom_square()
  anno_link(data = immCorSiglec15,
            mapping = aes(colour = pSeg, size = rSeg, linetype = sign),
            spec.key = "gene",
            env.key = "path",
            diag.label = FALSE) +
  scale_size_manual(values = c(0.5, 1, 1.5, 2)) +
  scale_color_manual(values = c("#19A078","#DA6003","#7570B4","#E8288E","#65A818")) +
  scale_fill_gradient2(low = "#9483E1",mid = "white",high = "#E11953",midpoint=0) +
  remove_axis("x")
p1
ggsave(filename = "ggcor-chemo.pdf", width = 10,height = 8)

#####
library(ggplot2)
library(dplyr)
gsva=read.table("hubexp.txt",header = T,sep = "\t",row.names = 1,check.names = F)
exp=read.table("HLA.txt",header = T,sep = "\t",row.names = 1,check.names = F)
exp=exp[,rownames(gsva)]
identical(rownames(gsva),colnames(exp))
genelist=rownames(exp)
genelist

immuscore=function(gene){
  y=as.numeric(exp[gene,])
  colnames=colnames(gsva)
  do.call(rbind,lapply(colnames, function(x){
    dd=cor.test(as.numeric(gsva[,x]),y,type="spearman")
    data.frame(gene=gene,immune_cells=x,cor=dd$estimate,p.value=dd$p.value)
  }))
}
gene=genelist
data=do.call(rbind,lapply(genelist, immuscore))
head(data)
write.csv(data,"HLA-correlation.csv",quote = F,row.names = F)

data$pstar=ifelse(data$p.value<0.05,
                  ifelse(data$p.value<0.01,
                         ifelse(data$p.value<0.001,"***","**"),"*"),"")
pdf(file="HLA-cor.pdf",width=6,height=8) 
ggplot(data,aes(immune_cells,gene))+geom_tile(aes(fill=cor),colour="white",size=1)+scale_fill_gradient2(low="#0787C3",mid="white",high = "#B42B22")+  
  geom_text(aes(label=pstar),col="black",size=5)+
  theme_minimal()+
  theme(axis.title.x = element_blank(),
        axis.ticks.x=element_blank(),
        axis.title.y = element_blank(),
        legend.text = element_text(size=11),
        axis.text.x = element_text(angle=45,hjust = 1,size = 11),
        axis.text.y = element_text(size=11))+
  labs(fill=paste0("* p<0.05","\n\n",
                   "** p<0.01","\n\n",
                   "*** p<0.001","\n\n",
                   "Correlation"))
dev.off()

####
library(limma)
library(estimate)
filterCommonGenes(input.f="symbol-log-T.txt", 
                  output.f="commonGenes.gct", 
                  id="GeneSymbol")
estimateScore(input.ds = "commonGenes.gct",
              output.ds="estimateScore.gct", 
              platform="illumina") 
scores=read.table("estimateScore.gct",skip = 2,header = T)
rownames(scores)=scores[,1]
scores=t(scores[,3:ncol(scores)])
out=rbind(ID=colnames(scores),scores)
write.table(out,file="estimate scores.txt",sep="\t",quote=F,col.names=F)

library(ggplot2)
library(ggbeeswarm) 
library(patchwork)
library(dplyr)
library(rstatix)
library(ggprism)
df=read.table("clipboard",sep = "\t",check.names = F,header = T)
df$Risk=factor(df$Risk,levels = c("Low risk", "High risk"))
aov_mean <- aggregate(ImmuneScore ~ Risk, data = df, FUN = mean)
aov_sd <- aggregate(ImmuneScore ~ Risk, data = df, FUN = sd)
aov <- data.frame(Risk = aov_mean$Risk,
                  mean = aov_mean$ImmuneScore,
                  sd = aov_sd$ImmuneScore)
dt_t <- df %>% t_test(ImmuneScore ~ Risk,
                      comparisons = list(c("Low risk", "High risk")), 
                      p.adjust.method = "fdr") %>% 
  add_significance(cutpoints = c(0,  0.001, 0.01, 0.05, 1),
                   symbols = c( "***", "**", "*", "ns"))

p1 <- ggplot() +
  geom_beeswarm(data = df,
                mapping = aes(x = Risk, y = ImmuneScore, color = Risk),
                size = 1.8, cex = 1.8, alpha = 0.6,
                method = "hex") + 
  geom_errorbar(data = aov,
                mapping = aes(x = Risk, y = mean,
                              ymin = mean-sd, ymax = mean+sd),
                width=0.3, size = 0.6) + 
  geom_crossbar(data = aov,
                mapping = aes(x = Risk, y = mean,
                              ymin = mean, ymax = mean),
                width=0.5, size = 0.7) + 
  scale_color_manual(values = c("#0E8585","#830783")) +
  theme_classic()+theme(axis.text.x = element_text(size = 15),axis.text.y = element_text(size = 15),strip.text = element_text(size = 15),axis.title = element_text(size = 15))+
  theme(legend.text =element_text(size = 15),legend.title = element_text(size=15)) +
  add_pvalue(dt_t,
             bracket.size = 0.5,
             label.size = 6,
             y.position = c(max(df$ImmuneScore)+0.2))
pdf(file = "ImmuneScore.pdf",width = 6.5,height = 6)
p1
dev.off()

######
library(tidyverse)
library(ggpubr)
library(rstatix)
library(IOBR)
eset <- read.table("symbol-log-T.txt",check.names = F,sep = "\t",header = T,row.names = 1)
tcga.cibersort <- deconvo_tme(eset, method = "cibersort", perm = 100 )
tcga.epic<-deconvo_tme(eset, method = "epic")
tcga.mcp<-deconvo_tme(eset, method = "mcpcounter")
tcga.xcell<-deconvo_tme(eset, method = "xcell")
tcga.estimate<-deconvo_tme(eset, method = "estimate")
tcga.timer<-deconvo_tme(eset, method = "timer", group_list = rep("stad",dim(eset)[2]))
tcga.quantiseq<-deconvo_tme(eset, tumor = TRUE, scale_mrna = TRUE, method = "quantiseq")
tcga.ips<-deconvo_tme(eset, method
                      = "ips", plot= FALSE)
save(tcga.cibersort,tcga.epic,tcga.mcp,tcga.xcell,tcga.estimate,tcga.timer,tcga.quantiseq,tcga.ips,file='imm.RData')

load('imm.RData')
tcga.tme <- tcga.cibersort %>% 
  inner_join(.,tcga.mcp,by       = "ID") %>% 
  inner_join(.,tcga.xcell,by     = "ID") %>%
  inner_join(.,tcga.epic,by      = "ID") %>% 
  inner_join(.,tcga.estimate,by  = "ID") %>% 
  inner_join(.,tcga.timer,by     = "ID") %>% 
  inner_join(.,tcga.quantiseq,by = "ID") %>% 
  inner_join(.,tcga.ips,by       = "ID")
tcga.sig <- calculate_sig_score(eset=eset,signature=signature_collection,method= "ssgsea")
tcga.tme_sig <- tcga.tme %>% inner_join(.,tcga.sig,by = "ID")
saveRDS(tcga.tme_sig,"tcga.tme_sig.rds")

tcga.cli <- read.table("IOBR clinical.txt",sep = "\t",header = T,row.names = 1,check.names = F)
pdata_group <- tcga.cli %>% rownames_to_column("ID")
iobr_cor_plot(pdata_group = pdata_group,id1 = "ID",
              feature_data =  tcga.tme_sig,id2 = "ID",
              group = "Risk",is_target_continuous  = F,
              category = "signature",character_limit=20,palette_corplot = "pheatmap",
              signature_group = sig_group[c("tme_cell_types","immu_suppression","immu_exclusion","io_biomarkers")],
              palette_box = "nrc",ProjectID = "LUAD",path ="IOBR")

tcga.sig <- t(column_to_rownames(tcga.sig, var = "ID"))
input <- combine_pd_eset(eset = tcga.sig, pdata = pdata_group, scale = T,id_pdata = "ID")
res<- batch_surv(pdata    = input,
                 time     = "OS.time", 
                 status   = "OS", 
                 variable = colnames(input)[8:ncol(input)])
write.table(res,"signature_collection_result.txt",sep = "\t")
res=res[21:40,]
p1<- sig_forest(res, signature = "ID", n = 20,color_option=3)

p2 <- sig_heatmap(input         = input, 
                  features      = res$ID[1:20],
                  group         = "Risk", 
                  palette_group = "jama", 
                  palette       = 6,
                  path          = "IOBR" )
####
input2 <- combine_pd_eset(eset = eset, pdata =  input[, c("EMT2","CAF_Peng_et_al","Normal_mucosa_Bindea_et_al","Cyclooxygenase_Arachidonic_Acid_Metabolism","Prostaglandin_Biosynthesis",
                                                          "TNF_Family_Members_Li_et_al","Antigen_Processing_and_Presentation_Li_et_al","Neomycin__Kanamysin_and_Gentamicin_Biosynthesis",
                                                          "Amino_Sugar_and_Nucleotide_Sugar_Metabolism","Glutathione_Metabolism","Fructose_and_Mannose_Metabolism",
                                                          "Pentose_Phosphate","Glycogen_Degradation","Nature_metabolism_Hypoxia","Mismatch_Repair","DNA_replication",
                                                          "Pyrimidine_Metabolism","Purine_Biosynthesis","Phenylalanine__Tyrosine_and_Tryptophan_Biosynthesis")])
feas1 <- res$ID[1:20] 
feas2 <- c("USP36","KLF5","MT2A","KDM6B","PHLDA1","REL","DDIT4")
p1 <- get_cor_matrix(data= input2, 
                     feas1= feas1, 
                     feas2= feas2,
                     method = "pearson",
                     scale = T, 
                     font.size.star = 8, 
                     font.size= 15, 
                     fill_by_cor = FALSE, 
                     round.num = 1,
                     path = "result")


#####################Figure 5
####
library(TCGAbiolinks)
query <- GDCquery(
  project = "TCGA-PAAD", 
  data.category = "Simple Nucleotide Variation",
  data.type = "Masked Somatic Mutation",
  access = "open"
)
GDCdownload(query)
GDCprepare(query, save = T,save.filename = "TCGA-PAAD_SNP.Rdata")

library(maftools)
load(file = "TCGA-PAAD_SNP.Rdata")
maf.coad<- data
maf <- read.maf(maf.coad)

maf.coad$Tumor_Sample_Barcode=substr(maf.coad$Tumor_Sample_Barcode,1,12)
rt=read.table("risktrain.txt",sep = "\t",header = T,check.names = F)
mut.High=maf.coad[(maf.coad$Tumor_Sample_Barcode %in% rt$id[rt$Risk=="High risk"]),]
mut.Low=maf.coad[(maf.coad$Tumor_Sample_Barcode %in% rt$id[rt$Risk=="Low risk"]),]

col= RColorBrewer::brewer.pal(n = 10, name = 'Paired')
maf.High <- read.maf(mut.High)
pdf(file="oncoplot_high risk.pdf", width=6.5, height=6)
oncoplot(maf=maf.High, draw_titv=F,colors = col) 
dev.off()

maf.Low <- read.maf(mut.Low)
pdf(file="oncoplot_low risk.pdf", width=6.5, height=6)
oncoplot(maf=maf.Low, draw_titv=F,colors = col) 
dev.off()

####
library(ggplot2) 
library(ggsignif) 
library(gghalves)
df <- read.table("TMB-risk.txt",header = T,sep = "\t")
df$Risk <- factor(df$Risk,levels = c("Low risk","High risk"))
ggplot(df,aes(Risk,TMB,fill=Risk))+
  geom_half_violin(position = position_nudge(x=0.25),side = "r",width=0.8,color=NA)+
  geom_boxplot(width=0.3,size=1.2,outlier.color =NA)+
  geom_jitter(aes(fill=Risk),shape=21,size=2,width=0.2)+
  geom_signif(comparisons = list(c("Low risk","High risk")),
              map_signif_level = T, 
              test = wilcox.test,
              tip_length = c(0,0,0,0,0,0),vjust = 0.5,
              size=1.5,color="black",textsize = 10)+
  theme_bw()+
  theme(panel.grid = element_blank(),plot.title = element_text(hjust = 0.5,size = 20),
        panel.border = element_rect(size = 1),axis.title = element_text(size = 15),
        axis.text.x = element_text(color = "black", size = 15),
        axis.text.y = element_text(color = "black",size = 15),
        legend.position = "none",
        axis.ticks = element_line(color="black",linewidth = 1))+
  labs(x=NULL,y="TMB")+
  scale_fill_manual(values = c("#0E8585","#830783"))

####
library(ggsignif)
library(ggpubr)
data=read.table("clipboard",sep = "\t",header = T,check.names = F)
data$Risk=factor(data$Risk,levels = c("Low risk","High risk"))
pdf(file = "TIDE.pdf",width = 7.5,height = 6)
ggplot(data=data,aes(x=Risk,y=TIDE,colour = Risk))+ 
  geom_violin(#color = 'grey',
    alpha = 0.8,
    scale = 'width',
    #linewidth = 1, 
    trim = TRUE)+
  geom_boxplot(mapping=aes(x=Risk,y=TIDE,colour=Risk,fill=Risk), 
               alpha = 0.5,
               size=1.5,
               width = 0.3)+ 
  geom_jitter(mapping=aes(x=Risk,y=TIDE,colour = Risk),
              alpha = 0.3,size=3)+
  scale_fill_manual(limits=c("Low risk","High risk"), 
                    values =c("#0E8585","#830783"))+
  scale_color_manual(limits=c("Low risk","High risk"), 
                     values=c("#0E8585","#830783"))+ 
  geom_signif(mapping=aes(x=Risk,y=TIDE), 
              comparisons = list(c("Low risk","High risk")),
              map_signif_level=T, 
              tip_length=c(0,0,0,0,0,0,0,0,0,0,0,0), 
              y_position = c(0.1),
              size=1,
              textsize = 7, 
              test = "t.test")+ 
  theme_bw()+
  labs(x="Risk",y="TIDE")+ 
  theme(axis.title.x = element_text(size = 15),axis.title.y = element_text(size = 15),axis.text.x= element_text(size = 15),axis.text.y=element_text(size=15),strip.text = element_text(size = 15),
        legend.title = element_text(size = 15),legend.text = element_text(size = 15))
dev.off()

pdf(file = "MSI.pdf",width = 7.5,height = 6)
ggplot(data=data,aes(x=Risk,y=MSI,colour = Risk))+ 
  geom_violin(#color = 'grey',
    alpha = 0.8,
    scale = 'width',
    #linewidth = 1, 
    trim = TRUE)+
  geom_boxplot(mapping=aes(x=Risk,y=MSI,colour=Risk,fill=Risk), 
               alpha = 0.5,
               size=1.5,
               width = 0.3)+ 
  geom_jitter(mapping=aes(x=Risk,y=MSI,colour = Risk),
              alpha = 0.3,size=3)+
  scale_fill_manual(limits=c("Low risk","High risk"), 
                    values =c("#0E8585","#830783"))+
  scale_color_manual(limits=c("Low risk","High risk"), 
                     values=c("#0E8585","#830783"))+ 
  geom_signif(mapping=aes(x=Risk,y=MSI), 
              comparisons = list(c("Low risk","High risk")),
              map_signif_level=T, 
              tip_length=c(0,0,0,0,0,0,0,0,0,0,0,0), 
              y_position = c(1.1),
              size=1,
              textsize = 7, 
              test = "t.test")+ 
  theme_bw()+
  labs(x="Risk",y="MSI")+ 
  theme(axis.title.x = element_text(size = 15),axis.title.y = element_text(size = 15),axis.text.x= element_text(size = 15),axis.text.y=element_text(size=15),strip.text = element_text(size = 15),
        legend.title = element_text(size = 15),legend.text = element_text(size = 15))
dev.off()

pdf(file = "CAF.pdf",width = 7.5,height = 6)
ggplot(data=data,aes(x=Risk,y=CAF,colour = Risk))+ 
  geom_violin(#color = 'grey',
    alpha = 0.8,
    scale = 'width',
    #linewidth = 1, 
    trim = TRUE)+
  geom_boxplot(mapping=aes(x=Risk,y=CAF,colour=Risk,fill=Risk), 
               alpha = 0.5,
               size=1.5,
               width = 0.3)+ 
  geom_jitter(mapping=aes(x=Risk,y=CAF,colour = Risk),
              alpha = 0.3,size=3)+
  scale_fill_manual(limits=c("Low risk","High risk"), 
                    values =c("#0E8585","#830783"))+
  scale_color_manual(limits=c("Low risk","High risk"), 
                     values=c("#0E8585","#830783"))+ 
  geom_signif(mapping=aes(x=Risk,y=CAF), 
              comparisons = list(c("Low risk","High risk")),
              map_signif_level=T, 
              tip_length=c(0,0,0,0,0,0,0,0,0,0,0,0), 
              y_position = c(0.35),
              size=1,
              textsize = 7, 
              test = "t.test")+ 
  theme_bw()+
  labs(x="Risk",y="CAF")+ 
  theme(axis.title.x = element_text(size = 15),axis.title.y = element_text(size = 15),axis.text.x= element_text(size = 15),axis.text.y=element_text(size=15),strip.text = element_text(size = 15),
        legend.title = element_text(size = 15),legend.text = element_text(size = 15))
dev.off()

pdf(file = "TAM_M2.pdf",width = 7.5,height = 6)
ggplot(data=data,aes(x=Risk,y=TAM_M2,colour = Risk))+ 
  geom_violin(#color = 'grey',
    alpha = 0.8,
    scale = 'width',
    #linewidth = 1, 
    trim = TRUE)+
  geom_boxplot(mapping=aes(x=Risk,y=TAM_M2,colour=Risk,fill=Risk), 
               alpha = 0.5,
               size=1.5,
               width = 0.3)+ 
  geom_jitter(mapping=aes(x=Risk,y=TAM_M2,colour = Risk),
              alpha = 0.3,size=3)+
  scale_fill_manual(limits=c("Low risk","High risk"), 
                    values =c("#0E8585","#830783"))+
  scale_color_manual(limits=c("Low risk","High risk"), 
                     values=c("#0E8585","#830783"))+ 
  geom_signif(mapping=aes(x=Risk,y=TAM_M2), 
              comparisons = list(c("Low risk","High risk")),
              map_signif_level=T, 
              tip_length=c(0,0,0,0,0,0,0,0,0,0,0,0), 
              y_position = c(0.1),
              size=1,
              textsize = 7, 
              test = "t.test")+ 
  theme_bw()+
  labs(x="Risk",y="TAM_M2")+ 
  theme(axis.title.x = element_text(size = 15),axis.title.y = element_text(size = 15),axis.text.x= element_text(size = 15),axis.text.y=element_text(size=15),strip.text = element_text(size = 15),
        legend.title = element_text(size = 15),legend.text = element_text(size = 15))
dev.off()


####
library(tidyverse)
library(ggpubr)
Type=read.table("riskTrain.txt",sep="\t",check.names=F,row.names=1,header=T)
rt=read.table("ICI.txt",sep="\t",check.names=F,row.names=1,header=T)
Type=Type[colnames(rt),]
rt=t(rt)
data=data.frame()
for(i in colnames(rt)){
  data=rbind(data,cbind(expression=(rt[,i]),gene=i,Risk=Type[,11]))
}
write.table(data,file="data.txt",sep="\t",quote=F)

df=read.table("data.txt",sep = "\t",header = T,check.names = F)
df$Risk=factor(df$Risk,levels = c("Low risk","High risk"))
p=ggboxplot(df, x="gene", y="expression", color = "black",fill = "Risk",
            ylab="Expression",
            xlab="",
            palette = c("#0E8585","#830783") )
p=p+rotate_x_text(60)
pdf(file="ICI.pdf",width=15,height=4.7)                        
p+stat_compare_means(aes(group=Risk),symnum.args=list(cutpoints = c(0, 0.001, 0.01, 0.05, 1), symbols = c("***", "**", "*", "")),label = "p.signif",size=5)
dev.off()

#####
rt=read.table("train input.txt", header=T, sep="\t", check.names=F, row.names=1)   
rt1=read.table("multiCox.xls", header=T, sep="\t", check.names=F, row.names=1)    
rt=rt[,c("OS.time","OS",rownames(rt1))]
rt$OS.time=rt$OS.time/365 
multiCox <- coxph(Surv(OS.time, OS) ~ ., data = rt)
multiCox=step(multiCox,direction = "both")
multiCoxSum=summary(multiCox)
score=predict(multiCox, type="risk", newdata=rt)
coxGene=rownames(multiCoxSum$coefficients)
coxGene=gsub("`", "", coxGene)
vigor=read.table("exp.txt", header=T, sep="\t", check.names=F, row.names=1)
vigor=t(vigor[coxGene,])
cli=read.table("time.txt", header=T, sep="\t", check.names=F, row.names=1)
colnames(cli)=c("futime", "fustat")
sameSample=intersect(row.names(vigor), row.names(cli))
vigorTime=cbind(cli[sameSample,,drop=F], vigor[sameSample,,drop=F])
vigorScore=predict(multiCox, type="risk", newdata=vigorTime)
Risk=as.vector(ifelse(vigorScore>median(vigorScore), "high", "low"))
vigorRiskOut=cbind(vigorTime, riskScore=as.vector(vigorScore), Risk)
vigorRiskOut=cbind(id=rownames(vigorRiskOut), vigorRiskOut)
write.table(vigorRiskOut,file="risk.IMvigor.txt",sep="\t",quote=F,row.names=F)
bioSurvival=function(inputFile=null, outFile=null){
  rt=read.table(inputFile, header=T, sep="\t", check.names=F)
  diff=survdiff(Surv(futime, fustat) ~Risk,data = rt)
  pValue=1-pchisq(diff$chisq,df=1)
  if(pValue<0.001){
    pValue="p<0.001"
  }else{
    pValue=paste0("p=",sprintf("%.03f",pValue))
  }
  fit <- survfit(Surv(futime, fustat) ~ Risk, data = rt)
  surPlot=ggsurvplot(fit, 
                     data=rt,
                     conf.int=F,
                     pval=pValue,
                     pval.size=6,
                     legend.title="Risk",
                     legend.labs=c("High risk", "Low risk"),
                     xlab="Time(years)",
                     break.time.by = 2,
                     palette=c("#125DA3", "#91C1DE"),
                     risk.table=F,
                     risk.table.title="",
                     risk.table.col = "strata",
                     risk.table.height=.25)
  pdf(file=outFile,onefile = FALSE,width = 6,height =5)
  print(surPlot)
  dev.off()
}
bioROC=function(inputFile=null, outFile=null){
  rt=read.table(inputFile, header=T, sep="\t", check.names=F)
  ROC_rt=timeROC(T=rt$futime,delta=rt$fustat,
                 marker=rt$riskScore,cause=1,
                 weighting='aalen',
                 times=c(1,3,5),ROC=TRUE)
  pdf(file=outFile, width=5, height=5)
  plot(ROC_rt,time=1,col='green',title=FALSE,lwd=2)
  plot(ROC_rt,time=3,col='blue',add=TRUE,title=FALSE,lwd=2)
  plot(ROC_rt,time=5,col='red',add=TRUE,title=FALSE,lwd=2)
  legend('bottomright',
         c(paste0('AUC at 1 years: ',sprintf("%.03f",ROC_rt$AUC[1])),
           paste0('AUC at 3 years: ',sprintf("%.03f",ROC_rt$AUC[2])),
           paste0('AUC at 5 years: ',sprintf("%.03f",ROC_rt$AUC[3]))),
         col=c("green",'blue','red'),lwd=2,bty = 'n')
  dev.off()
}
bioSurvival(inputFile="risk.IMvigor.txt", outFile="sur.IMvigor.pdf")
bioROC(inputFile="risk.IMvigor.txt", outFile="ROC.IMvigor.pdf")

###
library(limma)
library(ggpubr)
riskFile="risk.IMvigor.txt"      
cliFile="clinical.txt"           
risk=read.table(riskFile, header=T, sep="\t", check.names=F, row.names=1)
risk$riskScore[risk$riskScore>quantile(risk$riskScore,0.99)]=quantile(risk$riskScore,0.99)
cli=read.table(cliFile, header=T, sep="\t", check.names=F, row.names=1)
samSample=intersect(row.names(risk), row.names(cli))
risk=risk[samSample,"riskScore",drop=F]
cli=cli[samSample,,drop=F]
rt=cbind(risk, cli)
for(clinical in colnames(rt)[2:ncol(rt)]){
  data=rt[c("riskScore", clinical)]
  colnames(data)=c("riskScore", "clinical")
  data=data[(data[,"clinical"]!="unknow"),]
  group=levels(factor(data$clinical))
  data$clinical=factor(data$clinical, levels=group)
  comp=combn(group,2)
  my_comparisons=list()
  for(i in 1:ncol(comp)){my_comparisons[[i]]<-comp[,i]}
  boxplot=ggboxplot(data, x="clinical", y="riskScore", color="clinical",
                    xlab="",
                    ylab="Risk score",
                    legend.title=clinical,palette = c("#125DA3", "#91C1DE"),
                    add = "jitter")+ 
    stat_compare_means(comparisons = my_comparisons)
  pdf(file=paste0("cliCor.", clinical, ".pdf"), width=6, height=5)
  print(boxplot)
  dev.off()
}

####
module.gene = rownames(rt1)
calRS <- function(cli,data,module.gene){
  selectGenes <- intersect(module.gene,row.names(data))
  selectSamples <- intersect(rownames(cli),colnames(data))
  data <- data[selectGenes,selectSamples]
  cli <- cli[selectSamples,] %>% cbind(t(data))
  fmla <- paste0("Surv(OS.time, OS)~" ,paste0(selectGenes,collapse = '+')) %>% as.formula()
  cox  <- coxph(fmla, data = cli)
  coef <- coef(cox)
  cli$RS <- coef %*% as.matrix(data) %>% as.numeric()
  RS.cut <- surv_cutpoint(cli, time = "OS.time", event = "OS",variables = "RS")$cutpoint[1,1]
  cli <- cli  %>% mutate(binRS = ifelse(RS > RS.cut,"High","Low")) %>% select(-selectGenes)
  return(cli)
}
data <- read.table("GSE91061.exp.txt.gz",check.names = F)
cli <- read.table("GSE91061.cli.txt")
cli <- calRS(cli,data,module.gene)
p <- cli %>% ggboxplot(x="response",y="RS",fill="response",add="jitter",palette = "jco",width = 0.5,notch=T) +
  stat_compare_means(aes(group=response),method = 'wilcox.test',label = "p",size=6)+ 
  theme(legend.position = "none") + labs(x="",y="Riskscore")
ggsave("results/Fig.7I.pdf",p)


##########Figure 7
singlecell_gene_test <- function(SerautObj, 
                                 genes.use, 
                                 group.by=NULL, 
                                 assay = "RNA", 
                                 comp = NULL, 
                                 alpha_start = .05, 
                                 Bonferroni = T,
                                 only_postive =F) {
        p_val.out <- c()
        stat.out <- c()
        condition.out <- c()
        gene.out <- c()
        if (only_postive == F){
                for (gene in genes.use){
                        group1_cellname = rownames(SerautObj@meta.data[SerautObj@meta.data[[group.by]] == comp[1],])
                        group1_exp = SerautObj@assays[[assay]]@data[gene, group1_cellname] 
                        
                        group2_cellname = rownames(SerautObj@meta.data[SerautObj@meta.data[[group.by]] == comp[2],])
                        group2_exp = SerautObj@assays[[assay]]@data[gene, group2_cellname]
                        t_out =wilcox.test(group1_exp, group2_exp)
                        cond = paste(comp[1], comp[2], sep = "_")
                        condition.out <- c(condition.out, cond)
                        stat.out <- c(stat.out, t_out[["statistic"]])
                        p_val.out <- c(p_val.out, t_out[["p.value"]])
                        gene.out <- c(gene.out, gene)
                }
        }
        else{
                for (gene in genes.use){
                        group1_cellname = rownames(SerautObj@meta.data[SerautObj@meta.data[[group.by]] == comp[1],])
                        group1_exp = SerautObj@assays[[assay]]@data[gene, group1_cellname]
                        group1_exp <- group1_exp[which(group1_exp>0)] 
                        
                        
                        group2_cellname = rownames(SerautObj@meta.data[SerautObj@meta.data[[group.by]] == comp[2],])
                        group2_exp = SerautObj@assays[[assay]]@data[gene, group2_cellname]
                        group2_exp <- group2_exp[which(group2_exp>0)] 
                        
                        t_out = t.test(group1_exp, group2_exp)
                        cond = paste(comp[1], comp[2], sep = "_")
                        condition.out <- c(condition.out, cond)
                        stat.out <- c(stat.out, t_out[["statistic"]])
                        p_val.out <- c(p_val.out, t_out[["p.value"]])
                        gene.out <- c(gene.out, gene)
                }
                
        }
        
        if (Bonferroni == T){
                new_alpha = alpha_start/(2*length(genes.use))
                cat(paste("\n", "P-value for significance: p <", new_alpha, "\n"))
                sig_out = p_val.out < new_alpha
                dfOUT<- data.frame(gene=gene.out, condition = condition.out, p_val = p_val.out, statistic = stat.out, significant = sig_out)
                
                dfOUT$sig = ifelse(dfOUT$p_val > 0.05, "ns",
                                   ifelse(dfOUT$p_val > 0.01, '*',
                                          ifelse(dfOUT$p_val > 0.001, "**", "***")))
                
        }
        
        else{
                dfOUT<- data.frame(gene=gene.out, condition = condition.out, p_val = p_val.out, statistic = stat.out)
                dfOUT$sig = ifelse(dfOUT$p_val > 0.05, "ns",
                                   ifelse(dfOUT$p_val > 0.01, '*',
                                          ifelse(dfOUT$p_val > 0.001, "**", "***")))
        }
        
        return(dfOUT)
}

Idents(Fibroblast.ann)=Fibroblast.ann$Group2
Fibroblast.ann$Group2=factor(Fibroblast.ann$Group2,levels = c("PAAD_Control", "PAAD"))
A <- singlecell_gene_test(Fibroblast.ann, 
                          genes.use = c("USP36","KLF5","MT2A","KDM6B","PHLDA1","REL","DDIT4"),
                          group.by = 'Group2', 
                          comp = c("PAAD_Control", "PAAD"))

anno_pvalue <- format(A$p_val, scientific = T,digits = 3) 
anno_sig <- A$sig

plots_violins <- VlnPlot(Fibroblast.ann, 
                         cols = c("limegreen", "navy"),
                         pt.size = 0,
                         group.by = "Group2",
                         features = c("USP36","KLF5","MT2A","KDM6B","PHLDA1","REL","DDIT4"), 
                         ncol = 5, 
                         log = FALSE,
                         combine = FALSE)

for(i in 1:length(plots_violins)) {
        data <- plots_violins[[i]]$data
        colnames(data)[1] <- 'gene'
        plots_violins[[i]] <- plots_violins[[i]] + 
                theme_classic() + 
                theme(axis.text.x = element_text(size = 10,color="black",angle = 30,hjust = 1,vjust = 1),
                      axis.text.y = element_text(size = 10,color="black"),
                      axis.title.y= element_text(size=12,color="black"),
                      axis.title.x = element_blank(),
                      legend.position='none')+
                scale_y_continuous(expand = expansion(mult = c(0.05, 0.1)))+
                geom_signif(annotations = anno_sig[i],
                            y_position = max(data$gene)+0.5,
                            xmin = 1,
                            xmax = 2,
                            tip_length = 0)
}
pdf("1_hub gene exp_scRNA.pdf",width = 20,height = 4)
CombinePlots(plots_violins,ncol = 7)
dev.off()


###
library(ggplot2) 
library(ggsignif) 
library(gghalves)
df <- read.table("TCGA-GTEXexp.txt",header = T,sep = "\t")
df$Group <- factor(df$Group,levels = c("Control","PAAD"))
ggplot(df,aes(Group,PHLDA1,fill=Group))+
        geom_half_violin(position = position_nudge(x=0.25),side = "r",width=0.8,color=NA)+
        geom_boxplot(width=0.4,size=1.2,outlier.color =NA)+
        geom_jitter(aes(fill=Group),shape=21,size=2.5,width=0.2)+
        geom_signif(comparisons = list(c("Control","PAAD")),
                    map_signif_level = T, 
                    test = wilcox.test,
                    tip_length = c(0,0,0,0,0,0),vjust = 0.5,
                    size=1.5,color="black",textsize = 10)+
        theme_bw()+
        theme(panel.grid = element_blank(),plot.title = element_text(hjust = 0.5,size = 20),
              panel.border = element_rect(size = 1),axis.title = element_text(size = 15),
              axis.text.x = element_text(color = "black", size = 15),
              axis.text.y = element_text(color = "black",size = 15),
              legend.position = "none",
              axis.ticks = element_line(color="black",linewidth = 1))+
        labs(x=NULL,y="Expression of PHLDA1",title = "TCGA-GTEX")+
        scale_fill_manual(values = c("#AFC9CB","#ADC6AD"))

####
####
library(ggplot2)
library(ggsignif)
data=read.table("clinical input.txt",sep = "\t",header = T,check.names = F)
pdf(file = "Histologic_grade.pdf",width = 7.5,height = 6)
ggplot(data=data,aes(x=Histologic_grade,y=PHLDA1,colour = Histologic_grade))+ 
        geom_violin(
                alpha = 0.8,
                scale = 'width',
                
                trim = TRUE)+
        geom_boxplot(mapping=aes(x=Histologic_grade,y=PHLDA1,colour=Histologic_grade,fill=Histologic_grade), 
                     alpha = 0.5,
                     size=1.5,
                     width = 0.3)+ 
        geom_jitter(mapping=aes(x=Histologic_grade,y=PHLDA1,colour = Histologic_grade), 
                    alpha = 0.3,size=3)+
        scale_fill_manual(limits=c("G1","G2","G3/G4"), 
                          values =c( "#f0b87f","#abd0cd","#e59698"))+
        scale_color_manual(limits=c("G1","G2","G3/G4"), 
                           values=c("#f0b87f","#abd0cd","#e59698"))+ 
        geom_signif(mapping=aes(x=Histologic_grade,y=PHLDA1), 
                    comparisons = list(c("G1","G2"),c("G2","G3/G4"),c("G1","G3/G4")),
                    map_signif_level=T,
                    tip_length=c(0,0,0,0,0,0,0,0,0,0,0,0), 
                    y_position = c(10,10.8,11.6), 
                    size=1, 
                    textsize = 7, 
                    test = "wilcox.test")+ 
        theme_bw()+
        labs(x="Histologic_grade",y="PHLDA1")+ 
        theme(axis.title.x = element_text(size = 15),axis.title.y = element_text(size = 15),axis.text.x= element_text(size = 15),axis.text.y=element_text(size=15),strip.text = element_text(size = 15),
              legend.title = element_text(size = 15),legend.text = element_text(size = 15))
dev.off()

####
pdf(file = "Tumor_Stage.pdf",width = 7.5,height = 6)
ggplot(data=data,aes(x=Tumor_Stage,y=PHLDA1,colour = Tumor_Stage))+ 
        geom_violin(
                alpha = 0.8,
                scale = 'width',
                
                trim = TRUE)+
        geom_boxplot(mapping=aes(x=Tumor_Stage,y=PHLDA1,colour=Tumor_Stage,fill=Tumor_Stage), 
                     alpha = 0.5,
                     size=1.5,
                     width = 0.3)+ 
        geom_jitter(mapping=aes(x=Tumor_Stage,y=PHLDA1,colour = Tumor_Stage), 
                    alpha = 0.3,size=3)+
        scale_fill_manual(limits=c("Stage I/II","Stage III/IV"), 
                          values =c( "#f0b87f","#e59698"))+
        scale_color_manual(limits=c("Stage I/II","Stage III/IV"), 
                           values=c("#f0b87f","#e59698"))+ 
        geom_signif(mapping=aes(x=Tumor_Stage,y=PHLDA1), 
                    comparisons = list(c("Stage I/II","Stage III/IV")),
                    map_signif_level=T,
                    tip_length=c(0,0,0,0,0,0,0,0,0,0,0,0), 
                    y_position = c(10,10.8,11.6), 
                    size=1, 
                    textsize = 7, 
                    test = "wilcox.test")+ 
        theme_bw()+
        labs(x="Tumor_Stage",y="PHLDA1")+ 
        theme(axis.title.x = element_text(size = 15),axis.title.y = element_text(size = 15),axis.text.x= element_text(size = 15),axis.text.y=element_text(size=15),strip.text = element_text(size = 15),
              legend.title = element_text(size = 15),legend.text = element_text(size = 15))
dev.off()

####
pdf(file = "Tstage.pdf",width = 7.5,height = 6)
ggplot(data=data,aes(x=Tstage,y=PHLDA1,colour = Tstage))+ 
        geom_violin(
                alpha = 0.8,
                scale = 'width',
                
                trim = TRUE)+
        geom_boxplot(mapping=aes(x=Tstage,y=PHLDA1,colour=Tstage,fill=Tstage), 
                     alpha = 0.5,
                     size=1.5,
                     width = 0.3)+ 
        geom_jitter(mapping=aes(x=Tstage,y=PHLDA1,colour = Tstage), 
                    alpha = 0.3,size=3)+
        scale_fill_manual(limits=c("T1/T2","T3/T4"), 
                          values =c( "#f0b87f","#e59698"))+
        scale_color_manual(limits=c("T1/T2","T3/T4"), 
                           values=c("#f0b87f","#e59698"))+ 
        geom_signif(mapping=aes(x=Tstage,y=PHLDA1), 
                    comparisons = list(c("T1/T2","T3/T4")),
                    map_signif_level=T,
                    tip_length=c(0,0,0,0,0,0,0,0,0,0,0,0), 
                    y_position = c(10,10.8,11.6), 
                    size=1, 
                    textsize = 7, 
                    test = "wilcox.test")+ 
        theme_bw()+
        labs(x="Tstage",y="PHLDA1")+ 
        theme(axis.title.x = element_text(size = 15),axis.title.y = element_text(size = 15),axis.text.x= element_text(size = 15),axis.text.y=element_text(size=15),strip.text = element_text(size = 15),
              legend.title = element_text(size = 15),legend.text = element_text(size = 15))
dev.off()

####
pdf(file = "Nstage.pdf",width = 7.5,height = 6)
ggplot(data=data,aes(x=Nstage,y=PHLDA1,colour = Nstage))+ 
        geom_violin(
                alpha = 0.8,
                scale = 'width',
                
                trim = TRUE)+
        geom_boxplot(mapping=aes(x=Nstage,y=PHLDA1,colour=Nstage,fill=Nstage), 
                     alpha = 0.5,
                     size=1.5,
                     width = 0.3)+ 
        geom_jitter(mapping=aes(x=Nstage,y=PHLDA1,colour = Nstage), 
                    alpha = 0.3,size=3)+
        scale_fill_manual(limits=c("N0","N1/NX"), 
                          values =c( "#f0b87f","#e59698"))+
        scale_color_manual(limits=c("N0","N1/NX"), 
                           values=c("#f0b87f","#e59698"))+ 
        geom_signif(mapping=aes(x=Nstage,y=PHLDA1), 
                    comparisons = list(c("N0","N1/NX")),
                    map_signif_level=T,
                    tip_length=c(0,0,0,0,0,0,0,0,0,0,0,0), 
                    y_position = c(10,10.8,11.6), 
                    size=1, 
                    textsize = 7, 
                    test = "wilcox.test")+ 
        theme_bw()+
        labs(x="Nstage",y="PHLDA1")+ 
        theme(axis.title.x = element_text(size = 15),axis.title.y = element_text(size = 15),axis.text.x= element_text(size = 15),axis.text.y=element_text(size=15),strip.text = element_text(size = 15),
              legend.title = element_text(size = 15),legend.text = element_text(size = 15))
dev.off()

pdf(file = "Mstage.pdf",width = 7.5,height = 6)
ggplot(data=data,aes(x=Mstage,y=PHLDA1,colour = Mstage))+ 
        geom_violin(
                alpha = 0.8,
                scale = 'width',
                
                trim = TRUE)+
        geom_boxplot(mapping=aes(x=Mstage,y=PHLDA1,colour=Mstage,fill=Mstage), 
                     alpha = 0.5,
                     size=1.5,
                     width = 0.3)+ 
        geom_jitter(mapping=aes(x=Mstage,y=PHLDA1,colour = Mstage), 
                    alpha = 0.3,size=3)+
        scale_fill_manual(limits=c("M0","M1/MX"), 
                          values =c( "#f0b87f","#e59698"))+
        scale_color_manual(limits=c("M0","M1/MX"), 
                           values=c("#f0b87f","#e59698"))+ 
        geom_signif(mapping=aes(x=Mstage,y=PHLDA1), 
                    comparisons = list(c("M0","M1/MX")),
                    map_signif_level=T,
                    tip_length=c(0,0,0,0,0,0,0,0,0,0,0,0), 
                    y_position = c(10,10.8,11.6), 
                    size=1, 
                    textsize = 7, 
                    test = "wilcox.test")+ 
        theme_bw()+
        labs(x="Mstage",y="PHLDA1")+ 
        theme(axis.title.x = element_text(size = 15),axis.title.y = element_text(size = 15),axis.text.x= element_text(size = 15),axis.text.y=element_text(size=15),strip.text = element_text(size = 15),
              legend.title = element_text(size = 15),legend.text = element_text(size = 15))
dev.off()


#####
conNum=88     
treatNum=88  
library(limma)
rt=read.table("sampleExp.txt",sep="\t",header=T,check.names=F)   
rt=as.matrix(rt)
rownames(rt)=rt[,1]
exp=rt[,2:ncol(rt)]
dimnames=list(rownames(exp),colnames(exp))
rt=matrix(as.numeric(as.matrix(exp)),nrow=nrow(exp),dimnames=dimnames)
rt=avereps(rt)
rt=rt[rowMeans(rt)>0,]
rt=normalizeBetweenArrays(as.matrix(rt))

modType=c(rep("low",conNum),rep("high",treatNum))
design <- model.matrix(~0+factor(modType))
colnames(design) <- c("high","low")
fit <- lmFit(rt,design)
cont.matrix<-makeContrasts(high-low,levels=design)
fit2 <- contrasts.fit(fit, cont.matrix)
fit2 <- eBayes(fit2)
allDiff=topTable(fit2,adjust='fdr',number=200000)  
write.table(allDiff,file="diff-All.txt",sep="\t",quote=F)


exp=read.table("diff-All.txt",sep = "\t",check.names = F,header = T)
exp1 <- arrange(exp,desc(logFC))
gene_list <- exp1$logFC
names(gene_list) <- exp1$SYMBOL
library(GseaVis)
library(clusterProfiler)
h.all_gmt <- read.gmt("h.all.v2023.1.Hs.symbols.gmt")
h.all_res <- GSEA(gene_list,TERM2GENE = h.all_gmt)
write.table(h.all_res,"GSEA-HALLMARK.txt",sep = "\t",quote = F)

library(tidyverse)
library(ggplot2)
library(cols4all)
library(patchwork)
dt <- read.table('clipboard',header = T,sep = "\t",check.names = F)
dt$Description <- factor(dt$Description,levels = rev(dt$Description))
up <- dt[which(dt$NES > 0),]
down <- dt[which(dt$NES < 0),]
c4a_gui()
mycol <- c4a('bright',2)
mytheme <- theme(
        legend.position = 'none',
        axis.text.y = element_blank(),
        axis.ticks.y = element_blank(),
        panel.grid.major = element_blank(),
        panel.grid.minor = element_blank(),
        panel.border = element_blank(),
        axis.line.x = element_line(color = 'grey60',size = 1.1),
        axis.text = element_text(size = 15)
)
p <- ggplot(dt,
            aes(x =NES, y = Description, fill = group)) +
        geom_col(width = 0.8) + 
        theme_bw()+mytheme+
        geom_text(data = up,
                  aes(x = -0.1, y = Description, label = Description),
                  size = 4,
                  hjust = 1)+
        geom_text(data = down,
                  aes(x = 0.1, y = Description, label = Description),
                  size = 4,
                  hjust = 0)+
        labs(x = 'NES', y = ' ', title = 'GSEA-HALLMARK') + 
        theme(plot.title = element_text(hjust = 0.5, size = 14))+
        scale_fill_manual(values = mycol)
p1=p+scale_x_continuous(breaks=seq(-4, 4, 1),limits = c(-4,4))
pdf("GSEA_HALLMARK.pdf",width = 7,height = 10)
p1
dev.off()

###
####
library(tidyverse)
library(ggpubr)
library(ggsci)
library(introdataviz)
Type=read.table("group.txt",sep="\t",check.names=F,row.names=1,header=T)
rt=read.table("TNF.txt",sep="\t",check.names=F,row.names=1,header=T)
Type=Type[colnames(rt),]
rt=t(rt)
data=data.frame()
for(i in colnames(rt)){
        data=rbind(data,cbind(expression=(rt[,i]),gene=i,Group=Type))
}
write.table(data,file="data.txt",sep="\t",quote=F)

df=read.table("data.txt",sep = "\t",header = T,check.names = F)
df$Group=factor(df$Group,levels = c("Low PHLDA1","High PHLDA1"))
pdf(file = "TNF.pdf",width = 11,height = 5)
ggplot(df,aes(x = gene,y = expression,fill = Group)) +
        # split violin
        geom_split_violin(alpha = .5, trim = F,color = NA,width = 1.5) +
        # mean point
        stat_summary(fun = "mean", geom = "point",position = position_dodge(0.2)) +
        # errorbar
        stat_summary(fun.data = "mean_sd", geom = "errorbar", width = .15,
                     size = 0.3,
                     position = position_dodge(0.2)) +
        theme_classic() +
        theme(axis.text.x = element_text(angle = 45,color = 'black',hjust = 1),
              legend.position = 'top') +
        # scale_fill_brewer(palette = 'Set1') +
        scale_fill_jco(name = '') +
        ylim(0,10) +
        stat_compare_means(aes(group=Group),
                           symnum.args=list(cutpoints = c(0, 0.001, 0.01, 0.1, 1),
                                            symbols = c("***", "**", "*", "")),label = "p.signif",
                           label.y = 9,size = 3)
dev.off()


###############Figure 8
###
go=read.table("DSigDB input.txt",sep = "\t",header = T,check.names = F,stringsAsFactors = F,quote = "")
pdf(file = "DSigDB.pdf",width = 6.5,height = 10)
ggplot(data =go,aes(x=reorder(drug,Combined_Score),y=Combined_Score,fill=-log10(adj.P.value)))+geom_bar(stat="identity",width = 0.7)+
        scale_fill_distiller(palette = "Spectral",direction = -1)+
        coord_flip()
dev.off()


##############Figure 9
####
library(limma)    
gene="PHLDA1"     
files=dir()
files=grep("^symbol.", files, value=T)

geneList=list()
for(i in files){
        CancerType=gsub("symbol\\.|\\.txt", "", i)
        rt=read.table(i, header=T, sep="\t", check.names=F)
        geneList[[CancerType]]=as.vector(rt[,1])
}
interGenes=Reduce(intersect, geneList)

outTab=data.frame()
allTab=data.frame()
j=0
for(i in files){
        CancerType=gsub("symbol\\.|\\.txt", "", i)
        rt=read.table(i, header=T, sep="\t", check.names=F)
        rt=as.matrix(rt)
        rownames(rt)=rt[,1]
        exp=rt[,2:ncol(rt)]
        dimnames=list(rownames(exp), colnames(exp))
        data=matrix(as.numeric(as.matrix(exp)), nrow=nrow(exp), dimnames=dimnames)
        data=t(avereps(data))
        row.names(data)=gsub(".$", "", row.names(data))
        data=t(avereps(data))
        group=sapply(strsplit(colnames(data),"\\-"), "[", 4)
        group=sapply(strsplit(group,""), "[", 1)
        Type=ifelse(group==0, "Tumor", "Normal")
        geneExp=t(data[gene,,drop=F])
        outTab=rbind(outTab, cbind(geneExp,Type,CancerType))
        j=j+1
        if(j==1){
                allTab=data[interGenes,group==0]
        }else{
                allTab=cbind(allTab, data[interGenes,group==0])
        }
}
out=cbind(ID=row.names(outTab), outTab)
write.table(out, file="geneExp.txt", sep="\t", quote=F, row.names=F)

library(dplyr)
library(reshape2)
library(ggpubr)
inputFile="geneExp.txt"      
data=read.table(inputFile, header=T, sep="\t", check.names=F)
gene=colnames(data)[2]
colnames(data)[2]="expression"

p=ggboxplot(data, x="CancerType", y="expression", color="Type",
            xlab="",
            ylab=paste0(gene," expression"),
            width=0.6,
            palette = c("jco") )
p=p+rotate_x_text(50)
p=p+stat_compare_means(aes(group=Type),
                       method="wilcox.test",
                       symnum.args=list(cutpoints = c(0, 0.001, 0.01, 0.05, 1), symbols = c("***", "**", "*", " ")),
                       label = "p.signif")
pdf(file="diff.pdf", width=11, height=4.5)
print(p)
dev.off()
data=data[(data[,"Type"]=="Tumor"),]
med=ddply(data,"CancerType",summarise,med=median(expression))
data$CancerType=factor(data$CancerType, levels=med[order(med[,"med"],decreasing = T), "CancerType"])

p=ggboxplot(data, x="CancerType", y="expression", fill="CancerType",
            xlab="",
            ylab=paste0(gene," expression"),
            width=0.6,
            #palette=rainbow(length(levels(factor(data$CancerType)))),
            legend="")
pdf(file="boxplot.pdf", width=11, height=4.5)  
p+rotate_x_text(50)
dev.off()

####
library(limma)           
expFile="geneExp.txt"     
files=dir()
files=grep(".survival.tsv$", files, value=T)
surTime=data.frame()
for(surFile in files){
        rt=read.table(surFile, header=T, sep="\t", check.names=F, row.names=1)
        rt=rt[,c(3,1)]
        surTime=rbind(surTime, rt)
}
colnames(surTime)=c("futime","fustat")
surTime=as.matrix(surTime)
row.names(surTime)=gsub(".$","",row.names(surTime))
exp=read.table(expFile, header=T, sep="\t", check.names=F, row.names=1)
exp=exp[(exp[,"Type"]=="Tumor"),]
sameSample=intersect(row.names(surTime), row.names(exp))
surTime=surTime[sameSample,,drop=F]
exp=exp[sameSample,,drop=F]
surData=cbind(surTime, exp)
surData=cbind(id=row.names(surData), surData)
write.table(surData, file="expTime.txt", sep="\t", quote=F, row.names=F)


library(survival)
library(survminer)
library(forestplot)
inputFile="expTime.txt"  
rt=read.table(inputFile, header=T, sep="\t", check.names=F, row.names=1)  
rt$futime=rt$futime/365
gene=colnames(rt)[3]
outTab=data.frame()
for(i in levels(factor(rt[,"CancerType"]))){
        rt1=rt[(rt[,"CancerType"]==i),]
        cox=coxph(Surv(futime, fustat) ~ rt1[,gene], data = rt1)
        coxSummary = summary(cox)
        coxP=coxSummary$coefficients[,"Pr(>|z|)"]
        outTab=rbind(outTab,
                     cbind(cancer=i,
                           HR=coxSummary$conf.int[,"exp(coef)"],
                           HR.95L=coxSummary$conf.int[,"lower .95"],
                           HR.95H=coxSummary$conf.int[,"upper .95"],
                           pvalue=coxP) )
        group=ifelse(rt1[,gene]>median(rt1[,gene]), "high", "low")
        diff=survdiff(Surv(futime, fustat) ~ group, data=rt1)
        pValue=1-pchisq(diff$chisq,df=1)
        if(pValue<0.001){
                pValue="p<0.001"
        }else{
                pValue=paste0("p=",sprintf("%.03f",pValue))
        }
        fit=survfit(Surv(futime, fustat) ~ group, data = rt1)
        surPlot=ggsurvplot(fit, 
                           data=rt1,
                           title=paste0("Cancer: ",i),
                           pval=pValue,
                           pval.size=6,
                           conf.int=F,
                           legend.title=paste0(gene," levels"),
                           legend.labs=c("high","low"),
                           font.legend=12,
                           fontsize=4,
                           xlab="Time(years)",
                           ylab="Overall survival",
                           break.time.by = 2,
                           palette="jco",
                           risk.table=TRUE,
                           risk.table.title="",
                           risk.table.height=.25)
        pdf(file=paste0("survival.",i,".pdf"), width=6, height=5, onefile=FALSE)
        print(surPlot)
        dev.off()
}
write.table(outTab, file="OS.cox.result.txt", sep="\t", row.names=F, quote=F)

rt=read.table("OS.cox.result.txt",header=T,sep="\t",row.names=1,check.names=F)
data=as.matrix(rt)
HR=data[,1:3]
hr=sprintf("%.3f",HR[,"HR"])
hrLow=sprintf("%.3f",HR[,"HR.95L"])
hrHigh=sprintf("%.3f",HR[,"HR.95H"])
pVal=data[,"pvalue"]
pVal=ifelse(pVal<0.001, "<0.001", sprintf("%.3f", pVal))
clrs=fpColors(box="red", line="darkblue", summary="royalblue")
tabletext <- 
        list(c(NA, rownames(HR)),
             append("pvalue", pVal),
             append("Hazard ratio",paste0(hr,"(",hrLow,"-",hrHigh,")")) )
pdf(file="OS-forest.pdf", width=6, height=9, onefile=FALSE)
forestplot(tabletext, 
           rbind(rep(NA, 3), HR),
           col=clrs,
           graphwidth=unit(50, "mm"),
           xlog=T,
           lwd.ci=4,
           boxsize=0.5,
           title="Overall survival",
           xlab="Hazard ratio",
           txt_gp=fpTxtGp(ticks=gpar(cex=1.1), xlab=gpar(cex = 1.25))
)
dev.off()

###
expFile="geneExp.txt"       
cliFile="Survival_SupplementalTable_S1_20171025_xena_sp"   
exp=read.table(expFile, header=T, sep="\t", check.names=F, row.names=1)
exp=exp[(exp[,"Type"]=="Tumor"),]
gene=colnames(exp)[1]

cli=read.table(cliFile, header=T, sep="\t", check.names=F, row.names=1)
cli=cli[,c("DFI.time","DFI","DSS.time","DSS","PFI.time","PFI")]
sameSample=intersect(row.names(cli), row.names(exp))
data=cbind(cli[sameSample,,drop=F], exp[sameSample,,drop=F])

cols=c("#5CB85C", "#337AB7", "#F0AD4E")
project=c("DFS", "DSS", "PFS")
showNames=c("Disease free survival", "Disease specific survival", "Progression free survival")

for(i in 1:3){
        k=2*i-1
        rt=data[,c(k,k+1,7:ncol(data))]
        rt=na.omit(rt)
        colnames(rt)[1:3]=c("futime","fustat","gene")
        rt$futime=rt$futime/365
        outTab=data.frame()
        for(cancerType in levels(factor(rt[,"CancerType"]))){
                rt1=rt[(rt[,"CancerType"]==cancerType),]
                if(nrow(rt1)<3){next}
                group=ifelse(rt1[,"gene"]>median(rt1[,"gene"]), "high", "low")
                diff=survdiff(Surv(futime, fustat) ~group,data = rt1)
                pValue=1-pchisq(diff$chisq,df=1)
                if(pValue<0.001){
                        pValue="p<0.001"
                }else{
                        pValue=paste0("p=",sprintf("%.03f",pValue))
                }
                fit <- survfit(Surv(futime, fustat) ~ group, data = rt1)
                surPlot=ggsurvplot(fit, 
                                   data=rt1,
                                   title=paste0("Cancer: ",cancerType),
                                   pval=pValue,
                                   pval.size=6,
                                   conf.int=F,
                                   legend.title=paste0(gene," levels"),
                                   legend.labs=c("high","low"),
                                   font.legend=12,
                                   fontsize=4,
                                   xlab="Time(years)",
                                   ylab=showNames[i],
                                   break.time.by=2,
                                   palette="jco",
                                   risk.table=TRUE,
                                   risk.table.title="",
                                   risk.table.height=.25)
                pdf(file=paste0(project[i],"_",cancerType,".pdf"), onefile=FALSE, width=6, height=5)
                print(surPlot)
                dev.off()
                cox=coxph(Surv(futime, fustat) ~ gene, data = rt1)
                coxSummary=summary(cox)
                coxP=coxSummary$coefficients[,"Pr(>|z|)"]
                outTab=rbind(outTab,
                             cbind(cancer=cancerType,
                                   HR=coxSummary$conf.int[,"exp(coef)"],
                                   HR.95L=coxSummary$conf.int[,"lower .95"],
                                   HR.95H=coxSummary$conf.int[,"upper .95"],
                                   pvalue=coxP) )
        }
        write.table(outTab,file=paste0(project[i],".cox.txt"),sep="\t",row.names=F,quote=F)
}


rt=read.table("DFS.cox.txt",header=T,sep="\t",row.names=1,check.names=F)
data=as.matrix(rt)
HR=data[,1:3]
hr=sprintf("%.3f",HR[,"HR"])
hrLow=sprintf("%.3f",HR[,"HR.95L"])
hrHigh=sprintf("%.3f",HR[,"HR.95H"])
pVal=data[,"pvalue"]
pVal=ifelse(pVal<0.001, "<0.001", sprintf("%.3f", pVal))
clrs=fpColors(box="#5CB85C", line="darkblue", summary="royalblue") 
tabletext <- 
        list(c(NA, rownames(HR)),
             append("pvalue", pVal),
             append("Hazard ratio",paste0(hr,"(",hrLow,"-",hrHigh,")")) )
pdf(file="DFS-forest.pdf", width=6, height=9, onefile=FALSE)
forestplot(tabletext, 
           rbind(rep(NA, 3), HR),
           col=clrs,
           graphwidth=unit(50, "mm"),
           xlog=T,
           lwd.ci=4,
           boxsize=0.5,
           title="Disease free survival",
           xlab="Hazard ratio",
           txt_gp=fpTxtGp(ticks=gpar(cex=1.1), xlab=gpar(cex = 1.25))
)
dev.off()

rt=read.table("DSS.cox.txt",header=T,sep="\t",row.names=1,check.names=F)
data=as.matrix(rt)
HR=data[,1:3]
hr=sprintf("%.3f",HR[,"HR"])
hrLow=sprintf("%.3f",HR[,"HR.95L"])
hrHigh=sprintf("%.3f",HR[,"HR.95H"])
pVal=data[,"pvalue"]
pVal=ifelse(pVal<0.001, "<0.001", sprintf("%.3f", pVal))
clrs=fpColors(box="#337AB7", line="darkblue", summary="royalblue") 
tabletext <- 
        list(c(NA, rownames(HR)),
             append("pvalue", pVal),
             append("Hazard ratio",paste0(hr,"(",hrLow,"-",hrHigh,")")) )
pdf(file="DSS-forest.pdf", width=6, height=9, onefile=FALSE)
forestplot(tabletext, 
           rbind(rep(NA, 3), HR),
           col=clrs,
           graphwidth=unit(50, "mm"),
           xlog=T,
           lwd.ci=4,
           boxsize=0.5,
           title="Disease specific survival",
           xlab="Hazard ratio",
           txt_gp=fpTxtGp(ticks=gpar(cex=1.1), xlab=gpar(cex = 1.25))
)
dev.off()

rt=read.table("PFS.cox.txt",header=T,sep="\t",row.names=1,check.names=F)
data=as.matrix(rt)
HR=data[,1:3]
hr=sprintf("%.3f",HR[,"HR"])
hrLow=sprintf("%.3f",HR[,"HR.95L"])
hrHigh=sprintf("%.3f",HR[,"HR.95H"])
pVal=data[,"pvalue"]
pVal=ifelse(pVal<0.001, "<0.001", sprintf("%.3f", pVal))
clrs=fpColors(box="#F0AD4E", line="darkblue", summary="royalblue") 
tabletext <- 
        list(c(NA, rownames(HR)),
             append("pvalue", pVal),
             append("Hazard ratio",paste0(hr,"(",hrLow,"-",hrHigh,")")) )
pdf(file="PFS-forest.pdf", width=6, height=9, onefile=FALSE)
forestplot(tabletext, 
           rbind(rep(NA, 3), HR),
           col=clrs,
           graphwidth=unit(50, "mm"),
           xlog=T,
           lwd.ci=4,
           boxsize=0.5,
           title="Progression free survival",
           xlab="Hazard ratio",
           txt_gp=fpTxtGp(ticks=gpar(cex=1.1), xlab=gpar(cex = 1.25))
)
dev.off()


####
pdf("cibersort.pdf",width = 10,height =8)
gene_immucell_heatmap("PHLDA1")
dev.off()

pdf("forest.pdf",width = 10,height =8)
pan_forest("PHLDA1")
dev.off()

####
pancer.ssgsea.score=read.table("pancer.ssgsea.score.txt",sep = "\t",header = T,check.names = F,row.names = 1)
pancer.nets.score=read.table("geneExp.txt",sep = "\t",header = T,check.names = F)
pancer.ssgsea.score=cbind.data.frame(pancer.ssgsea.score[pancer.nets.score$ID,],
                                     PHLDA1=pancer.nets.score$PHLDA1,Cancer.type=pancer.nets.score$CancerType)
pancer.ssgsea.score=na.omit(pancer.ssgsea.score)
library(ggplot2)
library(ggpubr)
pdf('ANG-all.pdf',height = 7,width = 6)
ggplot(pancer.ssgsea.score, aes(x = `Angiogenesis Score`, y =PHLDA1))+
        geom_point(aes(colour=Cancer.type))+
        geom_smooth(method = "lm", color = "blue", fill = "lightgray")+
        stat_cor(method = "spearman")+
        theme_bw()+
        theme(panel.grid.major =element_blank(), legend.position = "top",
              panel.grid.minor = element_blank(),
              panel.background = element_blank())
dev.off()
#
pdf('EMT-all.pdf',height = 7,width = 6)
ggplot(pancer.ssgsea.score, aes(x = `EMT Score`, y = PHLDA1))+
        geom_point(aes(colour=Cancer.type))+
        geom_smooth(method = "lm", color = "blue", fill = "lightgray")+
        stat_cor(method = "spearman")+
        theme_bw()+
        theme(panel.grid.major =element_blank(), legend.position = "top", 
              panel.grid.minor = element_blank(),
              panel.background = element_blank())
dev.off()
#
pdf('CC-all.pdf',height = 7,width = 6)
ggplot(pancer.ssgsea.score, aes(x = `cell cycle Score`, y = PHLDA1))+
        geom_point(aes(colour=Cancer.type))+
        geom_smooth(method = "lm", color = "blue", fill = "lightgray")+
        stat_cor(method = "spearman")+
        theme_bw()+
        theme(panel.grid.major =element_blank(), legend.position = "top", 
              panel.grid.minor = element_blank(),
              panel.background = element_blank())
dev.off()
