# Supplementary material for: Integrated multiomics analysis identifies PHLDA1+ fibroblasts as prognostic biomarkers and mediators of biological functions in pancreatic cancer
Source: Front Immunol. 2025 Jul 4;16:1592416. doi: 10.3389/fimmu.2025.1592416 (PMC12271128; doi:10.3389/fimmu.2025.1592416)
Supplement: Supplementary file 1 [file DataSheet1.zip › R code/scRNAcode.txt]

#######################Figure 1
setwd("~/1-general")
load("~/PAAD_GSE154778.Rdata")
load("~/PAAD_GSE155698.Rdata")
load("~/PAAD_GSE231535.Rdata")
folders=list.files('./')
folders
scRNA <- merge(PAAD_GSE154778, 
               y = c(PAAD_GSE155698,PAAD_GSE231535),
               add.cell.ids =folders)
###16-20-2
raw_meta=scRNA@meta.data
raw_count <- table(raw_meta$Group2)
raw_count
# PAAD_GSE154778    PAAD_GSE155698    PAAD_GSE231535 
# 12458             37583             12617
# Tumour          Tumour_Control 
# 56853           5805
scRNA= SCTransform(scRNA)
scRNA=RunPCA(scRNA, features = VariableFeatures(scRNA),npcs = 50)
pdf('1.1_ElbowPlot.pdf', width = 9)
ElbowPlot(scRNA,ndims = 30)
dev.off()
scRNA <- FindNeighbors(scRNA, dims = 1:15)
scRNA <- FindClusters(scRNA, resolution = 0.5)
scRNA <- RunUMAP(scRNA, dims = 1:15)

scRNA.harm <- RunHarmony(scRNA,"Dataset")
scRNA.harm <- FindNeighbors(scRNA.harm, reduction = "harmony",dims = 1:15)
scRNA.harm=FindClusters(object=scRNA.harm,resolution=c(seq(0.2,1,0.1)))
pdf(file = "1.2_clustree_harm.pdf",width = 12,height = 10)
clustree(scRNA.harm@meta.data,prefix="SCT_snn_res.")
dev.off()
scRNA.harm <- FindClusters(scRNA.harm, resolution = 0.5) 
scRNA.harm<- RunUMAP(scRNA.harm, reduction = "harmony",dims = 1:15)

###########
myclucol=c('#4b6aa8','#3ca0cf','#c376a7','#ad98c3','#cea5c7',
                    '#53738c','#a5a9b0','#a78982','#696a6c','#92699e',
                    '#d69971','#df5734','#6c408e','#ac6894','#d4c2db',
                    '#537eb7','#83ab8e','#ece399','#405993','#cc7f73',
                    '#b95055','#d5bb72','#bc9a7f','#e0cfda','#d8a0c0',
                    '#e6b884','#b05545','#d69a55','#64a776','#cbdaa9',
                    '#efd2c9','#da6f6d','#ebb1a4','#a44e89','#a9c2cb',
                    '#b85292','#6d6fa0','#8d689d','#c8c7e1','#d25774',
                    '#c49abc','#927c9a','#3674a2','#9f8d89','#72567a',
                    '#63a3b8','#c4daec','#61bada','#b7deea','#e29eaf',
                    '#4490c4','#e6e2a3','#de8b36','#c4612f','#9a70a8',
                    '#76a2be','#408444','#c6adb0','#9d3b62','#2d3462')
library(ggrastr)
umap =scRNA.harm@reductions$umap@cell.embeddings %>%  
  as.data.frame() %>% 
  cbind(Clusters=scRNA.harm@meta.data$seurat_clusters)
cell_type_med <- umap %>%
  group_by(Clusters) %>%
  summarise(
    UMAP_1 = median(UMAP_1),
    UMAP_2 = median(UMAP_2)
  )
p <- ggplot(umap,aes(x= UMAP_1 , y = UMAP_2 ,color = Clusters)) +
  geom_point_rast(size = 0.05 , alpha =1,
                  raster.dpi = getOption("ggrastr.default.dpi", 300) )  + 
  scale_color_manual(values = myclucol)+
  theme(panel.grid.major = element_blank(), 
        panel.grid.minor = element_blank(), 
        panel.border = element_blank(), 
        axis.title = element_blank(),  
        axis.text = element_blank(), 
        axis.ticks = element_blank(),
        panel.background = element_rect(fill = 'white'), 
        plot.background=element_rect(fill="white"))+         
  theme(
    legend.title = element_blank(), 
    legend.key=element_rect(fill='white'), 
    legend.text = element_text(size=18), 
    legend.key.size=unit(1,'cm') ) +  
  guides(color = guide_legend(override.aes = list(size=5)))+ 
  geom_segment(aes(x = min(umap$UMAP_1)-1, y = min(umap$UMAP_2) ,
                   xend = min(umap$UMAP_1) +3, yend = min(umap$UMAP_2) ),
               colour = "black", size=1,arrow = arrow(length = unit(0.3,"cm")))+ 
  geom_segment(aes(x = min(umap$UMAP_1)-1  , y = min(umap$UMAP_2)  ,
                   xend = min(umap$UMAP_1)-1 , yend = min(umap$UMAP_2) + 4.5),
               colour = "black", size=1,arrow = arrow(length = unit(0.3,"cm"))) +
  annotate("text", x = min(umap$UMAP_1) + 1, y = min(umap$UMAP_2)-0.5 , label = "UMAP_1",
           color="black",size =7, fontface="bold" ) + 
  annotate("text", x = min(umap$UMAP_1) -1.5, y = min(umap$UMAP_2) + 2, label = "UMAP_2",
           color="black",size =7, fontface="bold" ,angle=90)+
  geom_label_repel(aes(label=Clusters), fontface="bold",data = cell_type_med,label.size =0.7,max.overlaps=20,size=8,
                   point.padding=unit(0.5, "lines"),show.legend = F) 
png('1.3_UMAP_cluster.png', width = 1200,height = 1000)
p
dev.off()


myclucol1=c('#86c7b4','#ea9994','#a992c0')
umap =scRNA.harm@reductions$umap@cell.embeddings %>%  
  as.data.frame() %>% 
  cbind(Clusters=scRNA.harm@meta.data$Dataset)
cell_type_med <- umap %>%
  group_by(Clusters) %>%
  summarise(
    UMAP_1 = median(UMAP_1),
    UMAP_2 = median(UMAP_2)
  )
p <- ggplot(umap,aes(x= UMAP_1 , y = UMAP_2 ,color = Clusters)) +
  geom_point_rast(size = 0.05 , alpha =1,
                  raster.dpi = getOption("ggrastr.default.dpi", 300) )  + 
  scale_color_manual(values = myclucol1)+
  theme(panel.grid.major = element_blank(), 
        panel.grid.minor = element_blank(), 
        panel.border = element_blank(), 
        axis.title = element_blank(),  
        axis.text = element_blank(), 
        axis.ticks = element_blank(),
        panel.background = element_rect(fill = 'white'), 
        plot.background=element_rect(fill="white"))+         
  theme(
    legend.title = element_blank(), 
    legend.key=element_rect(fill='white'), 
    legend.text = element_text(size=15), 
    legend.key.size=unit(1,'cm') ) +  
  guides(color = guide_legend(override.aes = list(size=5)))+ 
  geom_segment(aes(x = min(umap$UMAP_1)-1, y = min(umap$UMAP_2) ,
                   xend = min(umap$UMAP_1) +3, yend = min(umap$UMAP_2) ),
               colour = "black", size=1,arrow = arrow(length = unit(0.3,"cm")))+ 
  geom_segment(aes(x = min(umap$UMAP_1)-1  , y = min(umap$UMAP_2)  ,
                   xend = min(umap$UMAP_1)-1 , yend = min(umap$UMAP_2) + 4.5),
               colour = "black", size=1,arrow = arrow(length = unit(0.3,"cm"))) +
  annotate("text", x = min(umap$UMAP_1) + 1, y = min(umap$UMAP_2)-0.5 , label = "UMAP_1",
           color="black",size =7, fontface="bold" ) + 
  annotate("text", x = min(umap$UMAP_1) -1.5, y = min(umap$UMAP_2) + 2, label = "UMAP_2",
           color="black",size =7, fontface="bold" ,angle=90)
png('1.3_UMAP_dataset.png', width = 1200,height = 1000)
p
dev.off()    

markergene1=c("KRT19","KRT8","CFTR",   #Ductal cell
              "CLPS","CELA3A",           #Acinar cell
              "GCG","INS",               #Endocrine cell
              "LYZ","CD68","C1QB",            #Macrophage
              "KIT","CPA3","TPSAB1",
              "CD3D","CD3E","CD4","CD8A",             #T
              "CD79A","CD79B","MS4A1",           #B
              "JCHAIN","MZB1","XBP1",           #Plasma
              "LUM","COL1A1","PDGFRA",            #Fibroblast
              "ACTA2","RGS5", "TAGLN",               #Mural cell
              "VWF","CDH5","ERG")            #Endothelial
pdf('1.4_dotplot_marker_cluster.pdf', width = 10, height = 10)
DotPlot(object = scRNA.harm, features =  markergene1,scale = T,group.by = "seurat_clusters") + 
  scale_colour_gradientn(colors=brewer.pal(9, "YlGnBu")) + theme_bw() +
  theme(axis.text.x = element_text(angle = 90)) 
dev.off()


#####
clumarkers <- FindAllMarkers(scRNA.harm, 
                             only.pos = T, 
                             min.pct = 0.2, 
                             logfc.threshold = 0.5) 
logFCfilter=0.5
adjPvalFilter=0.05
sig.clumarkers=clumarkers[(abs(as.numeric(as.vector(clumarkers$avg_log2FC)))>logFCfilter & as.numeric(as.vector(clumarkers$p_val_adj))<adjPvalFilter),]
write.table(sig.clumarkers,file="1.5_cluMarkers.txt",sep="\t",row.names=F,quote=F)
top20 <- sig.clumarkers %>% group_by(cluster) %>% top_n(n = 20, wt = avg_log2FC) 
top20_table=unstack(top20, gene ~ cluster)
names(top20_table)=gsub("X","cluster",names(top20_table))
write.csv(file="1.5_top20_cluMarkers.csv",top20_table,row.names=F)

#####
new.cluster.ids <- c("Ductal cells","Ductal cells","Macrophages","T cells","Acinar cells","Macrophages","Ductal cells",
                     "T cells","Macrophages","Fibroblasts","Macrophages","T cells","Endothelial cells","Macrophages",
                     "Fibroblasts","Fibroblasts","Plasma cells","Mural cells","Mast cells","Ductal cells","Ductal cells",
                     "B cells","Acinar cells","T cells","Endocrine cells","T cells","Macrophages","Macrophages","Ductal cells",
                     "Macrophages","Ductal cells","Acinar cells","Acinar cells","Acinar cells") 
Fibroblast.ann=scRNA.harm
names(new.cluster.ids) <- levels(Fibroblast.ann)
Fibroblast.ann <- RenameIdents(Fibroblast.ann, new.cluster.ids)
Fibroblast.ann$Celltype=Fibroblast.ann@active.ident
save(scRNA.harm,file = "/dssg/home/acct-medsby/medsby-ljy/wjt/XYDZ/24.10.13-PAAD-stRNAscRNA/1_scRNA.harm.Rdata")
save(Fibroblast.ann,file = "/dssg/home/acct-medsby/medsby-ljy/wjt/XYDZ/24.10.13-PAAD-stRNAscRNA/2_Fibroblast.ann.Rdata")

library(scRNAtoolVis)
library(Seurat)
library(jjPlot)
reduc <-
  data.frame(Seurat::Embeddings(Fibroblast.ann, reduction = "umap"))
meta <- Fibroblast.ann@meta.data
meta$Celltype <-Fibroblast.ann@active.ident
pc12 <- cbind(reduc, meta)
label_id <- pc12 %>% group_by(Celltype) %>%
  summarise(x_m = median(UMAP_1),y_m = median(UMAP_2))
label_id$facet <- "umap"
cell_num <- pc12 %>% group_by(Celltype) %>%
  summarise(num = n())
cell_num$y <- 1:nrow(cell_num)
pc12$facet <- "umap"
cell_num$facet <- "numbers"
cell_num$facet <- factor(cell_num$facet,levels = c("umap","numbers"))
pc12$facet <- factor(pc12$facet,levels = c("umap","numbers"))
label_id$facet <- factor(label_id$facet,levels = c("umap","numbers"))
col=c("#C5AFD4","#BBBC21","#97DF89","#FF9795","#D52728","#E277C2","#8B554A","#2C9F2C","#C49C93","#FF7E0E","#16BDCF","#7100DA","#9367BC","#FFBA78","#ADC6E8")
pdf("2.1_umap_celltype.pdf",width = 9,height = 5.5)
ggplot() +
  scale_y_continuous(position = "right") +
  geom_rect(data = cell_num,aes(xmin = 0,xmax = num,
                                ymin = rev(y - 0.25),
                                ymax = rev(y + 0.25),
                                fill = Celltype),
            show.legend = F) +
  geom_point(data = pc12,
             aes(color = Celltype,x = UMAP_1,y = UMAP_2),size=0.5,
             key_glyph = draw_number_circle) +
  guides(color = guide_legend(override.aes = list(label = 0:10))) +
  scale_fill_manual(values = col) +
  scale_color_manual(values = col) +
  theme_bw(base_size = 12) +
  theme(panel.spacing.y = unit(0,"mm"),
        axis.text = element_text(color = "black"),
        axis.text.y = element_blank(),
        axis.ticks.y = element_blank(),
        panel.grid = element_blank(),
        axis.title = element_blank(),
        strip.text = element_blank()) +
  facet_wrap(~facet, scales = "free",ncol = 2,
             strip.position = "top") +
  ggh4x::force_panelsizes(cols = c(5,2))
dev.off()

###
markergene2=list("Ductal cell"=c("KRT19","KRT8","CFTR"),
                 "Macrophage"=c("LYZ","CD68","C1QB"),
                 "T cell"=c("CD3D","CD3E","NKG7"),
                 "Acinar cell"=c("CLPS","CELA2A","CELA3A"),
                 "Fibroblast"=c("LUM","COL1A1","PDGFRA"),
                 "Endothelial"=c("VWF","CDH5","ERG"),
                 "Plasma cell"=c("JCHAIN","MZB1","JSRP1"),
                 "Mural cell"=c("ACTA2","RGS5","TAGLN"),
                 "Mast cell"=c("KIT","CPA3","TPSAB1"),
                 "B cell"=c("CD79A","CD79B","MS4A1"),
                 "Endocrine cell"=c("GCG","INS","GAS5"))
p=DotPlot(object = Fibroblast.ann, features =  markergene2,scale = T,group.by = "Celltype") + 
  scale_colour_gradientn(colors=brewer.pal(9, "Reds")) + theme_bw() +
  theme(axis.text.x = element_text(angle = 90)) 

library(ggh4x)
strip=strip_themed(
  background_x = elem_list_rect(fill = c("#C5AFD4","#BBBC21","#97DF89","#FF9795","#D52728","#E277C2","#8B554A","#2C9F2C","#C49C93","#FF7E0E","#16BDCF","#7100DA")))
ggplot(data =p$data, aes(x = features.plot, y = id)) +
  geom_point(aes(size = pct.exp, fill = avg.exp.scaled), shape = 21, color = 'black', stroke = 1) +
  labs(x = '', y = '') +
  scale_size_area(name = 'Percent Expressed',
                  breaks = seq(0, 75, 25),
                  max_size = 6) +
  scale_fill_gradient2(low = '#08519c', 
                       mid = 'white', 
                       high = 'red',
                       name = 'Average expression',
                       na.value = '#08519c') +
  facet_wrap2(facets = ~feature.groups, scales = "free_x",strip = strip,nrow = 1) +    
  theme(strip.background = element_blank(),
        strip.text.x = element_text(size = 13),
        strip.placement = "outside", 
        panel.background = element_rect(fill = '#deebf7'),
        panel.grid = element_blank(),
        panel.border = element_rect(fill = NA, color = 'gray', linewidth = 2),
        axis.title.x = element_text(size = 15),
        axis.text.x = element_text(size = 12,angle = 45,hjust = 1,vjust = 1),
        axis.text.y = element_text(size = 12),
        axis.ticks = element_line(linewidth = 1))
ggsave('2.2_dotplot_marker_celltype_adv.pdf', width = 17, height = 9)

###
library(ggalluvial)
sample_clust1<-as.matrix(table(Fibroblast.ann$Group2,Fibroblast.ann@active.ident))
sample_clust1=apply(sample_clust1,1,function(x){return(x/sum(x))})
sample_clust1=reshape2::melt(sample_clust1)
colnames(sample_clust1)<-c("Cell","Group","proportion")
write.table(sample_clust1,"2.3_proportion.txt",sep="\t",quote=F)
sample_clust1$Group=factor(sample_clust1$Group,levels = c("PAAD_Control","PAAD"))
pal1=c("#C5AFD4","#BBBC21","#97DF89","#FF9795","#D52728","#E277C2","#8B554A","#2C9F2C","#C49C93","#FF7E0E","#16BDCF","#7100DA","#9367BC","#FFBA78","#ADC6E8")
p1=ggplot(sample_clust1, aes(Group, y = proportion,
                             fill = Cell,
                             stratum = Cell, alluvium = Cell))+
  geom_stratum(width = 0.7, color='white')+
  geom_alluvium(alpha = 0.4,
                width = 0.7,
                color='white',
                linewidth = 1,
                curve_type = "linear")+
  scale_y_continuous(expand = c(0,0))+
  labs(y="Percentage(%)")+
  theme_bw()+
  theme(panel.grid = element_blank(),
        axis.text.y = element_text(size=10),
        axis.text.x = element_text(size=10, angle = 45, vjust = 1, hjust = 1),
        axis.title = element_text(size=12),
        strip.text = element_text(color = "black", size = 12),
        strip.background = element_rect(color = "black", fill="grey90"))+
  theme(legend.position = "none")+
  guides(fill=guide_legend(keywidth = 1.2, keyheight = 1.2)) +
  scale_fill_manual(values =pal1)

clust_freq<-as.data.frame(table(Fibroblast.ann$Celltype))
colnames(clust_freq)=c('Cell','cell_num')
clust_freq=clust_freq[order(clust_freq$cell_num,decreasing = T),]
cell_level = c("Ductal cells", "Macrophages","T cells","Acinar cells", "Fibroblasts","Endothelial cells", "Plasma cells", "Mural cells", "Mast cells", "B cells", "Endocrine cells")
clust_freq=clust_freq %>% 
  mutate(across(Cell, ~ factor(.x, levels = rev(cell_level))))
pal2=c("#16BDCF","#FF7E0E","#C49C93","#2C9F2C","#8B554A","#E277C2","#D52728","#FF9795","#97DF89","#BBBC21","#C5AFD4"
)
p2<-ggplot(clust_freq,aes(x = Cell,y = cell_num,fill=Cell))+
  geom_bar(stat="identity")+ggtitle("") +
  theme_classic2() + scale_fill_manual(values = pal2)+
  theme(axis.ticks.length = unit(0, 'cm'),
        axis.text.y = element_blank(),
        axis.title.y = element_blank()) +coord_flip() +guides(fill = guide_legend(reverse = T)) +
  scale_y_continuous(expand = expand_scale(mult = c(0, 0)))+ylim(0,max(clust_freq$cell_num)+10)
pdf(file = "2.3_proportion.pdf",width = 7,height = 6)
ggarrange(p1,p2,nrow = 1,ncol = 2,widths = c(1,1.5),vjust =0,hjust = 0,align = c("h"))
dev.off()


######
library(copykat)
for_copykat <- subset(Fibroblast.ann,ident="Ductal cells")
exp <- for_copykat@assays$SCT@counts
copykat.test <- copykat(rawmat=exp,
                        id.type="S",
                        cell.line="no",
                        ngene.chr=5,
                        win.size=25,
                        KS.cut=0.15,
                        sam.name="PAAD",
                        distance="euclidean",
                        n.cores=64)
malignant <- read.delim("PAAD_copykat_prediction.txt", row.names = 1)
Fibroblast.ann <- AddMetaData(Fibroblast.ann, metadata = malignant)
Fibroblast.ann$copykat.pred <- sub("NA", "not.defined", Fibroblast.ann$copykat.pred)
Fibroblast.ann$copykat.pred[Fibroblast.ann$copykat.pred == "NA"] <- "not.defined"
pdf("2.4_copyKAT.pdf",width = 6,height = 5)
DimPlot(Fibroblast.ann, group.by = "copykat.pred") + scale_color_manual(values = c("#c74546", "#9FDAF7","black"))
dev.off()

for_copykat <- AddMetaData(for_copykat, metadata = malignant)
a=for_copykat@meta.data
a <- a %>%
  mutate(Celltype = ifelse(grepl('aneuploid', copykat.pred), 'Ductal_tumour',"Ductal_normal"))
for_copykat <- AddMetaData(for_copykat, metadata = a)

####
scRNA_merge=Fibroblast.ann
for_copykat$Celltype=factor(for_copykat$Celltype,levels = c('Ductal_tumour',"Ductal_normal"))
Idents(for_copykat)=for_copykat$Celltype
scRNA_merge$Celltype = as.character(Idents(scRNA_merge))
for_copykat$Celltype = as.character(Idents(for_copykat))
scRNA_merge$Celltype[match(colnames(for_copykat),colnames(scRNA_merge))] =  for_copykat$Celltype 
table(scRNA_merge$Celltype)
Idents(scRNA_merge)=scRNA_merge$Celltype
scRNA_merge$type <-Idents(scRNA_merge)
library(dplyr)
library(Seurat)
library(patchwork)
library(ggplot2)
library(SingleR)
library(cowplot)
library(tidyverse)
library(CellChat)
metadata=scRNA_merge@meta.data
cellchat = createCellChat(object = scRNA_merge,meta =metadata, group.by = "type")
levels(cellchat@idents) 
groupSize <- as.numeric(table(cellchat@idents))
CellChatDB = CellChatDB.human 
showDatabaseCategory(CellChatDB)
dplyr::glimpse(CellChatDB$interaction)
CellChatDB.use = CellChatDB
cellchat@DB = CellChatDB.use
cellchat <- subsetData(cellchat)
cellchat <- identifyOverExpressedGenes(cellchat)
cellchat <- identifyOverExpressedInteractions(cellchat)
cellchat <- computeCommunProb(object=cellchat,raw.use = TRUE,population.size=F)
cellchat <- filterCommunication(cellchat, min.cells = 10)
cellchat <- computeCommunProbPathway(cellchat)
cellchat <- aggregateNet(cellchat)
pdf('1.1_Cellchat-Interaction number.pdf', width=6)
netVisual_circle(cellchat@net$count, vertex.weight = groupSize, weight.scale = T, label.edge= F, title.name = "Number of interactions")
dev.off()
pdf('1.1_Cellchat-Interaction weights.pdf', width=6)
netVisual_circle(cellchat@net$weight, vertex.weight = groupSize, weight.scale = T, label.edge= F, title.name = "Interaction weights/strength")
dev.off()
cellchat <- netAnalysis_computeCentrality(cellchat, slot.name = "netP")
ht1 <- netAnalysis_signalingRole_heatmap(cellchat, pattern = "outgoing",height = 15)
ht2 <- netAnalysis_signalingRole_heatmap(cellchat, pattern = "incoming",height = 15)
pdf('1.2_signalingRole.pdf', width=14,height = 12)
ht1 + ht2
dev.off()

###
library(IOBR)
sm<- generateRef_seurat(sce =scRNA_merge, celltype = "Celltype",assay_deg = "SCT",slot_deg = "data",assay_out = "SCT", slot_out = "data")
sm=as.data.frame(sm)
eset=read.table("symbol-log-T.txt",sep = "\t",header = T,row.names = 1,check.names = F)
svr<- deconvo_tme(eset = eset, reference  = sm,  method = "svr", arrays  = T, absolute.mode = FALSE, perm = 1000)
write.table(svr,"2.1_TCGA-PAAD_decon_res.txt",sep = "\t",quote = F)


####################Figure 3
###
Fibroblast=subset(scRNA_merge,ident="Fibroblasts")
a=ls()
rm(list = a[which(a!="Fibroblast")])
mito_genes=rownames(Fibroblast)[grep("^MT-", rownames(Fibroblast),ignore.case = T)]
ribo_genes=rownames(Fibroblast)[grep("^RP[SL]", rownames(Fibroblast),ignore.case = T)]
Hb_genes=rownames(Fibroblast)[grep("^HB[^(p)]", rownames(Fibroblast),ignore.case = T)]
a=rownames(Fibroblast)
a=as.data.frame(a)
a=a$a
q=unique(c(a[!a %in% Hb_genes], a[duplicated(a)]))
q=unique(c(q[!q %in% mito_genes], q[duplicated(q)]))
q=unique(c(q[!q %in% ribo_genes], q[duplicated(q)]))
q=as.data.frame(q)
Fibroblast <- subset(Fibroblast, features = q$q)
Fibroblast = SCTransform(Fibroblast)
Fibroblast <- RunPCA(Fibroblast, features = VariableFeatures(Fibroblast))
Fibroblast <- RunHarmony(Fibroblast,c("Dataset"))
pdf('1.1_ElbowPlot.pdf', width = 9)
ElbowPlot(Fibroblast,ndims = 30)
dev.off()

Fibroblast <- FindNeighbors(Fibroblast, reduction = "harmony",dims = 1:10)
Fibroblast=FindClusters(object=Fibroblast,resolution=c(seq(0.2,1,0.1)))
pdf(file = "1.2_clustree_harm.pdf",width = 12,height = 10)
clustree(Fibroblast@meta.data,prefix="SCT_snn_res.")
dev.off()
Fibroblast <- FindClusters(Fibroblast, resolution = 0.4) 
Fibroblast<- RunUMAP(Fibroblast, reduction = "harmony",dims = 1:10)

myclucol=c("#EEB287FF", "#60D14EFF", "#E9C333FF" ,"#E37B9CFF", "#107E0BFF", "#1D0262FF", "#C80AFDFF", "#51F0E3FF","#9B63DAFF","#CEF23FFF", "#078284FF", "#2688C7FF","#8A233F","#66BC98")
umap =Fibroblast@reductions$umap@cell.embeddings %>%  
  as.data.frame() %>% 
  cbind(Clusters=Fibroblast@meta.data$seurat_clusters)
cell_type_med <- umap %>%
  group_by(Clusters) %>%
  summarise(
    UMAP_1 = median(UMAP_1),
    UMAP_2 = median(UMAP_2)
  )
p <- ggplot(umap,aes(x= UMAP_1 , y = UMAP_2 ,color = Clusters)) +
  geom_point(size = 1 , alpha =1 )  + 
  scale_color_manual(values = myclucol)+
  theme(panel.grid.major = element_blank(), 
        panel.grid.minor = element_blank(), 
        panel.border = element_blank(), 
        axis.title = element_blank(),  
        axis.text = element_blank(), 
        axis.ticks = element_blank(),
        panel.background = element_rect(fill = 'white'), 
        plot.background=element_rect(fill="white"))+         
  theme(
    legend.title = element_blank(), 
    legend.key=element_rect(fill='white'), 
    legend.text = element_text(size=12), 
    legend.key.size=unit(1,'cm') ) +  
  guides(color = guide_legend(override.aes = list(size=5)))+ 
  geom_segment(aes(x = min(umap$UMAP_1)-1, y = min(umap$UMAP_2) ,
                   xend = min(umap$UMAP_1) +3, yend = min(umap$UMAP_2) ),
               colour = "black", size=1,arrow = arrow(length = unit(0.3,"cm")))+ 
  geom_segment(aes(x = min(umap$UMAP_1)-1  , y = min(umap$UMAP_2)  ,
                   xend = min(umap$UMAP_1)-1 , yend = min(umap$UMAP_2)+2 ),
               colour = "black", size=1,arrow = arrow(length = unit(0.3,"cm"))) +
  annotate("text", x = min(umap$UMAP_1) +1, y = min(umap$UMAP_2)-0.5 , label = "UMAP_1",
           color="black",size =5, fontface="bold" ) + 
  annotate("text", x = min(umap$UMAP_1) -2, y = min(umap$UMAP_2)+1, label = "UMAP_2",
           color="black",size =5, fontface="bold" ,angle=90)+
  geom_label_repel(aes(label=Clusters), fontface="bold",data = cell_type_med,label.size =0.7,
                   point.padding=unit(0.5, "lines"),show.legend = F) 
pdf('1.3_UMAP.pdf', width=8)
p
dev.off()

###
clumarkers <- FindAllMarkers(Fibroblast ,
                             only.pos = T, 
                             min.pct = 0.2, 
                             logfc.threshold = 0.5) 
logFCfilter=0.5
adjPvalFilter=0.05
sig.clumarkers=clumarkers[(abs(as.numeric(as.vector(clumarkers$avg_log2FC)))>logFCfilter & as.numeric(as.vector(clumarkers$p_val_adj))<adjPvalFilter),]
write.table(sig.clumarkers,file="1.4_cluMarkers.txt",sep="\t",row.names=F,quote=F)
top20 <- sig.clumarkers %>% group_by(cluster) %>% top_n(n = 20, wt = avg_log2FC) 
top20_table=unstack(top20, gene ~ cluster)
names(top20_table)=gsub("X","cluster",names(top20_table))
write.csv(file="1.4_top20_cluMarkers.csv",top20_table,row.names=F)

##########
Fibroblast=subset(x = Fibroblast, idents = c("4","8"), invert = TRUE)
Fibroblast$seurat_clusters=factor(Fibroblast$seurat_clusters,levels = c("0","1","2","3","5","6","7"),
                              labels = c("0","1","2","3","4","5","6"))
Fibroblast@active.ident=Fibroblast$seurat_clusters

markergene2=c("APOD","C3","C7","IGF1","MMP11","CLU","PDK4","SERPINE1","MT2A","CXCL14","COMP")
library(RColorBrewer)
pdf('1.5_dotplot_marker_cluster.pdf', width = 10, height = 10)
DotPlot(object = Fibroblast, features =  markergene2,scale = T,group.by = "seurat_clusters") + 
  scale_colour_gradientn(colors=brewer.pal(9, "YlGnBu")) + theme_bw() +
  theme(axis.text.x = element_text(angle = 90)) 
dev.off()

###########
new.cluster.ids <- c("iCAF(APOD)","proCAF(IGF1)","mCAF(MMP11)","myCAF(MT2A)","myCAF(MT2A)","myCAF(MT2A)","myCAF(CXCL14)") 
Fibroblast.ann=Fibroblast
names(new.cluster.ids) <- levels(Fibroblast.ann)
Fibroblast.ann <- RenameIdents(Fibroblast.ann, new.cluster.ids)
Fibroblast.ann$Celltype=Fibroblast.ann@active.ident

library(scRNAtoolVis)
library(Seurat)
library(jjPlot)
reduc <-
  data.frame(Seurat::Embeddings(Fibroblast.ann, reduction = "umap"))
meta <- Fibroblast.ann@meta.data
meta$Celltype <-Fibroblast.ann@active.ident
pc12 <- cbind(reduc, meta)
label_id <- pc12 %>% group_by(Celltype) %>%
  summarise(x_m = median(UMAP_1),y_m = median(UMAP_2))
label_id$facet <- "umap"
cell_num <- pc12 %>% group_by(Celltype) %>%
  summarise(num = n())
cell_num$y <- 1:nrow(cell_num)
pc12$facet <- "umap"
cell_num$facet <- "numbers"
cell_num$facet <- factor(cell_num$facet,levels = c("umap","numbers"))
pc12$facet <- factor(pc12$facet,levels = c("umap","numbers"))
label_id$facet <- factor(label_id$facet,levels = c("umap","numbers"))
col=c("#EEB287FF", "#E9C333FF" ,"#E37B9CFF", "#107E0BFF", "#1D0262FF", "#C80AFDFF", "#51F0E3FF","#9B63DAFF","#CEF23FFF", "#078284FF", "#2688C7FF","#8A233F","#66BC98")
pdf("2.1_umap_celltype.pdf",width = 7,height = 4)
ggplot() +
  scale_y_continuous(position = "right") +
  geom_rect(data = cell_num,aes(xmin = 0,xmax = num,
                                ymin = rev(y - 0.25),
                                ymax = rev(y + 0.25),
                                fill = Celltype),
            show.legend = F) +
  geom_point(data = pc12,
             aes(color = Celltype,x = UMAP_1,y = UMAP_2),size=0.5,
             key_glyph = draw_number_circle) +
  guides(color = guide_legend(override.aes = list(label = 0:4))) +
  scale_fill_manual(values = col) +
  scale_color_manual(values = col) +
  theme_bw(base_size = 12) +
  theme(panel.spacing.y = unit(0,"mm"),
        axis.text = element_text(color = "black"),
        axis.text.y = element_blank(),
        axis.ticks.y = element_blank(),
        panel.grid = element_blank(),
        axis.title = element_blank(),
        strip.text = element_blank()) +
  facet_wrap(~facet, scales = "free",ncol = 2,
             strip.position = "top") +
  ggh4x::force_panelsizes(cols = c(5,2))
dev.off()

png(file="2.2_featureplot_marker.png",width=3800,height =1400,res = 300)
FeaturePlot(object = Fibroblast.ann, 
            features = c("APOD","IGF1","MMP11","MT2A","CXCL14","C7","OGN","COL11A1","SERPINE1","COMP"),cols = brewer.pal(n = 9, name = "Reds"),
            ncol = 5,order = T) & NoAxes() 
dev.off()

####
sm<- generateRef_seurat(sce =Fibroblast.ann, celltype = "Celltype",assay_deg = "SCT",slot_deg = "data",assay_out = "SCT", slot_out = "data")
sm=as.data.frame(sm)
eset=read.table("/dssg/home/acct-medsby/medsby-ljy/wjt/XYDZ/24.10.13-PAAD-stRNAscRNA/2-cellchat/symbol-log-T.txt",sep = "\t",header = T,row.names = 1,check.names = F)
svr<- deconvo_tme(eset = eset, reference  = sm,  method = "svr", arrays  = T, absolute.mode = FALSE, perm = 1000)
write.table(svr,"2.4_TCGA-PAAD_decon_CAF.txt",sep = "\t",quote = F)

####
library(tidyverse)
library(cowplot)
library(patchwork)
library(WGCNA)
library(hdWGCNA)
theme_set(theme_cowplot())
set.seed(123123)
enableWGCNAThreads(nThreads = 32)
seurat_obj <- SetupForWGCNA(
  Fibroblast.ann,
  gene_select = "fraction",
  fraction = 0.05,
  wgcna_name = "PAAD" 
)

seurat_obj <- MetacellsByGroups(
  seurat_obj = seurat_obj,
  group.by = c("Celltype", "orig.ident"),  
  reduction = "harmony", 
  k = 25, assay = "SCT",
  max_shared = 10, 
  ident.group = "Celltype"  
)
seurat_obj <- NormalizeMetacells(seurat_obj)
metacell_obj=GetMetacellObject(seurat_obj)

seurat_obj <- SetDatExpr(
  seurat_obj,
  group_name = "mCAF(MMP11)", 
  group.by='Celltype', 
  assay = 'SCT', 
  slot = 'data' 
)
seurat_obj <- TestSoftPowers(
  seurat_obj,
  networkType = 'signed')
plot_list <- PlotSoftPowers(seurat_obj)
pdf("1.1_SoftPowers.pdf",width = 8,height = 8)
wrap_plots(plot_list, ncol=2)
dev.off()
power_table <- GetPowerTable(seurat_obj)
write.table(power_table,"1.1_power table.txt",sep = "\t",quote = F)

seurat_obj <- ConstructNetwork(
  seurat_obj, soft_power=12,minModuleSize = 100,
  setDatExpr=FALSE,overwrite_tom = TRUE,
  tom_name = 'mCAF(MMP11)' 
)
pdf("1.2_hdWGCNA Dendrogram.pdf",width = 7,height = 4)
PlotDendrogram(seurat_obj, main='mCAF(MMP11) hdWGCNA Dendrogram')
dev.off()

TOM <- GetTOM(seurat_obj)
seurat_obj <- ScaleData(seurat_obj, features=VariableFeatures(seurat_obj))
seurat_obj <- ModuleEigengenes(seurat_obj,group.by.vars = "orig.ident",assay = "SCT")

hMEs <- GetMEs(seurat_obj)
seurat_obj <- ModuleConnectivity(
  seurat_obj,
  group.by = 'Celltype', group_name = 'mCAF(MMP11)'
)

p <- PlotKMEs(seurat_obj, ncol=4)
pdf("1.3_kME.pdf",width = 7,height = 4)
p
dev.off()

modules <- GetModules(seurat_obj)
write.table(modules,"1.4_module genes.txt",sep = "\t",quote = F)
hub_df <- GetHubGenes(seurat_obj = seurat_obj)
seurat_obj <- ModuleExprScore(
  seurat_obj,
  n_genes = 25,
  method = "UCell" 
)
plot_list <- ModuleFeaturePlot(
  seurat_obj,point_size = 0.1,
  features = 'hMEs',
  order = T 
)
pdf("1.5_module featureplot.pdf",width = 12,height = 5)
wrap_plots(plot_list, ncol = 4)
dev.off()

MEs <- GetMEs(seurat_obj, harmonized=TRUE)
mods <- colnames(MEs); mods <- mods[mods != 'grey']
seurat_obj@meta.data <- cbind(seurat_obj@meta.data, MEs)
p <- DotPlot(seurat_obj, features = mods, group.by = "Celltype",scale = T)
p <- p + 
  RotatedAxis() + 
  scale_color_gradient2(high = "red", mid = "grey95", low = "blue")  
pdf("1.6_module dotplot.pdf",width = 10,height = 4.5)
p
dev.off()

pdf("1.7_module black hubgene.pdf",width = 6,height = 6)
ModuleNetworkPlot(seurat_obj = seurat_obj, mods = "black")
dev.off()
save.image(file = "/dssg/home/acct-medsby/medsby-ljy/wjt/XYDZ/24.10.13-PAAD-stRNAscRNA/3-Fibroblast.Rdata")
