# Supplementary material for: Integrated multiomics analysis identifies PHLDA1+ fibroblasts as prognostic biomarkers and mediators of biological functions in pancreatic cancer
Source: Front Immunol. 2025 Jul 4;16:1592416. doi: 10.3389/fimmu.2025.1592416 (PMC12271128; doi:10.3389/fimmu.2025.1592416)
Supplement: Supplementary file 1 [file DataSheet1.zip › R code/ST code.txt]

#########
library(SPOTlight)
library(tidyverse)
library(patchwork)
library(ggplot2)
library(SingleCellExperiment)
library(scater)
library(scran)
spdata=Load10X_Spatial(data.dir="~/SS2021309_processed",filename="filtered_feature_bc_matrix.h5")
spdata[["percent.mt"]] <- PercentageFeatureSet(spdata, pattern = "^MT-")
spdata[["percent.rb"]] <- PercentageFeatureSet(spdata, pattern = "^RP[SL]")
minCount = 1500
minFeature = 500
maxMT = 20
spdata <- subset(spdata, nCount_Spatial>minCount&nFeature_Spatial>minFeature&percent.mt<maxMT)
spdata <- SCTransform(spdata, assay = "Spatial") 
spdata <- RunPCA(spdata, assay = "SCT", verbose = FALSE)
spdata <- FindNeighbors(spdata, reduction = "pca", dims = 1:30)
spdata <- FindClusters(spdata, verbose = FALSE)
spdata<- RunUMAP(spdata, reduction = "pca", dims = 1:30)
p1 <- DimPlot(spdata, reduction = "umap", label = TRUE)
p2 <- SpatialDimPlot(spdata, label = TRUE, label.size = 3)
p <- p1 + p2
ggsave("2.1-PAAD-SS2021309.pdf", p, width = 15, height = 7)  
p <- SpatialFeaturePlot(spdata, features = "PHLDA1")
ggsave("2.2-PAAD-SS2021309-PHLDA1.pdf", p, width = 15, height = 10) 

###
sub=scRNA.ann[,sample(1:ncol(scRNA.ann),round(ncol(scRNA.ann)/10))]
library(SPOTlight)
library(Seurat)
library(ggplot2)
library(SingleCellExperiment)
library(SpatialExperiment)
library(scater)
library(scran)
sce <- as.SingleCellExperiment(scRNA.ann)
idx <- split(seq(ncol(sce)), sce$Celltype)
n_cells <- 1000
cs_keep <- lapply(idx, function(i) {
  n <- length(i)
  if (n < n_cells)
    n_cells <- n
  sample(i, n_cells)
})
sce <- sce[, unlist(cs_keep)]
sce <- logNormCounts(sce)
dec <- modelGeneVar(sce)
hvg <- getTopHVGs(dec, n = 3000)
colLabels(sce) <- colData(sce)$Celltype
genes <- !grepl(pattern = "^RP[l|s]|MT", x = rownames(sce))
mgs <- scoreMarkers(sce, subset.row = genes)
mgs_fil <- lapply(names(mgs), function(i) {
  x <- mgs[[i]]
  x <- x[x$mean.AUC > 0.7, ]
  x <- x[order(x$mean.AUC, decreasing = TRUE), ]
  x$gene <- rownames(x)
  x$cluster <- i
  data.frame(x)
})
mgs_df <- do.call(rbind, mgs_fil)
sce1=as.Seurat(sce)

##########
stRNA<-Load10X_Spatial(data.dir ="~/SS1923404_processed", 
                       filename = "filtered_feature_bc_matrix.h5", 
                       slice ="SS1923404")
for (i in colnames((stRNA@images$SS1923404@coordinates))) {
  stRNA@images$SS1923404@coordinates[[i]] <- as.integer(stRNA@images$SS1923404@coordinates[[i]])
}
mt.genes <- grep(pattern = "^MT-", x = rownames(stRNA), value = TRUE)
stRNA$percent.mito <- (Matrix::colSums(stRNA@assays$Spatial@counts[mt.genes, ])/Matrix::colSums(stRNA@assays$Spatial@counts))*100
genes_to_keep <- setdiff(names(which(Matrix::rowSums(stRNA@assays$Spatial@counts )>5)),mt.genes)
stRNA <- subset(stRNA,
                features =genes_to_keep,  
                subset = nFeature_Spatial > 300 & percent.mito < 30 
)

res <- SPOTlight(
  x =sce1@assays$SCT@counts,
  y = stRNA@assays$Spatial@counts,
  groups = sce1$Celltype, 
  mgs = mgs_df,
  hvg = hvg,
  weight_id = "mean.AUC",
  group_id = "cluster", 
  gene_id = "gene")
mod <- res$NMF
res.data <- (mat <- res$mat)[, seq_len(length(unique(sce1$Celltype)))]

pdf("3.1_SS1923404-TopicProfiles.pdf",width=5,height=5)
plotTopicProfiles(
  x = mod,
  y = sce1$Celltype, 
  facet = FALSE,
  min_prop = 0.01,
  ncol = 1) +
  theme(aspect.ratio = 1)
dev.off()

pdf("3.1_SS1923404-CorrelationMatrix.pdf",width=5,height=5)
plotCorrelationMatrix(mat)
dev.off()

###
ct <- colnames(mat)
paletteMartin <- c("#C5AFD4","#BBBC21","#97DF89","#FF9795","#D52728","#E277C2","#8B554A","#2C9F2C","#C49C93","#FF7E0E","#16BDCF","#7100DA","#9367BC","#FFBA78","#ADC6E8")
pal <- colorRampPalette(paletteMartin)(length(ct))
names(pal) <- ct
pdf("3.1_SS1923404-stRNA-deconv.pdf",width=8,height=7)
plotSpatialScatterpie(
  x = stRNA@images$SS1923404@coordinates[,c("imagerow","imagecol")],
  y = mat,
  cell_types = colnames(mat),
  img = F, 
  scatterpie_alpha = 1,
  pie_scale = 0.4) +
  scale_fill_manual(
    values = pal,
    breaks = names(pal))
dev.off()

######
Idents(scRNA.ann)=scRNA.ann$Group2
seurat_obj=subset(scRNA.ann,ident="PAAD")
seurat_obj$barcode <- colnames(seurat_obj)
seurat_obj$UMAP_1 <- seurat_obj@reductions$umap@cell.embeddings[,1]
seurat_obj$UMAP_2 <- seurat_obj@reductions$umap@cell.embeddings[,2]
write.csv(seurat_obj@meta.data, file='metadata.csv', quote=F, row.names=F)
# write expression counts matrix
library(Matrix)
counts_matrix <- GetAssayData(seurat_obj, assay='SCT', slot='counts')
writeMM(counts_matrix, file='counts.mtx')
# write dimesnionality reduction matrix, in this example case pca matrix
write.csv(seurat_obj@reductions$pca@cell.embeddings, file='pca.csv', quote=F, row.names=F)
# write gene names
write.table(
  data.frame('gene'=rownames(counts_matrix)),file='gene_names.csv',
  quote=F,row.names=F,col.names=F
)
