# Supplementary material for: Integrated multiomics analysis identifies PHLDA1+ fibroblasts as prognostic biomarkers and mediators of biological functions in pancreatic cancer
Source: Front Immunol. 2025 Jul 4;16:1592416. doi: 10.3389/fimmu.2025.1592416 (PMC12271128; doi:10.3389/fimmu.2025.1592416)
Supplement: Supplementary file 2 [file DataSheet2.zip]

Archive with 21 entries (20 files):
- IF/
- IF/p+a-normal-12.11 20x-1-Image Export-01_c1+2+3.tif
- IF/p+a-normal-12.11 20x-1-Image Export-01_c1.tif
- IF/p+a-normal-12.11 20x-1-Image Export-01_c2.tif
- IF/p+a-normal-12.11 20x-1-Image Export-01_c3.tif
- IF/p+a-normal-12.11 20x-1.czi
- IF/p+a-normal-12.11 40x-1-Image Export-04_c1+2+3.tif
- IF/p+a-normal-12.11 40x-1-Image Export-04_c1.tif
- IF/p+a-normal-12.11 40x-1-Image Export-04_c2.tif
- IF/p+a-normal-12.11 40x-1-Image Export-04_c3.tif
- IF/p+a-normal-12.11 40x-1.czi
- IF/p+a-tumor-12.11 20x-2-Image Export-02_c1+2+3.tif
- IF/p+a-tumor-12.11 20x-2-Image Export-02_c1.tif
- IF/p+a-tumor-12.11 20x-2-Image Export-02_c2.tif
- IF/p+a-tumor-12.11 20x-2-Image Export-02_c3.tif
- IF/p+a-tumor-12.11 20x-2.czi
- IF/p+a-tumor-12.11 40x-1-Image Export-03_c1+2+3.tif
- IF/p+a-tumor-12.11 40x-1-Image Export-03_c1.tif
- IF/p+a-tumor-12.11 40x-1-Image Export-03_c2.tif
- IF/p+a-tumor-12.11 40x-1-Image Export-03_c3.tif
- IF/p+a-tumor-12.11 40x-1.czi
