# Supplementary material for: Integrated multiomics analysis identifies PHLDA1+ fibroblasts as prognostic biomarkers and mediators of biological functions in pancreatic cancer
Source: Front Immunol. 2025 Jul 4;16:1592416. doi: 10.3389/fimmu.2025.1592416 (PMC12271128; doi:10.3389/fimmu.2025.1592416)
Supplement: Supplementary file 3 [file DataSheet3.zip]

Archive with 5 entries (4 files):
- PHLDA1-WB/
- PHLDA1-WB/1#-B-ACTIN-M.Tif
- PHLDA1-WB/2#-PHLDA1-M.Tif
- PHLDA1-WB/3#-PHLDA1-M.Tif
- PHLDA1-WB/4#-B-ACTIN-M.Tif
