# Supplementary material for: Integrated multiomics analysis identifies PHLDA1+ fibroblasts as prognostic biomarkers and mediators of biological functions in pancreatic cancer
Source: Front Immunol. 2025 Jul 4;16:1592416. doi: 10.3389/fimmu.2025.1592416 (PMC12271128; doi:10.3389/fimmu.2025.1592416)
Supplement: Supplementary file 4 [file DataSheet4.zip]

Archive with 8 entries (5 files):
- Plate cloning experiment/
- Plate cloning experiment/.DS_Store
- Plate cloning experiment/8988/
- Plate cloning experiment/8988/8988 SH-1-2.jpg
- Plate cloning experiment/8988/8988 WT-SH-SH-2.jpg
- Plate cloning experiment/Panc1/
- Plate cloning experiment/Panc1/panc1  SH-SH-4.jpg
- Plate cloning experiment/Panc1/panc1 WT-SH-SH-7.jpg
