# Supplementary material for: Integrated multiomics analysis identifies PHLDA1+ fibroblasts as prognostic biomarkers and mediators of biological functions in pancreatic cancer
Source: Front Immunol. 2025 Jul 4;16:1592416. doi: 10.3389/fimmu.2025.1592416 (PMC12271128; doi:10.3389/fimmu.2025.1592416)
Supplement: Supplementary file 5 [file DataSheet5.zip]

Archive with 4 entries (3 files):
- Panc1/
- Panc1/14-5-图像导出-102.tif
- Panc1/19-1-图像导出-131.tif
- Panc1/19-2-图像导出-132.tif
