# Supplementary material for: Integrated multiomics analysis identifies PHLDA1+ fibroblasts as prognostic biomarkers and mediators of biological functions in pancreatic cancer
Source: Front Immunol. 2025 Jul 4;16:1592416. doi: 10.3389/fimmu.2025.1592416 (PMC12271128; doi:10.3389/fimmu.2025.1592416)
Supplement: Supplementary file 6 [file DataSheet6.zip]

Archive with 4 entries (3 files):
- 8988/
- 8988/2-11-图像导出-25.tif
- 8988/3-10-图像导出-36.tif
- 8988/3-11-图像导出-37.tif
