# Supplementary material for: Integrated multiomics analysis identifies PHLDA1+ fibroblasts as prognostic biomarkers and mediators of biological functions in pancreatic cancer
Source: Front Immunol. 2025 Jul 4;16:1592416. doi: 10.3389/fimmu.2025.1592416 (PMC12271128; doi:10.3389/fimmu.2025.1592416)
Supplement: Supplementary file 7 [file DataSheet7.zip]

Archive with 49 entries (38 files):
- raw data/
- raw data/1-general/
- raw data/1-general/1.5_cluMarkers.txt
- raw data/1-general/1.5_top20_cluMarkers.csv
- raw data/1-general/2.3_proportion.txt
- raw data/1-general/2.4_PAAD_copykat_prediction.txt
- raw data/10-pancancer/
- raw data/10-pancancer/DFS.cox.txt
- raw data/10-pancancer/DSS.cox.txt
- raw data/10-pancancer/expTime.txt
- raw data/10-pancancer/geneExp.txt
- raw data/10-pancancer/OS.cox.result.txt
- raw data/10-pancancer/pancer.ssgsea.score.txt
- raw data/10-pancancer/PFS.cox.txt
- raw data/2-cellchat/
- raw data/2-cellchat/1.1_Cellchat-Interaction number.pdf
- raw data/2-cellchat/1.1_Cellchat-Interaction weights.pdf
- raw data/2-cellchat/1.2_signalingRole.pdf
- raw data/2-cellchat/2.1_Fibroblasts.survival.pdf
- raw data/2-cellchat/2.1_Mural_cells.survival.pdf
- raw data/2-cellchat/2.2_Histologic_grade.pdf
- raw data/2-cellchat/2.2_Status.pdf
- raw data/2-cellchat/2.2_Tumor_Stage.pdf
- raw data/2-cellchat/2.3_cor.pdf
- raw data/3-Fibroblast/
- raw data/3-Fibroblast/1.4_cluMarkers.txt
- raw data/3-Fibroblast/univariateCox.xls
- raw data/4-hdWGCNA/
- raw data/4-hdWGCNA/1.1_power table.txt
- raw data/4-hdWGCNA/1.4_module genes.txt
- raw data/4-hdWGCNA/black gene.txt
- raw data/4-hdWGCNA/univariateCox.xls
- raw data/5-ML/
- raw data/5-ML/multiCox.xls
- raw data/5-ML/sigprog gene_GO.txt
- raw data/5-ML/string_interactions_short.tsv
- raw data/6-immune/
- raw data/6-immune/chemo.txt
- raw data/6-immune/estimate scores.txt
- raw data/6-immune/imm.RData
- raw data/7-immune response/
- raw data/7-immune response/multiCox.xls
- raw data/7-immune response/TCGA-PAAD_SNP.Rdata
- raw data/8-hub gene/
- raw data/8-hub gene/GSEA-HALLMARK.txt
- raw data/9-docking/
- raw data/9-docking/Myricetin.log
- raw data/9-docking/Securinine.log
- raw data/9-docking/Ttnpb.log
