# Supplementary material for: Integrated multiomics analysis identifies PHLDA1+ fibroblasts as prognostic biomarkers and mediators of biological functions in pancreatic cancer
Source: Front Immunol. 2025 Jul 4;16:1592416. doi: 10.3389/fimmu.2025.1592416 (PMC12271128; doi:10.3389/fimmu.2025.1592416)
Supplement: Supplementary file 7 [file DataSheet7.zip › raw data/1-general/1.5_cluMarkers.txt]

p_val	avg_log2FC	pct.1	pct.2	p_val_adj	cluster	gene
0	2.04186671719571	0.423	0.043	0	0	LY6D
0	1.92901029586211	0.56	0.234	0	0	ASPH
0	1.87682531586253	0.56	0.221	0	0	C12orf75
0	1.7848477165916	0.489	0.137	0	0	ADIRF
0	1.74661980922482	0.878	0.276	0	0	KRT19
0	1.49904106870398	0.616	0.159	0	0	MMP7
0	1.48500422650176	0.478	0.159	0	0	RBP1
0	1.43621733591484	0.791	0.282	0	0	KRT8
0	1.40162882588742	0.999	0.951	0	0	S100A6
0	1.37817308448096	0.792	0.297	0	0	KRT18
0	1.26183704907874	0.681	0.263	0	0	MDK
0	1.25515129210275	0.635	0.277	0	0	FAM3C
0	1.23803583767855	0.455	0.06	0	0	DCBLD2
0	1.18555971225685	0.808	0.336	0	0	IFI27
0	1.15726584092843	0.665	0.346	0	0	HN1
0	1.14595449989933	0.993	0.9	0	0	RPS20
0	1.13413874717758	0.587	0.189	0	0	S100A16
0	1.13332605117631	0.419	0.036	0	0	KLK6
0	1.09234733447419	0.844	0.627	0	0	COX6A1
0	1.08048385058015	0.722	0.216	0	0	EPCAM
0	1.07491119907225	0.993	0.946	0	0	RPLP0
0	1.05511253897489	0.696	0.323	0	0	OCIAD2
0	1.05499721439635	0.735	0.274	0	0	PERP
0	1.03091118866277	0.604	0.174	0	0	GPRC5A
0	1.02336101832388	0.722	0.379	0	0	EZR
0	1.00381218683273	0.555	0.245	0	0	HMGA1
0	1.00074616797284	0.937	0.759	0	0	ZFAS1
0	0.979985449893302	0.442	0.225	0	0	PMEPA1
0	0.962668728755917	0.975	0.786	0	0	S100A10
0	0.943923256201811	0.462	0.088	0	0	RP11-462G2.1
0	0.941085889218101	0.63	0.178	0	0	MAL2
0	0.938786058230623	0.471	0.093	0	0	ITGB4
0	0.922499993951864	0.937	0.668	0	0	ANXA2
0	0.91394655810434	0.687	0.248	0	0	LCN2
0	0.90746484646509	0.941	0.715	0	0	GSTP1
0	0.888826617839115	0.561	0.145	0	0	S100A14
0	0.885094609067951	0.77	0.472	0	0	APLP2
0	0.877788060164296	0.617	0.396	0	0	ANAPC11
0	0.872705211226984	0.69	0.222	0	0	C19orf33
0	0.864903152086957	0.87	0.648	0	0	UQCRQ
0	0.82996308632318	0.473	0.182	0	0	ITGA6
0	0.829110843548032	0.375	0.084	0	0	GCNT3
0	0.822283277923102	0.738	0.508	0	0	SHFM1
0	0.812131065109758	0.295	0.036	0	0	GABRP
0	0.811254643393232	0.633	0.202	0	0	SMIM22
0	0.807337158330829	0.372	0.056	0	0	COL17A1
0	0.788491753177553	0.447	0.106	0	0	ITGA3
0	0.779810907386342	0.914	0.68	0	0	TXN
0	0.770891391586521	0.999	0.983	0	0	TMSB10
0	0.76968737963833	0.913	0.693	0	0	GUK1
0	0.761512533162499	0.897	0.738	0	0	COX6C
0	0.76140651503892	0.375	0.089	0	0	ACSL5
0	0.761008680159854	0.43	0.088	0	0	MET
0	0.75371359293796	0.556	0.239	0	0	PHLDA2
0	0.741938697256159	0.474	0.14	0	0	TMC5
0	0.740590695727968	0.401	0.096	0	0	LAMC2
0	0.740218629574906	0.514	0.141	0	0	PDZK1IP1
0	0.738658698098587	0.678	0.237	0	0	FXYD3
0	0.715557073769668	0.59	0.193	0	0	TSPAN8
0	0.714539699439026	0.296	0.028	0	0	RNF43
0	0.711052821053391	0.563	0.211	0	0	LMO7
0	0.706964886242795	0.369	0.089	0	0	AHNAK2
0	0.706285215569685	0.584	0.342	0	0	TM9SF3
0	0.705369932511764	0.808	0.601	0	0	USMG5
0	0.704522755291519	0.743	0.361	0	0	SPINT2
0	0.704311194421127	0.642	0.218	0	0	CLDN4
0	0.700457423783294	0.532	0.196	0	0	KRT7
0	0.699306429112763	0.411	0.128	0	0	SLC39A4
0	0.691339137352871	1	0.993	0	0	RPL8
0	0.684750252895684	0.996	0.957	0	0	RPL7
0	0.683327278112291	0.4	0.083	0	0	SFTA2
0	0.676759224633454	0.489	0.243	0	0	TMEM141
0	0.67500504884069	0.991	0.961	0	0	GAPDH
0	0.669296523709868	0.513	0.237	0	0	DST
0	0.668524163721447	0.381	0.095	0	0	PYGB
0	0.664500087774379	0.468	0.251	0	0	MRPL23
0	0.661548288680389	1	0.997	0	0	RPS19
0	0.65217350172635	0.759	0.58	0	0	MZT2B
0	0.649419196694029	0.751	0.562	0	0	C14orf2
0	0.640543266411516	0.393	0.104	0	0	ERBB3
0	0.635019336809721	0.266	0.019	0	0	HMGA2
0	0.628523917319633	0.949	0.745	0	0	HINT1
0	0.627724870654191	0.605	0.226	0	0	ELF3
0	0.623406181981583	0.387	0.159	0	0	RAMP1
0	0.619031769233566	0.408	0.132	0	0	GPX2
0	0.615789883979659	0.885	0.686	0	0	TCEB2
0	0.614206293159702	0.873	0.667	0	0	RPS27L
0	0.613729357269263	0.885	0.664	0	0	YWHAZ
0	0.611084258371684	0.969	0.875	0	0	COX4I1
0	0.608626056276175	0.42	0.132	0	0	DSG2
0	0.598156571448432	0.506	0.266	0	0	SYNGR2
0	0.595173984975567	0.387	0.15	0	0	PON2
0	0.595069414453297	0.467	0.179	0	0	CTTN
0	0.588438133779852	0.383	0.093	0	0	KRTCAP3
0	0.580653955436054	0.493	0.145	0	0	LGALS4
0	0.579672465759277	0.383	0.123	0	0	ABCC3
0	0.578395255868091	0.537	0.21	0	0	MUC1
0	0.577437560098652	0.321	0.081	0	0	CLDN3
0	0.573996928862795	0.989	0.916	0	0	COX7C
0	0.562517392016668	0.409	0.143	0	0	LAMB3
0	0.557310618005431	0.4	0.116	0	0	TMEM54
0	0.554646832394242	0.347	0.08	0	0	TMPRSS4
0	0.548906882197045	0.895	0.711	0	0	COX5B
0	0.545761073779182	0.384	0.107	0	0	MSLN
0	0.544438666334191	0.361	0.092	0	0	MALL
0	0.543593434517795	0.999	0.996	0	0	RPL19
0	0.535517677567125	0.273	0.029	0	0	LY6K
0	0.530523094013563	0.391	0.124	0	0	JUP
0	0.527082779039131	0.991	0.897	0	0	S100A11
0	0.524963081740223	0.385	0.166	0	0	CCND1
0	0.517453344469324	0.475	0.248	0	0	PCBD1
0	0.516121897932689	0.422	0.161	0	0	NQO1
0	0.515052617416574	0.377	0.15	0	0	NAPRT1
0	0.502058597396845	0.548	0.289	0	0	S100A13
0	0.501959040740006	0.999	0.996	0	0	RPS24
1.18068651051095e-304	0.772726176049803	0.69	0.503	3.0793484880636e-300	0	C9orf16
6.55551350520289e-301	0.540352357080143	0.924	0.755	1.70974347729197e-296	0	COX6B1
5.96922791887429e-300	0.544784039198053	0.941	0.806	1.5568343335216e-295	0	CHCHD2
1.25835761757549e-299	0.539545375063807	0.819	0.594	3.28192250239864e-295	0	HSPE1
1.83538221766515e-298	0.502756537212809	0.402	0.185	4.78686036189247e-294	0	CAMK2N1
1.14062626275959e-296	0.597743566135741	0.617	0.426	2.97486735590329e-292	0	HSBP1
1.03355002568486e-287	0.631366582316345	0.767	0.597	2.69560182198868e-283	0	COX7B
3.16535725457673e-285	0.609884926808884	0.452	0.246	8.25556825566156e-281	0	PLEC
3.76026612445044e-283	0.535341077138248	0.538	0.302	9.80715007917918e-279	0	ANXA4
5.70654664175328e-278	0.546280143744707	0.781	0.556	1.48832442963567e-273	0	PKM
1.77283830889996e-272	0.523457205510623	0.998	0.985	4.62373959344199e-268	0	RPL13A
4.70565135126795e-268	0.518912959819038	0.811	0.59	1.22728092892419e-263	0	ITGB1
9.45630126171241e-261	0.502931941062681	0.561	0.353	2.46629793206721e-256	0	MZT2A
1.20564670196248e-257	0.558382902002157	0.723	0.549	3.14444716338836e-253	0	SNRPD2
6.92179526991593e-257	0.552614296669324	0.623	0.429	1.80527342434677e-252	0	POLD4
1.76103231609953e-253	0.52746099944547	0.394	0.211	4.59294838361919e-249	0	C17orf89
6.52914655928527e-252	0.500510022187802	0.896	0.733	1.70286671412719e-247	0	EDF1
1.31680277069536e-248	0.654636687693933	0.981	0.898	3.43435330625058e-244	0	RPL31
1.13332282484773e-242	0.509227295293504	0.998	0.995	2.95581925948538e-238	0	EIF1
1.80225444779729e-231	0.611106219460935	0.652	0.497	4.70045982530012e-227	0	SNRPG
1.13115694764167e-224	0.558442288071523	0.674	0.504	2.95017043514424e-220	0	ATP5J2
7.99009901062734e-224	0.589268940350457	0.733	0.548	2.08389772296172e-219	0	VMP1
6.6934963549791e-209	0.677364386622661	0.566	0.408	1.7457307843421e-204	0	NDUFB9
4.09803194141502e-198	0.675577106460485	0.463	0.317	1.06880771064045e-193	0	C4orf48
7.97880940348657e-196	0.570311847111641	0.557	0.412	2.08095328052333e-191	0	PRR13
1.1117438261142e-185	0.505318340207106	0.688	0.54	2.89953907288844e-181	0	RAN
9.93213605396455e-179	0.547337435149902	0.531	0.383	2.59040040423449e-174	0	SNRPF
5.7824593213471e-168	0.524767658252419	0.617	0.486	1.50812321560054e-163	0	BLOC1S1
2.49002083253599e-54	0.528986761954457	0.951	0.861	6.49422333333711e-50	0	HSP90AB1
0	2.22445660399205	0.849	0.24	0	1	LCN2
0	1.87715789098488	0.468	0.062	0	1	PIGR
0	1.86019999005321	0.605	0.164	0	1	MMP7
0	1.70370513402639	0.915	0.278	0	1	KRT19
0	1.6897852544028	0.868	0.21	0	1	ELF3
0	1.66429987798758	0.887	0.211	0	1	C19orf33
0	1.6622126366718	0.408	0.085	0	1	CXCL1
0	1.58594370744706	0.707	0.119	0	1	CEACAM6
0	1.55126772790032	0.891	0.294	0	1	KRT18
0	1.53690521860301	0.776	0.18	0	1	SLPI
0	1.51365299273187	0.881	0.279	0	1	KRT8
0	1.51295003705493	0.824	0.23	0	1	FXYD3
0	1.48593024116918	0.764	0.199	0	1	AGR2
0	1.47628245745232	0.782	0.211	0	1	CLDN4
0	1.46237316208501	0.47	0.151	0	1	CXCL3
0	1.4496060234534	0.634	0.2	0	1	S100P
0	1.3912434997099	0.336	0.047	0	1	FXYD2
0	1.3879227055424	0.284	0.033	0	1	CD24
0	1.38257722769209	0.75	0.2	0	1	LMO7
0	1.36520232461267	0.747	0.184	0	1	TSPAN8
0	1.35869480289211	0.769	0.286	0	1	ANXA4
0	1.34771460304748	0.999	0.951	0	1	S100A6
0	1.34120263150039	0.61	0.119	0	1	GPX2
0	1.33464305751756	0.652	0.19	0	1	KRT7
0	1.33434848254732	0.758	0.343	0	1	IFI27
0	1.3328486279824	0.509	0.064	0	1	TM4SF4
0	1.32736123154142	0.682	0.132	0	1	PDZK1IP1
0	1.32362438977713	0.891	0.302	0	1	TM4SF1
0	1.30299483160735	0.7	0.177	0	1	MAL2
0	1.28187938307338	0.702	0.2	0	1	MUC1
0	1.27843074451744	0.853	0.269	0	1	PERP
0	1.27074260617333	0.594	0.146	0	1	WFDC2
0	1.25991464365554	0.723	0.124	0	1	TMC5
0	1.25989136575914	0.502	0.126	0	1	TFF3
0	1.25963644916534	0.845	0.357	0	1	SPINT2
0	1.25851826604119	0.674	0.14	0	1	S100A14
0	1.25573178599143	0.859	0.362	0	1	CYSTM1
0	1.22927744399963	0.768	0.217	0	1	EPCAM
0	1.22192429887663	0.263	0.074	0	1	CXCL8
0	1.20846798207014	0.246	0.007	0	1	CRISP3
0	1.17907341872692	0.672	0.186	0	1	TACSTD2
0	1.17655008677249	0.772	0.195	0	1	SMIM22
0	1.16249712530586	0.677	0.134	0	1	LGALS4
0	1.15397675819833	0.684	0.171	0	1	GPRC5A
0	1.14779088936535	0.392	0.053	0	1	TCN1
0	1.12955703052968	0.34	0.104	0	1	CCL20
0	1.08190047036539	0.329	0.065	0	1	CEACAM5
0	1.04828392408737	0.545	0.234	0	1	BIRC3
0	1.04399689324204	0.899	0.75	0	1	PPDPF
0	1.04177051993969	0.576	0.133	0	1	LAMB3
0	1.0408687241489	0.334	0.086	0	1	CLDN18
0	1.04038227305397	0.811	0.375	0	1	EZR
0	1.03602184495425	0.617	0.171	0	1	CAMK2N1
0	1.02366739823733	0.731	0.324	0	1	OCIAD2
0	1.02187323597803	0.412	0.154	0	1	CXCL2
0	1.02139486859484	0.273	0.064	0	1	OLFM4
0	1.02040337122415	0.801	0.28	0	1	ATP1B1
0	1.00585309629837	0.912	0.719	0	1	GSTP1
0	0.977114107944992	0.694	0.265	0	1	MDK
0	0.970302940846107	0.61	0.13	0	1	CYP3A5
0	0.963036777188474	0.835	0.555	0	1	LGALS3
0	0.958262082627615	0.448	0.048	0	1	ONECUT2
0	0.952379338999394	0.781	0.324	0	1	SPINK1
0	0.947062863670522	0.62	0.159	0	1	CLDN7
0	0.91254491649665	0.606	0.233	0	1	DST
0	0.903818301227463	0.595	0.13	0	1	KLF5
0	0.903800951906093	0.616	0.213	0	1	PMEPA1
0	0.902924003103909	0.924	0.671	0	1	ANXA2
0	0.900473047473583	0.416	0.089	0	1	DEFB1
0	0.88678553895984	0.455	0.104	0	1	CTSE
0	0.880268068789335	0.592	0.283	0	1	FAM3C
0	0.87053896363485	0.371	0.043	0	1	DUOX2
0	0.866714868022964	0.567	0.141	0	1	SERINC2
0	0.859332586862964	0.629	0.285	0	1	RAB11FIP1
0	0.851899645035882	0.461	0.175	0	1	ANKRD36C
0	0.850202143674801	0.473	0.08	0	1	SFTA2
0	0.842643750405471	0.56	0.317	0	1	CLTB
0	0.840634440353588	0.565	0.21	0	1	TNFRSF12A
0	0.839636080183875	0.61	0.299	0	1	SOX4
0	0.834080102977192	0.48	0.103	0	1	MSLN
0	0.825922232400492	0.645	0.235	0	1	PHLDA2
0	0.820976571413307	0.806	0.703	0	1	GUK1
0	0.815574816829247	0.582	0.178	0	1	LSR
0	0.81478985111815	0.298	0.033	0	1	MUC5B
0	0.813848240834828	0.576	0.182	0	1	SDC4
0	0.810362069349686	0.438	0.103	0	1	SFN
0	0.801602978672041	0.741	0.415	0	1	CD59
0	0.796344311862083	0.377	0.097	0	1	RP11-462G2.1
0	0.795570938099279	0.425	0.106	0	1	CLDN10
0	0.789207157208586	0.572	0.144	0	1	GOLM1
0	0.785189242211651	0.523	0.11	0	1	TSPAN1
0	0.781480625125268	0.474	0.077	0	1	LIPH
0	0.779668248430139	0.885	0.684	0	1	TXN
0	0.774857781693752	0.359	0.052	0	1	ARL14
0	0.767573583225812	0.239	0.051	0	1	MACROD2
0	0.766442758929646	0.475	0.126	0	1	TINAGL1
0	0.766037574776556	0.524	0.101	0	1	CDH1
0	0.761841906625744	0.777	0.452	0	1	ARL6IP1
0	0.754624954409823	0.611	0.233	0	1	TSPAN3
0	0.750580190527275	0.419	0.092	0	1	ITGA2
0	0.747325806935684	0.618	0.26	0	1	MARCKSL1
0	0.739635756077731	0.528	0.257	0	1	MRPL14
0	0.736309093901469	0.625	0.25	0	1	SPTBN1
0	0.733649986924589	0.537	0.125	0	1	DSG2
0	0.728207853592331	0.849	0.651	0	1	UQCRQ
0	0.727748986703787	0.588	0.247	0	1	TMBIM1
0	0.727341656515989	0.539	0.197	0	1	MGST1
0	0.724404454592113	0.896	0.61	0	1	DSTN
0	0.722288191570703	0.631	0.288	0	1	CD151
0	0.720637017932327	0.545	0.195	0	1	S100A16
0	0.711255340503519	0.453	0.073	0	1	VSIG2
0	0.708168651445162	0.77	0.578	0	1	SQSTM1
0	0.707078913747463	0.488	0.108	0	1	SDCBP2
0	0.70062824301381	0.413	0.098	0	1	LAMC2
0	0.69897704428345	0.466	0.098	0	1	KCNK1
0	0.697492111480934	0.412	0.083	0	1	GCNT3
0	0.683860159298036	0.637	0.268	0	1	SPATS2L
0	0.681295695578655	0.733	0.342	0	1	TPM1
0	0.679830721706131	0.424	0.092	0	1	SOX9
0	0.679359742493633	0.493	0.158	0	1	NQO1
0	0.677720540594111	0.539	0.176	0	1	EPS8
0	0.677251693624921	0.487	0.1	0	1	ERBB3
0	0.67098787223132	0.407	0.092	0	1	KLK11
0	0.670580982943979	0.485	0.119	0	1	JUP
0	0.667098681685963	0.422	0.079	0	1	PARD6B
0	0.663372767753251	0.372	0.079	0	1	MACC1
0	0.662708577532648	0.655	0.345	0	1	PTTG1IP
0	0.660971010170186	0.49	0.127	0	1	MYO6
0	0.660445750558442	0.416	0.087	0	1	OCLN
0	0.652077942214944	0.335	0.05	0	1	RP11-350J20.12
0	0.650687412602567	0.532	0.248	0	1	VEGFA
0	0.646660779155675	0.726	0.462	0	1	LY6E
0	0.639096076352098	0.507	0.245	0	1	PLA2G16
0	0.638426045719811	0.421	0.085	0	1	AGR3
0	0.630890239072801	0.536	0.177	0	1	CTTN
0	0.629654519762118	0.486	0.144	0	1	CAV2
0	0.62630392881355	0.362	0.051	0	1	LINC01133
0	0.62060519820757	0.411	0.1	0	1	ITGB4
0	0.616841875174136	0.369	0.111	0	1	F3
0	0.611368157391296	0.582	0.29	0	1	CAPN2
0	0.609849687204899	0.352	0.112	0	1	SLC2A1
0	0.609457394895113	0.366	0.123	0	1	GDF15
0	0.607560620354415	0.637	0.349	0	1	RHOC
0	0.607415318308266	0.431	0.172	0	1	H1F0
0	0.60701906683162	0.463	0.162	0	1	CCND1
0	0.606870984461414	0.4	0.116	0	1	SYT8
0	0.605263649138434	0.303	0.056	0	1	EDN1
0	0.604513152166084	0.764	0.475	0	1	APLP2
0	0.601365227264521	0.487	0.143	0	1	SPINT1
0	0.597273242869279	0.485	0.154	0	1	MGLL
0	0.595311444599641	0.406	0.102	0	1	ANXA3
0	0.593841550485355	0.664	0.311	0	1	TSC22D1
0	0.591413962956309	0.638	0.376	0	1	ATP1A1
0	0.587350290221671	0.434	0.075	0	1	SLC44A4
0	0.584345457750862	0.436	0.083	0	1	CXADR
0	0.582039584350091	0.429	0.111	0	1	ITGA3
0	0.578906475527861	0.318	0.049	0	1	MUC13
0	0.578399073654831	0.372	0.119	0	1	SLC12A2
0	0.576681225164503	0.454	0.114	0	1	TMEM54
0	0.576582416329892	0.475	0.141	0	1	ST14
0	0.576379938763046	0.409	0.11	0	1	LDLR
0	0.573110614256603	0.484	0.15	0	1	BACE2
0	0.572347166395088	0.359	0.065	0	1	CLDN1
0	0.571925904864837	0.591	0.307	0	1	RHOB
0	0.565980436843987	0.517	0.267	0	1	SYNGR2
0	0.564429522038818	0.513	0.243	0	1	RIOK3
0	0.558033574450522	0.341	0.096	0	1	AKR1C3
0	0.557750782601607	0.339	0.075	0	1	ITGB8
0	0.557300947903187	0.465	0.15	0	1	TSPAN13
0	0.557095327000746	0.4	0.076	0	1	PLS1
0	0.556756493852414	0.216	0.049	0	1	MMP1
0	0.554358626877458	0.38	0.076	0	1	PRSS8
0	0.55350204650085	0.351	0.13	0	1	APOL1
0	0.553383924374836	0.593	0.343	0	1	TM9SF3
0	0.552929656372806	0.334	0.061	0	1	C6orf132
0	0.552467416205506	0.383	0.069	0	1	MYH14
0	0.551237804351548	0.369	0.057	0	1	SHROOM3
0	0.547558936809379	0.519	0.226	0	1	C12orf75
0	0.546931939751015	0.455	0.187	0	1	CLU
0	0.546461340703756	0.394	0.144	0	1	IL18
0	0.545152672651456	0.535	0.249	0	1	HMGA1
0	0.5433320428659	0.605	0.287	0	1	S100A13
0	0.542992852257784	0.39	0.094	0	1	MET
0	0.541388705307935	0.446	0.106	0	1	RAB25
0	0.540483745915899	0.289	0.046	0	1	GRB7
0	0.534787753704332	0.31	0.046	0	1	TRIM29
0	0.533957225665639	0.429	0.117	0	1	GALNT3
0	0.531692217658176	0.529	0.223	0	1	C15orf48
0	0.530755123248943	0.49	0.244	0	1	ABHD2
0	0.530548402925288	0.455	0.183	0	1	SLC40A1
0	0.530077602334068	0.294	0.052	0	1	SDR16C5
0	0.529758442583762	0.372	0.081	0	1	TMPRSS4
0	0.525910005896726	0.203	0.027	0	1	DUOXA2
0	0.524932808611613	0.48	0.205	0	1	ADAM9
0	0.521383077609563	0.557	0.246	0	1	CTNNA1
0	0.516220869516736	0.675	0.423	0	1	HSBP1
0	0.514969914470943	0.353	0.095	0	1	MALL
0	0.514136167903275	0.421	0.166	0	1	GFPT1
0	0.51335137040681	0.424	0.112	0	1	DSP
0	0.511947432773395	0.432	0.127	0	1	SDC1
0	0.509983803572635	0.47	0.17	0	1	SH3YL1
0	0.509411787877908	0.291	0.045	0	1	BMP2
0	0.505902322395652	0.481	0.228	0	1	UGCG
0	0.50534282078184	0.416	0.148	0	1	FHL2
0	0.505209725166628	0.352	0.072	0	1	EPHA2
0	0.504836408128818	0.219	0.06	0	1	PSCA
0	0.504746168382583	0.391	0.093	0	1	LAD1
0	0.503090021284089	0.331	0.055	0	1	FOXQ1
0	0.50178873253552	0.504	0.189	0	1	PDLIM1
0	0.501129038170355	0.34	0.057	0	1	SCNN1A
0	0.500247179152728	0.298	0.067	0	1	ZG16B
1.02604599347299e-306	0.504276738300695	0.668	0.419	2.6760305555769e-302	1	ACTN4
1.61879651419124e-304	0.622923026348297	0.944	0.79	4.22198318866217e-300	1	S100A10
1.45458687691506e-276	0.515284701509159	0.74	0.547	3.79370803368216e-272	1	PRDX5
6.03956410258374e-258	0.717388456389877	0.631	0.458	1.57517871359487e-253	1	SEPW1
3.6727609782383e-252	0.501370963970729	0.968	0.902	9.57892790734331e-248	1	RPS20
5.2717106843448e-252	0.555429283306669	0.248	0.089	1.37491486358397e-247	1	MIA
4.10032765384159e-237	0.630767700629194	0.862	0.766	1.06940645539842e-232	1	ZFAS1
1.20958681674274e-228	0.704942330096562	0.843	0.786	3.15472337674675e-224	1	MYL12B
1.47142822002733e-226	0.604213279829177	0.535	0.319	3.83763194065329e-222	1	IFI6
1.52674804948957e-223	2.04791645203061	0.264	0.11	3.98191158787375e-219	1	PLAT
2.02406437324472e-221	0.663081620887624	0.555	0.356	5.27896229185955e-217	1	HN1
8.175247750351e-220	0.52000349063729	0.793	0.593	2.13218636576905e-215	1	ITGB1
3.52295763269633e-218	0.608904383698191	0.623	0.453	9.1882258018353e-214	1	DYNLRB1
2.00192078205616e-217	0.538059956110657	0.735	0.581	5.22120959168067e-213	1	SOD1
8.05392493503372e-217	1.14057518365971	0.936	0.863	2.10054416230614e-212	1	HSP90AB1
7.26783681551904e-215	0.508185939496285	0.467	0.244	1.89552451985552e-210	1	ASPH
3.4172492093682e-207	0.600905447038474	0.467	0.266	8.9125276629532e-203	1	ERO1L
6.59326052036307e-206	0.988459402876715	0.542	0.33	1.71958827631589e-201	1	SERPINA1
1.09085616691292e-205	0.634496943826859	0.442	0.252	2.84506196892558e-201	1	YIPF3
1.940047596888e-183	0.533524741980266	0.799	0.698	5.05983813744359e-179	1	EIF4A2
2.22693856752494e-175	0.660561112750684	0.39	0.218	5.80807847796181e-171	1	HIST1H1C
3.19296901887491e-172	0.534494697175585	0.95	0.901	8.32758249812766e-168	1	RPL31
2.66393441535786e-147	0.595895930614743	0.579	0.408	6.94780734869484e-143	1	NDUFB9
3.43493300993017e-107	0.714135436749572	0.88	0.86	8.95864878319888e-103	1	MYL12A
4.35913732707542e-98	0.620893071192361	0.58	0.46	1.13690660627454e-93	1	CD55
1.04914394566521e-95	0.562396326865224	0.676	0.703	2.73627232468942e-91	1	TCEB2
0	4.81545160702943	0.807	0.18	0	2	SPP1
0	3.45225881977727	0.761	0.109	0	2	APOC1
0	3.17145967623745	0.728	0.135	0	2	APOE
0	3.11167346676064	1	0.997	0	2	FTL
0	2.94387136593016	0.972	0.631	0	2	CTSD
0	2.8810255525694	0.775	0.202	0	2	PLIN2
0	2.87194803747458	0.942	0.666	0	2	CSTB
0	2.58519138280068	0.954	0.492	0	2	CTSB
0	2.54686090604299	0.841	0.116	0	2	GPNMB
0	2.49274118328054	0.783	0.212	0	2	CTSL
0	2.3151269374741	0.581	0.111	0	2	CCL3
0	2.17573058062172	0.881	0.215	0	2	CD68
0	2.08859901416544	0.58	0.194	0	2	NUPR1
0	2.08761253747114	0.974	0.316	0	2	TYROBP
0	2.08712932322344	0.331	0.059	0	2	CCL2
0	2.03006787594629	0.421	0.174	0	2	RNASE1
0	1.9009586513313	1	0.998	0	2	FTH1
0	1.85472933260344	0.916	0.256	0	2	FCER1G
0	1.8523824200305	0.603	0.087	0	2	C1QA
0	1.76752886628714	0.907	0.559	0	2	GPX1
0	1.72887660351646	0.484	0.078	0	2	C1QB
0	1.6659388187358	0.937	0.633	0	2	PSAP
0	1.66397537134395	0.655	0.211	0	2	FABP5
0	1.65740912197474	0.485	0.151	0	2	CXCL3
0	1.64549907685656	0.563	0.157	0	2	IL8
0	1.63069513081642	0.67	0.143	0	2	SLC11A1
0	1.61376180567004	0.538	0.124	0	2	FBP1
0	1.61209177190867	0.428	0.023	0	2	MARCO
0	1.59129668125287	0.869	0.457	0	2	GLUL
0	1.57907848485111	0.54	0.063	0	2	C1QC
0	1.5553851602523	0.842	0.412	0	2	GRN
0	1.53413226786902	0.449	0.152	0	2	CXCL2
0	1.52363067071101	0.562	0.094	0	2	ACP5
0	1.50853997696111	0.773	0.306	0	2	PLAUR
0	1.50607949595989	0.751	0.276	0	2	ALOX5AP
0	1.50221052666848	0.67	0.214	0	2	C15orf48
0	1.49804843554607	0.936	0.521	0	2	NPC2
0	1.49510476328239	0.657	0.138	0	2	CD14
0	1.48572348174667	0.992	0.771	0	2	VIM
0	1.48371958136303	0.527	0.205	0	2	VCAN
0	1.46007351362046	0.934	0.41	0	2	HLA-DRA
0	1.43895294772141	0.828	0.472	0	2	BRI3
0	1.4183411779615	0.792	0.336	0	2	CTSZ
0	1.38340159029152	0.491	0.065	0	2	FCGR2B
0	1.34740443659492	0.446	0.087	0	2	HMOX1
0	1.33781596645481	0.807	0.35	0	2	ASAH1
0	1.32718265567354	0.785	0.329	0	2	CAPG
0	1.32672312186941	0.53	0.123	0	2	LIPA
0	1.30560970323109	0.83	0.457	0	2	ATP6V1F
0	1.27087715890061	0.622	0.104	0	2	FCGR3A
0	1.26711383404678	0.885	0.38	0	2	HLA-DRB1
0	1.25894277511057	0.335	0.075	0	2	IL1RN
0	1.25158281490241	0.516	0.055	0	2	OLR1
0	1.24216223386039	0.912	0.577	0	2	CD74
0	1.23535872905942	0.883	0.406	0	2	LAPTM5
0	1.20984880759882	0.476	0.041	0	2	MSR1
0	1.1770905840451	0.609	0.082	0	2	MS4A7
0	1.16154468986736	0.604	0.297	0	2	SLC2A3
0	1.15670115304057	0.46	0.16	0	2	GCHFR
0	1.15246555527221	0.767	0.201	0	2	AIF1
0	1.14706243168757	0.771	0.43	0	2	RNASET2
0	1.13692940787855	0.773	0.411	0	2	GSTO1
0	1.12975762559416	0.949	0.601	0	2	LGALS1
0	1.12292316966747	0.851	0.504	0	2	CEBPB
0	1.11328093652289	0.899	0.728	0	2	ALDOA
0	1.10578681661516	0.636	0.171	0	2	BCL2A1
0	1.0484488454387	0.454	0.066	0	2	CYP27A1
0	1.04792961374854	0.357	0.111	0	2	IL1B
0	1.03406004618139	0.634	0.152	0	2	FCGR2A
0	1.0246079767225	0.741	0.213	0	2	HLA-DQB1
0	1.02430162021682	0.407	0.041	0	2	VSIG4
0	1.01275710178083	0.572	0.206	0	2	SGK1
0	1.01240611856124	0.445	0.18	0	2	RGCC
0	1.00684151968391	0.745	0.362	0	2	FCGRT
0	1.00247559036955	0.41	0.036	0	2	TREM2
0	1.00106083885886	0.254	0.027	0	2	RETN
0	0.990122746952648	0.986	0.899	0	2	S100A11
0	0.988922688448138	0.812	0.607	0	2	ENO1
0	0.98245757822145	0.459	0.06	0	2	CD163
0	0.972832117475282	0.641	0.278	0	2	MGAT1
0	0.97148163239112	0.508	0.115	0	2	CD83
0	0.964674730368325	0.459	0.148	0	2	TGFBI
0	0.962982228138695	0.486	0.202	0	2	PLD3
0	0.959082825187293	0.56	0.18	0	2	NINJ1
0	0.959014474951728	0.386	0.076	0	2	ATF5
0	0.95749928939113	0.493	0.086	0	2	RP11-290F20.3
0	0.952123677935255	0.732	0.393	0	2	H2AFY
0	0.947281013397883	0.57	0.133	0	2	DAB2
0	0.94404065875533	0.389	0.026	0	2	PLA2G7
0	0.943911434146231	0.622	0.232	0	2	UPP1
0	0.942143759712081	0.915	0.501	0	2	LYZ
0	0.936899797627283	0.769	0.314	0	2	HLA-DPB1
0	0.928794928236078	0.648	0.252	0	2	CTSH
0	0.927461932391443	0.79	0.316	0	2	HLA-DPA1
0	0.925655085694933	0.355	0.026	0	2	IL4I1
0	0.925205199011722	0.813	0.558	0	2	LGALS3
0	0.918864998908389	0.71	0.294	0	2	ITGB2
0	0.913018433976037	0.674	0.383	0	2	LAMP1
0	0.904473581846931	0.701	0.391	0	2	TYMP
0	0.8940998908052	0.371	0.091	0	2	HK2
0	0.885822017075834	0.997	0.961	0	2	GAPDH
0	0.881773185599338	0.477	0.11	0	2	ABCA1
0	0.879557942519195	0.851	0.533	0	2	SDCBP
0	0.877979374495604	0.516	0.135	0	2	MAFB
0	0.877458704398523	0.641	0.331	0	2	LIMS1
0	0.857663080392499	0.562	0.194	0	2	CREG1
0	0.851534699292636	0.799	0.524	0	2	ANXA5
0	0.845789903329058	0.593	0.144	0	2	HLA-DQA1
0	0.842490905606828	0.801	0.566	0	2	CD44
0	0.827644735684544	0.344	0.081	0	2	SDC2
0	0.826497931785238	0.793	0.52	0	2	ATP6V0B
0	0.819645409185748	0.876	0.688	0	2	GPX4
0	0.816504440025467	0.425	0.048	0	2	MS4A4A
0	0.814815478747426	0.458	0.091	0	2	IFI30
0	0.813105373356972	0.291	0.039	0	2	C19orf59
0	0.807560790910761	0.601	0.221	0	2	TPP1
0	0.806108431137146	0.436	0.126	0	2	FNIP2
0	0.803451932313171	0.575	0.224	0	2	GRINA
0	0.799662519391491	0.551	0.19	0	2	CXCL16
0	0.795818903631081	0.349	0.135	0	2	LGMN
0	0.792753348196369	0.448	0.108	0	2	CYBB
0	0.791917104867667	0.676	0.389	0	2	CD9
0	0.791871566838061	0.566	0.236	0	2	HEXB
0	0.791804631754704	0.557	0.193	0	2	HLA-DMA
0	0.787497229788366	0.375	0.094	0	2	SCD
0	0.784707569625054	0.79	0.473	0	2	SOD2
0	0.78227922192531	0.41	0.078	0	2	GM2A
0	0.778990834397369	0.577	0.207	0	2	ZEB2
0	0.777292648993502	0.8	0.473	0	2	APLP2
0	0.772029745011664	0.438	0.085	0	2	RNASE6
0	0.768883975942427	0.943	0.791	0	2	S100A10
0	0.768871583096998	0.613	0.225	0	2	RNF130
0	0.76502978803072	0.994	0.945	0	2	OAZ1
0	0.756190476144328	0.29	0.024	0	2	CLEC5A
0	0.752551484834907	0.706	0.422	0	2	AP2S1
0	0.743789767428694	0.98	0.88	0	2	CD63
0	0.741817864593493	0.385	0.124	0	2	HLA-DRB5
0	0.73950402420823	0.423	0.042	0	2	LILRB4
0	0.73765085957513	0.316	0.04	0	2	SLC16A10
0	0.736408074496338	0.594	0.318	0	2	BNIP3L
0	0.734574578030858	0.504	0.217	0	2	TNFRSF1B
0	0.733597183282736	0.628	0.329	0	2	GRB2
0	0.7281594153294	0.92	0.756	0	2	YBX1
0	0.724534538010209	0.433	0.2	0	2	ADM
0	0.724501900284036	0.491	0.146	0	2	SNX10
0	0.723168164964796	0.738	0.483	0	2	CD81
0	0.723109537525995	0.58	0.28	0	2	CTSA
0	0.721636198562411	0.353	0.032	0	2	FPR3
0	0.719620179264906	0.394	0.059	0	2	ZNF385A
0	0.716441375393378	0.216	0.017	0	2	SDS
0	0.712274547109533	0.539	0.184	0	2	ATP6V1B2
0	0.711030507430637	0.698	0.433	0	2	EMP3
0	0.705791598487892	0.5	0.187	0	2	HEXA
0	0.70310240680587	0.562	0.314	0	2	BLVRB
0	0.700780661362683	0.508	0.158	0	2	LY96
0	0.699178419586912	0.547	0.146	0	2	NCF2
0	0.699000985539868	0.451	0.202	0	2	P4HA1
0	0.696983775015566	0.373	0.046	0	2	SLCO2B1
0	0.690833040984219	0.481	0.158	0	2	C1orf162
0	0.689729405895501	0.487	0.164	0	2	GNS
0	0.686118515562181	0.797	0.557	0	2	PKM
0	0.685533840023107	0.47	0.152	0	2	LRP1
0	0.679891849467956	0.44	0.092	0	2	LAIR1
0	0.674026387852513	0.471	0.142	0	2	PLXDC2
0	0.673255394373803	0.822	0.434	0	2	CTSS
0	0.670777167063566	0.415	0.112	0	2	SOAT1
0	0.667994824672047	0.641	0.339	0	2	TIMP2
0	0.666842976094664	0.389	0.056	0	2	NPL
0	0.663074375159135	0.5	0.217	0	2	PDXK
0	0.662405797352125	0.999	0.989	0	2	TMSB4X
0	0.658416571699902	0.581	0.169	0	2	SPI1
0	0.655602923469224	0.212	0.003	0	2	SLAMF9
0	0.6545423085299	0.428	0.174	0	2	METRNL
0	0.64069372569887	0.996	0.864	0	2	SAT1
0	0.639539778026336	0.522	0.194	0	2	BASP1
0	0.638785935362127	0.375	0.152	0	2	TFRC
0	0.637136978396569	0.411	0.107	0	2	BCAT1
0	0.637135518537355	0.405	0.106	0	2	HLA-DMB
0	0.628078221044716	0.721	0.508	0	2	NOP10
0	0.62288406248305	0.376	0.069	0	2	TREM1
0	0.617678393358795	0.386	0.057	0	2	CD86
0	0.613564401651151	0.949	0.832	0	2	SH3BGRL3
0	0.607558784748384	0.367	0.086	0	2	PIK3AP1
0	0.604514120215727	0.503	0.218	0	2	ATP6AP1
0	0.596979214609165	0.394	0.144	0	2	MAF
0	0.594653649262918	0.394	0.12	0	2	VAT1
0	0.590176968450449	0.481	0.213	0	2	PPT1
0	0.581729165185915	0.453	0.117	0	2	C5AR1
0	0.575139908177067	0.547	0.27	0	2	M6PR
0	0.574519023906479	0.229	0.024	0	2	MRC1L1
0	0.568727877373366	0.533	0.254	0	2	RNF13
0	0.567848089165098	0.995	0.978	0	2	SERF2
0	0.566915014181936	0.388	0.132	0	2	ZFYVE16
0	0.566483522940405	0.345	0.06	0	2	CCR1
0	0.566132350201463	0.48	0.21	0	2	ARHGAP18
0	0.556084038100638	0.574	0.302	0	2	SLC16A3
0	0.555568698254323	0.211	0.027	0	2	IL3RA
0	0.555452205401141	0.269	0.072	0	2	THBD
0	0.552694875054354	0.436	0.143	0	2	KCTD12
0	0.55243345914496	0.356	0.073	0	2	HAVCR2
0	0.551970921979002	0.502	0.257	0	2	IFNGR2
0	0.551830965481057	0.28	0.05	0	2	CD109
0	0.551327935078997	0.37	0.146	0	2	IRAK1
0	0.548991432732574	0.202	0.034	0	2	HIF1A-AS2
0	0.548279139743877	0.954	0.565	0	2	SRGN
0	0.546291768610169	0.394	0.148	0	2	PMP22
0	0.544715017985812	0.412	0.101	0	2	SIRPA
0	0.54421209783278	0.341	0.102	0	2	IGSF6
0	0.543737500230762	0.391	0.164	0	2	LTA4H
0	0.543550549156146	0.593	0.308	0	2	LSP1
0	0.542154555308133	0.402	0.166	0	2	GPCPD1
0	0.541849783451899	0.371	0.098	0	2	CD300A
0	0.538007514819038	0.426	0.184	0	2	VEGFB
0	0.535728395002272	0.348	0.076	0	2	DMXL2
0	0.535180185868179	0.395	0.108	0	2	ITGAX
0	0.534909486233168	0.39	0.084	0	2	PILRA
0	0.5320991845222	0.476	0.231	0	2	PLEKHB2
0	0.527956336407417	0.33	0.065	0	2	SLC43A3
0	0.524873306982677	0.324	0.068	0	2	LHFPL2
0	0.52327508585165	0.493	0.25	0	2	ATP6V0D1
0	0.517703178800894	0.41	0.142	0	2	CORO1C
0	0.51693737662931	0.385	0.093	0	2	ITGAM
0	0.516750821150985	0.239	0.03	0	2	MRC1
0	0.515658031898348	0.317	0.073	0	2	C3AR1
0	0.509128928369939	0.445	0.185	0	2	RAB31
0	0.509006988782869	0.421	0.12	0	2	CLEC7A
0	0.508273126727492	0.315	0.087	0	2	ABCG1
0	0.501702502289673	0.247	0.025	0	2	COLEC12
2.44180469686826e-305	0.641188181225178	0.843	0.681	6.36847082990211e-301	2	TPI1
5.8623397249573e-294	0.757264569582983	0.491	0.265	1.52895682366611e-289	2	ERO1L
5.34002174350265e-291	0.513908470535094	0.348	0.148	1.39273107092293e-286	2	TMEM70
1.24036598239904e-290	0.678599164057951	0.583	0.366	3.23499851869495e-286	2	LRPAP1
5.52892371101427e-282	0.818660784739375	0.729	0.561	1.44199859306963e-277	2	PGK1
9.72722991857957e-282	0.545201610435826	0.428	0.211	2.53695883506474e-277	2	RALA
1.38611664700777e-278	0.568597109289785	0.457	0.23	3.61513082706097e-274	2	ETS2
2.89756372366832e-271	0.547689377540542	0.219	0.069	7.55713594769934e-267	2	TNF
2.52545175703016e-268	0.664024070194829	0.791	0.625	6.58663072751037e-264	2	PRDX1
2.091204369199e-266	0.567277045358946	0.818	0.682	5.45407011530791e-262	2	EIF4A1
7.44178745224988e-254	0.723182034519824	0.679	0.469	1.94089258542129e-249	2	IER3
7.10117789995919e-250	0.501866414659862	0.772	0.617	1.85205820808836e-245	2	GNG5
3.44148274523783e-249	0.595705543248963	0.591	0.379	8.97573114785478e-245	2	ATOX1
4.10064314885623e-248	0.505270352088051	0.327	0.14	1.06948873965319e-243	2	ADAM8
2.2078034915878e-237	0.560840280110732	0.715	0.519	5.75817228641014e-233	2	VAMP8
6.85435019126807e-230	0.524315163504461	0.602	0.404	1.78768307338463e-225	2	BCAP31
6.29885743788348e-220	0.685727128347448	0.813	0.692	1.64280500837439e-215	2	LDHA
2.02318892764045e-216	1.18436320958938	0.268	0.11	5.27667904217905e-212	2	CCL20
6.23895800292314e-202	0.567909146263066	0.555	0.362	1.62718263674238e-197	2	CTSC
2.03868487959468e-196	0.511940463881649	0.475	0.283	5.31709403447087e-192	2	ATP1B3
1.39425917823774e-192	0.514455491991185	0.45	0.255	3.63636736276186e-188	2	VEGFA
3.40723841358557e-190	0.579471119381051	0.328	0.157	8.88641850647253e-186	2	GPR183
1.72840897469337e-189	0.584189662684589	0.368	0.2	4.50786344689777e-185	2	FDX1
2.12099659422241e-185	0.588425767662542	0.206	0.078	5.53177121739146e-181	2	ANGPTL4
1.27673077019728e-180	0.603517890714371	0.304	0.144	3.32984152175152e-176	2	TGM2
6.20955257960534e-172	0.703068022561665	0.448	0.277	1.61951340828687e-167	2	NDRG1
1.65879175508288e-171	0.81098040257206	0.751	0.664	4.32629477643166e-167	2	MIF
1.4745205243676e-157	0.546801007968424	0.369	0.197	3.84569697960314e-153	2	CCL4
1.15847757836215e-111	0.612415183220421	0.325	0.186	3.02142537212632e-107	2	G0S2
3.02935426865535e-111	0.525358479295986	0.719	0.619	7.90085886808002e-107	2	CALR
4.09814914291991e-67	0.608055621558289	0.788	0.67	1.06883827796494e-62	2	HSPA1A
1.67919147790497e-50	1.05033053786206	0.402	0.33	4.37949929352397e-46	2	IFI6
0	3.36306713315964	0.954	0.108	0	3	CCL5
0	2.73301936753189	0.847	0.167	0	3	CCL4
0	2.52277359535557	0.862	0.076	0	3	NKG7
0	2.41406299426784	0.818	0.067	0	3	GZMA
0	2.20142705233582	0.389	0.05	0	3	GNLY
0	1.99295136202301	0.898	0.355	0	3	CXCR4
0	1.92170594814217	0.859	0.126	0	3	CD2
0	1.90278762909455	0.399	0.027	0	3	GZMK
0	1.89148574836396	0.624	0.166	0	3	IL7R
0	1.82059667644097	0.817	0.133	0	3	CD3D
0	1.80995378088364	0.971	0.641	0	3	ZFP36L2
0	1.77604583085092	0.922	0.181	0	3	PTPRCAP
0	1.75289063290814	0.95	0.289	0	3	HCST
0	1.71384807504143	0.644	0.024	0	3	CD8A
0	1.69078983177401	0.721	0.107	0	3	CD7
0	1.6878490911708	0.789	0.168	0	3	CD69
0	1.68467962515655	0.914	0.391	0	3	IL32
0	1.66216648437869	0.491	0.065	0	3	KLRB1
0	1.61775718184333	0.985	0.803	0	3	BTG1
0	1.59760673853207	0.555	0.022	0	3	GZMH
0	1.58844345921563	0.747	0.097	0	3	CD3G
0	1.57793998056548	0.908	0.299	0	3	CD52
0	1.55343970443406	0.662	0.164	0	3	DUSP2
0	1.54666785772952	0.829	0.111	0	3	CD3E
0	1.50511261439305	0.718	0.062	0	3	CTSW
0	1.47312571951782	0.75	0.11	0	3	CST7
0	1.46607431643409	0.509	0.041	0	3	GZMB
0	1.34111797794731	0.577	0.034	0	3	AC092580.4
0	1.32074795465311	0.642	0.038	0	3	PRF1
0	1.29697095569549	0.322	0.014	0	3	KLRC1
0	1.27561855032376	0.538	0.02	0	3	CD8B
0	1.26173411018595	0.704	0.099	0	3	RUNX3
0	1.25485322184791	0.765	0.208	0	3	ETS1
0	1.23941771802093	0.796	0.242	0	3	CYTIP
0	1.22226128830101	0.959	0.394	0	3	PTPRC
0	1.18695933786843	0.635	0.059	0	3	GZMM
0	1.18620714496984	0.884	0.325	0	3	CORO1A
0	1.18396062276992	0.482	0.024	0	3	KLRD1
0	1.18387571388594	0.77	0.191	0	3	EVL
0	1.15567112575458	0.634	0.088	0	3	CD247
0	1.14441865721153	1	0.994	0	3	RPS29
0	1.11799663660615	0.605	0.095	0	3	APOBEC3G
0	1.09472133852197	0.736	0.219	0	3	STK17A
0	1.06819062825729	1	0.999	0	3	RPS27
0	1.05796271767046	0.74	0.285	0	3	PPP2R5C
0	1.04876870336492	0.594	0.164	0	3	PRDM1
0	1.03108925221981	0.726	0.355	0	3	HIST1H4C
0	1.03034112085825	0.92	0.562	0	3	TMEM66
0	1.02390549596363	0.661	0.094	0	3	LCK
0	1.02099817136052	0.563	0.084	0	3	SYTL3
0	1.01928973810791	0.854	0.555	0	3	TSC22D3
0	1.01918753592534	0.758	0.268	0	3	RARRES3
0	1.00620917927229	0.568	0.095	0	3	HOPX
0	1.00530367104037	0.747	0.258	0	3	CLEC2B
0	1.00108475989571	0.725	0.283	0	3	PDCD4
0	1.00080395865018	0.649	0.145	0	3	FYN
0	0.991039096482022	0.681	0.164	0	3	GIMAP7
0	0.990965681518788	0.936	0.451	0	3	ARHGDIB
0	0.968978944282228	0.867	0.499	0	3	SRSF7
0	0.961528829086381	0.725	0.259	0	3	ARL4C
0	0.955973688853598	0.778	0.239	0	3	CD48
0	0.953665805684293	0.927	0.753	0	3	TXNIP
0	0.945980905939799	1	0.988	0	3	B2M
0	0.939072908389478	0.566	0.059	0	3	CD96
0	0.930649278737305	0.998	0.935	0	3	RPS10
0	0.920122152526658	0.708	0.18	0	3	ACAP1
0	0.914480054369484	0.759	0.318	0	3	STK17B
0	0.911623902058965	0.597	0.214	0	3	PIK3R1
0	0.893509453646416	0.798	0.329	0	3	RAC2
0	0.892710175064444	0.999	0.905	0	3	HLA-C
0	0.879528847993853	0.976	0.874	0	3	MT-ND3
0	0.865524867458898	0.328	0.011	0	3	XCL2
0	0.86482770866687	0.546	0.119	0	3	PARP8
0	0.860324999180986	0.422	0.171	0	3	CMC1
0	0.854328256285698	0.657	0.323	0	3	HMGB2
0	0.851130650705327	0.667	0.23	0	3	IFITM1
0	0.844447013641284	0.64	0.215	0	3	C9orf142
0	0.837314421562072	1	0.975	0	3	RPS21
0	0.830018831498329	0.557	0.171	0	3	CNOT6L
0	0.816812602222057	1	0.989	0	3	TMSB4X
0	0.814978330035894	0.717	0.308	0	3	HLA-F
0	0.813677195644995	0.569	0.157	0	3	EMB
0	0.813146304701818	0.982	0.823	0	3	CALM1
0	0.812960005401758	0.776	0.349	0	3	STK4
0	0.809579117697463	0.771	0.391	0	3	CRIP1
0	0.80951628019723	1	0.954	0	3	HLA-B
0	0.80851566854046	0.446	0.034	0	3	SAMD3
0	0.806912245440828	0.253	0.011	0	3	XCL1
0	0.804152600069479	1	0.996	0	3	RPS3
0	0.802870831685507	0.668	0.272	0	3	LEPROTL1
0	0.793524233015262	0.576	0.127	0	3	TBC1D10C
0	0.792283269047757	0.504	0.078	0	3	PTPN22
0	0.784055976981354	0.988	0.828	0	3	TMA7
0	0.781832875480745	0.937	0.693	0	3	JUND
0	0.781423326415621	0.987	0.871	0	3	DDX5
0	0.781187315086007	0.976	0.883	0	3	MT-ATP6
0	0.780879173957886	1	0.997	0	3	RPL30
0	0.768114845320862	0.429	0.04	0	3	GPR171
0	0.766065977124128	0.991	0.775	0	3	HLA-E
0	0.765212478421325	0.814	0.465	0	3	C1orf63
0	0.760979950626723	0.676	0.27	0	3	CDC42SE2
0	0.760568941749562	0.595	0.211	0	3	RGS1
0	0.760166230310945	0.564	0.157	0	3	PIP4K2A
0	0.756813178055663	0.638	0.214	0	3	IL2RG
0	0.751231968914572	0.468	0.115	0	3	LYAR
0	0.748336980219891	0.838	0.46	0	3	CD99
0	0.739677554947369	0.508	0.093	0	3	SPOCK2
0	0.738215341258799	0.522	0.095	0	3	SKAP1
0	0.73729181906635	0.998	0.93	0	3	HLA-A
0	0.736974095847591	0.54	0.173	0	3	PIK3IP1
0	0.733354867416761	1	0.996	0	3	RPS15A
0	0.730832143870494	0.643	0.223	0	3	AAK1
0	0.730731536698702	0.801	0.341	0	3	LCP1
0	0.728081912148197	0.57	0.193	0	3	ABHD17A
0	0.722822548912817	0.432	0.041	0	3	PYHIN1
0	0.717302985114213	0.523	0.161	0	3	SLFN5
0	0.71448980176882	0.699	0.351	0	3	PSMB9
0	0.704854218229113	0.976	0.878	0	3	MT-CYB
0	0.703295282404493	0.443	0.076	0	3	OXNAD1
0	0.700393231457529	0.578	0.183	0	3	GIMAP4
0	0.699540330459177	0.688	0.32	0	3	KIAA1551
0	0.697621890775488	0.369	0.037	0	3	MYBL1
0	0.689781258934945	0.418	0.045	0	3	MATK
0	0.68914792126255	0.547	0.152	0	3	IKZF1
0	0.686156203197081	0.737	0.414	0	3	AES
0	0.683255551301448	1	0.983	0	3	RPS7
0	0.6780331626926	0.296	0.039	0	3	KLRG1
0	0.677211899209165	0.996	0.92	0	3	RPSA
0	0.675665035267029	0.428	0.105	0	3	AIM1
0	0.672567281942163	0.505	0.146	0	3	ITM2A
0	0.670333818712324	0.746	0.316	0	3	CD53
0	0.66097235048459	0.476	0.128	0	3	SOCS1
0	0.656563477601546	0.716	0.408	0	3	ID2
0	0.651721377591408	0.315	0.018	0	3	CXCR6
0	0.642397481735441	0.974	0.831	0	3	SH3BGRL3
0	0.639424041824141	0.338	0.037	0	3	IL2RB
0	0.636657465448914	0.661	0.276	0	3	CELF2
0	0.632932940795284	0.475	0.104	0	3	SEPT1
0	0.632518958116276	0.404	0.06	0	3	RP11-94L15.2
0	0.631463962970037	0.836	0.584	0	3	HNRNPH1
0	0.629904026359319	0.226	0.009	0	3	KLRC2
0	0.627172979396849	0.54	0.158	0	3	BIN2
0	0.618494895017586	0.523	0.25	0	3	FKBP5
0	0.617376127714028	0.529	0.151	0	3	TRAF3IP3
0	0.608613382729864	0.561	0.217	0	3	FNBP1
0	0.607638959121976	0.711	0.393	0	3	RNF213
0	0.606438333556085	0.949	0.843	0	3	PFN1
0	0.60595126452852	1	0.997	0	3	RPS27A
0	0.604046334696921	0.537	0.185	0	3	ARHGEF1
0	0.598323691131168	0.819	0.383	0	3	GMFG
0	0.596965509450154	0.343	0.032	0	3	SH2D1A
0	0.595630170684539	0.475	0.153	0	3	BTN3A2
0	0.595061504014112	0.533	0.225	0	3	NAP1L4
0	0.591101224686575	1	0.997	0	3	RPS12
0	0.589498795699733	0.554	0.217	0	3	CCND3
0	0.589362018217262	0.984	0.854	0	3	MYL12A
0	0.588997640429772	0.482	0.144	0	3	AKNA
0	0.587271327903993	0.822	0.518	0	3	SEPT7
0	0.585689865410297	0.977	0.883	0	3	MT-CO2
0	0.582399017433787	0.616	0.311	0	3	TERF2IP
0	0.581416964680111	0.637	0.283	0	3	ISG20
0	0.578974970849979	0.405	0.067	0	3	CLEC2D
0	0.57872199555634	0.549	0.216	0	3	LIMD2
0	0.577589749187422	1	0.988	0	3	RPL23A
0	0.575710574787743	0.43	0.134	0	3	RORA
0	0.575469872731063	0.419	0.083	0	3	PTPN4
0	0.574200855964017	0.536	0.196	0	3	GYPC
0	0.569145298000138	0.977	0.885	0	3	MT-CO1
0	0.567082299779889	0.406	0.152	0	3	CCND2
0	0.566183687785357	0.694	0.42	0	3	DDX24
0	0.565544640093687	0.486	0.169	0	3	SEPT6
0	0.564970039216096	0.39	0.089	0	3	PTPN7
0	0.563400265680404	0.784	0.345	0	3	CD37
0	0.562247024335517	0.964	0.84	0	3	HMGB1
0	0.562026606964927	1	0.996	0	3	RPL37
0	0.55935082456915	0.477	0.162	0	3	SLC38A1
0	0.559031910751745	0.747	0.465	0	3	PNISR
0	0.555371649032283	0.468	0.12	0	3	RHOH
0	0.554650250435471	0.398	0.098	0	3	ITGA4
0	0.552548589649829	0.368	0.119	0	3	RP11-138A9.2
0	0.550778066234502	0.451	0.116	0	3	GIMAP1
0	0.545452572526387	0.572	0.28	0	3	TGFB1
0	0.544292471988272	0.715	0.44	0	3	RAP1B
0	0.542008288048187	1	0.998	0	3	RPL28
0	0.538473874583541	0.349	0.042	0	3	SH2D2A
0	0.531981844393401	0.995	0.913	0	3	ATP5E
0	0.527563497523498	0.38	0.149	0	3	TMEM2
0	0.523899791820173	0.391	0.079	0	3	PRKCH
0	0.523114398882859	0.311	0.075	0	3	PDE4D
0	0.522569867867832	0.581	0.291	0	3	OSTF1
0	0.522210343884087	1	0.989	0	3	RPL7A
0	0.521280820317773	0.562	0.279	0	3	PRMT2
0	0.520482015127238	0.334	0.065	0	3	PTGER2
0	0.519587900415479	0.316	0.105	0	3	ITGA1
0	0.513316578842659	0.372	0.107	0	3	PTGER4
0	0.512105409103692	0.529	0.256	0	3	C1orf56
0	0.510554774009238	0.383	0.069	0	3	RASAL3
0	0.510479772730824	0.785	0.518	0	3	C19orf43
0	0.509221817808298	0.433	0.158	0	3	CASP8
0	0.506541954622233	0.376	0.106	0	3	DENND2D
0	0.505060945961512	1	0.997	0	3	RPS19
0	0.503445150302482	0.35	0.055	0	3	ITK
0	0.500736775145874	0.999	0.982	0	3	RPL14
0	0.500362085831341	0.388	0.138	0	3	APOBEC3C
2.67266004265329e-303	0.614302607838066	0.408	0.18	6.97056465724406e-299	3	CLDND1
2.39732869156163e-298	0.530144425641685	0.557	0.281	6.25247296046189e-294	3	TNFAIP3
1.68611812079142e-290	0.507183419434843	0.87	0.597	4.3975646708361e-286	3	MT-ND4L
4.44605876186002e-289	0.534032531420506	0.686	0.388	1.15957658568071e-284	3	RPS4Y1
1.77521220739001e-288	0.646270347624537	0.684	0.415	4.62993095809388e-284	3	CKLF
2.70743789317773e-288	0.543786683358436	0.549	0.296	7.06126876919683e-284	3	H1FX
2.29803312936101e-280	0.510538618667668	0.698	0.434	5.99350020468645e-276	3	MBNL1
1.6465483752856e-277	0.523771167755304	0.561	0.291	4.29436281758238e-273	3	SYNE2
2.51962733469212e-269	0.510377774623886	0.662	0.411	6.57144005161051e-265	3	JAK1
6.20772633633333e-257	0.513039610018856	0.419	0.199	1.6190371057791e-252	3	RNF19A
0	5.70629937015804	0.999	0.119	0	4	REG1A
0	4.43072734538949	0.817	0.019	0	4	REG1B
0	3.57003387593438	0.999	0.153	0	4	PRSS1
0	3.32258254396994	0.747	0.011	0	4	REG3G
0	3.10591204532639	0.686	0.037	0	4	IGF2
0	2.9880293275346	0.335	0.083	0	4	CTRB2
0	2.95272029317119	0.331	0.08	0	4	CTRB1
0	2.88915222799865	0.966	0.079	0	4	CPA1
0	2.88450990775778	0.307	0.062	0	4	CELA3A
0	2.7915193327436	0.301	0.087	0	4	PNLIP
0	2.76749089185972	0.305	0.076	0	4	CPB1
0	2.72942929636463	0.522	0.11	0	4	CLPS
0	2.68312590928701	0.307	0.064	0	4	CELA3B
0	2.6618626723994	0.304	0.068	0	4	PLA2G1B
0	2.61343559585953	0.955	0.146	0	4	PRSS3
0	2.55823036604883	0.999	0.315	0	4	SPINK1
0	2.49070228772255	0.319	0.068	0	4	CTRC
0	2.43781265595997	0.289	0.06	0	4	AMY2A
0	2.37358113392798	0.827	0.039	0	4	CPA2
0	2.36067535368678	0.653	0.033	0	4	CP
0	2.31634539520246	0.723	0.092	0	4	MEG3
0	2.31339684914791	0.3	0.058	0	4	CELA2A
0	2.28840157883078	0.365	0.048	0	4	GP2
0	2.26519141490019	0.848	0.748	0	4	S100A4
0	2.1721532153051	0.657	0.045	0	4	CEL
0	2.06704331391867	0.749	0.609	0	4	HSPB1
0	1.84959352309996	0.726	0.318	0	4	TM4SF1
0	1.7640383641571	0.37	0.061	0	4	OLFM4
0	1.67008867002977	0.274	0.025	0	4	CELA2B
0	1.55891012144461	0.302	0.042	0	4	SYCN
0	1.54843615965411	0.709	0.228	0	4	AGPAT2
0	1.5302461770983	0.767	0.14	0	4	RAMP1
0	1.50711770269851	0.711	0.408	0	4	LMNA
0	1.5056182694903	0.657	0.103	0	4	SYT8
0	1.50462836618666	0.624	0.057	0	4	KLK1
0	1.50443875578314	0.707	0.158	0	4	TESC
0	1.50393973999378	0.992	0.958	0	4	RPL7
0	1.47552026123301	0.689	0.292	0	4	ATP1B1
0	1.4111919950116	0.604	0.11	0	4	GDF15
0	1.38235178273342	0.529	0.045	0	4	MEST
0	1.37821260341945	1	0.993	0	4	RPL8
0	1.35688343829312	0.636	0.127	0	4	RHOBTB3
0	1.34701020605601	0.676	0.257	0	4	LCN2
0	1.34530873963084	0.588	0.118	0	4	ITPR2
0	1.32998733205277	0.692	0.19	0	4	TACSTD2
0	1.32974442464414	0.296	0.024	0	4	PNLIPRP1
0	1.30456428303542	0.674	0.357	0	4	RBPJ
0	1.27922077115215	0.263	0.037	0	4	AMY2B
0	1.27368892023689	0.814	0.305	0	4	KRT18
0	1.23525925527973	0.676	0.255	0	4	MLEC
0	1.23340031948322	0.654	0.095	0	4	CLDN10
0	1.22988144663733	0.748	0.602	0	4	HSPE1
0	1.21820299894699	0.974	0.938	0	4	EEF1D
0	1.20776191091634	0.693	0.181	0	4	SSFA2
0	1.14825092953328	0.638	0.136	0	4	ALDH1A1
0	1.13896644811502	0.644	0.213	0	4	AGR2
0	1.11153760693777	0.611	0.095	0	4	PPAP2C
0	1.10943848250469	0.672	0.097	0	4	GATM
0	1.1002180506972	0.621	0.156	0	4	CKS1B
0	1.07856596906239	0.748	0.399	0	4	PHPT1
0	1.07364707063877	0.76	0.618	0	4	TAGLN2
0	1.06097279579459	0.715	0.466	0	4	LY6E
0	1.04546905597696	0.569	0.106	0	4	PBX1
0	1.03607358812734	0.587	0.123	0	4	TMEM14A
0	1.02755308594325	0.468	0.013	0	4	SLC38A11
0	0.982732908928163	0.74	0.462	0	4	HSPD1
0	0.98263121200338	0.701	0.249	0	4	NOSIP
0	0.979094690019783	0.723	0.426	0	4	LMAN2
0	0.969411020046701	0.68	0.333	0	4	C1orf43
0	0.968429833237878	0.334	0.023	0	4	CUZD1
0	0.964314734499401	0.778	0.522	0	4	JTB
0	0.958806303317602	0.607	0.194	0	4	SCOC
0	0.955323690463508	1	0.997	0	4	RPS2
0	0.953454295609214	0.683	0.271	0	4	MDK
0	0.92328677416422	0.49	0.031	0	4	PPP1R1B
0	0.923248689663064	0.753	0.495	0	4	ATP5G3
0	0.922514747262989	0.575	0.078	0	4	GAMT
0	0.920996781140255	0.633	0.296	0	4	CACYBP
0	0.914150709570901	0.707	0.353	0	4	C19orf10
0	0.913191454967431	0.437	0.01	0	4	NPB
0	0.910709213202215	0.472	0.077	0	4	MIA
0	0.903192993683317	0.827	0.661	0	4	TMEM59
0	0.888213537618464	0.604	0.264	0	4	ATF3
0	0.877196879720849	0.697	0.285	0	4	PERP
0	0.87174300930864	0.43	0.042	0	4	SMOC2
0	0.871566238018127	0.683	0.341	0	4	TSTD1
0	0.867614161481029	0.447	0.091	0	4	IGFBP2
0	0.865019342218671	0.457	0.04	0	4	DEPTOR
0	0.857566111354403	0.627	0.196	0	4	COA3
0	0.853499127593737	0.825	0.387	0	4	XBP1
0	0.853096195776585	0.496	0.053	0	4	FBXO2
0	0.852125551248855	0.997	0.985	0	4	RPL13A
0	0.84923735045161	0.638	0.206	0	4	EIF4EBP1
0	0.846487247375608	0.728	0.386	0	4	RPS4Y1
0	0.846127168366715	0.707	0.244	0	4	FXYD3
0	0.844278999788392	0.677	0.384	0	4	TMED9
0	0.84266180952277	0.552	0.06	0	4	FAM3B
0	0.838644561116371	0.637	0.263	0	4	MARCKSL1
0	0.828860740958064	0.716	0.488	0	4	BSG
0	0.827515755773997	0.443	0.034	0	4	VIL1
0	0.818512434718321	0.695	0.395	0	4	UFC1
0	0.815030027433811	0.602	0.222	0	4	SMIM14
0	0.812860807120397	0.652	0.309	0	4	CCT3
0	0.811940928870469	0.238	0.024	0	4	CTRL
0	0.807206726227919	0.686	0.223	0	4	CLDN4
0	0.804321938666019	0.529	0.207	0	4	SETD5-AS1
0	0.803271374677136	0.752	0.474	0	4	ZNF706
0	0.801881248089993	0.546	0.158	0	4	NQO1
0	0.790575055928393	0.59	0.252	0	4	CYC1
0	0.784950903268498	0.994	0.947	0	4	RPLP0
0	0.784884979316265	1	0.993	0	4	RPL3
0	0.783331871704208	0.643	0.242	0	4	PCBD1
0	0.780267808413523	0.997	0.971	0	4	RPS5
0	0.779156674723915	0.752	0.512	0	4	CIB1
0	0.77530050215507	0.547	0.229	0	4	KLF4
0	0.774625963447675	0.54	0.145	0	4	PON2
0	0.774111932126056	0.595	0.197	0	4	MGST1
0	0.76929782740711	0.935	0.794	0	4	EEF2
0	0.768448193068578	0.871	0.727	0	4	SLC25A6
0	0.760714544108909	0.813	0.578	0	4	SSR2
0	0.760432538393898	0.51	0.043	0	4	DPEP1
0	0.757041065206852	0.664	0.334	0	4	LAMTOR2
0	0.754912006857989	0.679	0.431	0	4	SUMO1
0	0.754721292724922	0.391	0.051	0	4	TNNI2
0	0.753644786143973	0.701	0.402	0	4	NDUFB9
0	0.748779053415249	0.374	0.091	0	4	EGLN3
0	0.747967622177298	0.631	0.156	0	4	RBP1
0	0.742937433480794	0.454	0.115	0	4	CERS6
0	0.74150858332207	0.437	0.052	0	4	PODXL
0	0.741450778439908	0.597	0.256	0	4	LGALS3BP
0	0.739835825150234	0.791	0.292	0	4	KRT8
0	0.735189719706867	0.471	0.103	0	4	UGDH
0	0.735132003000928	0.66	0.384	0	4	TMCO1
0	0.734981163487059	0.558	0.168	0	4	SH3YL1
0	0.734462444115268	0.609	0.288	0	4	PSMD4
0	0.731102103966657	0.558	0.199	0	4	ERRFI1
0	0.721340370579925	0.697	0.227	0	4	EPCAM
0	0.720835669261419	0.688	0.423	0	4	SRI
0	0.720420588693103	0.542	0.211	0	4	SDHC
0	0.719407482386683	0.482	0.127	0	4	MRPL24
0	0.717293190580498	0.569	0.243	0	4	QSOX1
0	0.715762638828014	0.479	0.176	0	4	NT5C3A
0	0.714726230417489	0.459	0.062	0	4	EGFL7
0	0.714239542378569	0.481	0.115	0	4	LAPTM4B
0	0.71166340585227	0.759	0.484	0	4	ATP5D
0	0.708386316912759	0.419	0.03	0	4	ERP27
0	0.708272847811206	0.549	0.204	0	4	TSTA3
0	0.704557379378268	0.563	0.249	0	4	NHP2
0	0.704173229802963	0.639	0.346	0	4	CHCHD10
0	0.699473846605385	0.841	0.755	0	4	HINT1
0	0.698836578250771	0.424	0.082	0	4	GPR160
0	0.694206291980879	0.381	0.056	0	4	ANXA10
0	0.694081846455537	0.567	0.214	0	4	TNFRSF12A
0	0.691129076280775	0.679	0.434	0	4	SRP9
0	0.688290273653786	0.495	0.163	0	4	CCND1
0	0.686560445716203	0.523	0.15	0	4	TSPAN13
0	0.680768610798917	0.998	0.996	0	4	RPS15
0	0.672494859144662	0.653	0.381	0	4	PFDN2
0	0.671899013711413	0.39	0.025	0	4	SERPINA5
0	0.668202767322568	0.669	0.3	0	4	KRT19
0	0.668051297352928	0.81	0.551	0	4	SLC25A5
0	0.660893764681689	0.685	0.391	0	4	CD9
0	0.660834515987842	0.478	0.108	0	4	RAB25
0	0.659797205326075	0.6	0.268	0	4	RAB13
0	0.654292282541983	0.599	0.305	0	4	NDUFS7
0	0.653873680191155	0.566	0.268	0	4	HAX1
0	0.653445717246877	0.391	0.091	0	4	AGR3
0	0.647707291869412	0.638	0.365	0	4	SIVA1
0	0.646862158275248	0.458	0.198	0	4	TTC1
0	0.645032835737062	0.454	0.107	0	4	BCAT1
0	0.637709722041689	0.44	0.078	0	4	CLDN3
0	0.630571335661712	0.613	0.337	0	4	ZC3H15
0	0.629408220556021	0.761	0.566	0	4	EIF3H
0	0.623453317375097	0.252	0.062	0	4	S100A2
0	0.61847300720429	0.488	0.175	0	4	PMVK
0	0.617522982489239	0.475	0.103	0	4	IMPA2
0	0.612906062699278	0.849	0.661	0	4	SEC61B
0	0.612278016160504	0.856	0.703	0	4	SERP1
0	0.610904736305272	0.463	0.14	0	4	MRPS14
0	0.608985124014083	0.57	0.293	0	4	CCT6A
0	0.607190602081485	0.565	0.276	0	4	TIMM13
0	0.606225693040975	0.361	0.03	0	4	REEP6
0	0.604873066823981	0.996	0.965	0	4	RPL10A
0	0.601059335939939	0.394	0.065	0	4	PFN2
0	0.598445552064614	0.573	0.277	0	4	NENF
0	0.595864944238232	0.439	0.117	0	4	NUDT14
0	0.595281289965301	0.516	0.206	0	4	MGST2
0	0.589527596396315	0.462	0.142	0	4	STARD10
0	0.586943971438347	0.578	0.317	0	4	ENSA
0	0.585877508991693	0.602	0.337	0	4	TAF7
0	0.585390389164486	0.243	0.014	0	4	S100A3
0	0.579774528190289	0.351	0.024	0	4	SERPINA4
0	0.579746751188843	0.645	0.413	0	4	LSM7
0	0.575865005319026	0.534	0.245	0	4	TMEM141
0	0.575335764396748	0.565	0.301	0	4	PSMB7
0	0.574017321066251	0.706	0.417	0	4	TMED10
0	0.573993868683421	0.421	0.094	0	4	LAD1
0	0.572791096112353	0.365	0.057	0	4	CAPS
0	0.572571289635493	0.442	0.14	0	4	MRPL50
0	0.572326102316373	0.476	0.195	0	4	PARP1
0	0.571204373649115	0.489	0.219	0	4	RAD23B
0	0.569820863922917	0.588	0.308	0	4	MPC2
0	0.569534415029099	0.429	0.13	0	4	TM7SF3
0	0.567891693292348	0.411	0.133	0	4	DNAJB4
0	0.557508218023276	0.657	0.268	0	4	SELM
0	0.557081224084277	0.503	0.16	0	4	CRIP2
0	0.555597149436619	0.549	0.274	0	4	PSMB5
0	0.554940957426629	0.582	0.334	0	4	MDH2
0	0.550923665090414	0.488	0.176	0	4	MMP7
0	0.548808605785438	0.342	0.016	0	4	HPN
0	0.548118241226608	0.57	0.316	0	4	POLR2K
0	0.546618934093307	0.329	0.017	0	4	FIBCD1
0	0.545289621629349	0.806	0.528	0	4	P4HB
0	0.539632005101014	0.519	0.254	0	4	APH1A
0	0.539239734408728	0.485	0.195	0	4	DUSP23
0	0.539016715377213	0.448	0.157	0	4	HIST1H2BK
0	0.537735029012398	0.524	0.253	0	4	C16orf13
0	0.535916033143799	0.463	0.134	0	4	MSRB1
0	0.533767710645729	0.435	0.14	0	4	CHPF
0	0.532465898999549	0.283	0.005	0	4	ENTPD3
0	0.53212933312775	0.451	0.165	0	4	TFPI
0	0.530975069119752	0.346	0.044	0	4	F12
0	0.528271978297575	0.979	0.892	0	4	EEF1B2
0	0.52610309607051	0.456	0.155	0	4	BACE2
0	0.523036922632957	0.419	0.119	0	4	HOOK2
0	0.521833868886648	0.417	0.13	0	4	FAM195A
0	0.521732375912334	0.368	0.099	0	4	EFNA1
0	0.51941873897273	0.426	0.161	0	4	RHBDD2
0	0.517727034617022	0.476	0.208	0	4	UBE2E3
0	0.514945608821111	0.203	0.021	0	4	PDIA2
0	0.513363048195691	0.507	0.171	0	4	CLDN7
0	0.512730772148268	0.471	0.213	0	4	PNKD
0	0.512680584519436	0.458	0.193	0	4	EI24
0	0.512280945299076	0.493	0.229	0	4	MAP3K13
0	0.511921876944237	0.302	0.019	0	4	TEX9
0	0.507521693163282	0.427	0.149	0	4	APOA1BP
0	0.502781226177688	0.433	0.169	0	4	MRPL13
0	0.502306029731013	0.629	0.232	0	4	ELF3
4.5155576480396e-307	0.531967414781593	0.76	0.519	1.17770259018521e-302	4	PRELID1
8.04402082246417e-307	0.685065175108633	0.854	0.814	2.09796107070688e-302	4	CHCHD2
1.24983899952459e-302	0.568271724557487	0.673	0.462	3.25970509466009e-298	4	ENY2
3.36478002564251e-302	0.839997499689445	0.653	0.354	8.77568278487823e-298	4	IFI27
8.45242379253077e-300	0.54617857567124	0.874	0.738	2.20447664932995e-295	4	EDF1
7.84968651567375e-298	0.57512389505948	0.624	0.391	2.04727674015287e-293	4	SNRPE
1.29574310861392e-297	0.61080192041909	0.674	0.471	3.37942760157597e-293	4	RBM8A
1.74010908586474e-293	0.504303093413428	0.664	0.413	4.53837850684383e-289	4	TMED2
1.47131682409292e-291	0.552383218742052	0.999	0.992	3.83734140891673e-287	4	RPL15
1.42262152623254e-286	0.541562835927377	0.592	0.357	3.71033920256709e-282	4	ATRAID
2.62230470938259e-283	0.553639577411179	0.705	0.51	6.83923291254074e-279	4	BRK1
2.84801391779282e-283	0.515723383944207	0.696	0.449	7.42790509899545e-279	4	PDIA6
1.95401470997314e-278	0.520722133709024	0.682	0.472	5.09626576508095e-274	4	PRDX6
6.371912209938e-277	0.500222784368636	0.591	0.335	1.66185842347393e-272	4	HSPH1
2.06273475285202e-276	0.531968046848043	0.519	0.283	5.37981850891336e-272	4	HSD17B11
2.35723683828697e-273	0.503024438128317	0.564	0.333	6.14790939793625e-269	4	PDCD6
9.91678249620691e-273	0.648504448064645	0.689	0.506	2.58639604283572e-268	4	C9orf16
2.10718132045548e-272	0.534792492091056	0.616	0.392	5.49573960187994e-268	4	PPIG
8.58979145469013e-264	0.55970545543041	0.723	0.53	2.24030350929773e-259	4	MTDH
9.50982939976378e-264	0.509045537705627	0.999	0.994	2.48025860575239e-259	4	RPL12
6.36062348032522e-255	0.561635228078884	0.835	0.673	1.65891420990362e-250	4	RPS27L
2.90377458816342e-249	0.535968921133601	0.987	0.895	7.57333450338902e-245	4	GNB2L1
4.07042060209432e-237	0.623585115302588	0.835	0.734	1.06160639723222e-232	4	ALDOA
1.16057847689271e-236	0.659790972058266	0.805	0.748	3.02690472558389e-232	4	DYNLL1
2.50851034577212e-236	0.515543575798487	0.563	0.32	6.54244583280827e-232	4	IFI6
7.5709490905143e-231	0.503387584327784	0.818	0.661	1.97457923229704e-226	4	EIF3E
2.46083960136143e-225	0.559670340267879	0.949	0.904	6.41811576431074e-221	4	RPS20
3.82438166977382e-224	0.503221559777402	0.827	0.684	9.97436983293711e-220	4	ATP5G2
5.26471389797213e-206	0.712649656093208	0.86	0.797	1.37309003173011e-201	4	S100A10
1.73923166065221e-202	0.529138508081605	0.459	0.249	4.53609009414703e-198	4	KCNQ1OT1
3.64718934451646e-189	0.617862645659987	0.718	0.543	9.51223452943337e-185	4	HMGN2
4.03054578522441e-181	0.503565572338062	0.805	0.746	1.05120664624438e-176	4	COX6C
2.66806178131656e-177	1.01214267551286	0.959	0.954	6.95857193185173e-173	4	S100A6
5.85826635942407e-165	0.534052466981952	0.72	0.572	1.52789444920139e-160	4	RTN4
1.36153987095664e-164	0.581800168257828	0.79	0.67	3.55103213744201e-160	4	JUN
6.58023992328389e-163	0.543210772284233	0.41	0.234	1.71619237439167e-158	4	FDPS
4.9013622500568e-134	0.50530679634282	0.704	0.595	1.27832428843732e-129	4	DNAJA1
4.46097503461984e-127	0.577209723276908	0.442	0.278	1.1634668987792e-122	4	NDRG1
0	3.00613962647397	0.968	0.501	0	5	LYZ
0	2.74031316197234	0.839	0.211	0	5	S100A9
0	2.44199245802227	0.697	0.045	0	5	FCN1
0	2.28687267539091	0.899	0.433	0	5	CTSS
0	2.2070183700341	0.771	0.158	0	5	S100A8
0	2.12183036579478	0.68	0.198	0	5	VCAN
0	2.12077611199212	0.896	0.197	0	5	AIF1
0	1.8280361116496	0.441	0.047	0	5	S100A12
0	1.8101579745367	0.985	0.411	0	5	HLA-DRA
0	1.7907675704122	0.833	0.183	0	5	LST1
0	1.74987607275962	0.885	0.414	0	5	COTL1
0	1.74498714534561	0.574	0.099	0	5	IL1B
0	1.72438216523653	0.695	0.123	0	5	FGL2
0	1.71803108993135	0.849	0.312	0	5	HLA-DPB1
0	1.65516042228166	0.956	0.322	0	5	TYROBP
0	1.65397864539322	0.473	0.097	0	5	RP11-1143G9.4
0	1.58565672947877	0.993	0.575	0	5	CD74
0	1.57210035326458	0.664	0.097	0	5	CYBB
0	1.56477923455505	0.873	0.315	0	5	HLA-DPA1
0	1.51805245421362	0.947	0.38	0	5	HLA-DRB1
0	1.50566761814475	0.665	0.093	0	5	MS4A6A
0	1.49941880247594	0.868	0.264	0	5	FCER1G
0	1.4749040358754	0.99	0.726	0	5	CST3
0	1.43997138056045	0.657	0.143	0	5	CD14
0	1.42250000769699	0.741	0.149	0	5	MNDA
0	1.39981267324472	0.693	0.168	0	5	AP1S2
0	1.37977919243891	0.554	0.046	0	5	MPEG1
0	1.34719869429743	0.661	0.105	0	5	CSTA
0	1.3405561870962	0.58	0.079	0	5	CPVL
0	1.33084519598523	0.809	0.291	0	5	ITGB2
0	1.26107809151671	0.744	0.202	0	5	SAMHD1
0	1.25590683677631	0.807	0.387	0	5	TYMP
0	1.21523679435354	0.752	0.217	0	5	HLA-DQB1
0	1.18192103430298	0.758	0.391	0	5	TKT
0	1.18034570481026	0.471	0.043	0	5	CD36
0	1.1782842749588	0.701	0.147	0	5	C1orf162
0	1.15381390500359	0.502	0.034	0	5	CFP
0	1.14973505151907	0.894	0.562	0	5	GPX1
0	1.13881732337963	0.447	0.122	0	5	HLA-DRB5
0	1.10817274473901	0.658	0.205	0	5	ZEB2
0	1.09140837030916	1	0.976	0	5	ACTB
0	1.08745682300407	0.965	0.741	0	5	S100A4
0	1.0803916860704	0.893	0.41	0	5	LAPTM5
0	1.07679192330223	0.944	0.669	0	5	ARPC1B
0	1.0691292846781	0.816	0.417	0	5	GRN
0	1.05809786456037	0.499	0.153	0	5	HLA-DQA1
0	1.05062087585168	0.407	0.062	0	5	LGALS2
0	1.03936587290321	0.713	0.165	0	5	SPI1
0	1.02398399636178	0.913	0.637	0	5	PSAP
0	1.02109448993187	0.84	0.34	0	5	LCP1
0	1.01948234835266	0.449	0.1	0	5	POU2F2
0	0.995728719366178	0.25	0.029	0	5	RETN
0	0.981680083587856	0.442	0.032	0	5	CLEC12A
0	0.980244842550384	0.583	0.113	0	5	CLEC7A
0	0.971457268949347	0.544	0.139	0	5	KCTD12
0	0.969101815418163	0.641	0.143	0	5	NCF2
0	0.96006110915839	0.732	0.316	0	5	PYCARD
0	0.953117659330778	0.524	0.091	0	5	MS4A7
0	0.949743741497571	0.571	0.1	0	5	FGR
0	0.940418339585772	0.857	0.507	0	5	GNAI2
0	0.93795618121118	0.435	0.157	0	5	DUSP6
0	0.935926270188522	0.56	0.131	0	5	AMICA1
0	0.922834408918197	0.574	0.197	0	5	STXBP2
0	0.920532266017805	0.895	0.648	0	5	TSPO
0	0.9077602044494	0.967	0.741	0	5	ARPC3
0	0.906424789580395	0.48	0.057	0	5	MARCH1
0	0.902850427553204	0.46	0.167	0	5	PLBD1
0	0.895194060551904	0.804	0.477	0	5	BRI3
0	0.892511094338559	0.707	0.254	0	5	EVI2B
0	0.887504156093373	0.54	0.156	0	5	LTA4H
0	0.8845315357969	0.624	0.212	0	5	TNFRSF1B
0	0.88183322144491	0.706	0.244	0	5	CD48
0	0.872222802771669	0.545	0.088	0	5	IFI30
0	0.863138126982354	0.999	0.945	0	5	OAZ1
0	0.856046097167534	0.43	0.051	0	5	LILRB2
0	0.83122305727594	0.982	0.831	0	5	SH3BGRL3
0	0.824868322782288	0.697	0.232	0	5	CD68
0	0.824561981111582	0.98	0.851	0	5	PABPC1
0	0.818894263947445	0.799	0.332	0	5	CORO1A
0	0.81353392386279	0.733	0.311	0	5	CD52
0	0.804770792373553	0.505	0.094	0	5	IGSF6
0	0.80084102713604	0.511	0.102	0	5	HLA-DMB
0	0.799035213067695	0.499	0.177	0	5	CFD
0	0.795508887999972	0.802	0.482	0	5	ACTR2
0	0.789597026301949	0.924	0.677	0	5	EIF4A1
0	0.788710311129871	0.563	0.196	0	5	HLA-DMA
0	0.785185287718789	0.612	0.248	0	5	GLIPR1
0	0.784960100971132	0.507	0.163	0	5	PTPRE
0	0.782371547357533	0.645	0.226	0	5	RNF130
0	0.776326743511303	0.785	0.43	0	5	EMP3
0	0.776285912794933	0.737	0.343	0	5	CTSZ
0	0.7738884496774	0.427	0.087	0	5	CD93
0	0.772730904713699	0.995	0.773	0	5	VIM
0	0.771904869592941	0.639	0.256	0	5	CTSH
0	0.771747965899958	0.495	0.091	0	5	HCK
0	0.771711397494347	0.497	0.148	0	5	CASP1
0	0.767601409390208	0.499	0.122	0	5	NUP214
0	0.766439388177643	0.725	0.366	0	5	FCGRT
0	0.764994605349393	0.563	0.21	0	5	PPT1
0	0.76377192264562	0.695	0.342	0	5	CEBPD
0	0.762237435058215	0.5	0.126	0	5	TNFSF13B
0	0.761316385785447	0.336	0.015	0	5	CD300E
0	0.760053900485985	0.445	0.086	0	5	SLC7A7
0	0.756805796523286	0.749	0.301	0	5	LSP1
0	0.752890486355832	0.734	0.395	0	5	H2AFY
0	0.740123161415435	0.495	0.14	0	5	MAFB
0	0.738737191613858	0.583	0.252	0	5	C10orf54
0	0.736110384414581	0.571	0.23	0	5	CARD16
0	0.730782391915598	0.976	0.886	0	5	MT-CO1
0	0.718763130572798	0.438	0.123	0	5	CD83
0	0.704446326108362	0.481	0.174	0	5	ALDH2
0	0.69881239497244	0.7	0.348	0	5	FLNA
0	0.696984356905995	0.984	0.841	0	5	PFN1
0	0.694120853217282	0.703	0.322	0	5	SERPINA1
0	0.687205664667245	1	0.989	0	5	TMSB4X
0	0.686314246656492	0.606	0.2	0	5	ARRB2
0	0.68507471923298	0.493	0.186	0	5	TNFAIP2
0	0.684306329806761	0.431	0.098	0	5	IRAK3
0	0.681341414519697	0.499	0.135	0	5	PLEK
0	0.68051342989583	0.984	0.566	0	5	SRGN
0	0.680126019508702	0.732	0.366	0	5	MSN
0	0.675139365142116	0.695	0.396	0	5	SERPINB1
0	0.673445839578132	0.988	0.826	0	5	CYBA
0	0.672300852473555	0.805	0.385	0	5	GMFG
0	0.670932826664583	0.397	0.075	0	5	CECR1
0	0.670003705484056	0.427	0.06	0	5	LY86
0	0.667134696493861	0.443	0.098	0	5	CD302
0	0.666313425126228	0.377	0.047	0	5	LMO2
0	0.663138084568912	0.681	0.263	0	5	FYB
0	0.661417471377136	0.403	0.095	0	5	RP11-290F20.3
0	0.659914377189986	0.837	0.403	0	5	PTPRC
0	0.658755003546411	0.427	0.084	0	5	PILRA
0	0.65762254380457	0.475	0.132	0	5	OGFRL1
0	0.652159477989588	0.633	0.289	0	5	GLRX
0	0.650648574651021	0.632	0.252	0	5	HCLS1
0	0.647718857231506	0.886	0.605	0	5	ARPC5
0	0.644453535278274	0.342	0.037	0	5	LILRA5
0	0.638804040910949	0.356	0.062	0	5	FAM26F
0	0.638383116652799	0.424	0.089	0	5	RNASE6
0	0.63803910152825	0.838	0.458	0	5	ARHGDIB
0	0.636982186489572	0.708	0.355	0	5	EFHD2
0	0.634642510536448	0.474	0.15	0	5	TGFBI
0	0.634308712298729	0.389	0.057	0	5	CSF1R
0	0.63221177270144	0.964	0.798	0	5	ARPC2
0	0.626669611317362	0.371	0.076	0	5	DMXL2
0	0.626576560590243	0.564	0.208	0	5	PTPN6
0	0.622046378213227	0.449	0.143	0	5	PLEKHO1
0	0.619908162423314	0.433	0.096	0	5	MYO1G
0	0.617926665098409	0.391	0.051	0	5	RGS18
0	0.616100143937285	0.836	0.531	0	5	NPC2
0	0.615960461966619	0.578	0.178	0	5	BCL2A1
0	0.614108960122556	0.456	0.186	0	5	LYST
0	0.612333210991122	0.369	0.103	0	5	NAAA
0	0.612096408154907	0.402	0.123	0	5	C5AR1
0	0.609205468427508	0.36	0.096	0	5	MEGF9
0	0.607716071865111	0.831	0.566	0	5	CD44
0	0.607241666786584	0.334	0.03	0	5	ASGR1
0	0.605708047104171	0.976	0.884	0	5	MT-CO2
0	0.603290570216675	0.374	0.081	0	5	NAIP
0	0.601324102325133	0.448	0.12	0	5	THEMIS2
0	0.599361160381694	0.435	0.138	0	5	CCDC88A
0	0.595825735760403	0.976	0.884	0	5	MT-CO3
0	0.595578207825412	0.751	0.348	0	5	CD37
0	0.595500839542534	0.999	0.959	0	5	H3F3A
0	0.594678566695719	0.398	0.099	0	5	CD4
0	0.59467537248477	0.512	0.211	0	5	NCF1
0	0.587566603494743	0.75	0.428	0	5	SH3BGRL
0	0.586861093712052	0.715	0.438	0	5	TALDO1
0	0.581321281126247	0.46	0.167	0	5	RGS19
0	0.581306106841144	0.483	0.184	0	5	RAB31
0	0.580319315661842	0.337	0.071	0	5	CD163
0	0.580304229994935	0.45	0.152	0	5	LGALS9
0	0.579284403281685	0.673	0.299	0	5	GPSM3
0	0.575073464428067	0.504	0.18	0	5	LYN
0	0.572256374198607	0.595	0.308	0	5	PGLS
0	0.571358665541814	0.448	0.115	0	5	SYK
0	0.568306119891836	0.524	0.247	0	5	CNPY3
0	0.568244437673592	0.365	0.071	0	5	AOAH
0	0.567076845184552	0.609	0.194	0	5	MYO1F
0	0.565723243036488	0.332	0.032	0	5	C19orf38
0	0.564972081878405	0.431	0.134	0	5	MEF2C
0	0.563202576351958	0.316	0.021	0	5	CD1D
0	0.56317506712975	0.416	0.06	0	5	ZNF385A
0	0.562743308369782	0.481	0.154	0	5	LRP1
0	0.560132016804427	0.425	0.144	0	5	RAB32
0	0.560090509418897	0.357	0.061	0	5	LRRC25
0	0.559263777908635	0.403	0.117	0	5	IL17RA
0	0.55912754359022	0.405	0.125	0	5	PRKCB
0	0.556852585981123	0.52	0.157	0	5	SLC11A1
0	0.556133298247543	0.53	0.218	0	5	LIMD2
0	0.555668136195423	0.6	0.272	0	5	RHOG
0	0.555132832842441	1	0.997	0	5	FTL
0	0.552234519465158	0.519	0.188	0	5	ATP6V1B2
0	0.55201315746372	0.403	0.105	0	5	TBXAS1
0	0.548426449190303	0.49	0.149	0	5	SNX10
0	0.548014743789447	0.887	0.615	0	5	TPM3
0	0.547879956181289	0.425	0.172	0	5	NAGK
0	0.54738238847367	0.482	0.187	0	5	UCP2
0	0.545176123070193	0.543	0.227	0	5	TPP1
0	0.544390160296206	0.368	0.061	0	5	CD86
0	0.543091360309244	0.498	0.181	0	5	FERMT3
0	0.53935419309419	0.376	0.11	0	5	DPYD
0	0.539092545837364	0.363	0.072	0	5	EMILIN2
0	0.536818541346196	0.409	0.148	0	5	SCPEP1
0	0.536322627438065	0.354	0.097	0	5	ITGAM
0	0.535564555753648	0.514	0.2	0	5	GCA
0	0.535427462402119	0.437	0.157	0	5	RILPL2
0	0.534200143050093	0.64	0.331	0	5	GRB2
0	0.532564117803107	0.625	0.344	0	5	MOB1A
0	0.532552175493403	0.353	0.049	0	5	CLEC4A
0	0.531414039939631	0.444	0.146	0	5	PLXDC2
0	0.531178046834484	0.281	0.034	0	5	NLRP3
0	0.530872052297918	0.429	0.152	0	5	GLIPR2
0	0.525315913947085	0.48	0.169	0	5	WAS
0	0.523406251053458	0.629	0.31	0	5	RGS2
0	0.520331802563219	0.422	0.144	0	5	NBPF10
0	0.519911602680767	0.279	0.066	0	5	TNF
0	0.51748562528541	0.373	0.137	0	5	FBP1
0	0.51723306835256	0.555	0.248	0	5	ATP6V0D1
0	0.51205276863645	0.536	0.237	0	5	QKI
0	0.508014349926667	0.362	0.121	0	5	LINC00936
0	0.506550378827111	0.307	0.044	0	5	P2RY13
0	0.505792506489287	0.303	0.026	0	5	PRAM1
0	0.50558594451269	0.325	0.038	0	5	CD33
0	0.505129359647243	0.406	0.163	0	5	MIS18BP1
0	0.504893168410533	0.579	0.283	0	5	IFNGR1
0	0.503246975447273	0.306	0.058	0	5	GAS7
0	0.502998839302806	0.736	0.304	0	5	HCST
0	0.500925842285336	0.383	0.131	0	5	EVI2A
2.07743328302187e-306	0.536210438267357	0.644	0.374	5.41815374544934e-302	5	GDI2
2.83351206784946e-303	0.528100191672763	0.622	0.348	7.39008282415817e-299	5	RNH1
8.82176256201182e-295	0.516482410161236	0.764	0.5	2.3008038937983e-290	5	FKBP1A
1.17046884978518e-294	0.531068229371928	0.698	0.425	3.05269980712474e-290	5	AP2S1
7.49089672742005e-294	0.503905698753727	0.994	0.906	1.95370077547842e-289	5	CFL1
1.07246374259034e-287	0.546548812032807	0.781	0.527	2.79709268704986e-283	5	ANXA5
9.63964666662314e-287	0.552247933955081	0.974	0.879	2.51411624712198e-282	5	MT-ND1
6.51960439839075e-286	0.521279296000958	0.683	0.408	1.70037802314429e-281	5	EIF3L
1.10250879794817e-278	0.50261711656287	0.785	0.53	2.87545319592862e-274	5	CAP1
2.78285192514464e-274	0.52918451178463	0.89	0.659	7.25795610596973e-270	5	YWHAB
9.41275964106685e-271	0.596940142353438	0.934	0.757	2.45494184198664e-266	5	YBX1
4.01663817856202e-266	0.528786090740598	0.787	0.516	1.04757940335076e-261	5	VAMP8
6.87584721076319e-265	0.625727218333405	0.714	0.481	1.79328971103915e-260	5	APLP2
1.75268132473038e-263	0.658422616355566	0.691	0.442	4.5711681630293e-259	5	AHNAK
1.50006418372028e-262	0.598282367170677	0.554	0.305	3.91231739756086e-258	5	REL
8.18577662933092e-258	0.501760778858908	0.981	0.914	2.1349324026958e-253	5	ATP5E
9.23276152293398e-258	0.508568023329971	0.637	0.392	2.40799653279641e-253	5	LAMTOR1
9.24867840499451e-251	0.610054314086141	0.87	0.644	2.41214781480662e-246	5	NFKBIA
1.90735149996895e-242	0.508800222304628	0.931	0.724	4.97456344706903e-238	5	SLC25A6
1.0453478772437e-235	0.53252206849404	0.703	0.466	2.7263717986393e-231	5	PTP4A2
1.86473866718086e-235	0.528643647067431	0.539	0.301	4.86342491787441e-231	5	NFKBIZ
4.03113158159629e-230	0.549989642401455	0.256	0.091	1.05135942779613e-225	5	HLA-DQA2
5.3503613947582e-208	0.510791497020501	0.732	0.521	1.39542775536689e-203	5	PRELID1
2.40659305017493e-207	0.51945989975473	0.62	0.398	6.27663533416123e-203	5	ZFAND5
1.10280090076487e-181	0.720556051212489	0.3	0.128	2.87621502928487e-177	5	FCGR3A
2.06670259023669e-165	0.531538933826039	0.443	0.257	5.39016702559631e-161	5	NR4A2
8.4483216940628e-93	0.587129970367889	0.28	0.161	2.20340678102852e-88	5	GPR183
0	5.02737410093269	0.897	0.13	0	6	TFF1
0	4.00661843482148	0.881	0.136	0	6	TFF2
0	3.61793201310654	0.706	0.118	0	6	TFF3
0	2.78009764217286	0.315	0.033	0	6	REG4
0	2.7718231992547	0.784	0.062	0	6	CLDN18
0	2.69895178191182	0.95	0.186	0	6	S100P
0	2.69243925085346	0.894	0.182	0	6	TSPAN8
0	2.52731726743989	0.872	0.199	0	6	AGR2
0	2.49798907915431	0.603	0.052	0	6	CEACAM5
0	2.45509356236921	0.815	0.12	0	6	CEACAM6
0	2.34165662634554	0.902	0.179	0	6	SLPI
0	2.32614543786249	0.951	0.229	0	6	FXYD3
0	2.30945219959144	0.597	0.039	0	6	PSCA
0	2.24262917821226	0.946	0.362	0	6	CYSTM1
0	2.18199723455106	0.839	0.084	0	6	CTSE
0	2.17150792920654	0.713	0.256	0	6	LCN2
0	2.13818989210067	0.793	0.133	0	6	LGALS4
0	2.12936059213053	0.96	0.215	0	6	C19orf33
0	2.10689527007258	0.8	0.217	0	6	CLDN4
0	2.05194437956572	0.946	0.284	0	6	KRT19
0	2.04549116781768	0.693	0.146	0	6	WFDC2
0	2.03173909485936	0.82	0.199	0	6	MUC1
0	1.99151492810617	0.999	0.952	0	6	S100A6
0	1.95892276260423	0.947	0.305	0	6	TM4SF1
0	1.9460750650627	0.88	0.217	0	6	ELF3
0	1.93992875459803	0.256	0.029	0	6	PI3
0	1.93682090073747	0.442	0.022	0	6	MUC5AC
0	1.92207727232532	0.906	0.285	0	6	KRT8
0	1.80399829904216	0.785	0.099	0	6	TSPAN1
0	1.69207124114159	0.81	0.447	0	6	CD55
0	1.69102262582644	0.415	0.017	0	6	PHGR1
0	1.68733355951621	0.95	0.336	0	6	IFI27
0	1.67975870032855	0.888	0.36	0	6	SPINT2
0	1.6602741185032	0.782	0.187	0	6	KRT7
0	1.65362686206095	0.841	0.219	0	6	EPCAM
0	1.64271076511737	0.909	0.193	0	6	SMIM22
0	1.63635380237859	0.907	0.554	0	6	LGALS3
0	1.61814855600577	0.899	0.3	0	6	KRT18
0	1.60668224708594	0.823	0.202	0	6	LMO7
0	1.60335822478841	0.745	0.187	0	6	TACSTD2
0	1.58920688964376	0.514	0.069	0	6	TM4SF4
0	1.58016223516276	0.816	0.169	0	6	GPRC5A
0	1.56534976182752	0.717	0.144	0	6	S100A14
0	1.52920516227582	0.656	0.175	0	6	PLAC8
0	1.51084452409665	0.714	0.061	0	6	VSIG2
0	1.50781499653224	0.769	0.179	0	6	MAL2
0	1.4926438199677	0.611	0.096	0	6	SFN
0	1.47373358074544	0.972	0.718	0	6	GSTP1
0	1.44359641378369	0.359	0.02	0	6	DPCR1
0	1.41469199735494	0.668	0.162	0	6	CLDN7
0	1.40105221816077	0.879	0.281	0	6	ATP1B1
0	1.39997513253106	0.883	0.323	0	6	SPINK1
0	1.3885704758583	0.649	0.22	0	6	C15orf48
0	1.37979039604589	0.767	0.233	0	6	PHLDA2
0	1.37273724268548	0.819	0.414	0	6	CD59
0	1.33487691753639	0.65	0.14	0	6	PDZK1IP1
0	1.32387170534141	0.713	0.13	0	6	LAMB3
0	1.30891583272517	0.702	0.093	0	6	MSLN
0	1.3082315019362	0.738	0.309	0	6	CLTB
0	1.30649769293265	0.925	0.751	0	6	PPDPF
0	1.30147755710232	0.64	0.103	0	6	SDCBP2
0	1.27399539486992	0.778	0.128	0	6	TMC5
0	1.26073858565301	0.715	0.13	0	6	CYP3A5
0	1.25147577502206	0.85	0.321	0	6	OCIAD2
0	1.23081433591152	0.688	0.172	0	6	CAMK2N1
0	1.20553570681938	0.454	0.044	0	6	MUC13
0	1.20484753403628	0.733	0.242	0	6	TMBIM1
0	1.20404881746329	0.593	0.079	0	6	AGR3
0	1.20371017896043	0.269	0.052	0	6	MACROD2
0	1.20272832162211	0.517	0.045	0	6	LINC01133
0	1.19259023489719	0.487	0.118	0	6	GDF15
0	1.18613761543945	0.738	0.229	0	6	TSPAN3
0	1.17481100884446	0.848	0.277	0	6	PERP
0	1.16218603764566	0.338	0.038	0	6	KRT17
0	1.15877896676175	0.5	0.106	0	6	F3
0	1.15856813538901	0.957	0.672	0	6	ANXA2
0	1.15694738507079	0.852	0.377	0	6	EZR
0	1.15546335182252	0.628	0.092	0	6	KCNK1
0	1.14653877506828	0.588	0.126	0	6	GPX2
0	1.14535906001818	0.333	0.029	0	6	CXCL17
0	1.12480264644122	0.534	0.173	0	6	MMP7
0	1.12421298554993	0.721	0.174	0	6	LSR
0	1.0838542449686	0.246	0.026	0	6	DUOXA2
0	1.07789591378997	0.65	0.141	0	6	SERINC2
0	1.06992067472388	0.371	0.049	0	6	CLDN23
0	1.06973222948526	0.578	0.075	0	6	LIPH
0	1.06860118155055	0.72	0.269	0	6	MDK
0	1.05643544091098	0.675	0.286	0	6	RAB11FIP1
0	1.04962348017226	0.711	0.259	0	6	MARCKSL1
0	1.04790022771007	0.315	0.045	0	6	MMP1
0	1.04512448595268	0.603	0.101	0	6	LDLR
0	1.03645695967587	0.715	0.455	0	6	SEPW1
0	1.01492607789919	0.651	0.098	0	6	CDH1
0	1.00736419383529	0.313	0.062	0	6	TCN1
0	1.00375153026456	0.662	0.192	0	6	S100A16
0	0.998072320370348	0.916	0.685	0	6	TXN
0	0.990904757388239	0.511	0.054	0	6	EPS8L1
0	0.987639533005863	0.996	0.899	0	6	S100A11
0	0.985617017088953	0.654	0.182	0	6	SDC4
0	0.982657505852549	0.617	0.147	0	6	GOLM1
0	0.981362461776061	0.571	0.086	0	6	KLK11
0	0.980679800496025	0.779	0.462	0	6	LY6E
0	0.976133593858114	0.736	0.346	0	6	RHOC
0	0.972658741656869	0.433	0.097	0	6	RP11-462G2.1
0	0.969967086260916	0.508	0.072	0	6	PRSS8
0	0.964567968702021	0.6	0.069	0	6	SLC44A4
0	0.961090937769833	0.91	0.782	0	6	MYL12B
0	0.960388084162812	0.984	0.79	0	6	S100A10
0	0.957381837642769	0.489	0.097	0	6	LAMC2
0	0.956039872960166	0.727	0.295	0	6	ANXA4
0	0.955101349526958	0.645	0.153	0	6	NQO1
0	0.952035499495344	0.859	0.451	0	6	ARL6IP1
0	0.949825112233333	0.357	0.048	0	6	DUOX2
0	0.944273338870126	0.637	0.124	0	6	DSG2
0	0.940448894861776	0.887	0.699	0	6	GUK1
0	0.936819859775564	0.745	0.285	0	6	CD151
0	0.928555912602784	0.671	0.236	0	6	ABHD2
0	0.927297623276715	0.633	0.133	0	6	KLF5
0	0.919495542118086	0.562	0.055	0	6	CAPN8
0	0.909849009360213	0.395	0.056	0	6	CDC42EP5
0	0.906668113357702	0.442	0.053	0	6	ANXA10
0	0.90653245934495	0.458	0.078	0	6	MACC1
0	0.904016917155584	0.499	0.213	0	6	HIST1H1C
0	0.895379234775026	0.63	0.149	0	6	MGLL
0	0.89398817666643	0.586	0.213	0	6	TNFRSF12A
0	0.893137227411252	0.633	0.138	0	6	SPINT1
0	0.889707450946142	0.812	0.577	0	6	SQSTM1
0	0.886061395010454	0.618	0.146	0	6	BACE2
0	0.885418751834621	0.568	0.239	0	6	DST
0	0.880820685750158	0.575	0.141	0	6	FHL2
0	0.87511414582109	0.571	0.079	0	6	CXADR
0	0.87427212526869	0.855	0.542	0	6	PRDX5
0	0.871230704973786	0.538	0.127	0	6	TINAGL1
0	0.869746430188768	0.512	0.085	0	6	OCLN
0	0.868753837642492	0.861	0.658	0	6	RAC1
0	0.86121604135507	0.611	0.264	0	6	ATF3
0	0.858873783275707	0.498	0.091	0	6	ITGA2
0	0.858468954376723	0.443	0.041	0	6	TRIM29
0	0.852650061647316	0.49	0.084	0	6	SFTA2
0	0.847840775748211	0.38	0.083	0	6	MIA
0	0.844594800880073	0.461	0.126	0	6	APOL1
0	0.843836095089744	0.535	0.098	0	6	ANXA3
0	0.841367889658877	0.425	0.098	0	6	CLIC3
0	0.838220769765129	0.509	0.065	0	6	MYH14
0	0.836462949721442	0.503	0.074	0	6	PLS1
0	0.835581679679349	0.532	0.264	0	6	ERO1L
0	0.834359344337151	0.408	0.107	0	6	HMGCS1
0	0.822394969699173	0.462	0.052	0	6	AMN
0	0.822105978697251	0.571	0.126	0	6	MYO6
0	0.819027369371854	0.877	0.601	0	6	HSPB1
0	0.818651464521319	0.378	0.072	0	6	PIGR
0	0.818168392306988	0.412	0.049	0	6	RP11-350J20.12
0	0.814417154942859	0.678	0.251	0	6	SPTBN1
0	0.810455751663578	0.415	0.093	0	6	DEFB1
0	0.809800848435826	0.465	0.115	0	6	SYT8
0	0.808982203383265	0.409	0.048	0	6	SDR16C5
0	0.808577508281848	0.417	0.042	0	6	PRSS22
0	0.793343223256755	0.397	0.061	0	6	KLK10
0	0.791402211002129	0.472	0.03	0	6	BCAS1
0	0.786976727373842	0.427	0.044	0	6	PDE4C
0	0.784023344925927	0.419	0.052	0	6	ARL14
0	0.782414161127063	0.973	0.881	0	6	MT-ND2
0	0.781492700601345	0.531	0.119	0	6	FLNB
0	0.78069854719226	0.708	0.462	0	6	CD164
0	0.779908564798461	0.555	0.1	0	6	ERBB3
0	0.779525227274629	0.544	0.114	0	6	GALNT3
0	0.776156977015763	0.56	0.119	0	6	JUP
0	0.775246909063815	0.435	0.109	0	6	SRD5A3
0	0.774817998674142	0.572	0.103	0	6	RAB25
0	0.77162747224385	0.556	0.204	0	6	TSTA3
0	0.768938691517583	0.383	0.1	0	6	MSMO1
0	0.765687625706536	0.432	0.086	0	6	GCNT3
0	0.76342080186141	0.379	0.071	0	6	ASS1
0	0.760179317855791	0.434	0.062	0	6	ZG16B
0	0.757302186051546	0.624	0.239	0	6	RIOK3
0	0.756486623653109	0.239	0.04	0	6	MUC5B
0	0.751683541792966	0.366	0.076	0	6	ITGB8
0	0.751465518464327	0.526	0.114	0	6	TMEM54
0	0.750521766862681	0.526	0.075	0	6	TMPRSS4
0	0.7501536985281	0.663	0.289	0	6	CAPN2
0	0.743690308984685	0.487	0.079	0	6	PARD6B
0	0.738645045493933	0.711	0.346	0	6	PTTG1IP
0	0.737146230764209	0.547	0.14	0	6	F11R
0	0.73241255316929	0.417	0.061	0	6	LAMA3
0	0.729447157931448	0.514	0.139	0	6	STARD10
0	0.726344443044129	0.999	0.983	0	6	TMSB10
0	0.726310161134563	0.558	0.14	0	6	ST14
0	0.722421326366789	0.38	0.047	0	6	TMPRSS2
0	0.719632166758088	0.438	0.058	0	6	COL17A1
0	0.717934580651484	0.586	0.225	0	6	UGCG
0	0.71186147667343	0.43	0.033	0	6	PLA2G10
0	0.711286989772391	0.735	0.417	0	6	ACTN4
0	0.710201048770467	0.359	0.028	0	6	HSD17B2
0	0.709834690944057	0.585	0.202	0	6	ADAM9
0	0.707587800853412	0.404	0.048	0	6	TMEM45B
0	0.706178294118602	0.657	0.243	0	6	CTNNA1
0	0.705764827632013	0.452	0.048	0	6	VILL
0	0.704708352337354	0.468	0.071	0	6	LPCAT4
0	0.70145825531206	0.232	0.017	0	6	AKR1B10
0	0.69713506845084	0.532	0.161	0	6	RND3
0	0.696479802090805	0.669	0.306	0	6	RHOB
0	0.693942580991633	0.622	0.241	0	6	QSOX1
0	0.692923411469139	0.346	0.043	0	6	CEACAM1
0	0.686399931373952	0.715	0.45	0	6	DYNLRB1
0	0.685501746494406	0.331	0.018	0	6	VSIG1
0	0.684484634214401	0.597	0.177	0	6	CTTN
0	0.683923638079962	0.552	0.18	0	6	SLC40A1
0	0.680010090034151	0.291	0.022	0	6	FAM3D
0	0.67868284337714	0.411	0.094	0	6	MALL
0	0.677338483820368	0.97	0.727	0	6	CST3
0	0.677166442984336	0.228	0.043	0	6	DKK1
0	0.674578740338125	0.375	0.094	0	6	SQLE
0	0.674555094204007	0.557	0.258	0	6	MRPL14
0	0.665237199149539	0.667	0.282	0	6	APP
0	0.657209085994872	0.928	0.669	0	6	CSTB
0	0.656417832193271	0.542	0.124	0	6	SDC1
0	0.656333087987362	0.669	0.375	0	6	ARF4
0	0.652447445174817	0.495	0.147	0	6	CAV2
0	0.651442152791524	0.68	0.286	0	6	S100A13
0	0.647393643027762	0.62	0.285	0	6	FAM3C
0	0.64588730392866	0.569	0.178	0	6	EPS8
0	0.643090043859071	0.535	0.15	0	6	TSPAN13
0	0.642556984950299	0.503	0.101	0	6	MLPH
0	0.642287900417316	0.624	0.255	0	6	LGALS3BP
0	0.637437244766668	0.305	0.059	0	6	ECM1
0	0.635986692533294	0.881	0.652	0	6	UQCRQ
0	0.635582874748841	0.908	0.613	0	6	DSTN
0	0.635176753534719	0.931	0.822	0	6	CALM2
0	0.62654926294716	0.501	0.175	0	6	HIGD1A
0	0.625654109540855	0.493	0.112	0	6	DSP
0	0.621487977598567	0.594	0.242	0	6	TMEM141
0	0.621387013230116	0.427	0.058	0	6	SHROOM3
0	0.619683695349156	0.866	0.659	0	6	TMEM59
0	0.619326437639214	0.438	0.062	0	6	CRB3
0	0.618762475699768	0.663	0.271	0	6	SPATS2L
0	0.617831258211856	0.553	0.162	0	6	CTNND1
0	0.613416751333972	0.561	0.245	0	6	PLA2G16
0	0.611837803294652	0.343	0.057	0	6	EDN1
0	0.608666490537515	0.724	0.427	0	6	POLD4
0	0.607427661620633	0.88	0.507	0	6	LYZ
0	0.607000335239786	0.417	0.071	0	6	EPHA2
0	0.603474192497124	0.438	0.125	0	6	ABCC3
0	0.601958954572425	0.426	0.057	0	6	ABHD17C
0	0.601853532342384	0.407	0.086	0	6	RHOD
0	0.601689787832249	0.324	0.108	0	6	CCL20
0	0.599573744149127	0.493	0.152	0	6	TPD52
0	0.598696149167803	0.474	0.1	0	6	ITGB4
0	0.598038127674088	0.424	0.07	0	6	IFT172
0	0.595230200988037	0.493	0.164	0	6	GFPT1
0	0.594975181188912	0.512	0.176	0	6	PNPLA2
0	0.594229249531039	0.516	0.162	0	6	CCND1
0	0.594190147899132	0.376	0.052	0	6	F2RL1
0	0.591239731884369	0.42	0.097	0	6	B4GALT4
0	0.589594256153976	0.553	0.204	0	6	MGST2
0	0.587507489552545	0.452	0.093	0	6	LAD1
0	0.587032252644449	0.639	0.29	0	6	RAB11A
0	0.585424746424832	0.888	0.761	0	6	COX6B1
0	0.584873064088992	0.662	0.342	0	6	TM9SF3
0	0.582301193727327	0.386	0.067	0	6	CLDN1
0	0.581543728475484	0.44	0.104	0	6	CKB
0	0.58151925335228	0.416	0.081	0	6	TNFRSF21
0	0.581256483365716	0.458	0.173	0	6	H1F0
0	0.580035319290325	0.398	0.069	0	6	RASEF
0	0.576643045893738	0.395	0.061	0	6	CREB3L1
0	0.575159254515933	0.379	0.055	0	6	FOXQ1
0	0.572653449121272	0.441	0.13	0	6	PVRL2
0	0.571524070423871	0.433	0.095	0	6	EFNA1
0	0.571196997215288	0.395	0.04	0	6	EPS8L3
0	0.569545440615217	0.572	0.228	0	6	KLF4
0	0.568681946930514	0.666	0.315	0	6	TSC22D1
0	0.567439615958224	0.402	0.06	0	6	C1orf106
0	0.566287468807608	0.706	0.348	0	6	TPM1
0	0.563819931101205	0.402	0.057	0	6	SCNN1A
0	0.563033496554844	0.354	0.063	0	6	C6orf132
0	0.560703157025513	0.802	0.403	0	6	LMNA
0	0.559952681167926	0.272	0.019	0	6	SLC6A14
0	0.559605965427596	0.341	0.045	0	6	BMP2
0	0.558303709552565	0.41	0.112	0	6	SLC2A1
0	0.556644171613017	0.423	0.151	0	6	NAPRT1
0	0.55498006939998	0.539	0.242	0	6	UBE2H
0	0.553260430978704	0.728	0.389	0	6	CD9
0	0.552510064459896	0.452	0.13	0	6	SUN1
0	0.55200831409955	0.426	0.075	0	6	TMC4
0	0.551781367625856	0.324	0.033	0	6	GALNT5
0	0.551703307419828	0.479	0.205	0	6	MGST1
0	0.549585951967628	0.44	0.1	0	6	TSPAN15
0	0.547730439378408	0.473	0.115	0	6	RASSF7
0	0.546764048675296	0.642	0.335	0	6	CMPK1
0	0.545617616675657	0.417	0.087	0	6	TJP2
0	0.544861780194702	0.425	0.092	0	6	AGRN
0	0.544699259022948	0.525	0.179	0	6	NBL1
0	0.544615484648296	0.565	0.25	0	6	HMGA1
0	0.543936576147075	0.581	0.22	0	6	PMEPA1
0	0.54355509712454	0.639	0.312	0	6	CHMP4B
0	0.542466818274789	0.53	0.209	0	6	LIMA1
0	0.540479434252277	0.334	0.04	0	6	TM4SF5
0	0.535625635148089	0.551	0.183	0	6	ITGA6
0	0.535062348430042	0.396	0.101	0	6	RNF103
0	0.528566227035134	0.386	0.098	0	6	SOX9
0	0.52738523103872	0.391	0.093	0	6	CDCP1
0	0.526970101371332	0.421	0.077	0	6	PKP3
0	0.526681436239826	0.514	0.199	0	6	CD82
0	0.526390063534317	0.409	0.144	0	6	MGAT4B
0	0.52565100819503	0.378	0.055	0	6	MISP
0	0.524654129992075	0.33	0.026	0	6	FA2H
0	0.524521519448699	0.465	0.143	0	6	NPDC1
0	0.524046274745136	0.459	0.13	0	6	GIPC1
0	0.522958091201226	0.5	0.221	0	6	REEP3
0	0.522282711600087	0.461	0.148	0	6	MAFF
0	0.520862720508066	0.485	0.171	0	6	RRAS
0	0.5208302497952	0.382	0.063	0	6	RASSF6
0	0.517043383099356	0.389	0.121	0	6	SLC12A2
0	0.516375948676588	0.389	0.149	0	6	ID1
0	0.515603094790749	0.288	0.017	0	6	SULT1C2
0	0.512453556533304	0.378	0.065	0	6	ITGB6
0	0.510663445439411	0.349	0.029	0	6	MYEOV
0	0.510483598290769	0.669	0.375	0	6	CD46
0	0.509798736949777	0.402	0.149	0	6	BCL10
0	0.509489595711504	0.394	0.106	0	6	LRRC8A
0	0.50740038405595	0.71	0.419	0	6	VDAC1
0	0.50729269713763	0.311	0.048	0	6	GRB7
0	0.505555840635512	0.331	0.072	0	6	CES2
0	0.504748102129194	0.366	0.095	0	6	TMEM159
0	0.503627771503916	0.317	0.026	0	6	FUT3
0	0.501828799452748	0.619	0.313	0	6	BLVRB
2.37149360115125e-305	0.506264366358306	0.799	0.516	6.18509246116258e-301	6	VAMP8
5.48468620744949e-304	0.608995710940961	0.862	0.65	1.4304610097649e-299	6	TSPO
6.92097326737226e-301	0.52925213052651	0.537	0.263	1.80505903786336e-296	6	CARHSP1
1.87545133331882e-297	0.515023611946509	0.513	0.246	4.89136462242881e-293	6	PLEC
7.82884682047848e-295	0.639490401871674	0.524	0.252	2.04184153924899e-290	6	VEGFA
1.8291404409292e-291	0.562053217640654	0.505	0.25	4.77058118398746e-287	6	YIPF3
1.94160521408279e-291	0.553134522768418	0.292	0.096	5.06390055884931e-287	6	CXCL1
7.99428348721242e-289	0.626275645147435	0.859	0.644	2.08498907629987e-284	6	KLF6
6.73944996827651e-284	0.723022123002412	0.41	0.182	1.7577159462262e-279	6	ANKRD36C
4.73776406650731e-283	0.524632249060525	0.686	0.433	1.23565624618577e-278	6	ANXA11
4.91473491442157e-278	1.0136678229178	0.944	0.856	1.28181201303029e-273	6	MYL12A
1.49880941859693e-273	0.634908877079682	0.973	0.884	3.90904484464265e-269	6	MT-ND4
1.77239571815165e-265	0.656247893141012	0.971	0.886	4.62258527251132e-261	6	MT-CO1
4.57532179247481e-265	0.657249508614984	0.804	0.616	1.19328967669536e-260	6	TAGLN2
1.23665611948343e-263	1.0091489402908	0.814	0.605	3.22532282522474e-259	6	ANXA1
5.12645948555389e-262	0.52038665823328	0.59	0.319	1.33703189842731e-257	6	IFI6
2.55798274294543e-258	0.584376656663943	0.663	0.425	6.67147479187599e-254	6	SRI
2.64053885463161e-255	0.500197930916549	0.505	0.258	6.88678938676471e-251	6	LASP1
8.69038629679642e-252	0.640257291509702	0.572	0.305	2.26653965006747e-247	6	SOX4
1.29322071703077e-251	0.645019003580521	0.848	0.691	3.37284895208794e-247	6	GPX4
1.35728526738322e-246	0.5194973370159	0.733	0.505	3.53993570586218e-242	6	MGST3
9.40656547767138e-241	0.534044234653486	0.459	0.231	2.45332634223147e-236	6	FDPS
4.00419846440069e-232	0.570055673521683	0.84	0.697	1.04433500150034e-227	6	EIF4A2
8.31259983047506e-196	0.655235650719286	0.735	0.699	2.1680091617862e-191	6	TCEB2
2.61703811873507e-194	0.542560269852476	0.973	0.884	6.82549711747293e-190	6	MT-CO2
2.91009806172486e-192	0.517085326088338	0.64	0.449	7.58982675478461e-188	6	VDAC2
3.74414863962625e-158	0.648583954772704	0.761	0.738	9.76511406700923e-154	6	ALDOA
6.51397839844928e-121	0.894692620472222	0.919	0.865	1.69891070609956e-116	6	HSP90AB1
7.52149884474557e-111	0.565601400816355	0.905	0.905	1.96168211369809e-106	6	RPL31
2.10692515875804e-41	0.603517711444736	0.458	0.337	5.49507150655685e-37	6	SERPINA1
0	2.116082351744	0.852	0.193	0	7	LTB
0	1.91266172031264	0.817	0.158	0	7	IL7R
0	1.56939381876544	1	0.994	0	7	RPS29
0	1.55660768648482	0.79	0.161	0	7	GIMAP7
0	1.50656978750187	0.888	0.304	0	7	CD52
0	1.47758441806552	1	0.975	0	7	RPS21
0	1.46339822584563	1	0.999	0	7	RPS27
0	1.43387631648797	0.847	0.136	0	7	CD3D
0	1.4173333160613	1	0.997	0	7	RPL30
0	1.37492791928306	1	0.997	0	7	RPS12
0	1.33674030028896	0.806	0.117	0	7	CD3E
0	1.33350797853081	0.831	0.377	0	7	LDHB
0	1.33059343295285	0.991	0.936	0	7	RPS10
0	1.32551790105327	0.773	0.345	0	7	KLF2
0	1.320046196728	0.791	0.099	0	7	CD3G
0	1.29938065795901	1	0.996	0	7	RPL37
0	1.2552643503999	0.998	0.921	0	7	RPSA
0	1.21677127502847	0.828	0.192	0	7	PTPRCAP
0	1.19593759802598	1	0.996	0	7	RPS15A
0	1.18747937264252	0.836	0.399	0	7	IL32
0	1.16085944440556	0.527	0.032	0	7	CCR7
0	1.14662443323865	1	0.996	0	7	RPS3
0	1.14207928420132	1	0.996	0	7	RPL39
0	1.14157801351307	0.996	0.891	0	7	EEF1B2
0	1.13973863437395	1	0.963	0	7	RPL5
0	1.13246440267659	1	0.997	0	7	RPL32
0	1.13144969362563	0.999	0.995	0	7	RPS3A
0	1.13124192928576	1	0.998	0	7	RPS28
0	1.11809624972531	1	0.997	0	7	RPS27A
0	1.10845213862996	0.765	0.136	0	7	CD2
0	1.10145912997989	0.786	0.242	0	7	CD48
0	1.08848840956391	0.608	0.086	0	7	TCF7
0	1.07395135333686	0.821	0.411	0	7	AES
0	1.06946544946513	0.714	0.178	0	7	GIMAP4
0	1.06709754571676	1	0.996	0	7	RPL11
0	1.06529310881409	1	0.997	0	7	RPL34
0	1.06439598842842	1	0.999	0	7	RPL13
0	1.05736569188188	1	0.999	0	7	EEF1A1
0	1.03869050557669	1	0.994	0	7	RPS8
0	1.01530014580834	0.539	0.048	0	7	PRKCQ-AS1
0	1.01192570270684	0.68	0.145	0	7	TRAF3IP3
0	1.01080371930994	1	0.994	0	7	RPL36
0	1.00435425259134	1	0.997	0	7	RPS18
0	1.00292316776622	0.999	0.993	0	7	RPL3
0	0.983360748208423	1	1	0	7	TPT1
0	0.979680691155499	0.917	0.564	0	7	TMEM66
0	0.977219497148011	1	0.996	0	7	RPL19
0	0.976304841306413	1	0.991	0	7	RPL9
0	0.97348438786112	1	0.991	0	7	RPS4X
0	0.97348185200318	1	0.983	0	7	RPS7
0	0.970633684352849	0.731	0.214	0	7	ETS1
0	0.96231790762069	1	0.978	0	7	RPL38
0	0.95937846474413	1	0.995	0	7	RPS23
0	0.955136813133413	0.71	0.209	0	7	LIMD2
0	0.954702427691188	1	0.99	0	7	RPL18
0	0.942748996132226	0.999	0.982	0	7	RPL14
0	0.938358199992363	0.719	0.23	0	7	IFITM1
0	0.938149190220262	1	0.964	0	7	RPL22
0	0.937474734862404	1	0.998	0	7	RPL10
0	0.934866395602069	0.712	0.199	0	7	EVL
0	0.929862932989343	0.84	0.332	0	7	CORO1A
0	0.924927094155021	1	0.99	0	7	RPS13
0	0.917136924493879	1	0.981	0	7	RPL29
0	0.903554883269692	1	0.972	0	7	RPL6
0	0.898655065796996	1	0.99	0	7	RPS25
0	0.898031269539499	0.903	0.564	0	7	GLTSCR2
0	0.895136202210453	1	0.995	0	7	RPL18A
0	0.89346938405015	0.639	0.099	0	7	LCK
0	0.874756179044842	0.619	0.089	0	7	SPOCK2
0	0.861349962060407	0.974	0.875	0	7	MT-ND3
0	0.860979751405741	0.584	0.111	0	7	GIMAP1
0	0.859128935015827	0.303	0.078	0	7	KLRB1
0	0.844852045634431	0.982	0.892	0	7	RPL36A
0	0.843762749840234	1	0.994	0	7	RPS6
0	0.83785293133255	1	0.998	0	7	RPL28
0	0.825299587446334	0.674	0.185	0	7	ACAP1
0	0.811706172952129	1	0.994	0	7	RPL35A
0	0.809324232403066	0.928	0.736	0	7	RPL17
0	0.806787662415529	1	0.965	0	7	RPL10A
0	0.805513842195597	0.618	0.127	0	7	TBC1D10C
0	0.801129936199394	0.499	0.059	0	7	BCL11B
0	0.800763620371462	0.78	0.303	0	7	HCST
0	0.797761524752021	1	0.989	0	7	RPL7A
0	0.796613127314997	0.593	0.257	0	7	NOSIP
0	0.795644343724886	1	0.999	0	7	RPL41
0	0.795385519917765	1	0.997	0	7	RPS14
0	0.780754321408417	0.998	0.895	0	7	GNB2L1
0	0.772407932922448	1	0.988	0	7	RPL23A
0	0.765036823327344	1	0.967	0	7	NACA
0	0.762895151625588	1	0.976	0	7	RPL27
0	0.762061311295499	1	0.995	0	7	RPL26
0	0.751603279712869	0.425	0.016	0	7	MAL
0	0.747716133071574	0.492	0.063	0	7	GIMAP5
0	0.723844736184059	0.677	0.265	0	7	ARL4C
0	0.721217126718173	1	0.995	0	7	RPL21
0	0.71861836496083	0.884	0.402	0	7	PTPRC
0	0.711746634622695	0.6	0.183	0	7	CD69
0	0.701634117615874	0.512	0.07	0	7	CD27
0	0.70001124200632	0.999	0.971	0	7	RPS5
0	0.686490336534666	0.622	0.21	0	7	TNFAIP8
0	0.683334442110275	1	0.999	0	7	RPLP1
0	0.679726821028365	0.607	0.253	0	7	C1orf56
0	0.67340046538874	0.517	0.1	0	7	LAT
0	0.673250252502358	0.54	0.163	0	7	SLFN5
0	0.669168357864447	0.575	0.095	0	7	CD247
0	0.668547413104922	0.561	0.167	0	7	SEPT6
0	0.664098343998594	0.989	0.886	0	7	TOMM7
0	0.659979308029813	1	0.997	0	7	RPS19
0	0.658080826406498	0.743	0.354	0	7	STK4
0	0.653312720665829	1	0.995	0	7	FAU
0	0.652312629128775	1	0.984	0	7	RPL24
0	0.65123433589984	0.622	0.227	0	7	AAK1
0	0.65009425211781	0.388	0.03	0	7	LINC00861
0	0.640965375268455	0.398	0.034	0	7	LEF1
0	0.639664957979776	0.4	0.03	0	7	TRAT1
0	0.636422365782168	0.989	0.875	0	7	RPL4
0	0.635271912934587	0.482	0.101	0	7	RCAN3
0	0.634500841223282	0.986	0.849	0	7	NPM1
0	0.633721175730583	0.785	0.365	0	7	CXCR4
0	0.63353470989702	0.543	0.175	0	7	PIK3IP1
0	0.630120126289238	0.707	0.397	0	7	CRIP1
0	0.623348798713298	0.487	0.105	0	7	SEPT1
0	0.621021754632448	0.536	0.122	0	7	CD7
0	0.620591527496951	0.519	0.148	0	7	GPR183
0	0.617760717545385	0.736	0.335	0	7	RAC2
0	0.615383654834181	0.67	0.379	0	7	GSTK1
0	0.612801198515072	0.635	0.277	0	7	LEPROTL1
0	0.611534953563474	1	0.996	0	7	RPS15
0	0.609967176580208	0.644	0.274	0	7	CDC42SE2
0	0.60897281404963	0.54	0.155	0	7	IKZF1
0	0.605845992875186	1	0.994	0	7	RPLP2
0	0.593859224789421	0.66	0.277	0	7	RARRES3
0	0.59341060351364	1	0.997	0	7	RPS2
0	0.590763218197567	0.951	0.738	0	7	COMMD6
0	0.588073542808381	0.524	0.211	0	7	ATM
0	0.576306722993006	0.676	0.3	0	7	GPSM3
0	0.57278764466627	0.46	0.114	0	7	ARHGAP15
0	0.570703043673066	0.397	0.082	0	7	AQP3
0	0.570393936792091	0.399	0.054	0	7	ITK
0	0.568784302447535	0.839	0.586	0	7	HNRNPH1
0	0.566875484853969	0.474	0.127	0	7	TAGAP
0	0.566463998879974	0.988	0.854	0	7	HNRNPA1
0	0.563968025108681	0.986	0.829	0	7	TMA7
0	0.563911202798669	0.329	0.019	0	7	CD40LG
0	0.563303479693402	0.656	0.266	0	7	FYB
0	0.558099891649174	0.838	0.46	0	7	ARHGDIB
0	0.553704392569532	1	0.997	0	7	RPS9
0	0.55340082916227	0.369	0.04	0	7	CD6
0	0.551290882226542	1	0.989	0	7	RPL35
0	0.550847602789588	0.999	0.986	0	7	UBA52
0	0.550191361189198	0.984	0.804	0	7	BTG1
0	0.54679292136052	0.586	0.22	0	7	IL2RG
0	0.546277295119803	1	0.994	0	7	RPL12
0	0.542852940624244	0.655	0.253	0	7	CYTIP
0	0.542329840586195	0.766	0.348	0	7	CD37
0	0.537423137572975	0.589	0.296	0	7	PPP2R5C
0	0.535710018181507	0.654	0.342	0	7	CDC42SE1
0	0.53381882204525	1	0.988	0	7	B2M
0	0.524678962242184	0.395	0.075	0	7	DGKA
0	0.523984820035158	0.521	0.199	0	7	GYPC
0	0.52365312177058	0.775	0.527	0	7	EIF3F
0	0.523548053554806	0.36	0.038	0	7	FLT3LG
0	0.523035336416189	0.487	0.186	0	7	CYLD
0	0.519748291993931	0.777	0.388	0	7	GMFG
0	0.518196418254001	0.488	0.121	0	7	RHOH
0	0.515734955635039	0.344	0.041	0	7	TNFRSF25
0	0.514176010521127	0.815	0.523	0	7	FXYD5
0	0.513825164135738	0.497	0.171	0	7	PSIP1
0	0.512835477068056	0.422	0.119	0	7	SNORA76
0	0.512356481691171	0.351	0.044	0	7	SIT1
0	0.509560358246417	0.302	0.023	0	7	TRABD2A
0	0.508436277170077	0.439	0.103	0	7	SKAP1
0	0.504249221818904	0.356	0.043	0	7	CAMK4
0	0.503366312218642	0.459	0.151	0	7	ITM2A
0	0.502723393142184	0.411	0.076	0	7	GZMM
0	0.501125229303212	0.961	0.749	0	7	HINT1
5.14958435539112e-307	0.62013872518999	0.746	0.499	1.34306309572956e-302	7	SNHG8
3.05456155925393e-278	0.506835944370236	0.735	0.451	7.96660200269019e-274	7	C12orf57
4.71743476903051e-278	0.516701087064552	0.73	0.468	1.23035416211085e-273	7	PNISR
5.13363198124354e-277	0.540487173969902	0.701	0.451	1.33890255702813e-272	7	NSA2
2.34619151769971e-263	0.520430078163665	0.716	0.464	6.11910209731261e-259	7	ANKRD12
1.00722015303791e-254	0.511154018231118	0.975	0.879	2.62693088113817e-250	7	MT-CYB
1.36657902918872e-242	0.798453129818053	0.972	0.941	3.56417476602711e-238	7	RPS26
1.88622702546142e-122	0.580049124307456	0.528	0.399	4.91946870510592e-118	7	RPS4Y1
0	4.99734902261596	1	0.155	0	8	S100A8
0	4.50682861505612	1	0.212	0	8	S100A9
0	3.77827198558306	0.996	0.521	0	8	IFITM2
0	3.27415238952962	0.986	0.114	0	8	CSF3R
0	3.26062728235998	0.978	0.146	0	8	MNDA
0	3.18813655602502	0.971	0.035	0	8	FCGR3B
0	3.08508029568146	0.996	0.346	0	8	NAMPT
0	3.0743559198479	0.871	0.163	0	8	G0S2
0	2.97001972220889	0.999	0.771	0	8	FOS
0	2.94332408291607	1	0.571	0	8	SRGN
0	2.94316813046483	0.917	0.022	0	8	CXCR2
0	2.86153546996568	0.965	0.298	0	8	RGS2
0	2.8141637782594	0.996	0.67	0	8	DUSP1
0	2.78554475439261	0.954	0.089	0	8	FPR1
0	2.72927883241606	0.959	0.249	0	8	SLC25A37
0	2.60700628508088	0.942	0.181	0	8	BASP1
0	2.59316201743025	0.746	0.038	0	8	S100A12
0	2.58381203988146	0.941	0.184	0	8	GCA
0	2.5275091743873	0.945	0.226	0	8	SORL1
0	2.46406473640875	0.892	0.132	0	8	ACSL1
0	2.37411729452133	0.909	0.109	0	8	SELL
0	2.34164067934042	0.982	0.439	0	8	LITAF
0	2.3303065258574	0.983	0.471	0	8	SOD2
0	2.29698402553427	0.928	0.151	0	8	FAM65B
0	2.26502450862725	0.804	0.015	0	8	CMTM2
0	2.23312056141634	1	0.96	0	8	H3F3A
0	2.23180802983673	0.859	0.175	0	8	FAM129A
0	2.21199101478803	0.934	0.191	0	8	MXD1
0	2.20351587666678	0.938	0.184	0	8	MYO1F
0	2.16478686127907	0.875	0.198	0	8	NCF1
0	2.04974348163473	0.852	0.066	0	8	AQP9
0	2.02863765388773	0.663	0.096	0	8	PTGS2
0	2.02305114399493	0.892	0.164	0	8	SPI1
0	1.97871853142458	0.815	0.022	0	8	MMP25
0	1.9469927925624	0.909	0.241	0	8	C10orf54
0	1.919934999505	0.995	0.778	0	8	HLA-E
0	1.90577881300186	0.918	0.338	0	8	SMCHD1
0	1.88803631548839	0.848	0.171	0	8	BCL2A1
0	1.88268648614871	0.999	0.906	0	8	HLA-C
0	1.87522465410973	0.974	0.402	0	8	PTPRC
0	1.87447619209636	0.938	0.384	0	8	GMFG
0	1.84273173844784	0.95	0.341	0	8	LCP1
0	1.83848643459238	0.901	0.282	0	8	RNF149
0	1.81415340597519	0.953	0.506	0	8	CEBPB
0	1.80736813321178	0.803	0.122	0	8	MSRB1
0	1.80474087321233	0.969	0.638	0	8	IER2
0	1.78536724581277	0.888	0.338	0	8	CEBPD
0	1.78472009566758	0.979	0.611	0	8	MCL1
0	1.76312248549736	0.768	0.329	0	8	IRF1
0	1.75595097968144	0.831	0.153	0	8	FCGR2A
0	1.7470850269883	0.805	0.107	0	8	C5AR1
0	1.72953006526774	0.861	0.19	0	8	LST1
0	1.7292823542258	0.879	0.338	0	8	VASP
0	1.7113856818101	0.81	0.162	0	8	MBOAT7
0	1.69430513869492	0.601	0.011	0	8	PROK2
0	1.69131936579012	0.709	0.045	0	8	VNN2
0	1.69085280701577	0.768	0.114	0	8	NCF4
0	1.68666074115009	0.826	0.141	0	8	NCF2
0	1.68493754768183	0.865	0.253	0	8	EVI2B
0	1.67887010271034	0.774	0.124	0	8	TMEM154
0	1.67879384980175	0.856	0.276	0	8	SMAP2
0	1.67670703370939	0.902	0.433	0	8	TALDO1
0	1.67373158228312	0.977	0.753	0	8	TXNIP
0	1.67242072802227	0.801	0.141	0	8	ABTB1
0	1.66953137187231	0.795	0.153	0	8	R3HDM4
0	1.66800489906162	0.787	0.171	0	8	LYN
0	1.65374695993458	0.709	0.055	0	8	CLEC4E
0	1.65068260266823	0.747	0.069	0	8	LRRK2
0	1.64778467947146	0.957	0.436	0	8	CTSS
0	1.63657500752161	1	0.955	0	8	HLA-B
0	1.6362473130546	0.831	0.261	0	8	FYB
0	1.62524683924806	0.848	0.247	0	8	ICAM3
0	1.62462001391625	0.695	0.01	0	8	CXCR1
[truncated: 7,326 more rows]
