# Supplementary material for: Integrated multiomics analysis identifies PHLDA1+ fibroblasts as prognostic biomarkers and mediators of biological functions in pancreatic cancer
Source: Front Immunol. 2025 Jul 4;16:1592416. doi: 10.3389/fimmu.2025.1592416 (PMC12271128; doi:10.3389/fimmu.2025.1592416)
Supplement: Supplementary file 7 [file DataSheet7.zip › raw data/1-general/1.5_top20_cluMarkers.csv]

cluster0	cluster1	cluster2	cluster3	cluster4	cluster5	cluster6	cluster7	cluster8	cluster9	cluster10	cluster11	cluster12	cluster13	cluster14	cluster15	cluster16	cluster17	cluster18	cluster19	cluster20	cluster21	cluster22	cluster23	cluster24	cluster25	cluster26	cluster27	cluster28	cluster29	cluster30	cluster31	cluster32	cluster33
LY6D	LCN2	SPP1	CCL5	REG1A	LYZ	TFF1	LTB	S100A8	APOD	HLA-DRA	IL7R	SPARCL1	IL8	SAA1	COL1A1	IGLL5	TAGLN	TPSAB1	MT2A	FXYD2	MS4A1	CELA2A	GNLY	TTR	LTB	FCN1	IL8	TOP2A	MS4A6A	TFF1	RBPJL	SDPR	PTX3
ASPH	PIGR	APOC1	CCL4	REG1B	S100A9	TFF2	IL7R	S100A9	MGP	HLA-DPA1	LTB	PLVAP	CSF3R	DCN	COL1A2	IGJ	C11orf96	CPA3	TIMP1	CD24	CD37	CLPS	NKG7	RACK1	GIMAP7	S100A9	PI3	KIAA0101	AIF1	TFF2	GP2	F2RL3	C7
C12orf75	MMP7	APOE	NKG7	PRSS1	FCN1	TFF3	RPS29	IFITM2	IGFBP7	C1QB	CD2	CLDN5	NEAT1	RARRES2	COL3A1	MZB1	ACTA2	AREG	MT1X	SLC4A4	CD79A	SYCN	GZMA	RPS17	CD3D	S100A8	C15orf48	MKI67	SAMHD1	ANXA10	CPB1	PLVAP	AMY2A
ADIRF	KRT19	FTL	GZMA	REG3G	CTSS	REG4	GIMAP7	CSF3R	LUM	C1QA	IL32	FABP5	NAMPT	LUM	SPARC	DERL3	IGFBP7	LTC4S	SAA1	CFTR	CD74	AMY2A	GZMB	EEF1G	RPS3A	LYZ	HES4	PTTG1	CTSS	FAM3D	CEL	SYCN	APOD
KRT19	ELF3	CTSD	GNLY	IGF2	S100A8	CLDN18	CD52	MNDA	SFRP2	HLA-DRB1	CD3D	SPRY1	FCGR3B	CYR61	LUM	SSR4	SPARCL1	KIT	SERPINE1	AMBP	LTB	PNLIP	CCL5	NME2	EEF1A1	AIF1	PLEKHB2	LY6D	FCER1G	TFF3	CTRB2	STC1	FBLN1
MMP7	C19orf33	PLIN2	CXCR4	CTRB2	VCAN	S100P	RPS21	FCGR3B	SFRP4	HLA-DPB1	BTG1	RAMP2	SLC25A37	COL3A1	SFRP2	JCHAIN	ADIRF	GATA2	CXCL8	TFPI2	TCL1A	CEL	PRF1	SNHG5	RPS12	LST1	VEGFA	DCBLD2	GRB2	CA2	PNLIPRP1	AMY2A	CPB1
RBP1	CXCL1	CSTB	CD2	CTRB1	AIF1	TSPAN8	RPS27	NAMPT	PTGDS	CD74	CXCR4	GNG11	NABP1	SERPINE1	CTHRC1	XBP1	RGS5	HPGDS	FN1	AQP1	CD79B	CELA3B	CCL4	ATP5F1E	GIMAP4	CTSS	MGAT1	STMN1	TYROBP	GPX2	CUZD1	MT1M	CTRB1
KRT8	CEACAM6	CTSB	GZMK	CPA1	S100A12	AGR2	CD3D	G0S2	IGFBP5	C1QC	ETS1	STC1	SMCHD1	SAA2	MMP11	HERPUD1	TPM2	RGS1	SAA2	ANXA4	HLA-DRA	CPB1	CTSW	SERPINA3	CD52	S100A12	BRI3	HN1	PSAP	AGR2	GPT2	CELA2A	PNLIP
S100A6	KRT18	GPNMB	IL7R	CELA3A	HLA-DRA	CEACAM5	RPL30	FOS	DCN	APOE	ZFP36L2	A2M	SORL1	CTGF	FN1	FKBP11	MYL9	VWA5A	MT1E	CLDN10	VPREB3	CTRC	CD247	GAS5	RPSA	MT-CO3	SLPI	C12orf75	LCP1	TMEM238	GOLGA8B	CELA3B	SFRP2
KRT18	SLPI	CTSL	CD3D	PNLIP	LST1	CEACAM6	RPS12	SRGN	CXCL14	HLA-DQA1	SPOCK2	ACKR1	FOS	INHBA	CALD1	SEC11C	MT1M	CLU	CYR61	PIGR	CD52	CPA1	FGFBP2	CAV1	RPL11	FGL2	ATP6V0B	KRT8	VCAN	ANXA4	7SK.2	CEL	SERPINE1
MDK	KRT8	CCL3	ZFP36L2	CPB1	COTL1	SLPI	CD3E	CXCR2	C7	HLA-DQB1	RGS1	PECAM1	IVNS1ABP	FN1	DCN	PRDX4	CALD1	IL1RL1	NNMT	CLU	BANK1	CTRB1	CD7	ATP5MC2	RPL32	LGALS2	FTH1	KRT18	TKT	MUC1	GOLGA8A	CTRC	CPA1
FAM3C	FXYD3	CD68	PTPRCAP	CLPS	IL1B	FXYD3	LDHB	RGS2	SERPINF1	HLA-DRB5	TNFRSF4	ID1	G0S2	COL1A2	TAGLN	ITM2C	MYH11	CD69	ANGPTL4	OLFM4	IRF8	PLA2G1B	CST7	SCG5	CD48	CD14	FTL	H2AFZ	PTPRC	ATP1B1	ERO1LB	CPB1	CLPS
DCBLD2	AGR2	NUPR1	HCST	CELA3B	FGL2	PSCA	RPS10	DUSP1	C1S	APOC1	CD3G	RAMP3	SOD2	MT2A	COL6A3	RP11-731F5.2	SOD3	C1orf186	LGALS1	DEFB1	PTPRCAP	CELA3A	KLRD1	SERPINE2	RPL30	MT-ND1	SQSTM1	ADIRF	AHNAK	CLDN18	SORBS2	CTRB1	PTGDS
IFI27	CLDN4	TYROBP	CD8A	PLA2G1B	HLA-DPB1	CYSTM1	KLF2	FPR1	BGN	MS4A6A	CD52	TCF4	MXD1	MMP2	ACTA2	FKBP2	NDUFA4L2	CD9	RPS17	ATP1B1	HLA-DPB1	PRSS1	HCST	SNHG29	MT-CO3	COTL1	CSTB	RBP1	S100A4	RP11-1143G9.4	TC2N	PNLIP	MGP
HN1	CXCL3	CCL2	CD7	PRSS3	TYROBP	CTSE	CD3G	SLC25A37	C1R	HLA-DQA2	KLRB1	CD320	NCF1	RPS17	CCDC80	HSP90B1	DSTN	SAMSN1	PTGDS	MMP7	HLA-DPA1	GP2	GZMH	PCSK1N	RPS3	FCER1G	ALDOA	ASPH	LYZ	EPCAM	PDCD4	CPA1	DCN
RPS20	S100P	RNASE1	CD69	SPINK1	RP11-1143G9.4	LCN2	RPL37	BASP1	CALD1	CD14	CD3E	TCIM	MYO1F	CXCL8	COL5A2	CD79A	MT1E	SLC18A2	S100A2	KRT18	MEF2C	AMY2B	HOPX	MT1E	EEF1B2	S100A4	ASAH1	TUBA1B	ARPC3	PIGR	LENG8	CLPS	CFD
S100A16	FXYD2	FTH1	IL32	CTRC	CD74	LGALS4	RPSA	S100A12	COL3A1	HLA-DMA	STK17B	FABP4	SRGN	COL5A2	POSTN	SPCS3	MGP	SOCS1	RPS16	CP	CXCR4	CPA2	PTPRCAP	TPM2	RPL19	VCAN	SNAPC1	SNRPG	ARPC1B	LGALS4	DSP	SPRY1	PRSS1
KLK6	CD24	FCER1G	KLRB1	AMY2A	CYBB	C19orf33	PTPRCAP	GCA	CCDC80	AIF1	CYTIP	COL4A1	PTGS2	HSPA1B	LGALS1	TNFRSF17	PPP1R14A	VIM	CCL20	INS	RPS21	CTRB2	KLRB1	TIMP1	RPL5	AP1S2	MAP1LC3B	NDUFB9	CYBB	MT-ND2	ATHL1	PRSS1	MT1X
COX6A1	LMO7	C1QA	BTG1	CPA2	HLA-DPA1	CLDN4	RPS15A	SORL1	COL1A1	TYROBP	RPS29	EPAS1	DUSP1	GREM1	AEBP1	SPCS2	MT2A	CAPG	HSPA6	CXCL2	RPS29	PRSS3	SPON2	LGALS1	LDHB	DUSP6	BCL2A1	HMGB1	FGL2	CYSTM1	PDK4	MT1X	GSN
EPCAM	PLAT	GPX1	GZMH	CP	HLA-DRB1	KRT19	IL32	ACSL1	FBLN1	MS4A7	PIK3IP1	HYAL2	BCL2A1	THBS1	THBS2	FCRL5	CSRP2	CTSG	MT1G	SERPINA1	RPS27	CELA2B	KLRC1	INS	RPS4Y1	TKT	CCL3	ISG15	LST1	TCEB2	ERRFI1	MT2A	MT2A
