# Supplementary material for: Integrated multiomics analysis identifies PHLDA1+ fibroblasts as prognostic biomarkers and mediators of biological functions in pancreatic cancer
Source: Front Immunol. 2025 Jul 4;16:1592416. doi: 10.3389/fimmu.2025.1592416 (PMC12271128; doi:10.3389/fimmu.2025.1592416)
Supplement: Supplementary file 7 [file DataSheet7.zip › raw data/1-general/2.3_proportion.txt]

Cell	Group	proportion
1	Ductal cells	PAAD	0.268552231192725
2	Macrophages	PAAD	0.246372223101683
3	T cells	PAAD	0.171917049232231
4	Acinar cells	PAAD	0.0554236363956168
5	Fibroblasts	PAAD	0.114048511072415
6	Endothelial cells	PAAD	0.0338240726083056
7	Plasma cells	PAAD	0.0302358714579706
8	Mural cells	PAAD	0.0239741086662093
9	Mast cells	PAAD	0.0253460679295728
10	B cells	PAAD	0.0172726153413188
11	Endocrine cells	PAAD	0.0130336130019524
12	Ductal cells	PAAD_Control	0.078380706287683
13	Macrophages	PAAD_Control	0.309732988802756
14	T cells	PAAD_Control	0.191386735572782
15	Acinar cells	PAAD_Control	0.288027562446167
16	Fibroblasts	PAAD_Control	0.00396210163652024
17	Endothelial cells	PAAD_Control	0.0253229974160207
18	Plasma cells	PAAD_Control	0.00361757105943152
19	Mural cells	PAAD_Control	0.048062015503876
20	Mast cells	PAAD_Control	0.0292850990525409
21	B cells	PAAD_Control	0.0106804478897502
22	Endocrine cells	PAAD_Control	0.011541774332472
