# Supplementary material for: Integrated multiomics analysis identifies PHLDA1+ fibroblasts as prognostic biomarkers and mediators of biological functions in pancreatic cancer
Source: Front Immunol. 2025 Jul 4;16:1592416. doi: 10.3389/fimmu.2025.1592416 (PMC12271128; doi:10.3389/fimmu.2025.1592416)
Supplement: Supplementary file 7 [file DataSheet7.zip › raw data/1-general/2.4_PAAD_copykat_prediction.txt]

cell.names	copykat.pred
PAAD_GSE154778.Rdata_K16733_AAATTCGAGGGACA-1	diploid
PAAD_GSE154778.Rdata_K16733_AACAATACAGCTCA-1	diploid
PAAD_GSE154778.Rdata_K16733_AATACTGAGAACCT-1	diploid
PAAD_GSE154778.Rdata_K16733_AATGAGGAGGTTTG-1	diploid
PAAD_GSE154778.Rdata_K16733_ACCTGAGACTTGGA-1	diploid
PAAD_GSE154778.Rdata_K16733_AGAATACTTCGCTC-1	diploid
PAAD_GSE154778.Rdata_K16733_AGAATTTGCCGTTC-1	diploid
PAAD_GSE154778.Rdata_K16733_ATACCTACACCGAT-1	diploid
PAAD_GSE154778.Rdata_K16733_ATAGTTGAATCACG-1	diploid
PAAD_GSE154778.Rdata_K16733_ATTCAAGATCACGA-1	diploid
PAAD_GSE154778.Rdata_K16733_CACCACTGTTTGCT-1	diploid
PAAD_GSE154778.Rdata_K16733_CAGCCTACAGGGTG-1	diploid
PAAD_GSE154778.Rdata_K16733_CAGCTAGACATTTC-1	diploid
PAAD_GSE154778.Rdata_K16733_CATGCGCTCTTCTA-1	diploid
PAAD_GSE154778.Rdata_K16733_CCCAAAGACCTCCA-1	diploid
PAAD_GSE154778.Rdata_K16733_CGAAGGGAGTCGAT-1	diploid
PAAD_GSE154778.Rdata_K16733_CGACTCTGGGGACA-1	diploid
PAAD_GSE154778.Rdata_K16733_CGCAAATGCTGTGA-1	diploid
PAAD_GSE154778.Rdata_K16733_CGCCATACGTCTGA-1	diploid
PAAD_GSE154778.Rdata_K16733_CTAACACTCATTTC-1	diploid
PAAD_GSE154778.Rdata_K16733_CTACGGCTTGACTG-1	diploid
PAAD_GSE154778.Rdata_K16733_GAACGGGATTGACG-1	diploid
PAAD_GSE154778.Rdata_K16733_GATGCAACCGACAT-1	diploid
PAAD_GSE154778.Rdata_K16733_GCCATCACCAAGCT-1	diploid
PAAD_GSE154778.Rdata_K16733_GCGATATGAGTCTG-1	diploid
PAAD_GSE154778.Rdata_K16733_GTAGACTGATCTCT-1	diploid
PAAD_GSE154778.Rdata_K16733_GTGCTAGAGCCATA-1	diploid
PAAD_GSE154778.Rdata_K16733_GTTATCTGCACACA-1	diploid
PAAD_GSE154778.Rdata_K16733_TAAACAACGGCAAG-1	diploid
PAAD_GSE154778.Rdata_K16733_TAATGATGGAATAG-1	diploid
PAAD_GSE154778.Rdata_K16733_TACACACTCTCAAG-1	diploid
PAAD_GSE154778.Rdata_K16733_TCAAGGTGACTGTG-1	diploid
PAAD_GSE154778.Rdata_K16733_TCATCCCTAACTGC-1	diploid
PAAD_GSE154778.Rdata_K16733_TGAAGCTGACGGAG-1	diploid
PAAD_GSE154778.Rdata_K16733_TGCATGGATGCAGT-1	diploid
PAAD_GSE154778.Rdata_K16733_TGCCACTGCTCCAC-1	diploid
PAAD_GSE154778.Rdata_K16733_TGGACTGAGCTACA-1	diploid
PAAD_GSE154778.Rdata_K16733_TGGATCGAATCACG-1	diploid
PAAD_GSE154778.Rdata_K16733_TGTAGTCTAACGAA-1	diploid
PAAD_GSE154778.Rdata_K16733_TGTGATCTGTGCTA-1	diploid
PAAD_GSE154778.Rdata_K16733_TTCAAGCTACGACT-1	diploid
PAAD_GSE154778.Rdata_K16733_TTCTTACTTACTTC-1	diploid
PAAD_GSE154778.Rdata_K16733_TTTATCCTGTGCTA-1	diploid
PAAD_GSE154778.Rdata_T10_AAACCTGTCAGCTTAG-1	diploid
PAAD_GSE154778.Rdata_T10_AAACGGGAGGCAGTCA-1	diploid
PAAD_GSE154778.Rdata_T10_AAACGGGCACGGTTTA-1	diploid
PAAD_GSE154778.Rdata_T10_AAACGGGCAGAGCCAA-1	diploid
PAAD_GSE154778.Rdata_T10_AAACGGGTCCTTAATC-1	diploid
PAAD_GSE154778.Rdata_T10_AAAGCAAAGTGTGGCA-1	diploid
PAAD_GSE154778.Rdata_T10_AAAGCAAGTCTTGATG-1	diploid
PAAD_GSE154778.Rdata_T10_AAAGCAAGTTGTCGCG-1	diploid
PAAD_GSE154778.Rdata_T10_AAAGTAGCATTAGGCT-1	diploid
PAAD_GSE154778.Rdata_T10_AAATGCCCAGTATCTG-1	diploid
PAAD_GSE154778.Rdata_T10_AAATGCCGTAGTACCT-1	diploid
PAAD_GSE154778.Rdata_T10_AACACGTAGCCTATGT-1	diploid
PAAD_GSE154778.Rdata_T10_AACACGTGTGTCGCTG-1	diploid
PAAD_GSE154778.Rdata_T10_AACCATGTCTGACCTC-1	diploid
PAAD_GSE154778.Rdata_T10_AACCGCGGTCGCGGTT-1	diploid
PAAD_GSE154778.Rdata_T10_AACGTTGAGAGTCGGT-1	diploid
PAAD_GSE154778.Rdata_T10_AACGTTGCACTGTTAG-1	diploid
PAAD_GSE154778.Rdata_T10_AACGTTGTCACCTTAT-1	diploid
PAAD_GSE154778.Rdata_T10_AACTCAGGTCGGATCC-1	diploid
PAAD_GSE154778.Rdata_T10_AACTCTTGTACAGCAG-1	diploid
PAAD_GSE154778.Rdata_T10_AACTCTTGTAGCGATG-1	diploid
PAAD_GSE154778.Rdata_T10_AACTCTTTCTTGTATC-1	diploid
PAAD_GSE154778.Rdata_T10_AACTGGTAGATTACCC-1	diploid
PAAD_GSE154778.Rdata_T10_AAGACCTGTTAAGTAG-1	diploid
PAAD_GSE154778.Rdata_T10_AAGGAGCAGTGTCTCA-1	diploid
PAAD_GSE154778.Rdata_T10_AAGGAGCGTTCCACAA-1	diploid
PAAD_GSE154778.Rdata_T10_AAGGCAGCAACTGCTA-1	diploid
PAAD_GSE154778.Rdata_T10_AAGGTTCAGAGGTAGA-1	diploid
PAAD_GSE154778.Rdata_T10_AAGTCTGAGAAACCAT-1	diploid
PAAD_GSE154778.Rdata_T10_AAGTCTGAGCACACAG-1	diploid
PAAD_GSE154778.Rdata_T10_AAGTCTGAGGAACTGC-1	diploid
PAAD_GSE154778.Rdata_T10_AAGTCTGAGGATCGCA-1	diploid
PAAD_GSE154778.Rdata_T10_AAGTCTGTCACAGGCC-1	diploid
PAAD_GSE154778.Rdata_T10_AAGTCTGTCCTCTAGC-1	diploid
PAAD_GSE154778.Rdata_T10_AATCCAGCATCCTAGA-1	diploid
PAAD_GSE154778.Rdata_T10_AATCGGTAGCGAAGGG-1	diploid
PAAD_GSE154778.Rdata_T10_ACACCAATCGTGGACC-1	diploid
PAAD_GSE154778.Rdata_T10_ACACCCTTCATACGGT-1	diploid
PAAD_GSE154778.Rdata_T10_ACACCGGGTCAGAATA-1	diploid
PAAD_GSE154778.Rdata_T10_ACACCGGGTGCTAGCC-1	diploid
PAAD_GSE154778.Rdata_T10_ACACTGATCGTTTATC-1	diploid
PAAD_GSE154778.Rdata_T10_ACAGCCGCAACAACCT-1	diploid
PAAD_GSE154778.Rdata_T10_ACAGCTAGTGATAAAC-1	diploid
PAAD_GSE154778.Rdata_T10_ACATACGCAATAGAGT-1	diploid
PAAD_GSE154778.Rdata_T10_ACATCAGAGGTGATTA-1	diploid
PAAD_GSE154778.Rdata_T10_ACCAGTAGTCGGCACT-1	diploid
PAAD_GSE154778.Rdata_T10_ACCCACTTCCCATTAT-1	diploid
PAAD_GSE154778.Rdata_T10_ACCGTAAAGGTGCACA-1	diploid
PAAD_GSE154778.Rdata_T10_ACGAGCCCACGCCAGT-1	diploid
PAAD_GSE154778.Rdata_T10_ACGAGCCTCTTAGAGC-1	diploid
PAAD_GSE154778.Rdata_T10_ACGATACAGGGTGTGT-1	diploid
PAAD_GSE154778.Rdata_T10_ACGATACCACACGCTG-1	diploid
PAAD_GSE154778.Rdata_T10_ACGATACGTCCTCCAT-1	diploid
PAAD_GSE154778.Rdata_T10_ACGATGTAGGTGGGTT-1	diploid
PAAD_GSE154778.Rdata_T10_ACGCAGCGTCAGTGGA-1	diploid
PAAD_GSE154778.Rdata_T10_ACGCAGCGTCGCATCG-1	diploid
PAAD_GSE154778.Rdata_T10_ACGCAGCGTGGTTTCA-1	diploid
PAAD_GSE154778.Rdata_T10_ACGCCAGAGACACGAC-1	diploid
PAAD_GSE154778.Rdata_T10_ACGCCAGTCAACGAAA-1	diploid
PAAD_GSE154778.Rdata_T10_ACGCCGAAGATGGCGT-1	diploid
PAAD_GSE154778.Rdata_T10_ACGCCGAGTCTCATCC-1	diploid
PAAD_GSE154778.Rdata_T10_ACGCCGAGTCTTCGTC-1	diploid
PAAD_GSE154778.Rdata_T10_ACGGAGATCTACTCAT-1	diploid
PAAD_GSE154778.Rdata_T10_ACGGCCAAGACAAAGG-1	diploid
PAAD_GSE154778.Rdata_T10_ACGGCCAGTTGAGGTG-1	diploid
PAAD_GSE154778.Rdata_T10_ACGGCCATCCTCGCAT-1	diploid
PAAD_GSE154778.Rdata_T10_ACGGGCTCAAGCGAGT-1	diploid
PAAD_GSE154778.Rdata_T10_ACGGGCTCAGTATAAG-1	diploid
PAAD_GSE154778.Rdata_T10_ACGGGCTTCACAGGCC-1	diploid
PAAD_GSE154778.Rdata_T10_ACGGGTCTCGGAATCT-1	diploid
PAAD_GSE154778.Rdata_T10_ACGTCAAGTTCGTTGA-1	diploid
PAAD_GSE154778.Rdata_T10_ACGTCAATCCCACTTG-1	diploid
PAAD_GSE154778.Rdata_T10_ACTATCTGTGCAGGTA-1	diploid
PAAD_GSE154778.Rdata_T10_ACTGAGTAGGATGTAT-1	diploid
PAAD_GSE154778.Rdata_T10_ACTGAGTGTTTACTCT-1	diploid
PAAD_GSE154778.Rdata_T10_ACTGATGAGACCACGA-1	diploid
PAAD_GSE154778.Rdata_T10_ACTGATGGTCAATACC-1	diploid
PAAD_GSE154778.Rdata_T10_ACTGCTCGTCCGAAGA-1	diploid
PAAD_GSE154778.Rdata_T10_ACTGCTCTCGCCAGCA-1	diploid
PAAD_GSE154778.Rdata_T10_ACTGTCCAGAAACCGC-1	diploid
PAAD_GSE154778.Rdata_T10_ACTTACTAGCGTTTAC-1	diploid
PAAD_GSE154778.Rdata_T10_ACTTACTAGTTTCCTT-1	diploid
PAAD_GSE154778.Rdata_T10_ACTTACTTCACATGCA-1	diploid
PAAD_GSE154778.Rdata_T10_ACTTGTTAGTAGGTGC-1	diploid
PAAD_GSE154778.Rdata_T10_ACTTTCAAGTTAAGTG-1	diploid
PAAD_GSE154778.Rdata_T10_ACTTTCAGTAGGCTGA-1	diploid
PAAD_GSE154778.Rdata_T10_AGAATAGAGTGTTAGA-1	diploid
PAAD_GSE154778.Rdata_T10_AGACGTTGTCAAGCGA-1	diploid
PAAD_GSE154778.Rdata_T10_AGAGCGACACACTGCG-1	diploid
PAAD_GSE154778.Rdata_T10_AGAGCGACACAGATTC-1	diploid
PAAD_GSE154778.Rdata_T10_AGAGCGAGTTGGTTTG-1	diploid
PAAD_GSE154778.Rdata_T10_AGAGCGATCGTATCAG-1	diploid
PAAD_GSE154778.Rdata_T10_AGAGCTTAGCCACGCT-1	diploid
PAAD_GSE154778.Rdata_T10_AGAGCTTCATGTCGAT-1	diploid
PAAD_GSE154778.Rdata_T10_AGAGCTTGTAGCGTAG-1	diploid
PAAD_GSE154778.Rdata_T10_AGATCTGGTCGGATCC-1	diploid
PAAD_GSE154778.Rdata_T10_AGATCTGGTGTAATGA-1	diploid
PAAD_GSE154778.Rdata_T10_AGATTGCAGGCCATAG-1	diploid
PAAD_GSE154778.Rdata_T10_AGATTGCCAAAGTGCG-1	diploid
PAAD_GSE154778.Rdata_T10_AGCAGCCAGGCCCTCA-1	diploid
PAAD_GSE154778.Rdata_T10_AGCATACGTTACGTCA-1	diploid
PAAD_GSE154778.Rdata_T10_AGCCTAAAGCTATGCT-1	diploid
PAAD_GSE154778.Rdata_T10_AGCCTAAGTCCGACGT-1	diploid
PAAD_GSE154778.Rdata_T10_AGCCTAAGTGGGTATG-1	diploid
PAAD_GSE154778.Rdata_T10_AGCGGTCCATTTCACT-1	diploid
PAAD_GSE154778.Rdata_T10_AGCGTATAGGATATAC-1	diploid
PAAD_GSE154778.Rdata_T10_AGCGTATCAGACACTT-1	diploid
PAAD_GSE154778.Rdata_T10_AGCGTCGTCGAGCCCA-1	diploid
PAAD_GSE154778.Rdata_T10_AGCTCCTAGCGTCTAT-1	diploid
PAAD_GSE154778.Rdata_T10_AGCTCCTTCAATCACG-1	diploid
PAAD_GSE154778.Rdata_T10_AGCTCCTTCGTTGCCT-1	diploid
PAAD_GSE154778.Rdata_T10_AGCTCTCAGAGTGACC-1	diploid
PAAD_GSE154778.Rdata_T10_AGCTCTCCATTGGCGC-1	diploid
PAAD_GSE154778.Rdata_T10_AGCTCTCTCTTGCAAG-1	diploid
PAAD_GSE154778.Rdata_T10_AGCTTGAAGGAGTTGC-1	diploid
PAAD_GSE154778.Rdata_T10_AGCTTGACATGGATGG-1	diploid
PAAD_GSE154778.Rdata_T10_AGCTTGATCTGTCTCG-1	diploid
PAAD_GSE154778.Rdata_T10_AGGCCACTCTCCGGTT-1	diploid
PAAD_GSE154778.Rdata_T10_AGGCCGTCACGGTAGA-1	diploid
PAAD_GSE154778.Rdata_T10_AGGCCGTCATTCACTT-1	diploid
PAAD_GSE154778.Rdata_T10_AGGCCGTGTTTGGGCC-1	diploid
PAAD_GSE154778.Rdata_T10_AGGGAGTTCCGCATAA-1	diploid
PAAD_GSE154778.Rdata_T10_AGGGATGGTTCGGGCT-1	diploid
PAAD_GSE154778.Rdata_T10_AGGGTGAAGTTGTAGA-1	diploid
PAAD_GSE154778.Rdata_T10_AGGGTGACATCATCCC-1	diploid
PAAD_GSE154778.Rdata_T10_AGGGTGAGTCGCGGTT-1	diploid
PAAD_GSE154778.Rdata_T10_AGGGTGATCAAGGTAA-1	diploid
PAAD_GSE154778.Rdata_T10_AGGGTGATCCGCAGTG-1	diploid
PAAD_GSE154778.Rdata_T10_AGGTCCGAGGGAGTAA-1	diploid
PAAD_GSE154778.Rdata_T10_AGGTCCGGTATTACCG-1	diploid
PAAD_GSE154778.Rdata_T10_AGGTCCGTCACAGGCC-1	diploid
PAAD_GSE154778.Rdata_T10_AGTAGTCGTAGATTAG-1	diploid
PAAD_GSE154778.Rdata_T10_AGTAGTCTCTGATTCT-1	diploid
PAAD_GSE154778.Rdata_T10_AGTGAGGGTGTGAATA-1	diploid
PAAD_GSE154778.Rdata_T10_AGTGAGGTCATAGCAC-1	diploid
PAAD_GSE154778.Rdata_T10_AGTGTCACACGTCAGC-1	diploid
PAAD_GSE154778.Rdata_T10_AGTGTCACAGCTGTGC-1	diploid
PAAD_GSE154778.Rdata_T10_AGTGTCACAGGATTGG-1	diploid
PAAD_GSE154778.Rdata_T10_AGTGTCAGTGAGGCTA-1	diploid
PAAD_GSE154778.Rdata_T10_AGTTGGTAGATCACGG-1	diploid
PAAD_GSE154778.Rdata_T10_AGTTGGTCAGATGGCA-1	diploid
PAAD_GSE154778.Rdata_T10_AGTTGGTGTCGGCTCA-1	diploid
PAAD_GSE154778.Rdata_T10_ATAACGCGTCTGATTG-1	diploid
PAAD_GSE154778.Rdata_T10_ATAACGCGTGCGCTTG-1	diploid
PAAD_GSE154778.Rdata_T10_ATAAGAGTCTCGATGA-1	diploid
PAAD_GSE154778.Rdata_T10_ATCACGACAGTTTACG-1	diploid
PAAD_GSE154778.Rdata_T10_ATCATCTCAATCCAAC-1	diploid
PAAD_GSE154778.Rdata_T10_ATCATCTCACGGCGTT-1	diploid
PAAD_GSE154778.Rdata_T10_ATCATCTGTTCCATGA-1	diploid
PAAD_GSE154778.Rdata_T10_ATCATGGAGTTCGATC-1	diploid
PAAD_GSE154778.Rdata_T10_ATCATGGTCTCCGGTT-1	diploid
PAAD_GSE154778.Rdata_T10_ATCATGGTCTCTGTCG-1	diploid
PAAD_GSE154778.Rdata_T10_ATCCACCAGCGTCAAG-1	diploid
PAAD_GSE154778.Rdata_T10_ATCCACCGTAAGGGCT-1	diploid
PAAD_GSE154778.Rdata_T10_ATCCGAAAGCCATCGC-1	diploid
PAAD_GSE154778.Rdata_T10_ATCCGAACAGGAATGC-1	diploid
PAAD_GSE154778.Rdata_T10_ATCGAGTAGGGCTTGA-1	diploid
PAAD_GSE154778.Rdata_T10_ATCTACTAGCGACGTA-1	diploid
PAAD_GSE154778.Rdata_T10_ATCTACTGTTGTGGCC-1	diploid
PAAD_GSE154778.Rdata_T10_ATCTGCCGTATTCGTG-1	diploid
PAAD_GSE154778.Rdata_T10_ATCTGCCTCTACTTAC-1	diploid
PAAD_GSE154778.Rdata_T10_ATGCGATCACCGGAAA-1	diploid
PAAD_GSE154778.Rdata_T10_ATGCGATCAGTGAGTG-1	diploid
PAAD_GSE154778.Rdata_T10_ATGCGATCATTAGGCT-1	diploid
PAAD_GSE154778.Rdata_T10_ATGCGATGTAGAAGGA-1	diploid
PAAD_GSE154778.Rdata_T10_ATGGGAGCAACCGCCA-1	diploid
PAAD_GSE154778.Rdata_T10_ATGGGAGGTTCCACGG-1	diploid
PAAD_GSE154778.Rdata_T10_ATGGGAGTCCTTTCGG-1	diploid
PAAD_GSE154778.Rdata_T10_ATGTGTGAGACTAAGT-1	diploid
PAAD_GSE154778.Rdata_T10_ATTACTCAGGACAGAA-1	diploid
PAAD_GSE154778.Rdata_T10_ATTACTCCAGGTGCCT-1	diploid
PAAD_GSE154778.Rdata_T10_ATTATCCAGAGAACAG-1	diploid
PAAD_GSE154778.Rdata_T10_ATTATCCAGCCCGAAA-1	diploid
PAAD_GSE154778.Rdata_T10_ATTCTACGTCTGCCAG-1	diploid
PAAD_GSE154778.Rdata_T10_ATTCTACGTTGTCTTT-1	diploid
PAAD_GSE154778.Rdata_T10_ATTGGACCAACTGGCC-1	diploid
PAAD_GSE154778.Rdata_T10_ATTGGACCACCAGATT-1	diploid
PAAD_GSE154778.Rdata_T10_ATTGGACCACTGCCAG-1	diploid
PAAD_GSE154778.Rdata_T10_ATTGGACGTGATAAGT-1	diploid
PAAD_GSE154778.Rdata_T10_ATTGGACTCACCCGAG-1	diploid
PAAD_GSE154778.Rdata_T10_ATTGGTGCAAGCCGTC-1	diploid
PAAD_GSE154778.Rdata_T10_ATTTCTGCAATCCAAC-1	diploid
PAAD_GSE154778.Rdata_T10_ATTTCTGCACCTCGGA-1	diploid
PAAD_GSE154778.Rdata_T10_ATTTCTGTCTTGTTTG-1	diploid
PAAD_GSE154778.Rdata_T10_CAACCAACAGGTGGAT-1	diploid
PAAD_GSE154778.Rdata_T10_CAACCTCGTCATATCG-1	diploid
PAAD_GSE154778.Rdata_T10_CAACTAGTCTGGAGCC-1	diploid
PAAD_GSE154778.Rdata_T10_CAAGAAATCGGCGCTA-1	diploid
PAAD_GSE154778.Rdata_T10_CAAGAAATCGTACCGG-1	diploid
PAAD_GSE154778.Rdata_T10_CAAGGCCAGTGAAGTT-1	diploid
PAAD_GSE154778.Rdata_T10_CAAGGCCTCCACGAAT-1	diploid
PAAD_GSE154778.Rdata_T10_CAAGTTGAGCAATCTC-1	diploid
PAAD_GSE154778.Rdata_T10_CAAGTTGCAGGCTCAC-1	diploid
PAAD_GSE154778.Rdata_T10_CACAAACGTTTGGGCC-1	diploid
PAAD_GSE154778.Rdata_T10_CACACAAAGCACACAG-1	diploid
PAAD_GSE154778.Rdata_T10_CACACCTAGCTAGTTC-1	diploid
PAAD_GSE154778.Rdata_T10_CACACCTTCGGATGTT-1	diploid
PAAD_GSE154778.Rdata_T10_CACACTCCAAATACAG-1	diploid
PAAD_GSE154778.Rdata_T10_CACACTCGTACCGCTG-1	diploid
PAAD_GSE154778.Rdata_T10_CACAGGCTCCGAATGT-1	diploid
PAAD_GSE154778.Rdata_T10_CACAGTAAGCAATATG-1	diploid
PAAD_GSE154778.Rdata_T10_CACAGTACAACTGCGC-1	diploid
PAAD_GSE154778.Rdata_T10_CACATAGCAACGCACC-1	diploid
PAAD_GSE154778.Rdata_T10_CACATAGCATAGACTC-1	diploid
PAAD_GSE154778.Rdata_T10_CACATAGCATTGGGCC-1	diploid
PAAD_GSE154778.Rdata_T10_CACATAGTCCAAACTG-1	diploid
PAAD_GSE154778.Rdata_T10_CACATTTCAGACGCTC-1	diploid
PAAD_GSE154778.Rdata_T10_CACATTTGTGCCTGTG-1	diploid
PAAD_GSE154778.Rdata_T10_CACCACTCATTGTGCA-1	diploid
PAAD_GSE154778.Rdata_T10_CACCACTTCACATGCA-1	diploid
PAAD_GSE154778.Rdata_T10_CACCAGGAGCCGCCTA-1	diploid
PAAD_GSE154778.Rdata_T10_CACCAGGCAAACCTAC-1	diploid
PAAD_GSE154778.Rdata_T10_CACCAGGCACGCGAAA-1	diploid
PAAD_GSE154778.Rdata_T10_CACCAGGTCATAACCG-1	diploid
PAAD_GSE154778.Rdata_T10_CACCTTGTCAGAGACG-1	diploid
PAAD_GSE154778.Rdata_T10_CACTCCACATGCCCGA-1	diploid
PAAD_GSE154778.Rdata_T10_CAGAATCTCAGTCCCT-1	diploid
PAAD_GSE154778.Rdata_T10_CAGAGAGGTTAGATGA-1	diploid
PAAD_GSE154778.Rdata_T10_CAGATCACACCTCGTT-1	diploid
PAAD_GSE154778.Rdata_T10_CAGATCACATTTGCCC-1	diploid
PAAD_GSE154778.Rdata_T10_CAGATCATCAGCTTAG-1	diploid
PAAD_GSE154778.Rdata_T10_CAGCAGCAGACCTAGG-1	diploid
PAAD_GSE154778.Rdata_T10_CAGCATACAGACGTAG-1	diploid
PAAD_GSE154778.Rdata_T10_CAGCATAGTGAGGGTT-1	diploid
PAAD_GSE154778.Rdata_T10_CAGCCGAAGAGTAATC-1	diploid
PAAD_GSE154778.Rdata_T10_CAGCGACTCAGCATGT-1	diploid
PAAD_GSE154778.Rdata_T10_CAGCTGGAGGATTCGG-1	diploid
PAAD_GSE154778.Rdata_T10_CAGCTGGGTGAGTATA-1	diploid
PAAD_GSE154778.Rdata_T10_CAGGTGCAGGCGATAC-1	diploid
PAAD_GSE154778.Rdata_T10_CAGGTGCAGTGAACAT-1	diploid
PAAD_GSE154778.Rdata_T10_CAGGTGCCATTTCAGG-1	diploid
PAAD_GSE154778.Rdata_T10_CAGTAACGTGAGTGAC-1	diploid
PAAD_GSE154778.Rdata_T10_CAGTCCTAGGGATCTG-1	diploid
PAAD_GSE154778.Rdata_T10_CATATGGTCGTTGACA-1	diploid
PAAD_GSE154778.Rdata_T10_CATATTCAGGCATGTG-1	diploid
PAAD_GSE154778.Rdata_T10_CATATTCGTAGCGTCC-1	diploid
PAAD_GSE154778.Rdata_T10_CATATTCGTTGTACAC-1	diploid
PAAD_GSE154778.Rdata_T10_CATATTCTCAGTCAGT-1	diploid
PAAD_GSE154778.Rdata_T10_CATATTCTCATAGCAC-1	diploid
PAAD_GSE154778.Rdata_T10_CATCAAGAGCGAGAAA-1	diploid
PAAD_GSE154778.Rdata_T10_CATCAGAAGGAACTGC-1	diploid
PAAD_GSE154778.Rdata_T10_CATCAGACACCCATGG-1	diploid
PAAD_GSE154778.Rdata_T10_CATCAGACATTCACTT-1	diploid
PAAD_GSE154778.Rdata_T10_CATCCACCATGCTAGT-1	diploid
PAAD_GSE154778.Rdata_T10_CATCCACGTCTAAACC-1	diploid
PAAD_GSE154778.Rdata_T10_CATCCACTCGGCTTGG-1	diploid
PAAD_GSE154778.Rdata_T10_CATCCACTCTTGCATT-1	diploid
PAAD_GSE154778.Rdata_T10_CATCGAACAAGACACG-1	diploid
PAAD_GSE154778.Rdata_T10_CATCGAACACGGTTTA-1	diploid
PAAD_GSE154778.Rdata_T10_CATCGGGCACAGATTC-1	diploid
PAAD_GSE154778.Rdata_T10_CATCGGGGTGAGCGAT-1	diploid
PAAD_GSE154778.Rdata_T10_CATGACAAGCAGGTCA-1	diploid
PAAD_GSE154778.Rdata_T10_CATGACAAGGCTAGAC-1	diploid
PAAD_GSE154778.Rdata_T10_CATGACAGTCAAACTC-1	diploid
PAAD_GSE154778.Rdata_T10_CATGCCTAGCTGGAAC-1	diploid
PAAD_GSE154778.Rdata_T10_CATGCCTCACGGTTTA-1	diploid
PAAD_GSE154778.Rdata_T10_CATGCCTGTTTACTCT-1	diploid
PAAD_GSE154778.Rdata_T10_CATGGCGAGAGCCCAA-1	diploid
PAAD_GSE154778.Rdata_T10_CATGGCGGTTCCACTC-1	diploid
PAAD_GSE154778.Rdata_T10_CATGGCGTCACGATGT-1	diploid
PAAD_GSE154778.Rdata_T10_CATTATCTCTTCGAGA-1	diploid
PAAD_GSE154778.Rdata_T10_CATTCGCGTCTCAACA-1	diploid
PAAD_GSE154778.Rdata_T10_CCAATCCTCAAACCGT-1	diploid
PAAD_GSE154778.Rdata_T10_CCACCTACACAAGACG-1	diploid
PAAD_GSE154778.Rdata_T10_CCACGGACACGGCTAC-1	diploid
PAAD_GSE154778.Rdata_T10_CCACGGACATCGATTG-1	diploid
PAAD_GSE154778.Rdata_T10_CCACTACAGTAATCCC-1	diploid
PAAD_GSE154778.Rdata_T10_CCACTACTCTCTAGGA-1	diploid
PAAD_GSE154778.Rdata_T10_CCAGCGAAGAAGATTC-1	diploid
PAAD_GSE154778.Rdata_T10_CCAGCGAAGCCACGTC-1	diploid
PAAD_GSE154778.Rdata_T10_CCAGCGACAGGATCGA-1	diploid
PAAD_GSE154778.Rdata_T10_CCAGCGAGTCACTGGC-1	diploid
PAAD_GSE154778.Rdata_T10_CCATGTCGTTTGCATG-1	diploid
PAAD_GSE154778.Rdata_T10_CCATTCGCAGTTAACC-1	diploid
PAAD_GSE154778.Rdata_T10_CCATTCGGTGAGGCTA-1	diploid
PAAD_GSE154778.Rdata_T10_CCCAGTTTCAAACCGT-1	diploid
PAAD_GSE154778.Rdata_T10_CCCATACAGTAGCCGA-1	diploid
PAAD_GSE154778.Rdata_T10_CCCATACGTTTGACTG-1	diploid
PAAD_GSE154778.Rdata_T10_CCCTCCTCACCACCAG-1	diploid
PAAD_GSE154778.Rdata_T10_CCCTCCTCAGTCAGAG-1	diploid
PAAD_GSE154778.Rdata_T10_CCCTCCTGTAAGCACG-1	diploid
PAAD_GSE154778.Rdata_T10_CCGGGATAGGCCGAAT-1	diploid
PAAD_GSE154778.Rdata_T10_CCGGGATCACAACGTT-1	diploid
PAAD_GSE154778.Rdata_T10_CCGGGATTCAGCATGT-1	diploid
PAAD_GSE154778.Rdata_T10_CCGGGATTCCTAAGTG-1	diploid
PAAD_GSE154778.Rdata_T10_CCGGTAGAGATGAGAG-1	diploid
PAAD_GSE154778.Rdata_T10_CCGGTAGCACACATGT-1	diploid
PAAD_GSE154778.Rdata_T10_CCGGTAGCACCATGTA-1	diploid
PAAD_GSE154778.Rdata_T10_CCGGTAGCATGCTGGC-1	diploid
PAAD_GSE154778.Rdata_T10_CCGGTAGTCCACGTTC-1	diploid
PAAD_GSE154778.Rdata_T10_CCGTACTAGACTTTCG-1	diploid
PAAD_GSE154778.Rdata_T10_CCGTACTGTCCTCTTG-1	diploid
PAAD_GSE154778.Rdata_T10_CCGTACTTCTACCTGC-1	diploid
PAAD_GSE154778.Rdata_T10_CCGTGGACAGACGCAA-1	diploid
PAAD_GSE154778.Rdata_T10_CCGTGGACAGGTCGTC-1	diploid
PAAD_GSE154778.Rdata_T10_CCGTGGAGTCTTCAAG-1	diploid
PAAD_GSE154778.Rdata_T10_CCGTGGATCTGTCCGT-1	diploid
PAAD_GSE154778.Rdata_T10_CCGTTCACACACCGAC-1	diploid
PAAD_GSE154778.Rdata_T10_CCTAAAGTCGTCACGG-1	diploid
PAAD_GSE154778.Rdata_T10_CCTACACAGAATCTCC-1	diploid
PAAD_GSE154778.Rdata_T10_CCTACACAGTAAGTAC-1	diploid
PAAD_GSE154778.Rdata_T10_CCTACACGTTGGACCC-1	diploid
PAAD_GSE154778.Rdata_T10_CCTACACTCCTGTACC-1	diploid
PAAD_GSE154778.Rdata_T10_CCTAGCTAGAATGTGT-1	diploid
PAAD_GSE154778.Rdata_T10_CCTAGCTAGTCCCACG-1	diploid
PAAD_GSE154778.Rdata_T10_CCTAGCTGTTTGACTG-1	diploid
PAAD_GSE154778.Rdata_T10_CCTATTAAGACGCAAC-1	diploid
PAAD_GSE154778.Rdata_T10_CCTATTAAGACTAGGC-1	diploid
PAAD_GSE154778.Rdata_T10_CCTATTAGTGGCGAAT-1	diploid
PAAD_GSE154778.Rdata_T10_CCTATTATCAAGAAGT-1	diploid
PAAD_GSE154778.Rdata_T10_CCTCAGTTCTGCGGCA-1	diploid
PAAD_GSE154778.Rdata_T10_CCTCTGATCTGTCTCG-1	diploid
PAAD_GSE154778.Rdata_T10_CCTTCCCAGGATGCGT-1	diploid
PAAD_GSE154778.Rdata_T10_CCTTCGAAGCGTTGCC-1	diploid
PAAD_GSE154778.Rdata_T10_CCTTCGAAGGGTCGAT-1	diploid
PAAD_GSE154778.Rdata_T10_CCTTCGACAGATGGCA-1	diploid
PAAD_GSE154778.Rdata_T10_CCTTTCTCAGTAGAGC-1	diploid
PAAD_GSE154778.Rdata_T10_CGAACATTCTGGAGCC-1	diploid
PAAD_GSE154778.Rdata_T10_CGAATGTCAGTCGTGC-1	diploid
PAAD_GSE154778.Rdata_T10_CGAATGTTCAGATAAG-1	diploid
PAAD_GSE154778.Rdata_T10_CGAATGTTCGGATGGA-1	diploid
PAAD_GSE154778.Rdata_T10_CGAATGTTCTGTCTCG-1	diploid
PAAD_GSE154778.Rdata_T10_CGACCTTTCCGCTGTT-1	diploid
PAAD_GSE154778.Rdata_T10_CGACTTCGTCTCCACT-1	diploid
PAAD_GSE154778.Rdata_T10_CGACTTCTCTCACATT-1	diploid
PAAD_GSE154778.Rdata_T10_CGAGCACCACGCGAAA-1	diploid
PAAD_GSE154778.Rdata_T10_CGAGCACGTAGCGATG-1	diploid
PAAD_GSE154778.Rdata_T10_CGAGCCAGTCAGTGGA-1	diploid
PAAD_GSE154778.Rdata_T10_CGAGCCAGTCTCCACT-1	diploid
PAAD_GSE154778.Rdata_T10_CGATCGGGTCGAAAGC-1	diploid
PAAD_GSE154778.Rdata_T10_CGATGGCCAGCCTTTC-1	diploid
PAAD_GSE154778.Rdata_T10_CGATGGCTCACAGTAC-1	diploid
PAAD_GSE154778.Rdata_T10_CGATGGCTCTAACTGG-1	diploid
PAAD_GSE154778.Rdata_T10_CGATGGCTCTCCAACC-1	diploid
PAAD_GSE154778.Rdata_T10_CGATGGCTCTGAAAGA-1	diploid
PAAD_GSE154778.Rdata_T10_CGATTGAAGACATAAC-1	diploid
PAAD_GSE154778.Rdata_T10_CGATTGAAGGGATGGG-1	diploid
PAAD_GSE154778.Rdata_T10_CGATTGAAGGGTGTGT-1	diploid
PAAD_GSE154778.Rdata_T10_CGATTGACACCAACCG-1	diploid
PAAD_GSE154778.Rdata_T10_CGCCAAGAGCTAGTCT-1	diploid
PAAD_GSE154778.Rdata_T10_CGCCAAGCAAAGGCGT-1	diploid
PAAD_GSE154778.Rdata_T10_CGCCAAGTCTCTGCTG-1	diploid
PAAD_GSE154778.Rdata_T10_CGCGGTAGTAGAGCTG-1	diploid
PAAD_GSE154778.Rdata_T10_CGCGTTTAGCTTATCG-1	diploid
PAAD_GSE154778.Rdata_T10_CGCGTTTAGTAATCCC-1	diploid
PAAD_GSE154778.Rdata_T10_CGCGTTTTCTGCCCTA-1	diploid
PAAD_GSE154778.Rdata_T10_CGCTATCAGCTAGTCT-1	diploid
PAAD_GSE154778.Rdata_T10_CGCTGGAGTCATATCG-1	diploid
PAAD_GSE154778.Rdata_T10_CGCTTCACAAGGTGTG-1	diploid
PAAD_GSE154778.Rdata_T10_CGCTTCAGTCTCATCC-1	diploid
PAAD_GSE154778.Rdata_T10_CGGACGTAGCCCGAAA-1	diploid
PAAD_GSE154778.Rdata_T10_CGGACTGCAAATACAG-1	diploid
PAAD_GSE154778.Rdata_T10_CGGACTGCATCAGTAC-1	diploid
PAAD_GSE154778.Rdata_T10_CGGACTGCATGTTGAC-1	diploid
PAAD_GSE154778.Rdata_T10_CGGAGCTGTGGGTCAA-1	diploid
PAAD_GSE154778.Rdata_T10_CGGAGCTTCTCGCTTG-1	diploid
PAAD_GSE154778.Rdata_T10_CGGAGTCTCGTAGGTT-1	diploid
PAAD_GSE154778.Rdata_T10_CGGCTAGAGGATGCGT-1	diploid
PAAD_GSE154778.Rdata_T10_CGGCTAGCACTCAGGC-1	diploid
PAAD_GSE154778.Rdata_T10_CGGCTAGCATATGGTC-1	diploid
PAAD_GSE154778.Rdata_T10_CGGCTAGGTCTCTTAT-1	diploid
PAAD_GSE154778.Rdata_T10_CGGGTCAGTCTACCTC-1	diploid
PAAD_GSE154778.Rdata_T10_CGGGTCATCTCTTGAT-1	diploid
PAAD_GSE154778.Rdata_T10_CGGTTAACAGTGAGTG-1	diploid
PAAD_GSE154778.Rdata_T10_CGTAGCGCATACTCTT-1	diploid
PAAD_GSE154778.Rdata_T10_CGTAGCGGTGTTGGGA-1	diploid
PAAD_GSE154778.Rdata_T10_CGTAGGCAGCTACCTA-1	diploid
PAAD_GSE154778.Rdata_T10_CGTAGGCGTTAGAACA-1	diploid
PAAD_GSE154778.Rdata_T10_CGTCAGGCACATAACC-1	diploid
PAAD_GSE154778.Rdata_T10_CGTCAGGCACGGCGTT-1	diploid
PAAD_GSE154778.Rdata_T10_CGTCAGGCAGAAGCAC-1	diploid
PAAD_GSE154778.Rdata_T10_CGTCTACCAAATTGCC-1	diploid
PAAD_GSE154778.Rdata_T10_CGTCTACCAAGGACTG-1	diploid
PAAD_GSE154778.Rdata_T10_CGTGAGCAGCGTAGTG-1	diploid
PAAD_GSE154778.Rdata_T10_CGTGAGCGTGCAACTT-1	diploid
PAAD_GSE154778.Rdata_T10_CGTGTCTAGGGCTCTC-1	diploid
PAAD_GSE154778.Rdata_T10_CGTGTCTAGTCCTCCT-1	diploid
PAAD_GSE154778.Rdata_T10_CGTGTCTGTTAAGGGC-1	diploid
PAAD_GSE154778.Rdata_T10_CGTTAGACAAGCCGCT-1	diploid
PAAD_GSE154778.Rdata_T10_CGTTAGATCAGAGGTG-1	diploid
PAAD_GSE154778.Rdata_T10_CGTTGGGCATTGAGCT-1	diploid
PAAD_GSE154778.Rdata_T10_CGTTGGGGTTAAGATG-1	diploid
PAAD_GSE154778.Rdata_T10_CGTTGGGTCTTCCTTC-1	diploid
PAAD_GSE154778.Rdata_T10_CTAACTTCATCCGTGG-1	diploid
PAAD_GSE154778.Rdata_T10_CTAAGACAGTGTCCCG-1	diploid
PAAD_GSE154778.Rdata_T10_CTAAGACCAATTGCTG-1	diploid
PAAD_GSE154778.Rdata_T10_CTAAGACGTCACACGC-1	diploid
PAAD_GSE154778.Rdata_T10_CTAAGACTCCGTACAA-1	diploid
PAAD_GSE154778.Rdata_T10_CTAATGGTCCAGTATG-1	diploid
PAAD_GSE154778.Rdata_T10_CTAATGGTCGACAGCC-1	diploid
PAAD_GSE154778.Rdata_T10_CTAATGGTCTTGTCAT-1	diploid
PAAD_GSE154778.Rdata_T10_CTACACCGTCGCGGTT-1	diploid
PAAD_GSE154778.Rdata_T10_CTACACCGTTATTCTC-1	diploid
PAAD_GSE154778.Rdata_T10_CTACATTGTCTCGTTC-1	diploid
PAAD_GSE154778.Rdata_T10_CTACCCAGTTAGAACA-1	diploid
PAAD_GSE154778.Rdata_T10_CTACCCATCGGCGCAT-1	diploid
PAAD_GSE154778.Rdata_T10_CTACGTCCATCAGTCA-1	diploid
PAAD_GSE154778.Rdata_T10_CTAGCCTAGAGCCTAG-1	diploid
PAAD_GSE154778.Rdata_T10_CTAGCCTAGCGATAGC-1	diploid
PAAD_GSE154778.Rdata_T10_CTAGCCTAGCGTGTCC-1	diploid
PAAD_GSE154778.Rdata_T10_CTAGCCTAGCTAGTCT-1	diploid
PAAD_GSE154778.Rdata_T10_CTAGCCTCATGTCGAT-1	diploid
PAAD_GSE154778.Rdata_T10_CTAGCCTGTTCCTCCA-1	diploid
PAAD_GSE154778.Rdata_T10_CTAGCCTTCCTCCTAG-1	diploid
PAAD_GSE154778.Rdata_T10_CTAGCCTTCGGAAACG-1	diploid
PAAD_GSE154778.Rdata_T10_CTAGTGAAGATCGATA-1	diploid
PAAD_GSE154778.Rdata_T10_CTCACACTCACAACGT-1	diploid
PAAD_GSE154778.Rdata_T10_CTCAGAAGTGATGTCT-1	diploid
PAAD_GSE154778.Rdata_T10_CTCATTAAGCGATTCT-1	diploid
PAAD_GSE154778.Rdata_T10_CTCATTAGTCTACCTC-1	diploid
PAAD_GSE154778.Rdata_T10_CTCATTATCTTTACGT-1	diploid
PAAD_GSE154778.Rdata_T10_CTCCTAGGTCGTTGTA-1	diploid
PAAD_GSE154778.Rdata_T10_CTCCTAGGTGGCGAAT-1	diploid
PAAD_GSE154778.Rdata_T10_CTCGAAACACCGATAT-1	diploid
PAAD_GSE154778.Rdata_T10_CTCGAAACAGAGCCAA-1	diploid
PAAD_GSE154778.Rdata_T10_CTCGGAGAGGATGTAT-1	diploid
PAAD_GSE154778.Rdata_T10_CTCGGGATCTGTGCAA-1	diploid
PAAD_GSE154778.Rdata_T10_CTCGTCATCCTCCTAG-1	diploid
PAAD_GSE154778.Rdata_T10_CTCTAATTCTTAGCCC-1	diploid
PAAD_GSE154778.Rdata_T10_CTCTACGGTATATGGA-1	diploid
PAAD_GSE154778.Rdata_T10_CTCTACGGTTCTGGTA-1	diploid
PAAD_GSE154778.Rdata_T10_CTGAAACAGTTGTAGA-1	diploid
PAAD_GSE154778.Rdata_T10_CTGAAGTTCCCTGACT-1	diploid
PAAD_GSE154778.Rdata_T10_CTGAAGTTCCTTTCGG-1	diploid
PAAD_GSE154778.Rdata_T10_CTGATAGAGTGGAGAA-1	diploid
PAAD_GSE154778.Rdata_T10_CTGATAGGTGGTGTAG-1	diploid
PAAD_GSE154778.Rdata_T10_CTGATAGTCACGACTA-1	diploid
PAAD_GSE154778.Rdata_T10_CTGATAGTCCTTTCTC-1	diploid
PAAD_GSE154778.Rdata_T10_CTGATCCAGGAATCGC-1	diploid
PAAD_GSE154778.Rdata_T10_CTGCTGTAGCGGATCA-1	diploid
PAAD_GSE154778.Rdata_T10_CTGCTGTCAATGAATG-1	diploid
PAAD_GSE154778.Rdata_T10_CTGCTGTCACAACGCC-1	diploid
PAAD_GSE154778.Rdata_T10_CTGCTGTTCCTAGAAC-1	diploid
PAAD_GSE154778.Rdata_T10_CTGGTCTTCAAAGTAG-1	diploid
PAAD_GSE154778.Rdata_T10_CTGTTTAGTTAAGTAG-1	diploid
PAAD_GSE154778.Rdata_T10_CTTAACTGTTATCCGA-1	diploid
PAAD_GSE154778.Rdata_T10_CTTAACTTCGTCCGTT-1	diploid
PAAD_GSE154778.Rdata_T10_CTTAGGAAGCTTATCG-1	diploid
PAAD_GSE154778.Rdata_T10_CTTCTCTCACTATCTT-1	diploid
PAAD_GSE154778.Rdata_T10_CTTCTCTCAGCGTCCA-1	diploid
PAAD_GSE154778.Rdata_T10_CTTCTCTGTCTTCAAG-1	diploid
PAAD_GSE154778.Rdata_T10_CTTGGCTCAATTCCTT-1	diploid
PAAD_GSE154778.Rdata_T10_CTTTGCGAGTACGATA-1	diploid
PAAD_GSE154778.Rdata_T10_CTTTGCGTCAGATAAG-1	diploid
PAAD_GSE154778.Rdata_T10_GAAACTCAGGTGCACA-1	diploid
PAAD_GSE154778.Rdata_T10_GAAACTCCAAGTCATC-1	diploid
PAAD_GSE154778.Rdata_T10_GAAATGAAGAAACGCC-1	diploid
PAAD_GSE154778.Rdata_T10_GAACATCAGGGTTTCT-1	diploid
PAAD_GSE154778.Rdata_T10_GAACATCTCAGTTCGA-1	diploid
PAAD_GSE154778.Rdata_T10_GAACCTAAGCTAAACA-1	diploid
PAAD_GSE154778.Rdata_T10_GAACGGAGTACTCGCG-1	diploid
PAAD_GSE154778.Rdata_T10_GAACGGAGTGATGATA-1	diploid
PAAD_GSE154778.Rdata_T10_GAACGGAGTTGAGTTC-1	diploid
PAAD_GSE154778.Rdata_T10_GAATAAGAGAAAGTGG-1	diploid
PAAD_GSE154778.Rdata_T10_GAATAAGAGTAATCCC-1	diploid
PAAD_GSE154778.Rdata_T10_GAATAAGCATGATCCA-1	diploid
PAAD_GSE154778.Rdata_T10_GAATGAAAGAATCTCC-1	diploid
PAAD_GSE154778.Rdata_T10_GAATGAACACAGACTT-1	diploid
PAAD_GSE154778.Rdata_T10_GAATGAACACCCTATC-1	diploid
PAAD_GSE154778.Rdata_T10_GAATGAAGTTATCCGA-1	diploid
PAAD_GSE154778.Rdata_T10_GAATGAATCTTGCCGT-1	diploid
PAAD_GSE154778.Rdata_T10_GACACGCAGTCTCGGC-1	diploid
PAAD_GSE154778.Rdata_T10_GACACGCTCAGAGCTT-1	diploid
PAAD_GSE154778.Rdata_T10_GACAGAGCACTTAACG-1	diploid
PAAD_GSE154778.Rdata_T10_GACCAATAGGACAGCT-1	diploid
PAAD_GSE154778.Rdata_T10_GACCTGGGTACTTAGC-1	diploid
PAAD_GSE154778.Rdata_T10_GACGCGTAGTGGGTTG-1	diploid
PAAD_GSE154778.Rdata_T10_GACGCGTTCTGTCCGT-1	diploid
PAAD_GSE154778.Rdata_T10_GACGGCTAGAGGTTAT-1	diploid
PAAD_GSE154778.Rdata_T10_GACGTGCGTAGCACGA-1	diploid
PAAD_GSE154778.Rdata_T10_GACTAACGTCCTCTTG-1	diploid
PAAD_GSE154778.Rdata_T10_GACTAACTCACGACTA-1	diploid
PAAD_GSE154778.Rdata_T10_GACTACAAGCCGCCTA-1	diploid
PAAD_GSE154778.Rdata_T10_GACTACAGTCACACGC-1	diploid
PAAD_GSE154778.Rdata_T10_GACTACAGTCTCTTAT-1	diploid
PAAD_GSE154778.Rdata_T10_GACTGCGAGCCGTCGT-1	diploid
PAAD_GSE154778.Rdata_T10_GACTGCGAGGCAGGTT-1	diploid
PAAD_GSE154778.Rdata_T10_GACTGCGCACGTCTCT-1	diploid
PAAD_GSE154778.Rdata_T10_GAGCAGAGTGCTGTAT-1	diploid
PAAD_GSE154778.Rdata_T10_GAGCAGAGTTTGACAC-1	diploid
PAAD_GSE154778.Rdata_T10_GAGGTGATCGTGGGAA-1	diploid
PAAD_GSE154778.Rdata_T10_GAGTCCGAGATACACA-1	diploid
PAAD_GSE154778.Rdata_T10_GAGTCCGGTCTACCTC-1	diploid
PAAD_GSE154778.Rdata_T10_GAGTCCGTCTTGTACT-1	diploid
PAAD_GSE154778.Rdata_T10_GATCGATGTCCGCTGA-1	diploid
PAAD_GSE154778.Rdata_T10_GATCGCGAGCTGGAAC-1	diploid
PAAD_GSE154778.Rdata_T10_GATCGCGCAATCTGCA-1	diploid
PAAD_GSE154778.Rdata_T10_GATCGCGCATATACCG-1	diploid
PAAD_GSE154778.Rdata_T10_GATCGCGTCACCGGGT-1	diploid
PAAD_GSE154778.Rdata_T10_GATCGTAAGTGGTAGC-1	diploid
PAAD_GSE154778.Rdata_T10_GATCGTAGTACTTCTT-1	diploid
PAAD_GSE154778.Rdata_T10_GATCGTATCGCCCTTA-1	diploid
PAAD_GSE154778.Rdata_T10_GATCGTATCTAACTCT-1	diploid
PAAD_GSE154778.Rdata_T10_GATCTAGCATTTGCCC-1	diploid
PAAD_GSE154778.Rdata_T10_GATGAAACAATAGCAA-1	diploid
PAAD_GSE154778.Rdata_T10_GATGAAATCTGCAGTA-1	diploid
PAAD_GSE154778.Rdata_T10_GATGAGGAGAATCTCC-1	diploid
PAAD_GSE154778.Rdata_T10_GATGAGGAGTCCGTAT-1	diploid
PAAD_GSE154778.Rdata_T10_GATGCTAAGAGTGACC-1	diploid
PAAD_GSE154778.Rdata_T10_GATTCAGTCTCCAGGG-1	diploid
PAAD_GSE154778.Rdata_T10_GCAAACTTCTCGCTTG-1	diploid
PAAD_GSE154778.Rdata_T10_GCAATCACAAGCTGTT-1	diploid
PAAD_GSE154778.Rdata_T10_GCAATCAGTCAGAATA-1	diploid
PAAD_GSE154778.Rdata_T10_GCAATCAGTTGTACAC-1	diploid
PAAD_GSE154778.Rdata_T10_GCACATAGTCACCCAG-1	diploid
PAAD_GSE154778.Rdata_T10_GCATACACAAGCTGTT-1	diploid
PAAD_GSE154778.Rdata_T10_GCATACACACTGTCGG-1	diploid
PAAD_GSE154778.Rdata_T10_GCATACAGTAGCCTAT-1	diploid
PAAD_GSE154778.Rdata_T10_GCATGCGTCAAACCGT-1	diploid
PAAD_GSE154778.Rdata_T10_GCATGCGTCAACACTG-1	diploid
PAAD_GSE154778.Rdata_T10_GCATGCGTCAATCACG-1	diploid
PAAD_GSE154778.Rdata_T10_GCATGTACATGAACCT-1	diploid
PAAD_GSE154778.Rdata_T10_GCCTCTAAGTTGCAGG-1	diploid
PAAD_GSE154778.Rdata_T10_GCCTCTAGTCGCCATG-1	diploid
PAAD_GSE154778.Rdata_T10_GCCTCTATCTGCAGTA-1	diploid
PAAD_GSE154778.Rdata_T10_GCCTCTATCTTGAGAC-1	diploid
PAAD_GSE154778.Rdata_T10_GCGAGAACAATCGGTT-1	diploid
PAAD_GSE154778.Rdata_T10_GCGAGAAGTGTAAGTA-1	diploid
PAAD_GSE154778.Rdata_T10_GCGCAACAGGAGCGTT-1	diploid
PAAD_GSE154778.Rdata_T10_GCGCAACTCCGTCAAA-1	diploid
PAAD_GSE154778.Rdata_T10_GCGCAGTCAAATTGCC-1	diploid
PAAD_GSE154778.Rdata_T10_GCGCAGTCATATGAGA-1	diploid
PAAD_GSE154778.Rdata_T10_GCGCAGTGTCAAAGAT-1	diploid
PAAD_GSE154778.Rdata_T10_GCGCAGTGTCGCGTGT-1	diploid
PAAD_GSE154778.Rdata_T10_GCGCAGTGTTCCGTCT-1	diploid
PAAD_GSE154778.Rdata_T10_GCGCGATCAGACGTAG-1	diploid
PAAD_GSE154778.Rdata_T10_GCGGGTTAGCTGCCCA-1	diploid
PAAD_GSE154778.Rdata_T10_GCTCCTAAGGAGCGTT-1	diploid
PAAD_GSE154778.Rdata_T10_GCTCCTAAGGGAGTAA-1	diploid
PAAD_GSE154778.Rdata_T10_GCTCCTAGTCGACTAT-1	diploid
PAAD_GSE154778.Rdata_T10_GCTGCAGAGACGCAAC-1	diploid
PAAD_GSE154778.Rdata_T10_GCTGCAGGTCGACTGC-1	diploid
PAAD_GSE154778.Rdata_T10_GCTGCAGGTCTTGCGG-1	diploid
PAAD_GSE154778.Rdata_T10_GCTGCAGTCGCCCTTA-1	diploid
PAAD_GSE154778.Rdata_T10_GCTGCGAGTAGCCTCG-1	diploid
PAAD_GSE154778.Rdata_T10_GCTGCTTCACTTAACG-1	diploid
PAAD_GSE154778.Rdata_T10_GCTGCTTCATACTCTT-1	diploid
PAAD_GSE154778.Rdata_T10_GCTGCTTGTATGGTTC-1	diploid
PAAD_GSE154778.Rdata_T10_GCTGGGTGTGTGGTTT-1	diploid
PAAD_GSE154778.Rdata_T10_GCTTCCAGTGACAAAT-1	diploid
PAAD_GSE154778.Rdata_T10_GCTTCCAGTTCCAACA-1	diploid
PAAD_GSE154778.Rdata_T10_GCTTGAACAGGCGATA-1	diploid
PAAD_GSE154778.Rdata_T10_GGAAAGCCAGCGTAAG-1	diploid
PAAD_GSE154778.Rdata_T10_GGAAAGCCAGTATCTG-1	diploid
PAAD_GSE154778.Rdata_T10_GGAAAGCTCTGTTTGT-1	diploid
PAAD_GSE154778.Rdata_T10_GGAATAAAGCTAGTGG-1	diploid
PAAD_GSE154778.Rdata_T10_GGAATAATCATAACCG-1	diploid
PAAD_GSE154778.Rdata_T10_GGACAAGAGCTGCAAG-1	diploid
PAAD_GSE154778.Rdata_T10_GGACAAGAGTGCTGCC-1	diploid
PAAD_GSE154778.Rdata_T10_GGACAGAAGGTGACCA-1	diploid
PAAD_GSE154778.Rdata_T10_GGACAGAGTGTGAATA-1	diploid
PAAD_GSE154778.Rdata_T10_GGACATTGTACCGGCT-1	diploid
PAAD_GSE154778.Rdata_T10_GGACGTCAGTGGGCTA-1	diploid
PAAD_GSE154778.Rdata_T10_GGACGTCCACAGCGTC-1	diploid
PAAD_GSE154778.Rdata_T10_GGAGCAAGTGCGGTAA-1	diploid
PAAD_GSE154778.Rdata_T10_GGATGTTAGCTGCGAA-1	diploid
PAAD_GSE154778.Rdata_T10_GGATGTTCATCGGACC-1	diploid
PAAD_GSE154778.Rdata_T10_GGATGTTGTTTCCACC-1	diploid
PAAD_GSE154778.Rdata_T10_GGATTACAGCGTGTCC-1	diploid
PAAD_GSE154778.Rdata_T10_GGATTACTCAACACAC-1	diploid
PAAD_GSE154778.Rdata_T10_GGATTACTCGTCCGTT-1	diploid
PAAD_GSE154778.Rdata_T10_GGCAATTAGACGCTTT-1	diploid
PAAD_GSE154778.Rdata_T10_GGCAATTCATCTATGG-1	diploid
PAAD_GSE154778.Rdata_T10_GGCAATTTCAAGATCC-1	diploid
PAAD_GSE154778.Rdata_T10_GGCCGATGTCCCGACA-1	diploid
PAAD_GSE154778.Rdata_T10_GGCGACTTCTAACCGA-1	diploid
PAAD_GSE154778.Rdata_T10_GGCGTGTAGCTAGTTC-1	diploid
PAAD_GSE154778.Rdata_T10_GGCGTGTTCAACGGCC-1	diploid
PAAD_GSE154778.Rdata_T10_GGCGTGTTCTCATTCA-1	diploid
PAAD_GSE154778.Rdata_T10_GGCTGGTCAGACAGGT-1	diploid
PAAD_GSE154778.Rdata_T10_GGCTGGTCAGGTCGTC-1	diploid
PAAD_GSE154778.Rdata_T10_GGCTGGTGTTAAGATG-1	diploid
PAAD_GSE154778.Rdata_T10_GGGAATGCAAGTAATG-1	diploid
PAAD_GSE154778.Rdata_T10_GGGACCTGTTAAGTAG-1	diploid
PAAD_GSE154778.Rdata_T10_GGGAGATAGCCACGCT-1	diploid
PAAD_GSE154778.Rdata_T10_GGGAGATAGTGTTGAA-1	diploid
PAAD_GSE154778.Rdata_T10_GGGAGATTCGCAAACT-1	diploid
PAAD_GSE154778.Rdata_T10_GGGATGAGTCTCCACT-1	diploid
PAAD_GSE154778.Rdata_T10_GGGCACTTCCACGTGG-1	diploid
PAAD_GSE154778.Rdata_T10_GGGCATCTCCAGATCA-1	diploid
PAAD_GSE154778.Rdata_T10_GGGTCTGAGATGTAAC-1	diploid
PAAD_GSE154778.Rdata_T10_GGGTCTGCATGAACCT-1	diploid
PAAD_GSE154778.Rdata_T10_GGGTCTGCATGACATC-1	diploid
PAAD_GSE154778.Rdata_T10_GGGTCTGCATTGGTAC-1	diploid
PAAD_GSE154778.Rdata_T10_GGGTTGCAGGCTCTTA-1	diploid
PAAD_GSE154778.Rdata_T10_GGGTTGCCAAACGTGG-1	diploid
PAAD_GSE154778.Rdata_T10_GGTGAAGAGATGTCGG-1	diploid
PAAD_GSE154778.Rdata_T10_GGTGAAGCACCTATCC-1	diploid
PAAD_GSE154778.Rdata_T10_GGTGCGTCATGCGCAC-1	diploid
PAAD_GSE154778.Rdata_T10_GGTGCGTTCAAACCAC-1	diploid
PAAD_GSE154778.Rdata_T10_GGTGCGTTCACAGGCC-1	diploid
PAAD_GSE154778.Rdata_T10_GTAACGTCAAGTCTAC-1	diploid
PAAD_GSE154778.Rdata_T10_GTAACTGAGTGACTCT-1	diploid
PAAD_GSE154778.Rdata_T10_GTAACTGCAATAGCGG-1	diploid
PAAD_GSE154778.Rdata_T10_GTAACTGGTGGTGTAG-1	diploid
PAAD_GSE154778.Rdata_T10_GTACTCCCAAATTGCC-1	diploid
PAAD_GSE154778.Rdata_T10_GTACTCCGTTGGACCC-1	diploid
PAAD_GSE154778.Rdata_T10_GTACTCCTCGACCAGC-1	diploid
PAAD_GSE154778.Rdata_T10_GTAGGCCGTGCACGAA-1	diploid
PAAD_GSE154778.Rdata_T10_GTAGTCATCAAACCAC-1	diploid
PAAD_GSE154778.Rdata_T10_GTATCTTCAACACGCC-1	diploid
PAAD_GSE154778.Rdata_T10_GTATCTTCATGTCTCC-1	diploid
PAAD_GSE154778.Rdata_T10_GTATCTTGTCGCGAAA-1	diploid
PAAD_GSE154778.Rdata_T10_GTATTCTCAATCGAAA-1	diploid
PAAD_GSE154778.Rdata_T10_GTATTCTTCATTGCCC-1	diploid
PAAD_GSE154778.Rdata_T10_GTATTCTTCCAATGGT-1	diploid
PAAD_GSE154778.Rdata_T10_GTCAAGTAGGGAAACA-1	diploid
PAAD_GSE154778.Rdata_T10_GTCAAGTGTACTCAAC-1	diploid
PAAD_GSE154778.Rdata_T10_GTCAAGTGTGGGTATG-1	diploid
PAAD_GSE154778.Rdata_T10_GTCAAGTGTTATGCGT-1	diploid
PAAD_GSE154778.Rdata_T10_GTCAAGTTCTTGTACT-1	diploid
PAAD_GSE154778.Rdata_T10_GTCACAAGTACGACCC-1	diploid
PAAD_GSE154778.Rdata_T10_GTCATTTTCGCGTTTC-1	diploid
PAAD_GSE154778.Rdata_T10_GTCCTCACAACTTGAC-1	diploid
PAAD_GSE154778.Rdata_T10_GTCCTCAGTGACTCAT-1	diploid
PAAD_GSE154778.Rdata_T10_GTCGGGTCAGGTGGAT-1	diploid
PAAD_GSE154778.Rdata_T10_GTCGGGTCATTCTCAT-1	diploid
PAAD_GSE154778.Rdata_T10_GTCGGGTGTAGAAGGA-1	diploid
PAAD_GSE154778.Rdata_T10_GTCGGGTTCATAACCG-1	diploid
PAAD_GSE154778.Rdata_T10_GTCGTAACACGAGAGT-1	diploid
PAAD_GSE154778.Rdata_T10_GTCGTAAGTCTCGTTC-1	diploid
PAAD_GSE154778.Rdata_T10_GTCTCGTAGGGCTTGA-1	diploid
PAAD_GSE154778.Rdata_T10_GTCTTCGTCAGCTGGC-1	diploid
PAAD_GSE154778.Rdata_T10_GTGCAGCCAAGTCTAC-1	diploid
PAAD_GSE154778.Rdata_T10_GTGCAGCCAGGTTTCA-1	diploid
PAAD_GSE154778.Rdata_T10_GTGCAGCCATCAGTCA-1	diploid
PAAD_GSE154778.Rdata_T10_GTGCATAAGCCACTAT-1	diploid
PAAD_GSE154778.Rdata_T10_GTGCATAAGTATGACA-1	diploid
PAAD_GSE154778.Rdata_T10_GTGCGGTGTCATCCCT-1	diploid
PAAD_GSE154778.Rdata_T10_GTGCGGTTCACATAGC-1	diploid
PAAD_GSE154778.Rdata_T10_GTGCGGTTCTTTACGT-1	diploid
PAAD_GSE154778.Rdata_T10_GTGCTTCAGTCAAGCG-1	diploid
PAAD_GSE154778.Rdata_T10_GTGCTTCCACATGACT-1	diploid
PAAD_GSE154778.Rdata_T10_GTGGGTCCATCTGGTA-1	diploid
PAAD_GSE154778.Rdata_T10_GTGTGCGAGTATGACA-1	diploid
PAAD_GSE154778.Rdata_T10_GTGTGCGAGTGAAGAG-1	diploid
PAAD_GSE154778.Rdata_T10_GTGTTAGGTGAGCGAT-1	diploid
PAAD_GSE154778.Rdata_T10_GTGTTAGTCAGCTCGG-1	diploid
PAAD_GSE154778.Rdata_T10_GTGTTAGTCATGTCTT-1	diploid
PAAD_GSE154778.Rdata_T10_GTTAAGCCATACTCTT-1	diploid
PAAD_GSE154778.Rdata_T10_GTTACAGAGTTCGATC-1	diploid
PAAD_GSE154778.Rdata_T10_GTTACAGTCACAATGC-1	diploid
PAAD_GSE154778.Rdata_T10_GTTCATTAGGATGGAA-1	diploid
PAAD_GSE154778.Rdata_T10_GTTCATTGTTGTCGCG-1	diploid
PAAD_GSE154778.Rdata_T10_GTTCATTTCCAACCAA-1	diploid
PAAD_GSE154778.Rdata_T10_GTTCGGGCAAGTAGTA-1	diploid
PAAD_GSE154778.Rdata_T10_GTTCGGGCAGCTTCGG-1	diploid
PAAD_GSE154778.Rdata_T10_GTTTCTAAGTGTACTC-1	diploid
PAAD_GSE154778.Rdata_T10_GTTTCTAGTCATCCCT-1	diploid
PAAD_GSE154778.Rdata_T10_GTTTCTATCTACTATC-1	diploid
PAAD_GSE154778.Rdata_T10_TAAACCGAGGGAGTAA-1	diploid
PAAD_GSE154778.Rdata_T10_TAAACCGGTAGCGATG-1	diploid
PAAD_GSE154778.Rdata_T10_TAAGAGAAGGGTATCG-1	diploid
PAAD_GSE154778.Rdata_T10_TAAGAGAGTATCACCA-1	diploid
PAAD_GSE154778.Rdata_T10_TAAGCGTGTCTCCATC-1	diploid
PAAD_GSE154778.Rdata_T10_TAAGCGTTCAGCTTAG-1	diploid
PAAD_GSE154778.Rdata_T10_TAAGCGTTCTCAAGTG-1	diploid
PAAD_GSE154778.Rdata_T10_TACACGACACACATGT-1	diploid
PAAD_GSE154778.Rdata_T10_TACACGATCATGTAGC-1	diploid
PAAD_GSE154778.Rdata_T10_TACAGTGCATATACCG-1	diploid
PAAD_GSE154778.Rdata_T10_TACAGTGTCTATGTGG-1	diploid
PAAD_GSE154778.Rdata_T10_TACCTATGTAGTACCT-1	diploid
PAAD_GSE154778.Rdata_T10_TACGGATCAATAGAGT-1	diploid
PAAD_GSE154778.Rdata_T10_TACGGATCAGACGCAA-1	diploid
PAAD_GSE154778.Rdata_T10_TACGGGCGTAAGTGTA-1	diploid
PAAD_GSE154778.Rdata_T10_TACGGTAAGGATGTAT-1	diploid
PAAD_GSE154778.Rdata_T10_TACGGTAAGGCACATG-1	diploid
PAAD_GSE154778.Rdata_T10_TACGGTAGTGTTCTTT-1	diploid
PAAD_GSE154778.Rdata_T10_TACTCATAGCAGACTG-1	diploid
PAAD_GSE154778.Rdata_T10_TACTCATCATGGTAGG-1	diploid
PAAD_GSE154778.Rdata_T10_TACTCATGTTAAGAAC-1	diploid
PAAD_GSE154778.Rdata_T10_TACTCATTCCTTGACC-1	diploid
PAAD_GSE154778.Rdata_T10_TACTTACGTAAGTTCC-1	diploid
PAAD_GSE154778.Rdata_T10_TACTTACGTATTACCG-1	diploid
PAAD_GSE154778.Rdata_T10_TAGACCAAGCGATATA-1	diploid
PAAD_GSE154778.Rdata_T10_TAGACCAAGCTGCCCA-1	diploid
PAAD_GSE154778.Rdata_T10_TAGACCATCAGCTCTC-1	diploid
PAAD_GSE154778.Rdata_T10_TAGAGCTAGTACACCT-1	diploid
PAAD_GSE154778.Rdata_T10_TAGCCGGCACAGTCGC-1	diploid
PAAD_GSE154778.Rdata_T10_TAGCCGGCATATACCG-1	diploid
PAAD_GSE154778.Rdata_T10_TAGCCGGGTCGCATAT-1	diploid
PAAD_GSE154778.Rdata_T10_TAGGCATTCTGCCAGG-1	diploid
PAAD_GSE154778.Rdata_T10_TAGTGGTAGAATCTCC-1	diploid
PAAD_GSE154778.Rdata_T10_TAGTTGGCATACGCTA-1	diploid
PAAD_GSE154778.Rdata_T10_TATCAGGAGCGTTGCC-1	diploid
PAAD_GSE154778.Rdata_T10_TATCAGGGTTCCACAA-1	diploid
PAAD_GSE154778.Rdata_T10_TATCAGGTCGTAGATC-1	diploid
PAAD_GSE154778.Rdata_T10_TATCTCAAGAATGTTG-1	diploid
PAAD_GSE154778.Rdata_T10_TATCTCACAGGACGTA-1	diploid
PAAD_GSE154778.Rdata_T10_TATGCCCCACCATCCT-1	diploid
PAAD_GSE154778.Rdata_T10_TATTACCAGATCCTGT-1	diploid
PAAD_GSE154778.Rdata_T10_TATTACCGTATATGAG-1	diploid
PAAD_GSE154778.Rdata_T10_TCAACGAAGGGTCTCC-1	diploid
PAAD_GSE154778.Rdata_T10_TCAACGATCCTTTACA-1	diploid
PAAD_GSE154778.Rdata_T10_TCACAAGAGCAGCCTC-1	diploid
PAAD_GSE154778.Rdata_T10_TCACAAGAGCGGCTTC-1	diploid
PAAD_GSE154778.Rdata_T10_TCACAAGAGGAGCGTT-1	diploid
PAAD_GSE154778.Rdata_T10_TCACAAGCAACACCCG-1	diploid
PAAD_GSE154778.Rdata_T10_TCACAAGTCGCTGATA-1	diploid
PAAD_GSE154778.Rdata_T10_TCACAAGTCTCCAGGG-1	diploid
PAAD_GSE154778.Rdata_T10_TCACGAAAGCGCTCCA-1	diploid
PAAD_GSE154778.Rdata_T10_TCACGAATCGCGTTTC-1	diploid
PAAD_GSE154778.Rdata_T10_TCAGATGGTGACGCCT-1	diploid
PAAD_GSE154778.Rdata_T10_TCAGATGTCCTAGTGA-1	diploid
PAAD_GSE154778.Rdata_T10_TCAGATGTCGTCTGAA-1	diploid
PAAD_GSE154778.Rdata_T10_TCAGCTCCACTAGTAC-1	diploid
PAAD_GSE154778.Rdata_T10_TCAGGATCACCAGGCT-1	diploid
PAAD_GSE154778.Rdata_T10_TCAGGATCACGGACAA-1	diploid
PAAD_GSE154778.Rdata_T10_TCAGGTAAGTTCGCGC-1	diploid
PAAD_GSE154778.Rdata_T10_TCAGGTAGTGGACGAT-1	diploid
PAAD_GSE154778.Rdata_T10_TCATTACCACAAGACG-1	diploid
PAAD_GSE154778.Rdata_T10_TCATTACTCTCGCATC-1	diploid
PAAD_GSE154778.Rdata_T10_TCATTTGGTCAACTGT-1	diploid
PAAD_GSE154778.Rdata_T10_TCCACACAGTACGACG-1	diploid
PAAD_GSE154778.Rdata_T10_TCCACACCACCAACCG-1	diploid
PAAD_GSE154778.Rdata_T10_TCCCGATCATCGTCGG-1	diploid
PAAD_GSE154778.Rdata_T10_TCCCGATTCTCCGGTT-1	diploid
PAAD_GSE154778.Rdata_T10_TCGAGGCTCCGAACGC-1	diploid
PAAD_GSE154778.Rdata_T10_TCGCGAGAGACAAGCC-1	diploid
PAAD_GSE154778.Rdata_T10_TCGCGAGTCTTTACGT-1	diploid
PAAD_GSE154778.Rdata_T10_TCGCGTTTCCTGCCAT-1	diploid
PAAD_GSE154778.Rdata_T10_TCGGGACCAGCATGAG-1	diploid
PAAD_GSE154778.Rdata_T10_TCGGGACGTGGCGAAT-1	diploid
PAAD_GSE154778.Rdata_T10_TCGTACCAGAAGCCCA-1	diploid
PAAD_GSE154778.Rdata_T10_TCGTACCTCTATCGCC-1	diploid
PAAD_GSE154778.Rdata_T10_TCGTAGAAGACGCAAC-1	diploid
PAAD_GSE154778.Rdata_T10_TCTATTGCAAAGGCGT-1	diploid
PAAD_GSE154778.Rdata_T10_TCTATTGTCGATCCCT-1	diploid
PAAD_GSE154778.Rdata_T10_TCTCATACAGTGGAGT-1	diploid
PAAD_GSE154778.Rdata_T10_TCTCATAGTTATGCGT-1	diploid
PAAD_GSE154778.Rdata_T10_TCTCTAAAGACTACAA-1	diploid
PAAD_GSE154778.Rdata_T10_TCTCTAAAGATGTGTA-1	diploid
PAAD_GSE154778.Rdata_T10_TCTCTAACATACAGCT-1	diploid
PAAD_GSE154778.Rdata_T10_TCTGAGAGTGAGGCTA-1	diploid
PAAD_GSE154778.Rdata_T10_TCTGGAAGTTCGCTAA-1	diploid
PAAD_GSE154778.Rdata_T10_TCTGGAATCGTTTAGG-1	diploid
PAAD_GSE154778.Rdata_T10_TCTTCGGAGTTTCCTT-1	diploid
PAAD_GSE154778.Rdata_T10_TCTTCGGGTACAGACG-1	diploid
PAAD_GSE154778.Rdata_T10_TCTTCGGGTCTCTTAT-1	diploid
PAAD_GSE154778.Rdata_T10_TCTTTCCCAAGCGCTC-1	diploid
PAAD_GSE154778.Rdata_T10_TCTTTCCTCAAACAAG-1	diploid
PAAD_GSE154778.Rdata_T10_TGAAAGAGTCTAAACC-1	diploid
PAAD_GSE154778.Rdata_T10_TGACGGCAGCTAACTC-1	diploid
PAAD_GSE154778.Rdata_T10_TGACTAGAGAGAGCTC-1	diploid
PAAD_GSE154778.Rdata_T10_TGACTAGTCTGATACG-1	diploid
PAAD_GSE154778.Rdata_T10_TGACTTTCATGACATC-1	diploid
PAAD_GSE154778.Rdata_T10_TGAGAGGGTAATTGGA-1	diploid
PAAD_GSE154778.Rdata_T10_TGAGCATAGAAGGCCT-1	diploid
PAAD_GSE154778.Rdata_T10_TGAGCATGTGCAGACA-1	diploid
PAAD_GSE154778.Rdata_T10_TGAGCCGCAACAACCT-1	diploid
PAAD_GSE154778.Rdata_T10_TGAGCCGGTTCACCTC-1	diploid
PAAD_GSE154778.Rdata_T10_TGAGCCGTCACTTATC-1	diploid
PAAD_GSE154778.Rdata_T10_TGAGCCGTCAGTCCCT-1	diploid
PAAD_GSE154778.Rdata_T10_TGAGGGAAGAGACGAA-1	diploid
PAAD_GSE154778.Rdata_T10_TGAGGGACAGACGTAG-1	diploid
PAAD_GSE154778.Rdata_T10_TGAGGGACAGTAAGAT-1	diploid
PAAD_GSE154778.Rdata_T10_TGAGGGAGTGAACCTT-1	diploid
PAAD_GSE154778.Rdata_T10_TGAGGGATCATTGCCC-1	diploid
PAAD_GSE154778.Rdata_T10_TGAGGGATCGCACTCT-1	diploid
PAAD_GSE154778.Rdata_T10_TGATTTCAGCTACCTA-1	diploid
PAAD_GSE154778.Rdata_T10_TGATTTCAGCTATGCT-1	diploid
PAAD_GSE154778.Rdata_T10_TGATTTCAGGTGTGGT-1	diploid
PAAD_GSE154778.Rdata_T10_TGATTTCAGTCCTCCT-1	diploid
PAAD_GSE154778.Rdata_T10_TGATTTCTCACAATGC-1	diploid
PAAD_GSE154778.Rdata_T10_TGCCAAACATAAGACA-1	diploid
PAAD_GSE154778.Rdata_T10_TGCCAAATCGATAGAA-1	diploid
PAAD_GSE154778.Rdata_T10_TGCCAAATCTGGTATG-1	diploid
PAAD_GSE154778.Rdata_T10_TGCCCATAGCGTAGTG-1	diploid
PAAD_GSE154778.Rdata_T10_TGCCCATCAGGTCGTC-1	diploid
PAAD_GSE154778.Rdata_T10_TGCCCTACACGGTAGA-1	diploid
PAAD_GSE154778.Rdata_T10_TGCCCTAGTCTGATCA-1	diploid
PAAD_GSE154778.Rdata_T10_TGCGCAGTCAGCCTAA-1	diploid
PAAD_GSE154778.Rdata_T10_TGCGTGGAGAACTCGG-1	diploid
PAAD_GSE154778.Rdata_T10_TGCGTGGGTTCCACAA-1	diploid
PAAD_GSE154778.Rdata_T10_TGCTACCAGTGCGATG-1	diploid
PAAD_GSE154778.Rdata_T10_TGCTGCTAGTATGACA-1	diploid
PAAD_GSE154778.Rdata_T10_TGGACGCTCCGTAGGC-1	diploid
PAAD_GSE154778.Rdata_T10_TGGCGCACACCAGCAC-1	diploid
PAAD_GSE154778.Rdata_T10_TGGCGCACAGTTCCCT-1	diploid
PAAD_GSE154778.Rdata_T10_TGGCGCAGTGCGATAG-1	diploid
PAAD_GSE154778.Rdata_T10_TGGCTGGAGTTCGATC-1	diploid
PAAD_GSE154778.Rdata_T10_TGGCTGGCACCTCGTT-1	diploid
PAAD_GSE154778.Rdata_T10_TGGCTGGGTAAGTGTA-1	diploid
PAAD_GSE154778.Rdata_T10_TGGGAAGTCGTGGACC-1	diploid
PAAD_GSE154778.Rdata_T10_TGGGCGTGTCCCTACT-1	diploid
PAAD_GSE154778.Rdata_T10_TGGTTAGAGCTTCGCG-1	diploid
PAAD_GSE154778.Rdata_T10_TGTATTCAGGAATTAC-1	diploid
PAAD_GSE154778.Rdata_T10_TGTATTCCAAGGTTCT-1	diploid
PAAD_GSE154778.Rdata_T10_TGTATTCCAATGACCT-1	diploid
PAAD_GSE154778.Rdata_T10_TGTCCCATCTTGTATC-1	diploid
PAAD_GSE154778.Rdata_T10_TGTGGTACACATTAGC-1	diploid
PAAD_GSE154778.Rdata_T10_TGTGGTAGTCGGCATC-1	diploid
PAAD_GSE154778.Rdata_T10_TGTGGTAGTCTTGTCC-1	diploid
PAAD_GSE154778.Rdata_T10_TGTGTTTAGTCCCACG-1	diploid
PAAD_GSE154778.Rdata_T10_TGTTCCGAGCTAACTC-1	diploid
PAAD_GSE154778.Rdata_T10_TTAACTCAGACGCACA-1	diploid
PAAD_GSE154778.Rdata_T10_TTAACTCGTAATCGTC-1	diploid
PAAD_GSE154778.Rdata_T10_TTAACTCTCGTAGATC-1	diploid
PAAD_GSE154778.Rdata_T10_TTAGGCACAAGACGTG-1	diploid
PAAD_GSE154778.Rdata_T10_TTAGGCAGTGTTTGGT-1	diploid
PAAD_GSE154778.Rdata_T10_TTATGCTCAGGATCGA-1	diploid
PAAD_GSE154778.Rdata_T10_TTATGCTGTCAATACC-1	diploid
PAAD_GSE154778.Rdata_T10_TTATGCTGTGCACCAC-1	diploid
PAAD_GSE154778.Rdata_T10_TTCCCAGAGCTGCCCA-1	diploid
PAAD_GSE154778.Rdata_T10_TTCCCAGGTCGCATCG-1	diploid
PAAD_GSE154778.Rdata_T10_TTCCCAGTCATCGATG-1	diploid
PAAD_GSE154778.Rdata_T10_TTCCCAGTCCGAGCCA-1	diploid
PAAD_GSE154778.Rdata_T10_TTCCCAGTCCGCTGTT-1	diploid
PAAD_GSE154778.Rdata_T10_TTCGAAGTCGGGAGTA-1	diploid
PAAD_GSE154778.Rdata_T10_TTCGGTCAGCCTTGAT-1	diploid
PAAD_GSE154778.Rdata_T10_TTCGGTCGTTGCCTCT-1	diploid
PAAD_GSE154778.Rdata_T10_TTCTCAAAGGTAAACT-1	diploid
PAAD_GSE154778.Rdata_T10_TTCTCAACATTTCAGG-1	diploid
PAAD_GSE154778.Rdata_T10_TTCTCAATCCAAATGC-1	diploid
PAAD_GSE154778.Rdata_T10_TTCTCCTGTCCGTCAG-1	diploid
PAAD_GSE154778.Rdata_T10_TTCTCCTTCCAACCAA-1	diploid
PAAD_GSE154778.Rdata_T10_TTCTTAGCAATGAATG-1	diploid
PAAD_GSE154778.Rdata_T10_TTCTTAGGTGCCTGGT-1	diploid
PAAD_GSE154778.Rdata_T10_TTGAACGAGCTGCCCA-1	diploid
PAAD_GSE154778.Rdata_T10_TTGAACGAGGCGATAC-1	diploid
PAAD_GSE154778.Rdata_T10_TTGACTTAGACTAAGT-1	diploid
PAAD_GSE154778.Rdata_T10_TTGACTTCAAGTTCTG-1	diploid
PAAD_GSE154778.Rdata_T10_TTGACTTCACCATCCT-1	diploid
PAAD_GSE154778.Rdata_T10_TTGACTTGTACATCCA-1	diploid
PAAD_GSE154778.Rdata_T10_TTGACTTGTCCGACGT-1	diploid
PAAD_GSE154778.Rdata_T10_TTGACTTGTGTAAGTA-1	diploid
PAAD_GSE154778.Rdata_T10_TTGCCGTAGCTGCCCA-1	diploid
PAAD_GSE154778.Rdata_T10_TTGCGTCCAGGATTGG-1	diploid
PAAD_GSE154778.Rdata_T10_TTGCGTCCATGGAATA-1	diploid
PAAD_GSE154778.Rdata_T10_TTGCGTCGTTCCAACA-1	diploid
PAAD_GSE154778.Rdata_T10_TTGCGTCTCGATGAGG-1	diploid
PAAD_GSE154778.Rdata_T10_TTGCGTCTCTGGTGTA-1	diploid
PAAD_GSE154778.Rdata_T10_TTGGAACCAATACGCT-1	diploid
PAAD_GSE154778.Rdata_T10_TTGGAACCACCGGAAA-1	diploid
PAAD_GSE154778.Rdata_T10_TTGGAACCAGGCAGTA-1	diploid
PAAD_GSE154778.Rdata_T10_TTGTAGGTCACTTCAT-1	diploid
PAAD_GSE154778.Rdata_T10_TTTACTGAGTACGCGA-1	diploid
PAAD_GSE154778.Rdata_T10_TTTACTGTCAAGCCTA-1	diploid
PAAD_GSE154778.Rdata_T10_TTTACTGTCCTAAGTG-1	diploid
PAAD_GSE154778.Rdata_T10_TTTACTGTCGGCGCAT-1	diploid
PAAD_GSE154778.Rdata_T10_TTTCCTCAGTTCGCGC-1	diploid
PAAD_GSE154778.Rdata_T10_TTTCCTCGTACAGTGG-1	diploid
PAAD_GSE154778.Rdata_T10_TTTCCTCTCTGCCAGG-1	diploid
PAAD_GSE154778.Rdata_T10_TTTGCGCAGTGGTAGC-1	diploid
PAAD_GSE154778.Rdata_T10_TTTGGTTAGAGACTAT-1	diploid
PAAD_GSE154778.Rdata_T10_TTTGTCAGTTAGTGGG-1	diploid
PAAD_GSE154778.Rdata_T10_TTTGTCAGTTGATTGC-1	diploid
PAAD_GSE154778.Rdata_T10_TTTGTCATCACTGGGC-1	diploid
PAAD_GSE154778.Rdata_T10_TTTGTCATCCGTTGTC-1	diploid
PAAD_GSE154778.Rdata_T2_AAACCTGAGTGAATTG-1	diploid
PAAD_GSE154778.Rdata_T2_AAAGATGCATGCGCAC-1	diploid
PAAD_GSE154778.Rdata_T2_AAAGCAAGTGATGCCC-1	diploid
PAAD_GSE154778.Rdata_T2_AAATGCCAGTGTTGAA-1	diploid
PAAD_GSE154778.Rdata_T2_AACACGTGTCGGCATC-1	diploid
PAAD_GSE154778.Rdata_T2_AACCATGAGCTACCTA-1	diploid
PAAD_GSE154778.Rdata_T2_AACCGCGGTAGAAGGA-1	diploid
PAAD_GSE154778.Rdata_T2_AACTCAGAGTGTACTC-1	diploid
PAAD_GSE154778.Rdata_T2_AACTCAGCATTGAGCT-1	diploid
PAAD_GSE154778.Rdata_T2_AACTCCCTCCCTGACT-1	diploid
PAAD_GSE154778.Rdata_T2_AAGACCTTCTGGTATG-1	diploid
PAAD_GSE154778.Rdata_T2_AAGCCGCCAGACAAAT-1	diploid
PAAD_GSE154778.Rdata_T2_AAGGAGCAGACAGGCT-1	diploid
PAAD_GSE154778.Rdata_T2_AAGGAGCGTTCCGGCA-1	diploid
PAAD_GSE154778.Rdata_T2_AAGGAGCTCACTCTTA-1	diploid
PAAD_GSE154778.Rdata_T2_AAGGCAGAGTTGAGTA-1	diploid
PAAD_GSE154778.Rdata_T2_AAGGCAGAGTTTCCTT-1	diploid
PAAD_GSE154778.Rdata_T2_AAGTCTGCATCCTAGA-1	diploid
PAAD_GSE154778.Rdata_T2_AAGTCTGTCTTTACAC-1	diploid
PAAD_GSE154778.Rdata_T2_AATCGGTCATGCCCGA-1	diploid
PAAD_GSE154778.Rdata_T2_ACACCCTAGGAATGGA-1	diploid
PAAD_GSE154778.Rdata_T2_ACACCGGAGTGAACAT-1	diploid
PAAD_GSE154778.Rdata_T2_ACACTGAAGAAAGTGG-1	diploid
PAAD_GSE154778.Rdata_T2_ACACTGATCACAGTAC-1	diploid
PAAD_GSE154778.Rdata_T2_ACAGCCGCATGGTCAT-1	diploid
PAAD_GSE154778.Rdata_T2_ACAGCTAGTCTAGTCA-1	diploid
PAAD_GSE154778.Rdata_T2_ACGGAGAGTCCCTTGT-1	diploid
PAAD_GSE154778.Rdata_T2_ACGGGTCTCAGATAAG-1	diploid
PAAD_GSE154778.Rdata_T2_ACGTCAATCCTCATTA-1	diploid
PAAD_GSE154778.Rdata_T2_ACTGAACCATCCGGGT-1	diploid
PAAD_GSE154778.Rdata_T2_ACTGCTCGTACGCTGC-1	diploid
PAAD_GSE154778.Rdata_T2_ACTGCTCTCGGTGTTA-1	diploid
PAAD_GSE154778.Rdata_T2_ACTTACTAGCGTGAAC-1	diploid
PAAD_GSE154778.Rdata_T2_AGAGCTTTCTTTAGGG-1	diploid
PAAD_GSE154778.Rdata_T2_AGAGTGGTCACTTATC-1	diploid
PAAD_GSE154778.Rdata_T2_AGATTGCCACACGCTG-1	diploid
PAAD_GSE154778.Rdata_T2_AGCAGCCTCTCTTATG-1	diploid
PAAD_GSE154778.Rdata_T2_AGCAGCCTCTGTCTCG-1	diploid
PAAD_GSE154778.Rdata_T2_AGCATACGTTGCCTCT-1	diploid
PAAD_GSE154778.Rdata_T2_AGCCTAAAGCCTTGAT-1	diploid
PAAD_GSE154778.Rdata_T2_AGCCTAATCCAGATCA-1	diploid
PAAD_GSE154778.Rdata_T2_AGCCTAATCTTCATGT-1	diploid
PAAD_GSE154778.Rdata_T2_AGCGGTCAGTGCGTGA-1	diploid
PAAD_GSE154778.Rdata_T2_AGCGTATAGGCTCAGA-1	diploid
PAAD_GSE154778.Rdata_T2_AGCTTGAAGGCAAAGA-1	diploid
PAAD_GSE154778.Rdata_T2_AGGCCACGTGCATCTA-1	diploid
PAAD_GSE154778.Rdata_T2_AGGCCGTGTACCGCTG-1	diploid
PAAD_GSE154778.Rdata_T2_AGGCCGTTCATTGCCC-1	diploid
PAAD_GSE154778.Rdata_T2_AGGGTGACAGCCTATA-1	diploid
PAAD_GSE154778.Rdata_T2_AGGTCATTCACGAAGG-1	diploid
PAAD_GSE154778.Rdata_T2_AGTAGTCGTTGAGGTG-1	diploid
PAAD_GSE154778.Rdata_T2_AGTCTTTGTCAGGACA-1	diploid
PAAD_GSE154778.Rdata_T2_AGTGAGGCACATGGGA-1	diploid
PAAD_GSE154778.Rdata_T2_AGTGAGGCACGGATAG-1	diploid
PAAD_GSE154778.Rdata_T2_AGTGGGACACCCAGTG-1	diploid
PAAD_GSE154778.Rdata_T2_AGTGGGAGTACAAGTA-1	diploid
PAAD_GSE154778.Rdata_T2_AGTGTCATCTCGTTTA-1	diploid
PAAD_GSE154778.Rdata_T2_ATAACGCCACGAGAGT-1	diploid
PAAD_GSE154778.Rdata_T2_ATAGACCTCCTTGCCA-1	diploid
PAAD_GSE154778.Rdata_T2_ATCACGATCGGCTACG-1	diploid
PAAD_GSE154778.Rdata_T2_ATCTACTTCAACGGGA-1	diploid
PAAD_GSE154778.Rdata_T2_ATCTGCCGTCCCTTGT-1	diploid
PAAD_GSE154778.Rdata_T2_ATGAGGGGTTCCCGAG-1	diploid
PAAD_GSE154778.Rdata_T2_ATGGGAGCACATCCAA-1	diploid
PAAD_GSE154778.Rdata_T2_ATGGGAGCACCACGTG-1	diploid
PAAD_GSE154778.Rdata_T2_ATGGGAGCAGCTGCTG-1	diploid
PAAD_GSE154778.Rdata_T2_ATGGGAGGTATTACCG-1	diploid
PAAD_GSE154778.Rdata_T2_ATGGGAGTCACCTTAT-1	diploid
PAAD_GSE154778.Rdata_T2_ATGGGAGTCCTTTCTC-1	diploid
PAAD_GSE154778.Rdata_T2_ATTACTCGTTCCCGAG-1	diploid
PAAD_GSE154778.Rdata_T2_ATTACTCTCACCTCGT-1	diploid
PAAD_GSE154778.Rdata_T2_ATTACTCTCGCATGAT-1	diploid
PAAD_GSE154778.Rdata_T2_ATTATCCGTACACCGC-1	diploid
PAAD_GSE154778.Rdata_T2_ATTGGACCATGCAACT-1	diploid
PAAD_GSE154778.Rdata_T2_ATTGGTGAGGCATGTG-1	diploid
PAAD_GSE154778.Rdata_T2_CAACCTCGTCGGATCC-1	diploid
PAAD_GSE154778.Rdata_T2_CAACTAGGTGTGACCC-1	diploid
PAAD_GSE154778.Rdata_T2_CAAGAAAAGAGGTTGC-1	diploid
PAAD_GSE154778.Rdata_T2_CAAGAAACAGATCCAT-1	diploid
PAAD_GSE154778.Rdata_T2_CAAGATCGTCTTGTCC-1	diploid
PAAD_GSE154778.Rdata_T2_CACAGGCCAGCGTTCG-1	diploid
PAAD_GSE154778.Rdata_T2_CACCACTAGTCATGCT-1	diploid
PAAD_GSE154778.Rdata_T2_CACCAGGAGGCTACGA-1	diploid
PAAD_GSE154778.Rdata_T2_CACCAGGTCCGCTGTT-1	diploid
PAAD_GSE154778.Rdata_T2_CACCTTGCAATCTACG-1	diploid
PAAD_GSE154778.Rdata_T2_CACCTTGTCAAACGGG-1	diploid
PAAD_GSE154778.Rdata_T2_CACTCCATCCGCTGTT-1	diploid
PAAD_GSE154778.Rdata_T2_CAGAGAGAGGCCCTCA-1	diploid
PAAD_GSE154778.Rdata_T2_CAGATCAAGCGAAGGG-1	diploid
PAAD_GSE154778.Rdata_T2_CAGCAGCGTTCGTGAT-1	diploid
PAAD_GSE154778.Rdata_T2_CAGCATAAGCTTATCG-1	diploid
PAAD_GSE154778.Rdata_T2_CAGCGACTCAGTTGAC-1	diploid
PAAD_GSE154778.Rdata_T2_CAGTAACTCCTAGTGA-1	diploid
PAAD_GSE154778.Rdata_T2_CAGTCCTTCTTCCTTC-1	diploid
PAAD_GSE154778.Rdata_T2_CATATGGCAAAGGAAG-1	diploid
PAAD_GSE154778.Rdata_T2_CATATGGTCCCAACGG-1	diploid
PAAD_GSE154778.Rdata_T2_CATATTCCAAGTTCTG-1	diploid
PAAD_GSE154778.Rdata_T2_CATATTCCACTCGACG-1	diploid
PAAD_GSE154778.Rdata_T2_CATCAAGTCGACCAGC-1	diploid
PAAD_GSE154778.Rdata_T2_CATCAGAAGTGGTAGC-1	diploid
PAAD_GSE154778.Rdata_T2_CATCCACCACTACAGT-1	diploid
PAAD_GSE154778.Rdata_T2_CATCCACGTTGGACCC-1	diploid
PAAD_GSE154778.Rdata_T2_CATCGGGAGTGGAGAA-1	diploid
PAAD_GSE154778.Rdata_T2_CATGACAGTCAACTGT-1	diploid
PAAD_GSE154778.Rdata_T2_CATGCCTAGTACTTGC-1	diploid
PAAD_GSE154778.Rdata_T2_CATTATCAGACAGAGA-1	diploid
PAAD_GSE154778.Rdata_T2_CCACGGAAGTGGGTTG-1	diploid
PAAD_GSE154778.Rdata_T2_CCACTACGTCCAAGTT-1	diploid
PAAD_GSE154778.Rdata_T2_CCAGCGATCAGGATCT-1	diploid
PAAD_GSE154778.Rdata_T2_CCCAATCTCGAACGGA-1	diploid
PAAD_GSE154778.Rdata_T2_CCCATACCAATGGATA-1	diploid
PAAD_GSE154778.Rdata_T2_CCGGGATGTATGAATG-1	diploid
PAAD_GSE154778.Rdata_T2_CCGTACTGTGCTAGCC-1	diploid
PAAD_GSE154778.Rdata_T2_CCGTTCAGTTACCAGT-1	diploid
PAAD_GSE154778.Rdata_T2_CCTACCAAGGATTCGG-1	diploid
PAAD_GSE154778.Rdata_T2_CCTATTAGTCGGCATC-1	diploid
PAAD_GSE154778.Rdata_T2_CCTATTATCGAGCCCA-1	diploid
PAAD_GSE154778.Rdata_T2_CCTCTGAAGGACCACA-1	diploid
PAAD_GSE154778.Rdata_T2_CCTCTGAGTTAAAGAC-1	diploid
PAAD_GSE154778.Rdata_T2_CCTTACGAGTACGTAA-1	diploid
PAAD_GSE154778.Rdata_T2_CCTTCCCGTCAGAAGC-1	diploid
PAAD_GSE154778.Rdata_T2_CCTTCGAGTAGCGCTC-1	diploid
PAAD_GSE154778.Rdata_T2_CCTTTCTGTCGCGAAA-1	diploid
PAAD_GSE154778.Rdata_T2_CGAGCACAGTGGCACA-1	diploid
PAAD_GSE154778.Rdata_T2_CGATCGGGTATGCTTG-1	diploid
PAAD_GSE154778.Rdata_T2_CGATGGCAGCCTCGTG-1	diploid
PAAD_GSE154778.Rdata_T2_CGATTGAAGCTTATCG-1	diploid
PAAD_GSE154778.Rdata_T2_CGATTGAGTGATAAAC-1	diploid
PAAD_GSE154778.Rdata_T2_CGATTGAGTGCAGGTA-1	diploid
PAAD_GSE154778.Rdata_T2_CGGACGTTCCGCAAGC-1	diploid
PAAD_GSE154778.Rdata_T2_CGGAGTCTCGAGCCCA-1	diploid
PAAD_GSE154778.Rdata_T2_CGGAGTCTCTTGAGGT-1	diploid
PAAD_GSE154778.Rdata_T2_CGGGTCAAGGACACCA-1	diploid
PAAD_GSE154778.Rdata_T2_CGTAGGCGTTTAGGAA-1	diploid
PAAD_GSE154778.Rdata_T2_CGTCACTTCCATGCTC-1	diploid
PAAD_GSE154778.Rdata_T2_CGTCAGGGTCGCATAT-1	diploid
PAAD_GSE154778.Rdata_T2_CGTCTACCACCAGATT-1	diploid
PAAD_GSE154778.Rdata_T2_CGTGAGCAGTGATCGG-1	diploid
PAAD_GSE154778.Rdata_T2_CGTTAGAGTAGCGCAA-1	diploid
PAAD_GSE154778.Rdata_T2_CGTTGGGGTAGCGCTC-1	diploid
PAAD_GSE154778.Rdata_T2_CTAAGACCAGACAAGC-1	diploid
PAAD_GSE154778.Rdata_T2_CTAAGACGTTATCGGT-1	diploid
PAAD_GSE154778.Rdata_T2_CTAATGGAGCACGCCT-1	diploid
PAAD_GSE154778.Rdata_T2_CTACACCGTTATTCTC-1	diploid
PAAD_GSE154778.Rdata_T2_CTACATTGTGTGAATA-1	diploid
PAAD_GSE154778.Rdata_T2_CTACCCAGTACTTGAC-1	diploid
PAAD_GSE154778.Rdata_T2_CTAGAGTCAAGCGCTC-1	diploid
PAAD_GSE154778.Rdata_T2_CTAGCCTAGCCCTAAT-1	diploid
PAAD_GSE154778.Rdata_T2_CTAGTGACACGCGAAA-1	diploid
PAAD_GSE154778.Rdata_T2_CTAGTGATCTCGCTTG-1	diploid
PAAD_GSE154778.Rdata_T2_CTCACACTCTGAGGGA-1	diploid
PAAD_GSE154778.Rdata_T2_CTCAGAAAGAAGATTC-1	diploid
PAAD_GSE154778.Rdata_T2_CTCAGAAAGAAGGGTA-1	diploid
PAAD_GSE154778.Rdata_T2_CTCAGAATCCAGAAGG-1	diploid
PAAD_GSE154778.Rdata_T2_CTCATTAAGAATTCCC-1	diploid
PAAD_GSE154778.Rdata_T2_CTCCTAGAGTCTTGCA-1	diploid
PAAD_GSE154778.Rdata_T2_CTCCTAGGTCAATACC-1	diploid
PAAD_GSE154778.Rdata_T2_CTCCTAGGTTACGCGC-1	diploid
PAAD_GSE154778.Rdata_T2_CTCCTAGGTTTGCATG-1	diploid
PAAD_GSE154778.Rdata_T2_CTCCTAGTCCCTTGTG-1	diploid
PAAD_GSE154778.Rdata_T2_CTCCTAGTCGTACCGG-1	diploid
PAAD_GSE154778.Rdata_T2_CTCGAAAGTTGGTGGA-1	diploid
PAAD_GSE154778.Rdata_T2_CTCGGAGAGTGAAGAG-1	diploid
PAAD_GSE154778.Rdata_T2_CTCGGGAGTACTTCTT-1	diploid
PAAD_GSE154778.Rdata_T2_CTCTACGCAATCGAAA-1	diploid
PAAD_GSE154778.Rdata_T2_CTCTACGGTAAGTGTA-1	diploid
PAAD_GSE154778.Rdata_T2_CTGAAACCAGACAAAT-1	diploid
PAAD_GSE154778.Rdata_T2_CTGAAGTAGGTAGCCA-1	diploid
PAAD_GSE154778.Rdata_T2_CTGCGGAAGCCGCCTA-1	diploid
PAAD_GSE154778.Rdata_T2_CTGCGGAGTACAGTTC-1	diploid
PAAD_GSE154778.Rdata_T2_CTTAACTCAGACACTT-1	diploid
PAAD_GSE154778.Rdata_T2_CTTAACTCAGCTTCGG-1	diploid
PAAD_GSE154778.Rdata_T2_CTTACCGCAATTGCTG-1	diploid
PAAD_GSE154778.Rdata_T2_CTTAGGAGTCCGTCAG-1	diploid
PAAD_GSE154778.Rdata_T2_CTTAGGATCGTGGACC-1	diploid
PAAD_GSE154778.Rdata_T2_CTTTGCGCAATGGAAT-1	diploid
PAAD_GSE154778.Rdata_T2_GAAATGAAGAGTAATC-1	diploid
PAAD_GSE154778.Rdata_T2_GAACATCAGACTAGGC-1	diploid
PAAD_GSE154778.Rdata_T2_GAACGGAAGAGTACAT-1	diploid
PAAD_GSE154778.Rdata_T2_GACCTGGAGTACCGGA-1	diploid
PAAD_GSE154778.Rdata_T2_GACGTGCTCCGCGCAA-1	diploid
PAAD_GSE154778.Rdata_T2_GACGTTAAGATACACA-1	diploid
PAAD_GSE154778.Rdata_T2_GACTAACGTTGTCTTT-1	diploid
PAAD_GSE154778.Rdata_T2_GAGCAGATCTAACTCT-1	diploid
PAAD_GSE154778.Rdata_T2_GAGGTGAGTATAGGGC-1	diploid
PAAD_GSE154778.Rdata_T2_GATCAGTCAAGCCCAC-1	diploid
PAAD_GSE154778.Rdata_T2_GATCGCGTCAGCAACT-1	diploid
PAAD_GSE154778.Rdata_T2_GATCTAGAGCCTCGTG-1	diploid
PAAD_GSE154778.Rdata_T2_GATCTAGAGTACGCCC-1	diploid
PAAD_GSE154778.Rdata_T2_GATGAAAGTATCTGCA-1	diploid
PAAD_GSE154778.Rdata_T2_GATGAAAGTCGCATCG-1	diploid
PAAD_GSE154778.Rdata_T2_GCAATCAGTGACGGTA-1	diploid
PAAD_GSE154778.Rdata_T2_GCAATCATCGCAAGCC-1	diploid
PAAD_GSE154778.Rdata_T2_GCACTCTAGCCTTGAT-1	diploid
PAAD_GSE154778.Rdata_T2_GCACTCTGTGGCCCTA-1	diploid
PAAD_GSE154778.Rdata_T2_GCATGATCAGGCAGTA-1	diploid
PAAD_GSE154778.Rdata_T2_GCCTCTACATTGGCGC-1	diploid
PAAD_GSE154778.Rdata_T2_GCGACCAAGTGAAGTT-1	diploid
PAAD_GSE154778.Rdata_T2_GCGACCATCAAAGACA-1	diploid
PAAD_GSE154778.Rdata_T2_GCGCAGTAGGCGATAC-1	diploid
PAAD_GSE154778.Rdata_T2_GCGCGATCAAGACACG-1	diploid
PAAD_GSE154778.Rdata_T2_GCTGCGATCACGAAGG-1	diploid
PAAD_GSE154778.Rdata_T2_GCTGGGTTCGTGGACC-1	diploid
PAAD_GSE154778.Rdata_T2_GCTTCCACATGGGACA-1	diploid
PAAD_GSE154778.Rdata_T2_GCTTGAATCCTCCTAG-1	diploid
PAAD_GSE154778.Rdata_T2_GCTTGAATCGGGAGTA-1	diploid
PAAD_GSE154778.Rdata_T2_GGAACTTCAATGTTGC-1	diploid
PAAD_GSE154778.Rdata_T2_GGAACTTCAGTAAGAT-1	diploid
PAAD_GSE154778.Rdata_T2_GGAACTTTCGGATGGA-1	diploid
PAAD_GSE154778.Rdata_T2_GGACATTGTAAGGGCT-1	diploid
PAAD_GSE154778.Rdata_T2_GGACATTTCTCTAAGG-1	diploid
PAAD_GSE154778.Rdata_T2_GGAGCAAGTGAGTGAC-1	diploid
PAAD_GSE154778.Rdata_T2_GGATTACCACCTGGTG-1	diploid
PAAD_GSE154778.Rdata_T2_GGCGACTAGAGCCCAA-1	diploid
PAAD_GSE154778.Rdata_T2_GGCGTGTCATGGTAGG-1	diploid
PAAD_GSE154778.Rdata_T2_GGCTGGTTCCGTTGTC-1	diploid
PAAD_GSE154778.Rdata_T2_GGGACCTGTAGGACAC-1	diploid
PAAD_GSE154778.Rdata_T2_GGGATGAGTAGAAGGA-1	diploid
PAAD_GSE154778.Rdata_T2_GGGATGATCACATACG-1	diploid
PAAD_GSE154778.Rdata_T2_GGTATTGCAGTAAGAT-1	diploid
PAAD_GSE154778.Rdata_T2_GGTATTGGTAGCGCAA-1	diploid
PAAD_GSE154778.Rdata_T2_GGTATTGGTGGTGTAG-1	diploid
PAAD_GSE154778.Rdata_T2_GGTGAAGGTGGGTCAA-1	diploid
PAAD_GSE154778.Rdata_T2_GTAACGTAGCTAACAA-1	diploid
PAAD_GSE154778.Rdata_T2_GTAACGTGTGCTAGCC-1	diploid
PAAD_GSE154778.Rdata_T2_GTACGTAAGGCAGTCA-1	diploid
PAAD_GSE154778.Rdata_T2_GTAGGCCAGAGCTATA-1	diploid
PAAD_GSE154778.Rdata_T2_GTATCTTTCTTGCAAG-1	diploid
PAAD_GSE154778.Rdata_T2_GTATTCTGTACCCAAT-1	diploid
PAAD_GSE154778.Rdata_T2_GTCAAGTTCCGCGTTT-1	diploid
PAAD_GSE154778.Rdata_T2_GTGGGTCAGTGTGAAT-1	diploid
PAAD_GSE154778.Rdata_T2_GTTTCTAAGGCAAAGA-1	diploid
PAAD_GSE154778.Rdata_T2_TAAACCGGTTTGTGTG-1	diploid
PAAD_GSE154778.Rdata_T2_TACAGTGGTCCAGTAT-1	diploid
PAAD_GSE154778.Rdata_T2_TACAGTGTCGCCTGAG-1	diploid
PAAD_GSE154778.Rdata_T2_TACCTATCAATGCCAT-1	diploid
PAAD_GSE154778.Rdata_T2_TACCTATTCGTTTGCC-1	diploid
PAAD_GSE154778.Rdata_T2_TACCTTAGTCGCATAT-1	diploid
PAAD_GSE154778.Rdata_T2_TACCTTAGTCGGCACT-1	diploid
PAAD_GSE154778.Rdata_T2_TACGGATCATATACGC-1	diploid
PAAD_GSE154778.Rdata_T2_TACGGGCCATCACCCT-1	diploid
PAAD_GSE154778.Rdata_T2_TACGGTAAGATGCCAG-1	diploid
PAAD_GSE154778.Rdata_T2_TACTCATCATACTCTT-1	diploid
PAAD_GSE154778.Rdata_T2_TACTTGTTCGAATGGG-1	diploid
PAAD_GSE154778.Rdata_T2_TAGAGCTGTTATCACG-1	diploid
PAAD_GSE154778.Rdata_T2_TAGTTGGCACCACCAG-1	diploid
PAAD_GSE154778.Rdata_T2_TAGTTGGTCAGCTGGC-1	diploid
PAAD_GSE154778.Rdata_T2_TATCAGGCAACTGCTA-1	diploid
PAAD_GSE154778.Rdata_T2_TATCAGGCACATTTCT-1	diploid
PAAD_GSE154778.Rdata_T2_TATCTCAAGTAGCGGT-1	diploid
PAAD_GSE154778.Rdata_T2_TATTACCAGCCCAATT-1	diploid
PAAD_GSE154778.Rdata_T2_TCAACGACAATGTAAG-1	diploid
PAAD_GSE154778.Rdata_T2_TCAACGAGTCATGCAT-1	diploid
PAAD_GSE154778.Rdata_T2_TCAACGATCCCTCTTT-1	diploid
PAAD_GSE154778.Rdata_T2_TCAGATGCACAACGTT-1	diploid
PAAD_GSE154778.Rdata_T2_TCAGCTCCACCATGTA-1	diploid
PAAD_GSE154778.Rdata_T2_TCATTTGAGTGGACGT-1	diploid
PAAD_GSE154778.Rdata_T2_TCCACACCAGTCCTTC-1	diploid
PAAD_GSE154778.Rdata_T2_TCGCGAGGTGATGCCC-1	diploid
PAAD_GSE154778.Rdata_T2_TCGGTAATCGTATCAG-1	diploid
PAAD_GSE154778.Rdata_T2_TCGTACCTCAGTGCAT-1	diploid
PAAD_GSE154778.Rdata_T2_TCGTAGATCGCAAGCC-1	diploid
PAAD_GSE154778.Rdata_T2_TCTATTGTCCACGCAG-1	diploid
PAAD_GSE154778.Rdata_T2_TCTATTGTCGCCCTTA-1	diploid
PAAD_GSE154778.Rdata_T2_TCTATTGTCTGGCGAC-1	diploid
PAAD_GSE154778.Rdata_T2_TGAAAGAAGTAGGTGC-1	diploid
PAAD_GSE154778.Rdata_T2_TGAAAGAGTGTTTGTG-1	diploid
PAAD_GSE154778.Rdata_T2_TGAGAGGCATCTATGG-1	diploid
PAAD_GSE154778.Rdata_T2_TGAGCCGTCTAACGGT-1	diploid
PAAD_GSE154778.Rdata_T2_TGAGCCGTCTAACTTC-1	diploid
PAAD_GSE154778.Rdata_T2_TGAGGGAAGATCCTGT-1	diploid
PAAD_GSE154778.Rdata_T2_TGCACCTGTGGACGAT-1	diploid
PAAD_GSE154778.Rdata_T2_TGCCCATAGCGTTCCG-1	diploid
PAAD_GSE154778.Rdata_T2_TGCCCATGTGAGTATA-1	diploid
PAAD_GSE154778.Rdata_T2_TGCCCATTCGTCTGAA-1	diploid
PAAD_GSE154778.Rdata_T2_TGCGCAGTCCCGGATG-1	diploid
PAAD_GSE154778.Rdata_T2_TGCGTGGAGGCTCTTA-1	diploid
PAAD_GSE154778.Rdata_T2_TGGACGCAGTGACATA-1	diploid
PAAD_GSE154778.Rdata_T2_TGGCTGGCATGATCCA-1	diploid
PAAD_GSE154778.Rdata_T2_TGGCTGGTCGATGAGG-1	diploid
PAAD_GSE154778.Rdata_T2_TGGTTCCTCCAAGTAC-1	diploid
PAAD_GSE154778.Rdata_T2_TGGTTCCTCTTGGGTA-1	diploid
PAAD_GSE154778.Rdata_T2_TGTGGTAGTTGTCGCG-1	diploid
PAAD_GSE154778.Rdata_T2_TTAACTCAGGCTAGGT-1	diploid
PAAD_GSE154778.Rdata_T2_TTAGGACAGACTAGGC-1	diploid
PAAD_GSE154778.Rdata_T2_TTAGGACTCAGAGCTT-1	diploid
PAAD_GSE154778.Rdata_T2_TTAGGCATCCGCGTTT-1	diploid
PAAD_GSE154778.Rdata_T2_TTAGTTCGTCGAATCT-1	diploid
PAAD_GSE154778.Rdata_T2_TTCCCAGGTAAAGTCA-1	diploid
PAAD_GSE154778.Rdata_T2_TTCTCAACACCTTGTC-1	diploid
PAAD_GSE154778.Rdata_T2_TTCTCCTAGCGTCTAT-1	diploid
PAAD_GSE154778.Rdata_T2_TTGACTTCATCGGGTC-1	diploid
PAAD_GSE154778.Rdata_T2_TTGCGTCCAGTCGATT-1	diploid
PAAD_GSE154778.Rdata_T2_TTTACTGGTCAACTGT-1	diploid
PAAD_GSE154778.Rdata_T2_TTTCCTCAGAAACCTA-1	diploid
PAAD_GSE154778.Rdata_T2_TTTCCTCTCCTCCTAG-1	diploid
PAAD_GSE154778.Rdata_T3_ACTGAACGTCATTAGC-1	diploid
PAAD_GSE154778.Rdata_T3_AGAATAGTCAGTCAGT-1	diploid
PAAD_GSE154778.Rdata_T3_ATCATGGGTAGCTAAA-1	diploid
PAAD_GSE154778.Rdata_T3_ATCATGGTCAAGGCTT-1	diploid
PAAD_GSE154778.Rdata_T3_ATCTGCCTCATCTGTT-1	diploid
PAAD_GSE154778.Rdata_T3_ATTACTCCATTGGGCC-1	diploid
PAAD_GSE154778.Rdata_T3_ATTTCTGCAATGTTGC-1	diploid
PAAD_GSE154778.Rdata_T3_CAACTAGCACACGCTG-1	diploid
PAAD_GSE154778.Rdata_T3_CAAGTTGCAAGTACCT-1	diploid
PAAD_GSE154778.Rdata_T3_CACACCTGTCATTAGC-1	diploid
PAAD_GSE154778.Rdata_T3_CACACCTGTCGGCATC-1	diploid
PAAD_GSE154778.Rdata_T3_CATCCACAGCCAGAAC-1	diploid
PAAD_GSE154778.Rdata_T3_CCAATCCGTATAGGGC-1	diploid
PAAD_GSE154778.Rdata_T3_CCACGGAGTTTCGCTC-1	diploid
PAAD_GSE154778.Rdata_T3_CCTTCGAAGGGATACC-1	diploid
PAAD_GSE154778.Rdata_T3_CCTTTCTTCCCATTAT-1	diploid
PAAD_GSE154778.Rdata_T3_CGACCTTAGACATAAC-1	diploid
PAAD_GSE154778.Rdata_T3_CTAACTTGTTACCAGT-1	diploid
PAAD_GSE154778.Rdata_T3_CTACATTCATTCTTAC-1	diploid
PAAD_GSE154778.Rdata_T3_CTAGCCTCACAACGCC-1	diploid
PAAD_GSE154778.Rdata_T3_CTCATTAGTTGCTCCT-1	diploid
PAAD_GSE154778.Rdata_T3_CTGATCCCACGTCAGC-1	diploid
PAAD_GSE154778.Rdata_T3_CTGCCTACATGGTCTA-1	diploid
PAAD_GSE154778.Rdata_T3_CTTACCGCAGTAGAGC-1	diploid
PAAD_GSE154778.Rdata_T3_GACTACAAGATGCCTT-1	diploid
PAAD_GSE154778.Rdata_T3_GATCTAGTCCTCGCAT-1	diploid
PAAD_GSE154778.Rdata_T3_GCGAGAAGTAAATGTG-1	diploid
PAAD_GSE154778.Rdata_T3_GCGGGTTCAGCCTATA-1	diploid
PAAD_GSE154778.Rdata_T3_GGAATAATCATCGATG-1	diploid
PAAD_GSE154778.Rdata_T3_GGACAGAAGGCATGTG-1	diploid
PAAD_GSE154778.Rdata_T3_GTATTCTTCCAAGTAC-1	diploid
PAAD_GSE154778.Rdata_T3_GTCAAGTGTACCATCA-1	diploid
PAAD_GSE154778.Rdata_T3_GTCGGGTGTCACCCAG-1	diploid
PAAD_GSE154778.Rdata_T3_GTTTCTACAATCCAAC-1	diploid
PAAD_GSE154778.Rdata_T3_TAAGCGTGTCCCTTGT-1	diploid
PAAD_GSE154778.Rdata_T3_TAGACCATCAGCGATT-1	diploid
PAAD_GSE154778.Rdata_T3_TAGCCGGAGCCCAATT-1	diploid
PAAD_GSE154778.Rdata_T3_TCAGCAAAGCTTCGCG-1	diploid
PAAD_GSE154778.Rdata_T3_TCGGGACCACCTCGTT-1	diploid
PAAD_GSE154778.Rdata_T3_TGAAAGATCCTCAATT-1	diploid
PAAD_GSE154778.Rdata_T3_TGCACCTAGCATGGCA-1	diploid
PAAD_GSE154778.Rdata_T3_TGCACCTCACCTTGTC-1	diploid
PAAD_GSE154778.Rdata_T3_TGCCCTACACGAAATA-1	diploid
PAAD_GSE154778.Rdata_T3_TGTGGTAGTGAGGGAG-1	diploid
PAAD_GSE154778.Rdata_T3_TTATGCTGTGCTAGCC-1	diploid
PAAD_GSE154778.Rdata_T3_TTGACTTGTGACTCAT-1	diploid
PAAD_GSE154778.Rdata_T3_TTGGCAAGTTGCTCCT-1	diploid
PAAD_GSE154778.Rdata_T4_AAGACCTGTTTCCACC-1	diploid
PAAD_GSE154778.Rdata_T4_AATCCAGTCAAAGTAG-1	diploid
PAAD_GSE154778.Rdata_T4_AATCGGTCATATGAGA-1	diploid
PAAD_GSE154778.Rdata_T4_CAGAATCCAATGGAGC-1	diploid
PAAD_GSE154778.Rdata_T4_CATATGGGTCTCCCTA-1	diploid
PAAD_GSE154778.Rdata_T4_CCACTACGTCCAGTAT-1	diploid
PAAD_GSE154778.Rdata_T4_CGGACTGTCACCATAG-1	diploid
PAAD_GSE154778.Rdata_T4_GATGCTACACCGTTGG-1	diploid
PAAD_GSE154778.Rdata_T4_GCGCCAAAGTCCGTAT-1	diploid
PAAD_GSE154778.Rdata_T4_GCGCGATGTGTAATGA-1	diploid
PAAD_GSE154778.Rdata_T4_GGACAAGCATGTCGAT-1	diploid
PAAD_GSE154778.Rdata_T4_GGCGTGTTCTTAACCT-1	diploid
PAAD_GSE154778.Rdata_T4_GGTGAAGAGAGCTGCA-1	diploid
PAAD_GSE154778.Rdata_T4_GTTCTCGTCGTATCAG-1	diploid
PAAD_GSE154778.Rdata_T4_TAGCCGGTCGTACGGC-1	diploid
PAAD_GSE154778.Rdata_T4_TGTGTTTCACACCGCA-1	diploid
PAAD_GSE154778.Rdata_T4_TTTACTGCAATCTGCA-1	diploid
PAAD_GSE154778.Rdata_T4_TTTCCTCAGGAGCGTT-1	diploid
PAAD_GSE154778.Rdata_T5_AAACCTGCAGGAACGT-1	diploid
PAAD_GSE154778.Rdata_T5_AAACCTGTCCTAGGGC-1	diploid
PAAD_GSE154778.Rdata_T5_AAACGGGAGCTGAACG-1	diploid
PAAD_GSE154778.Rdata_T5_AAAGTAGCAAGCCATT-1	diploid
PAAD_GSE154778.Rdata_T5_AACGTTGAGAAACCTA-1	diploid
PAAD_GSE154778.Rdata_T5_AACTCAGAGCGATGAC-1	diploid
PAAD_GSE154778.Rdata_T5_AACTCCCAGTGTTTGC-1	diploid
PAAD_GSE154778.Rdata_T5_AACTGGTTCAACTCTT-1	diploid
PAAD_GSE154778.Rdata_T5_AATCCAGAGTGTCCAT-1	diploid
PAAD_GSE154778.Rdata_T5_ACACCCTGTCCGAACC-1	diploid
PAAD_GSE154778.Rdata_T5_ACACTGAAGGAATGGA-1	diploid
PAAD_GSE154778.Rdata_T5_ACAGCTAGTTCATGGT-1	diploid
PAAD_GSE154778.Rdata_T5_ACAGCTATCATGCTCC-1	diploid
PAAD_GSE154778.Rdata_T5_ACCGTAAAGCCCTAAT-1	diploid
PAAD_GSE154778.Rdata_T5_ACCGTAAAGTTGCAGG-1	diploid
PAAD_GSE154778.Rdata_T5_ACCTTTATCATGTCTT-1	diploid
PAAD_GSE154778.Rdata_T5_ACGAGCCTCAACACAC-1	diploid
PAAD_GSE154778.Rdata_T5_ACGCCAGTCGTTTATC-1	diploid
PAAD_GSE154778.Rdata_T5_ACGGCCAAGAGAGCTC-1	diploid
PAAD_GSE154778.Rdata_T5_ACGGCCATCCGCATAA-1	diploid
PAAD_GSE154778.Rdata_T5_ACGGGCTAGGCCGAAT-1	diploid
PAAD_GSE154778.Rdata_T5_ACTATCTCAGGAACGT-1	diploid
PAAD_GSE154778.Rdata_T5_ACTGAGTAGCTCCCAG-1	diploid
PAAD_GSE154778.Rdata_T5_ACTGCTCTCTCTGCTG-1	diploid
PAAD_GSE154778.Rdata_T5_ACTTACTGTATCAGTC-1	diploid
PAAD_GSE154778.Rdata_T5_AGACGTTCATACCATG-1	diploid
PAAD_GSE154778.Rdata_T5_AGAGTGGAGGATTCGG-1	diploid
PAAD_GSE154778.Rdata_T5_AGCAGCCTCATCGATG-1	diploid
PAAD_GSE154778.Rdata_T5_AGCTCTCCAGGCTCAC-1	diploid
PAAD_GSE154778.Rdata_T5_AGGCCACTCACCCGAG-1	diploid
PAAD_GSE154778.Rdata_T5_AGTGTCAGTTGTGGAG-1	diploid
PAAD_GSE154778.Rdata_T5_ATCACGATCCAGAAGG-1	diploid
PAAD_GSE154778.Rdata_T5_ATCATGGGTTAGTGGG-1	diploid
PAAD_GSE154778.Rdata_T5_ATCCACCTCTGATACG-1	diploid
PAAD_GSE154778.Rdata_T5_ATGCGATTCGCACTCT-1	diploid
PAAD_GSE154778.Rdata_T5_ATTACTCGTGCACGAA-1	diploid
PAAD_GSE154778.Rdata_T5_ATTACTCGTGTAACGG-1	diploid
PAAD_GSE154778.Rdata_T5_ATTCTACGTCCGAACC-1	diploid
PAAD_GSE154778.Rdata_T5_CAACTAGTCTATCCCG-1	diploid
PAAD_GSE154778.Rdata_T5_CAAGATCGTCTACCTC-1	diploid
PAAD_GSE154778.Rdata_T5_CACACAACACGTCTCT-1	diploid
PAAD_GSE154778.Rdata_T5_CACACCTTCGGCCGAT-1	diploid
PAAD_GSE154778.Rdata_T5_CACCACTGTATTAGCC-1	diploid
PAAD_GSE154778.Rdata_T5_CACCTTGCATCACCCT-1	diploid
PAAD_GSE154778.Rdata_T5_CAGAATCGTCCGAATT-1	diploid
PAAD_GSE154778.Rdata_T5_CAGCCGATCGGCGCTA-1	diploid
PAAD_GSE154778.Rdata_T5_CAGCGACCACTCAGGC-1	diploid
PAAD_GSE154778.Rdata_T5_CAGCGACGTTTGGGCC-1	diploid
PAAD_GSE154778.Rdata_T5_CAGTAACGTTGGTGGA-1	diploid
PAAD_GSE154778.Rdata_T5_CATATGGTCCAAGCCG-1	diploid
PAAD_GSE154778.Rdata_T5_CATCCACCAGCTGTAT-1	diploid
PAAD_GSE154778.Rdata_T5_CATGCCTAGAGCAATT-1	diploid
PAAD_GSE154778.Rdata_T5_CATTATCTCGGAATCT-1	diploid
PAAD_GSE154778.Rdata_T5_CCACTACTCTTAGAGC-1	diploid
PAAD_GSE154778.Rdata_T5_CCATGTCCAGTTAACC-1	diploid
PAAD_GSE154778.Rdata_T5_CCCAATCGTCAAACTC-1	diploid
PAAD_GSE154778.Rdata_T5_CCGTGGACAGTAAGCG-1	diploid
PAAD_GSE154778.Rdata_T5_CCGTTCACACCCATTC-1	diploid
PAAD_GSE154778.Rdata_T5_CCGTTCATCTGATTCT-1	diploid
PAAD_GSE154778.Rdata_T5_CCTAAAGGTCTCATCC-1	diploid
PAAD_GSE154778.Rdata_T5_CCTAAAGGTTCCAACA-1	diploid
PAAD_GSE154778.Rdata_T5_CCTCAGTTCCTCTAGC-1	diploid
PAAD_GSE154778.Rdata_T5_CCTTCGACACGCGAAA-1	diploid
PAAD_GSE154778.Rdata_T5_CGAACATTCTGTGCAA-1	diploid
PAAD_GSE154778.Rdata_T5_CGACCTTGTAAATGAC-1	diploid
PAAD_GSE154778.Rdata_T5_CGACTTCAGGCTCTTA-1	diploid
PAAD_GSE154778.Rdata_T5_CGAGAAGCACCCATGG-1	diploid
PAAD_GSE154778.Rdata_T5_CGAGCCATCCTTAATC-1	diploid
PAAD_GSE154778.Rdata_T5_CGATCGGGTAGCCTAT-1	diploid
PAAD_GSE154778.Rdata_T5_CGATTGAAGGTGCAAC-1	diploid
PAAD_GSE154778.Rdata_T5_CGCTATCTCGTATCAG-1	diploid
PAAD_GSE154778.Rdata_T5_CGGCTAGGTTGTCTTT-1	diploid
PAAD_GSE154778.Rdata_T5_CGGCTAGTCGTCCGTT-1	diploid
PAAD_GSE154778.Rdata_T5_CGGTTAACAGCTGTGC-1	diploid
PAAD_GSE154778.Rdata_T5_CGTAGGCAGCAACGGT-1	diploid
PAAD_GSE154778.Rdata_T5_CGTGAGCCACCCATGG-1	diploid
PAAD_GSE154778.Rdata_T5_CGTTCTGGTTCAACCA-1	diploid
PAAD_GSE154778.Rdata_T5_CTAGCCTTCATAGCAC-1	diploid
PAAD_GSE154778.Rdata_T5_CTCAGAACATCACCCT-1	diploid
PAAD_GSE154778.Rdata_T5_CTCAGAATCACCTTAT-1	diploid
PAAD_GSE154778.Rdata_T5_CTCCTAGTCGTGGACC-1	diploid
PAAD_GSE154778.Rdata_T5_CTCGAGGGTTAGTGGG-1	diploid
PAAD_GSE154778.Rdata_T5_CTGCGGAAGAAGGACA-1	diploid
PAAD_GSE154778.Rdata_T5_CTGTGCTCATCATCCC-1	diploid
PAAD_GSE154778.Rdata_T5_CTTAACTCAGCTGTTA-1	diploid
PAAD_GSE154778.Rdata_T5_CTTAGGAAGTGAAGTT-1	diploid
PAAD_GSE154778.Rdata_T5_CTTCTCTTCAACGAAA-1	diploid
PAAD_GSE154778.Rdata_T5_GAACATCGTAGTACCT-1	diploid
PAAD_GSE154778.Rdata_T5_GAAGCAGAGTCGAGTG-1	diploid
PAAD_GSE154778.Rdata_T5_GAAGCAGGTCAATACC-1	diploid
PAAD_GSE154778.Rdata_T5_GAAGCAGTCACTATTC-1	diploid
PAAD_GSE154778.Rdata_T5_GAATAAGCACAGTCGC-1	diploid
PAAD_GSE154778.Rdata_T5_GACAGAGAGGGCATGT-1	diploid
PAAD_GSE154778.Rdata_T5_GACGTGCGTATAAACG-1	diploid
PAAD_GSE154778.Rdata_T5_GACGTTAGTCCAGTAT-1	diploid
PAAD_GSE154778.Rdata_T5_GACTAACCATTGGCGC-1	diploid
PAAD_GSE154778.Rdata_T5_GACTGCGTCCAAACTG-1	diploid
PAAD_GSE154778.Rdata_T5_GATTCAGCAGACGCAA-1	diploid
PAAD_GSE154778.Rdata_T5_GCAAACTGTTACGGAG-1	diploid
PAAD_GSE154778.Rdata_T5_GCACATACAACTGGCC-1	diploid
PAAD_GSE154778.Rdata_T5_GCACTCTGTCTAGCGC-1	diploid
PAAD_GSE154778.Rdata_T5_GCAGCCAGTGTCAATC-1	diploid
PAAD_GSE154778.Rdata_T5_GCATACATCAACCAAC-1	diploid
PAAD_GSE154778.Rdata_T5_GCATGTATCTGCGACG-1	diploid
PAAD_GSE154778.Rdata_T5_GCCAAATTCTCTTATG-1	diploid
PAAD_GSE154778.Rdata_T5_GCCTCTAAGTCATGCT-1	diploid
PAAD_GSE154778.Rdata_T5_GCGAGAACAGTCCTTC-1	diploid
PAAD_GSE154778.Rdata_T5_GCGAGAATCAATACCG-1	diploid
PAAD_GSE154778.Rdata_T5_GCGCGATAGGGAACGG-1	diploid
PAAD_GSE154778.Rdata_T5_GCTGCGAAGGACATTA-1	diploid
PAAD_GSE154778.Rdata_T5_GCTGCTTAGGATGGTC-1	diploid
PAAD_GSE154778.Rdata_T5_GCTGGGTAGTAGGTGC-1	diploid
PAAD_GSE154778.Rdata_T5_GGAATAAGTGCGGTAA-1	diploid
PAAD_GSE154778.Rdata_T5_GGAATAATCATAGCAC-1	diploid
PAAD_GSE154778.Rdata_T5_GGACAGACACTTGGAT-1	diploid
PAAD_GSE154778.Rdata_T5_GGACAGATCTGTTGAG-1	diploid
PAAD_GSE154778.Rdata_T5_GGATTACGTCGAGTTT-1	diploid
PAAD_GSE154778.Rdata_T5_GGCGACTCAGATCTGT-1	diploid
PAAD_GSE154778.Rdata_T5_GGCTCGAGTAAAGGAG-1	diploid
PAAD_GSE154778.Rdata_T5_GGCTCGAGTGGCAAAC-1	diploid
PAAD_GSE154778.Rdata_T5_GGCTGGTGTGTGACCC-1	diploid
PAAD_GSE154778.Rdata_T5_GGGAGATAGGCCCGTT-1	diploid
PAAD_GSE154778.Rdata_T5_GGGAGATCAGTGGAGT-1	diploid
PAAD_GSE154778.Rdata_T5_GGGAGATCATTCACTT-1	diploid
PAAD_GSE154778.Rdata_T5_GGGCACTGTAGCGATG-1	diploid
PAAD_GSE154778.Rdata_T5_GGGTCTGTCTCGATGA-1	diploid
PAAD_GSE154778.Rdata_T5_GGGTTGCTCAAACCGT-1	diploid
PAAD_GSE154778.Rdata_T5_GGGTTGCTCACTCTTA-1	diploid
PAAD_GSE154778.Rdata_T5_GTCGTAAAGGTAGCTG-1	diploid
PAAD_GSE154778.Rdata_T5_GTCTTCGCAAGCGTAG-1	diploid
PAAD_GSE154778.Rdata_T5_GTGAAGGTCCTACAGA-1	diploid
PAAD_GSE154778.Rdata_T5_GTGCAGCCATTACCTT-1	diploid
PAAD_GSE154778.Rdata_T5_GTGCAGCTCTTATCTG-1	diploid
PAAD_GSE154778.Rdata_T5_GTGCGGTGTATTCTCT-1	diploid
PAAD_GSE154778.Rdata_T5_GTTAAGCAGCGTGAGT-1	diploid
PAAD_GSE154778.Rdata_T5_GTTAAGCAGGGATGGG-1	diploid
PAAD_GSE154778.Rdata_T5_GTTACAGTCAAACGGG-1	diploid
PAAD_GSE154778.Rdata_T5_GTTCGGGTCGTCGTTC-1	diploid
PAAD_GSE154778.Rdata_T5_TAAGTGCGTCCGAATT-1	diploid
PAAD_GSE154778.Rdata_T5_TACAGTGTCGCTAGCG-1	diploid
PAAD_GSE154778.Rdata_T5_TACGGGCAGGAGCGAG-1	diploid
PAAD_GSE154778.Rdata_T5_TACGGTACAAGGACAC-1	diploid
PAAD_GSE154778.Rdata_T5_TACGGTATCGGTGTTA-1	diploid
PAAD_GSE154778.Rdata_T5_TACTCGCTCCTCGCAT-1	diploid
PAAD_GSE154778.Rdata_T5_TACTTACCAACTGGCC-1	diploid
PAAD_GSE154778.Rdata_T5_TAGACCACATGACATC-1	diploid
PAAD_GSE154778.Rdata_T5_TATCTCACATGTCGAT-1	diploid
PAAD_GSE154778.Rdata_T5_TATTACCCAGGACCCT-1	diploid
PAAD_GSE154778.Rdata_T5_TCAACGAGTCTGGTCG-1	diploid
PAAD_GSE154778.Rdata_T5_TCAGCTCCAATCACAC-1	diploid
PAAD_GSE154778.Rdata_T5_TCAGGATCAGTAAGCG-1	diploid
PAAD_GSE154778.Rdata_T5_TCAGGATTCTTATCTG-1	diploid
PAAD_GSE154778.Rdata_T5_TCATTACCATCCGTGG-1	diploid
PAAD_GSE154778.Rdata_T5_TCGGTAATCAAGCCTA-1	diploid
PAAD_GSE154778.Rdata_T5_TCTCATAAGAGCTTCT-1	diploid
PAAD_GSE154778.Rdata_T5_TCTCATAAGAGGTAGA-1	diploid
PAAD_GSE154778.Rdata_T5_TCTCTAAGTGCAACGA-1	diploid
PAAD_GSE154778.Rdata_T5_TCTTTCCCAAACTGTC-1	diploid
PAAD_GSE154778.Rdata_T5_TCTTTCCGTACCTACA-1	diploid
PAAD_GSE154778.Rdata_T5_TGAGCCGAGTGAACGC-1	diploid
PAAD_GSE154778.Rdata_T5_TGAGGGATCCACGACG-1	diploid
PAAD_GSE154778.Rdata_T5_TGATTTCTCTTTAGTC-1	diploid
PAAD_GSE154778.Rdata_T5_TGCCAAAAGCATCATC-1	diploid
PAAD_GSE154778.Rdata_T5_TGCCAAACACCGTTGG-1	diploid
PAAD_GSE154778.Rdata_T5_TGCCAAATCGGATGTT-1	diploid
PAAD_GSE154778.Rdata_T5_TGCGCAGTCAGGCCCA-1	diploid
PAAD_GSE154778.Rdata_T5_TGCGGGTAGTTTCCTT-1	diploid
PAAD_GSE154778.Rdata_T5_TGCGGGTCAGCTCGCA-1	diploid
PAAD_GSE154778.Rdata_T5_TGGCCAGAGTAGCGGT-1	diploid
PAAD_GSE154778.Rdata_T5_TGGCCAGTCACCCTCA-1	diploid
PAAD_GSE154778.Rdata_T5_TGGCTGGGTTCCACGG-1	diploid
PAAD_GSE154778.Rdata_T5_TGGTTCCAGCACCGCT-1	diploid
PAAD_GSE154778.Rdata_T5_TGGTTCCAGGGATCTG-1	diploid
PAAD_GSE154778.Rdata_T5_TGTATTCGTTCTGTTT-1	diploid
PAAD_GSE154778.Rdata_T5_TGTATTCTCAGTTGAC-1	diploid
PAAD_GSE154778.Rdata_T5_TGTGGTAAGGCAGGTT-1	diploid
PAAD_GSE154778.Rdata_T5_TGTGTTTGTCGAGTTT-1	diploid
PAAD_GSE154778.Rdata_T5_TTAGGCAAGGGTTTCT-1	diploid
PAAD_GSE154778.Rdata_T5_TTAGGCAGTGGCCCTA-1	diploid
PAAD_GSE154778.Rdata_T5_TTATGCTGTAGAAGGA-1	diploid
PAAD_GSE154778.Rdata_T5_TTCGGTCGTAATCACC-1	diploid
PAAD_GSE154778.Rdata_T5_TTGACTTGTACCGTAT-1	diploid
PAAD_GSE154778.Rdata_T5_TTGCCGTAGATGAGAG-1	diploid
PAAD_GSE154778.Rdata_T5_TTGCGTCGTGACGGTA-1	diploid
PAAD_GSE154778.Rdata_T5_TTTACTGTCATATCGG-1	diploid
PAAD_GSE154778.Rdata_T5_TTTGGTTAGTCCGGTC-1	diploid
PAAD_GSE154778.Rdata_T6_AACACGTAGACACTAA-1	diploid
PAAD_GSE154778.Rdata_T6_AACTCCCAGACTAAGT-1	diploid
PAAD_GSE154778.Rdata_T6_AAGCCGCGTGTATGGG-1	diploid
PAAD_GSE154778.Rdata_T6_ACATACGTCATATCGG-1	diploid
PAAD_GSE154778.Rdata_T6_ACCCACTGTGAGTATA-1	diploid
PAAD_GSE154778.Rdata_T6_ACGATGTAGTGACTCT-1	diploid
PAAD_GSE154778.Rdata_T6_ACGCAGCTCACGGTTA-1	diploid
PAAD_GSE154778.Rdata_T6_ACTTGTTTCTCTGCTG-1	diploid
PAAD_GSE154778.Rdata_T6_AGATCTGTCGACAGCC-1	diploid
PAAD_GSE154778.Rdata_T6_AGATTGCCATTACCTT-1	diploid
PAAD_GSE154778.Rdata_T6_AGCGTCGGTTACGCGC-1	aneuploid
PAAD_GSE154778.Rdata_T6_AGCTCCTAGGATGTAT-1	diploid
PAAD_GSE154778.Rdata_T6_AGGTCCGAGGATGGTC-1	diploid
PAAD_GSE154778.Rdata_T6_AGTGAGGAGCATGGCA-1	diploid
PAAD_GSE154778.Rdata_T6_AGTGGGATCCATGAGT-1	diploid
PAAD_GSE154778.Rdata_T6_AGTTGGTGTTCGTTGA-1	diploid
PAAD_GSE154778.Rdata_T6_ATCATCTCATGAGCGA-1	diploid
PAAD_GSE154778.Rdata_T6_ATCTACTAGCGTTGCC-1	diploid
PAAD_GSE154778.Rdata_T6_ATCTGCCAGTCACGCC-1	diploid
PAAD_GSE154778.Rdata_T6_ATCTGCCCAAGCCGCT-1	diploid
PAAD_GSE154778.Rdata_T6_ATTCTACGTGGTACAG-1	diploid
PAAD_GSE154778.Rdata_T6_ATTGGACGTTACAGAA-1	diploid
PAAD_GSE154778.Rdata_T6_ATTGGACTCCAGTATG-1	diploid
PAAD_GSE154778.Rdata_T6_ATTGGACTCCATGCTC-1	diploid
PAAD_GSE154778.Rdata_T6_ATTGGTGTCGCCATAA-1	diploid
PAAD_GSE154778.Rdata_T6_CACAAACCACCACCAG-1	diploid
PAAD_GSE154778.Rdata_T6_CACACCTGTCAGATAA-1	diploid
PAAD_GSE154778.Rdata_T6_CACCTTGGTTCGTGAT-1	diploid
PAAD_GSE154778.Rdata_T6_CAGAATCTCATAAAGG-1	diploid
PAAD_GSE154778.Rdata_T6_CAGCGACGTCACCTAA-1	diploid
PAAD_GSE154778.Rdata_T6_CAGCGACGTGACTACT-1	diploid
PAAD_GSE154778.Rdata_T6_CAGGTGCAGCTGAACG-1	diploid
PAAD_GSE154778.Rdata_T6_CATGACAGTATTACCG-1	diploid
PAAD_GSE154778.Rdata_T6_CCACTACGTGGCGAAT-1	diploid
PAAD_GSE154778.Rdata_T6_CCCATACCACGCATCG-1	diploid
PAAD_GSE154778.Rdata_T6_CCGGTAGGTATATGGA-1	diploid
PAAD_GSE154778.Rdata_T6_CCGTGGACAAAGAATC-1	diploid
PAAD_GSE154778.Rdata_T6_CCTAAAGAGCGGATCA-1	diploid
PAAD_GSE154778.Rdata_T6_CCTCTGAAGTGGAGAA-1	diploid
PAAD_GSE154778.Rdata_T6_CGAGAAGAGTACGCCC-1	diploid
PAAD_GSE154778.Rdata_T6_CGATCGGTCCAAATGC-1	diploid
PAAD_GSE154778.Rdata_T6_CGGGTCAGTGAAAGAG-1	diploid
PAAD_GSE154778.Rdata_T6_CGTAGGCCAAACTGCT-1	diploid
PAAD_GSE154778.Rdata_T6_CGTCAGGCAGCTGGCT-1	diploid
PAAD_GSE154778.Rdata_T6_CGTCTACCATTTGCTT-1	diploid
PAAD_GSE154778.Rdata_T6_CGTTGGGAGAACTCGG-1	diploid
PAAD_GSE154778.Rdata_T6_CTAGAGTGTCCGACGT-1	diploid
PAAD_GSE154778.Rdata_T6_CTCGTCATCTTCCTTC-1	diploid
PAAD_GSE154778.Rdata_T6_CTCTACGAGATCACGG-1	diploid
PAAD_GSE154778.Rdata_T6_CTTACCGGTTCCTCCA-1	diploid
PAAD_GSE154778.Rdata_T6_CTTAGGATCTAACTTC-1	diploid
PAAD_GSE154778.Rdata_T6_GAACGGAAGGGATGGG-1	diploid
PAAD_GSE154778.Rdata_T6_GAAGCAGAGAGCTGCA-1	diploid
PAAD_GSE154778.Rdata_T6_GACGCGTTCTATCCCG-1	diploid
PAAD_GSE154778.Rdata_T6_GACGTTAGTGCTGTAT-1	diploid
PAAD_GSE154778.Rdata_T6_GATCAGTGTAGCTAAA-1	diploid
PAAD_GSE154778.Rdata_T6_GATCGATTCAAACGGG-1	diploid
PAAD_GSE154778.Rdata_T6_GCAGCCAGTCTTCTCG-1	diploid
PAAD_GSE154778.Rdata_T6_GCCTCTAGTCGACTAT-1	diploid
PAAD_GSE154778.Rdata_T6_GCTGCAGGTACCGTAT-1	diploid
PAAD_GSE154778.Rdata_T6_GGACAAGAGCGTTGCC-1	diploid
PAAD_GSE154778.Rdata_T6_GGATGTTGTACGCACC-1	diploid
PAAD_GSE154778.Rdata_T6_GGCCGATTCGTTACGA-1	diploid
PAAD_GSE154778.Rdata_T6_GGGACCTAGACTAAGT-1	diploid
PAAD_GSE154778.Rdata_T6_GGGATGAAGCTGAACG-1	diploid
PAAD_GSE154778.Rdata_T6_GGGCATCTCGATAGAA-1	diploid
PAAD_GSE154778.Rdata_T6_GGGTTGCTCCAGAAGG-1	diploid
PAAD_GSE154778.Rdata_T6_GGTATTGTCCGTCATC-1	diploid
PAAD_GSE154778.Rdata_T6_GGTGTTAAGCTCTCGG-1	diploid
PAAD_GSE154778.Rdata_T6_GGTGTTAAGGACAGAA-1	diploid
PAAD_GSE154778.Rdata_T6_GTAACGTAGTGTTTGC-1	diploid
PAAD_GSE154778.Rdata_T6_GTTCTCGCATTAGGCT-1	diploid
PAAD_GSE154778.Rdata_T6_TACCTTAAGGCCGAAT-1	diploid
PAAD_GSE154778.Rdata_T6_TACTTGTTCTGCTGCT-1	diploid
PAAD_GSE154778.Rdata_T6_TAGACCATCCTCATTA-1	diploid
PAAD_GSE154778.Rdata_T6_TATCAGGAGCCCTAAT-1	diploid
PAAD_GSE154778.Rdata_T6_TCAGCAAGTGTGAATA-1	diploid
PAAD_GSE154778.Rdata_T6_TCCCGATAGAGATGAG-1	diploid
PAAD_GSE154778.Rdata_T6_TCGAGGCGTTGGTGGA-1	diploid
PAAD_GSE154778.Rdata_T6_TCGCGTTAGCTGAACG-1	diploid
PAAD_GSE154778.Rdata_T6_TCGGGACAGTGAAGAG-1	diploid
PAAD_GSE154778.Rdata_T6_TCTCATATCACATACG-1	diploid
PAAD_GSE154778.Rdata_T6_TCTCTAAAGAGACTAT-1	diploid
PAAD_GSE154778.Rdata_T6_TCTCTAATCGCTAGCG-1	diploid
PAAD_GSE154778.Rdata_T6_TCTGAGAGTAAGTGGC-1	diploid
PAAD_GSE154778.Rdata_T6_TCTTCGGCATTTCAGG-1	diploid
PAAD_GSE154778.Rdata_T6_TGACAACAGGTGCTAG-1	diploid
PAAD_GSE154778.Rdata_T6_TGACGGCGTGTCGCTG-1	diploid
PAAD_GSE154778.Rdata_T6_TGACTAGAGTCCCACG-1	diploid
PAAD_GSE154778.Rdata_T6_TGAGCATAGTATCGAA-1	diploid
PAAD_GSE154778.Rdata_T6_TGAGCATTCGCGGATC-1	diploid
PAAD_GSE154778.Rdata_T6_TGCCCTATCAACACTG-1	diploid
PAAD_GSE154778.Rdata_T6_TGGGAAGGTTGATTGC-1	diploid
PAAD_GSE154778.Rdata_T6_TGGTTAGAGTACGCCC-1	diploid
PAAD_GSE154778.Rdata_T6_TGTCCCACATAGTAAG-1	diploid
PAAD_GSE154778.Rdata_T6_TGTCCCAGTGCACTTA-1	diploid
PAAD_GSE154778.Rdata_T6_TTCTACACAGCATACT-1	diploid
PAAD_GSE154778.Rdata_T6_TTCTCCTGTATGCTTG-1	diploid
PAAD_GSE154778.Rdata_T6_TTCTCCTGTTCGGCAC-1	diploid
PAAD_GSE154778.Rdata_T6_TTCTTAGTCCGTCATC-1	diploid
PAAD_GSE154778.Rdata_T6_TTGACTTGTGATAAAC-1	diploid
PAAD_GSE154778.Rdata_T6_TTTATGCGTGCACCAC-1	diploid
PAAD_GSE154778.Rdata_T6_TTTATGCGTTGCGTTA-1	diploid
PAAD_GSE154778.Rdata_T8_AAACCTGAGTGGAGTC-1	diploid
PAAD_GSE154778.Rdata_T8_AAACCTGTCATTCACT-1	diploid
PAAD_GSE154778.Rdata_T8_AAAGATGCAGCAGTTT-1	diploid
PAAD_GSE154778.Rdata_T8_AAAGCAACATGGTCAT-1	diploid
PAAD_GSE154778.Rdata_T8_AAAGTAGTCCGTTGCT-1	diploid
PAAD_GSE154778.Rdata_T8_AACACGTAGTGTTTGC-1	diploid
PAAD_GSE154778.Rdata_T8_AACACGTTCCAAACTG-1	diploid
PAAD_GSE154778.Rdata_T8_AACGTTGAGATCACGG-1	diploid
PAAD_GSE154778.Rdata_T8_AACTCAGCACGAGAGT-1	diploid
PAAD_GSE154778.Rdata_T8_AACTGGTGTGTAAGTA-1	diploid
PAAD_GSE154778.Rdata_T8_AAGACCTTCAACTCTT-1	diploid
PAAD_GSE154778.Rdata_T8_AAGGAGCCAGAGCCAA-1	diploid
PAAD_GSE154778.Rdata_T8_AAGGCAGAGACCTAGG-1	diploid
PAAD_GSE154778.Rdata_T8_AAGGCAGGTGTTCTTT-1	diploid
PAAD_GSE154778.Rdata_T8_AAGGCAGGTTTGCATG-1	diploid
PAAD_GSE154778.Rdata_T8_AAGGTTCCAGGGTTAG-1	diploid
PAAD_GSE154778.Rdata_T8_AATCCAGTCACGCGGT-1	diploid
PAAD_GSE154778.Rdata_T8_AATCGGTAGTCATGCT-1	diploid
PAAD_GSE154778.Rdata_T8_AATCGGTGTACAAGTA-1	diploid
PAAD_GSE154778.Rdata_T8_ACACCAAGTGGTACAG-1	diploid
PAAD_GSE154778.Rdata_T8_ACACCAATCATGCTCC-1	diploid
PAAD_GSE154778.Rdata_T8_ACACCCTAGCCTCGTG-1	diploid
PAAD_GSE154778.Rdata_T8_ACACCCTGTCTCTCTG-1	diploid
PAAD_GSE154778.Rdata_T8_ACAGCCGAGTTAGGTA-1	diploid
PAAD_GSE154778.Rdata_T8_ACAGCTAGTAGCTAAA-1	diploid
PAAD_GSE154778.Rdata_T8_ACAGCTAGTGTTTGGT-1	diploid
PAAD_GSE154778.Rdata_T8_ACAGCTATCATAACCG-1	diploid
PAAD_GSE154778.Rdata_T8_ACATACGTCTGGGCCA-1	diploid
PAAD_GSE154778.Rdata_T8_ACATGGTTCGGCTACG-1	diploid
PAAD_GSE154778.Rdata_T8_ACCAGTAAGACAGAGA-1	diploid
PAAD_GSE154778.Rdata_T8_ACCAGTACAATCACAC-1	diploid
PAAD_GSE154778.Rdata_T8_ACCAGTATCATCGCTC-1	diploid
PAAD_GSE154778.Rdata_T8_ACCCACTAGAGTAATC-1	diploid
PAAD_GSE154778.Rdata_T8_ACCGTAAGTCATGCAT-1	diploid
PAAD_GSE154778.Rdata_T8_ACCTTTAGTCAGGACA-1	diploid
PAAD_GSE154778.Rdata_T8_ACCTTTAGTTTCGCTC-1	diploid
PAAD_GSE154778.Rdata_T8_ACGAGCCTCAAACCAC-1	diploid
PAAD_GSE154778.Rdata_T8_ACGAGCCTCCTTAATC-1	diploid
PAAD_GSE154778.Rdata_T8_ACGAGGATCCCTCAGT-1	diploid
PAAD_GSE154778.Rdata_T8_ACGATACAGAGAGCTC-1	diploid
PAAD_GSE154778.Rdata_T8_ACGATACAGTGTCTCA-1	diploid
PAAD_GSE154778.Rdata_T8_ACGATACCACCAACCG-1	diploid
PAAD_GSE154778.Rdata_T8_ACGCCAGAGGGTTTCT-1	diploid
PAAD_GSE154778.Rdata_T8_ACGCCAGCAAACCCAT-1	diploid
PAAD_GSE154778.Rdata_T8_ACGCCAGCAATGGACG-1	diploid
PAAD_GSE154778.Rdata_T8_ACGGAGACAAGTCTAC-1	diploid
PAAD_GSE154778.Rdata_T8_ACGGGCTGTCATATGC-1	diploid
PAAD_GSE154778.Rdata_T8_ACGGGTCAGAAACCGC-1	diploid
PAAD_GSE154778.Rdata_T8_ACGGGTCGTCTGGAGA-1	diploid
PAAD_GSE154778.Rdata_T8_ACGTCAAAGCGACGTA-1	diploid
PAAD_GSE154778.Rdata_T8_ACTATCTGTATCTGCA-1	diploid
PAAD_GSE154778.Rdata_T8_ACTATCTTCGCTTGTC-1	diploid
PAAD_GSE154778.Rdata_T8_ACTGAACCAAGTTCTG-1	diploid
PAAD_GSE154778.Rdata_T8_ACTGAACGTGTGGTTT-1	diploid
PAAD_GSE154778.Rdata_T8_ACTGAGTAGTGTCCAT-1	diploid
PAAD_GSE154778.Rdata_T8_ACTGCTCCAAATTGCC-1	diploid
PAAD_GSE154778.Rdata_T8_ACTGCTCGTACATGTC-1	diploid
PAAD_GSE154778.Rdata_T8_ACTGTCCCAGGGTACA-1	diploid
PAAD_GSE154778.Rdata_T8_ACTGTCCCAGGTCGTC-1	diploid
PAAD_GSE154778.Rdata_T8_ACTGTCCGTCTTCAAG-1	diploid
PAAD_GSE154778.Rdata_T8_ACTGTCCTCGTTTATC-1	diploid
PAAD_GSE154778.Rdata_T8_ACTTGTTAGTAACCCT-1	diploid
PAAD_GSE154778.Rdata_T8_ACTTGTTTCCCATTAT-1	diploid
PAAD_GSE154778.Rdata_T8_ACTTTCAGTCCAAGTT-1	diploid
PAAD_GSE154778.Rdata_T8_ACTTTCATCAGATAAG-1	diploid
PAAD_GSE154778.Rdata_T8_ACTTTCATCCACGCAG-1	diploid
PAAD_GSE154778.Rdata_T8_AGAATAGCACTGTCGG-1	diploid
PAAD_GSE154778.Rdata_T8_AGAATAGCATTACCTT-1	diploid
PAAD_GSE154778.Rdata_T8_AGACGTTAGGATGGAA-1	diploid
PAAD_GSE154778.Rdata_T8_AGACGTTTCAATCACG-1	diploid
PAAD_GSE154778.Rdata_T8_AGAGCGAAGCGATAGC-1	diploid
PAAD_GSE154778.Rdata_T8_AGAGCGAAGCGTCAAG-1	diploid
PAAD_GSE154778.Rdata_T8_AGAGCGAAGTAGGTGC-1	diploid
PAAD_GSE154778.Rdata_T8_AGAGCGACACTGAAGG-1	diploid
PAAD_GSE154778.Rdata_T8_AGAGCGAGTATTAGCC-1	diploid
PAAD_GSE154778.Rdata_T8_AGAGCGAGTTAGATGA-1	diploid
PAAD_GSE154778.Rdata_T8_AGAGCTTGTTCGTTGA-1	diploid
PAAD_GSE154778.Rdata_T8_AGATTGCAGGCGTACA-1	diploid
PAAD_GSE154778.Rdata_T8_AGATTGCTCCGTAGGC-1	diploid
PAAD_GSE154778.Rdata_T8_AGCAGCCCAGCTGTAT-1	diploid
PAAD_GSE154778.Rdata_T8_AGCATACAGGCTAGAC-1	diploid
PAAD_GSE154778.Rdata_T8_AGCATACTCAGTTAGC-1	diploid
PAAD_GSE154778.Rdata_T8_AGCCTAAGTAAGGATT-1	diploid
PAAD_GSE154778.Rdata_T8_AGCGGTCAGATCGGGT-1	diploid
PAAD_GSE154778.Rdata_T8_AGCGGTCCAAGCTGAG-1	diploid
PAAD_GSE154778.Rdata_T8_AGCGTATTCCCAACGG-1	diploid
PAAD_GSE154778.Rdata_T8_AGCGTCGAGTACGTAA-1	diploid
PAAD_GSE154778.Rdata_T8_AGCGTCGGTCTCTTAT-1	diploid
PAAD_GSE154778.Rdata_T8_AGCTCCTGTACCGTAT-1	diploid
PAAD_GSE154778.Rdata_T8_AGCTCTCAGGTGTGGT-1	diploid
PAAD_GSE154778.Rdata_T8_AGCTTGAAGACGACGT-1	diploid
PAAD_GSE154778.Rdata_T8_AGCTTGAAGGATATAC-1	diploid
PAAD_GSE154778.Rdata_T8_AGCTTGAAGTTCGCAT-1	diploid
PAAD_GSE154778.Rdata_T8_AGGCCGTCAGGCGATA-1	diploid
PAAD_GSE154778.Rdata_T8_AGGCCGTCATGGGACA-1	diploid
PAAD_GSE154778.Rdata_T8_AGGCCGTGTTCTGGTA-1	diploid
PAAD_GSE154778.Rdata_T8_AGGGATGAGGCGACAT-1	diploid
PAAD_GSE154778.Rdata_T8_AGGGTGAGTACAAGTA-1	diploid
PAAD_GSE154778.Rdata_T8_AGGTCATGTAATCGTC-1	diploid
PAAD_GSE154778.Rdata_T8_AGGTCCGCACAGATTC-1	diploid
PAAD_GSE154778.Rdata_T8_AGGTCCGCATTGCGGC-1	diploid
PAAD_GSE154778.Rdata_T8_AGGTCCGGTACATCCA-1	diploid
PAAD_GSE154778.Rdata_T8_AGTGAGGAGAAACCAT-1	diploid
PAAD_GSE154778.Rdata_T8_AGTGAGGAGAGACTAT-1	diploid
PAAD_GSE154778.Rdata_T8_AGTGAGGCATCGGGTC-1	diploid
PAAD_GSE154778.Rdata_T8_AGTGGGAAGACTGTAA-1	diploid
PAAD_GSE154778.Rdata_T8_AGTGGGAGTTAAGAAC-1	diploid
PAAD_GSE154778.Rdata_T8_ATAGACCTCGTCTGAA-1	diploid
PAAD_GSE154778.Rdata_T8_ATCACGACAGCTGTTA-1	diploid
PAAD_GSE154778.Rdata_T8_ATCACGAGTTCGGGCT-1	diploid
PAAD_GSE154778.Rdata_T8_ATCATCTCATCCTTGC-1	diploid
PAAD_GSE154778.Rdata_T8_ATCATCTTCATCGGAT-1	diploid
PAAD_GSE154778.Rdata_T8_ATCATCTTCTGGGCCA-1	diploid
PAAD_GSE154778.Rdata_T8_ATCATGGAGGAGTCTG-1	diploid
PAAD_GSE154778.Rdata_T8_ATCATGGAGGCAATTA-1	diploid
PAAD_GSE154778.Rdata_T8_ATCCACCAGTGGGCTA-1	diploid
PAAD_GSE154778.Rdata_T8_ATCCGAACAAGCGAGT-1	diploid
PAAD_GSE154778.Rdata_T8_ATCCGAATCAGCGACC-1	diploid
PAAD_GSE154778.Rdata_T8_ATCGAGTTCGAGCCCA-1	diploid
PAAD_GSE154778.Rdata_T8_ATCGAGTTCTTTACAC-1	diploid
PAAD_GSE154778.Rdata_T8_ATCTACTCAGTAACGG-1	diploid
PAAD_GSE154778.Rdata_T8_ATGAGGGTCATAACCG-1	diploid
PAAD_GSE154778.Rdata_T8_ATGCGATCATGTAAGA-1	diploid
PAAD_GSE154778.Rdata_T8_ATGGGAGAGAGTTGGC-1	diploid
PAAD_GSE154778.Rdata_T8_ATGGGAGGTAGCTGCC-1	diploid
PAAD_GSE154778.Rdata_T8_ATGTGTGAGGCAAAGA-1	diploid
PAAD_GSE154778.Rdata_T8_ATGTGTGTCCAAATGC-1	diploid
PAAD_GSE154778.Rdata_T8_ATTACTCGTCGGCACT-1	diploid
PAAD_GSE154778.Rdata_T8_ATTATCCAGATGCGAC-1	diploid
PAAD_GSE154778.Rdata_T8_ATTCTACGTCCTAGCG-1	diploid
PAAD_GSE154778.Rdata_T8_ATTCTACTCATGCATG-1	diploid
PAAD_GSE154778.Rdata_T8_ATTGGACAGTGAAGTT-1	diploid
PAAD_GSE154778.Rdata_T8_ATTGGACTCGTAGGTT-1	diploid
PAAD_GSE154778.Rdata_T8_ATTGGTGCAAGCCGTC-1	diploid
PAAD_GSE154778.Rdata_T8_ATTTCTGAGCTGAACG-1	diploid
PAAD_GSE154778.Rdata_T8_ATTTCTGCAGCTGTTA-1	diploid
PAAD_GSE154778.Rdata_T8_CAACCAATCGATCCCT-1	diploid
PAAD_GSE154778.Rdata_T8_CAACTAGGTTAAAGAC-1	diploid
PAAD_GSE154778.Rdata_T8_CAAGAAAAGTGGACGT-1	diploid
PAAD_GSE154778.Rdata_T8_CAAGAAACAGGGTATG-1	diploid
PAAD_GSE154778.Rdata_T8_CAAGGCCAGCCCGAAA-1	diploid
PAAD_GSE154778.Rdata_T8_CAAGTTGCAACTTGAC-1	diploid
PAAD_GSE154778.Rdata_T8_CAAGTTGCAGCATGAG-1	diploid
PAAD_GSE154778.Rdata_T8_CACAAACAGCAGATCG-1	diploid
PAAD_GSE154778.Rdata_T8_CACACAAAGTCCATAC-1	diploid
PAAD_GSE154778.Rdata_T8_CACACTCAGATCTGCT-1	diploid
PAAD_GSE154778.Rdata_T8_CACAGGCCAGGCGATA-1	diploid
PAAD_GSE154778.Rdata_T8_CACAGTACATCGGTTA-1	diploid
PAAD_GSE154778.Rdata_T8_CACCACTAGTTATCGC-1	diploid
PAAD_GSE154778.Rdata_T8_CACCAGGTCTTAGCCC-1	diploid
PAAD_GSE154778.Rdata_T8_CAGAATCTCGTCTGAA-1	diploid
PAAD_GSE154778.Rdata_T8_CAGATCAAGTTGTAGA-1	diploid
PAAD_GSE154778.Rdata_T8_CAGCAGCGTTTAGCTG-1	diploid
PAAD_GSE154778.Rdata_T8_CAGCATAGTAGCTCCG-1	diploid
PAAD_GSE154778.Rdata_T8_CAGCATAGTGTTAAGA-1	diploid
PAAD_GSE154778.Rdata_T8_CAGCGACGTTTGTGTG-1	diploid
PAAD_GSE154778.Rdata_T8_CAGCTAAAGTGTCCAT-1	diploid
PAAD_GSE154778.Rdata_T8_CAGCTAACACGAAACG-1	diploid
PAAD_GSE154778.Rdata_T8_CAGGTGCAGGAGCGAG-1	diploid
PAAD_GSE154778.Rdata_T8_CAGTAACGTCCGCTGA-1	diploid
PAAD_GSE154778.Rdata_T8_CAGTCCTAGTGTACGG-1	diploid
PAAD_GSE154778.Rdata_T8_CATCAGAAGTTTGCGT-1	diploid
PAAD_GSE154778.Rdata_T8_CATCAGACACAGCCCA-1	diploid
PAAD_GSE154778.Rdata_T8_CATCGAATCACGCGGT-1	diploid
PAAD_GSE154778.Rdata_T8_CATGGCGGTCAACTGT-1	diploid
PAAD_GSE154778.Rdata_T8_CCACCTAAGATCGATA-1	diploid
PAAD_GSE154778.Rdata_T8_CCAGCGACATCCAACA-1	diploid
PAAD_GSE154778.Rdata_T8_CCATGTCGTACATCCA-1	diploid
PAAD_GSE154778.Rdata_T8_CCATGTCGTTACTGAC-1	diploid
PAAD_GSE154778.Rdata_T8_CCATGTCTCCAGATCA-1	diploid
PAAD_GSE154778.Rdata_T8_CCCAGTTAGGACAGCT-1	diploid
PAAD_GSE154778.Rdata_T8_CCCAGTTGTGTGGCTC-1	diploid
PAAD_GSE154778.Rdata_T8_CCCATACTCACGATGT-1	diploid
PAAD_GSE154778.Rdata_T8_CCCTCCTAGATGGGTC-1	diploid
PAAD_GSE154778.Rdata_T8_CCCTCCTCACAAGCCC-1	diploid
PAAD_GSE154778.Rdata_T8_CCCTCCTCACGGCGTT-1	diploid
PAAD_GSE154778.Rdata_T8_CCGGTAGAGGGTTCCC-1	diploid
PAAD_GSE154778.Rdata_T8_CCGTACTTCTGCAAGT-1	diploid
PAAD_GSE154778.Rdata_T8_CCGTGGAAGAAGGCCT-1	diploid
PAAD_GSE154778.Rdata_T8_CCGTGGATCAACACTG-1	diploid
PAAD_GSE154778.Rdata_T8_CCGTTCACACGTCTCT-1	diploid
PAAD_GSE154778.Rdata_T8_CCTACACCACACATGT-1	diploid
PAAD_GSE154778.Rdata_T8_CCTACACGTAAGGGAA-1	diploid
PAAD_GSE154778.Rdata_T8_CCTACCAAGATAGCAT-1	diploid
PAAD_GSE154778.Rdata_T8_CCTACCACACCGGAAA-1	diploid
PAAD_GSE154778.Rdata_T8_CCTCAGTCATCGTCGG-1	diploid
PAAD_GSE154778.Rdata_T8_CCTCTGACAGTTTACG-1	diploid
PAAD_GSE154778.Rdata_T8_CCTCTGAGTAAAGGAG-1	diploid
PAAD_GSE154778.Rdata_T8_CCTTACGAGCTAAGAT-1	diploid
PAAD_GSE154778.Rdata_T8_CCTTCCCAGACTGGGT-1	diploid
PAAD_GSE154778.Rdata_T8_CCTTCCCCATTGCGGC-1	diploid
PAAD_GSE154778.Rdata_T8_CCTTCCCTCTCGCATC-1	diploid
PAAD_GSE154778.Rdata_T8_CCTTTCTGTCGAACAG-1	diploid
PAAD_GSE154778.Rdata_T8_CGAACATCATCTCGCT-1	diploid
PAAD_GSE154778.Rdata_T8_CGAGCACAGCTCCCAG-1	diploid
PAAD_GSE154778.Rdata_T8_CGATCGGAGCTTTGGT-1	diploid
PAAD_GSE154778.Rdata_T8_CGATCGGTCGTCTGCT-1	diploid
PAAD_GSE154778.Rdata_T8_CGATGGCCAGATCCAT-1	diploid
PAAD_GSE154778.Rdata_T8_CGATGGCCATATGCTG-1	diploid
PAAD_GSE154778.Rdata_T8_CGATGGCTCTGCCAGG-1	diploid
PAAD_GSE154778.Rdata_T8_CGATGTAAGGTGCACA-1	diploid
PAAD_GSE154778.Rdata_T8_CGCCAAGCATACAGCT-1	diploid
PAAD_GSE154778.Rdata_T8_CGCGGTATCTCCGGTT-1	diploid
PAAD_GSE154778.Rdata_T8_CGCGTTTGTCATATGC-1	diploid
PAAD_GSE154778.Rdata_T8_CGCTGGACAATCCGAT-1	diploid
PAAD_GSE154778.Rdata_T8_CGCTGGATCGCAGGCT-1	diploid
PAAD_GSE154778.Rdata_T8_CGCTTCAAGATAGTCA-1	diploid
PAAD_GSE154778.Rdata_T8_CGCTTCACATGCAATC-1	diploid
PAAD_GSE154778.Rdata_T8_CGCTTCAGTATAAACG-1	diploid
PAAD_GSE154778.Rdata_T8_CGGACACAGATCGATA-1	diploid
PAAD_GSE154778.Rdata_T8_CGGACACGTGCACGAA-1	diploid
PAAD_GSE154778.Rdata_T8_CGGACACTCTACTATC-1	diploid
PAAD_GSE154778.Rdata_T8_CGGACGTGTCTCTCTG-1	diploid
PAAD_GSE154778.Rdata_T8_CGGACGTTCTAACTGG-1	diploid
PAAD_GSE154778.Rdata_T8_CGGAGCTAGACTAGAT-1	diploid
PAAD_GSE154778.Rdata_T8_CGGAGCTTCACTCCTG-1	diploid
PAAD_GSE154778.Rdata_T8_CGGAGCTTCTCTAAGG-1	diploid
PAAD_GSE154778.Rdata_T8_CGGAGTCAGCCCAATT-1	diploid
PAAD_GSE154778.Rdata_T8_CGGAGTCGTTAGAACA-1	diploid
PAAD_GSE154778.Rdata_T8_CGGCTAGAGTATTGGA-1	diploid
PAAD_GSE154778.Rdata_T8_CGGCTAGCAAGTTAAG-1	diploid
PAAD_GSE154778.Rdata_T8_CGGGTCAAGTAGCCGA-1	diploid
PAAD_GSE154778.Rdata_T8_CGGGTCAAGTTGCAGG-1	diploid
PAAD_GSE154778.Rdata_T8_CGGGTCACACCTATCC-1	diploid
PAAD_GSE154778.Rdata_T8_CGGTTAACACCCAGTG-1	diploid
PAAD_GSE154778.Rdata_T8_CGGTTAATCTATCGCC-1	diploid
PAAD_GSE154778.Rdata_T8_CGTAGCGTCCTAGTGA-1	diploid
PAAD_GSE154778.Rdata_T8_CGTAGGCCATCCTTGC-1	diploid
PAAD_GSE154778.Rdata_T8_CGTCCATGTTGTACAC-1	diploid
PAAD_GSE154778.Rdata_T8_CGTCTACCACTAAGTC-1	diploid
PAAD_GSE154778.Rdata_T8_CGTCTACCAGCATGAG-1	diploid
PAAD_GSE154778.Rdata_T8_CGTGTAAGTCGCATAT-1	diploid
PAAD_GSE154778.Rdata_T8_CGTGTCTGTCTGATTG-1	diploid
PAAD_GSE154778.Rdata_T8_CGTGTCTGTTTGGCGC-1	diploid
PAAD_GSE154778.Rdata_T8_CGTTCTGCAGCTTCGG-1	diploid
PAAD_GSE154778.Rdata_T8_CGTTCTGGTTCGGGCT-1	diploid
PAAD_GSE154778.Rdata_T8_CTAAGACCACCAGGCT-1	diploid
PAAD_GSE154778.Rdata_T8_CTAAGACCAGCAGTTT-1	diploid
PAAD_GSE154778.Rdata_T8_CTAAGACGTCTGGTCG-1	diploid
PAAD_GSE154778.Rdata_T8_CTAATGGCACTGTTAG-1	diploid
PAAD_GSE154778.Rdata_T8_CTAATGGGTCATACTG-1	diploid
PAAD_GSE154778.Rdata_T8_CTAATGGTCGTCTGAA-1	diploid
PAAD_GSE154778.Rdata_T8_CTACCCATCCCTTGCA-1	diploid
PAAD_GSE154778.Rdata_T8_CTAGAGTTCATCGATG-1	diploid
PAAD_GSE154778.Rdata_T8_CTAGCCTGTATATGGA-1	diploid
PAAD_GSE154778.Rdata_T8_CTAGCCTTCCCTTGTG-1	diploid
PAAD_GSE154778.Rdata_T8_CTAGTGAGTCCCGACA-1	diploid
PAAD_GSE154778.Rdata_T8_CTCCTAGTCCACGACG-1	diploid
PAAD_GSE154778.Rdata_T8_CTCGAAAGTATGAAAC-1	diploid
PAAD_GSE154778.Rdata_T8_CTCGAGGAGCTAACAA-1	diploid
PAAD_GSE154778.Rdata_T8_CTCGAGGCAGATGAGC-1	diploid
PAAD_GSE154778.Rdata_T8_CTCGTCACAATCCGAT-1	diploid
PAAD_GSE154778.Rdata_T8_CTCGTCACATGTCTCC-1	diploid
PAAD_GSE154778.Rdata_T8_CTCGTCAGTGTGCGTC-1	diploid
PAAD_GSE154778.Rdata_T8_CTCTAATCAGTACACT-1	diploid
PAAD_GSE154778.Rdata_T8_CTCTAATTCGTTGACA-1	diploid
PAAD_GSE154778.Rdata_T8_CTCTGGTAGTTGAGAT-1	diploid
PAAD_GSE154778.Rdata_T8_CTGAAGTCAAGCCGTC-1	diploid
PAAD_GSE154778.Rdata_T8_CTGATAGCAGATGGCA-1	diploid
PAAD_GSE154778.Rdata_T8_CTGATCCAGGTGCAAC-1	diploid
PAAD_GSE154778.Rdata_T8_CTGATCCGTCAACTGT-1	diploid
PAAD_GSE154778.Rdata_T8_CTGCCTAGTTCCCGAG-1	diploid
PAAD_GSE154778.Rdata_T8_CTGCGGATCGTAGGAG-1	diploid
PAAD_GSE154778.Rdata_T8_CTGCTGTAGTGTTGAA-1	diploid
PAAD_GSE154778.Rdata_T8_CTGCTGTCAATGTAAG-1	diploid
PAAD_GSE154778.Rdata_T8_CTGGTCTCAATAACGA-1	diploid
PAAD_GSE154778.Rdata_T8_CTGTGCTAGAGTCGGT-1	diploid
PAAD_GSE154778.Rdata_T8_CTGTTTACAAAGGTGC-1	diploid
PAAD_GSE154778.Rdata_T8_CTGTTTACACGGCGTT-1	diploid
PAAD_GSE154778.Rdata_T8_CTTAGGATCCACGTTC-1	diploid
PAAD_GSE154778.Rdata_T8_CTTGGCTGTCTACCTC-1	diploid
PAAD_GSE154778.Rdata_T8_CTTTGCGAGACGCAAC-1	diploid
PAAD_GSE154778.Rdata_T8_GAAACTCGTAAACGCG-1	diploid
PAAD_GSE154778.Rdata_T8_GAAATGAGTCTGGAGA-1	diploid
PAAD_GSE154778.Rdata_T8_GAACATCCAGGAACGT-1	diploid
PAAD_GSE154778.Rdata_T8_GAACCTAGTTGGTTTG-1	diploid
PAAD_GSE154778.Rdata_T8_GAACGGAGTTGAGTTC-1	diploid
PAAD_GSE154778.Rdata_T8_GAACGGATCCACTCCA-1	diploid
PAAD_GSE154778.Rdata_T8_GAATAAGCATTTCAGG-1	diploid
PAAD_GSE154778.Rdata_T8_GAATAAGTCGGCTTGG-1	diploid
PAAD_GSE154778.Rdata_T8_GAATGAATCAATACCG-1	diploid
PAAD_GSE154778.Rdata_T8_GACACGCAGACTAGAT-1	diploid
PAAD_GSE154778.Rdata_T8_GACACGCAGCCACTAT-1	diploid
PAAD_GSE154778.Rdata_T8_GACACGCGTAGGCATG-1	diploid
PAAD_GSE154778.Rdata_T8_GACAGAGAGGAATCGC-1	diploid
PAAD_GSE154778.Rdata_T8_GACGTGCAGGCTCAGA-1	diploid
PAAD_GSE154778.Rdata_T8_GACTAACGTATTACCG-1	diploid
PAAD_GSE154778.Rdata_T8_GACTAACGTCCATCCT-1	diploid
PAAD_GSE154778.Rdata_T8_GACTACATCCTATGTT-1	diploid
PAAD_GSE154778.Rdata_T8_GAGCAGATCACCAGGC-1	diploid
PAAD_GSE154778.Rdata_T8_GAGTCCGCACACCGCA-1	diploid
PAAD_GSE154778.Rdata_T8_GATCGATCACCGCTAG-1	diploid
PAAD_GSE154778.Rdata_T8_GATCGATCATTACGAC-1	diploid
PAAD_GSE154778.Rdata_T8_GATCGATTCGGCCGAT-1	diploid
PAAD_GSE154778.Rdata_T8_GATCGATTCTGCGGCA-1	diploid
PAAD_GSE154778.Rdata_T8_GATCGTAAGGATGGTC-1	diploid
PAAD_GSE154778.Rdata_T8_GATCTAGCACAACTGT-1	diploid
PAAD_GSE154778.Rdata_T8_GATCTAGGTGTCCTCT-1	diploid
PAAD_GSE154778.Rdata_T8_GATCTAGGTTATCCGA-1	diploid
PAAD_GSE154778.Rdata_T8_GATCTAGGTTCGTTGA-1	diploid
PAAD_GSE154778.Rdata_T8_GATGAAACAATGTAAG-1	diploid
PAAD_GSE154778.Rdata_T8_GATGCTAGTCTTGCGG-1	diploid
PAAD_GSE154778.Rdata_T8_GATTCAGCAGGTCTCG-1	diploid
PAAD_GSE154778.Rdata_T8_GATTCAGGTCGCATAT-1	diploid
PAAD_GSE154778.Rdata_T8_GCAAACTGTTATGCGT-1	diploid
PAAD_GSE154778.Rdata_T8_GCACTCTTCACTTACT-1	diploid
PAAD_GSE154778.Rdata_T8_GCAGTTAAGGATTCGG-1	diploid
PAAD_GSE154778.Rdata_T8_GCATGATCAGATTGCT-1	diploid
PAAD_GSE154778.Rdata_T8_GCGACCACAAGAAAGG-1	diploid
PAAD_GSE154778.Rdata_T8_GCGACCACACCAGTTA-1	diploid
PAAD_GSE154778.Rdata_T8_GCGACCAGTTGTGGCC-1	diploid
PAAD_GSE154778.Rdata_T8_GCGACCATCGGTGTCG-1	diploid
PAAD_GSE154778.Rdata_T8_GCGAGAATCAACCATG-1	diploid
PAAD_GSE154778.Rdata_T8_GCGCAGTGTGCGATAG-1	diploid
PAAD_GSE154778.Rdata_T8_GCGCAGTGTTTACTCT-1	diploid
PAAD_GSE154778.Rdata_T8_GCGCAGTTCGCCAAAT-1	diploid
PAAD_GSE154778.Rdata_T8_GCGCCAAAGTGGTAAT-1	diploid
PAAD_GSE154778.Rdata_T8_GCGCCAAGTCACTTCC-1	diploid
PAAD_GSE154778.Rdata_T8_GCGCGATTCGAACTGT-1	diploid
PAAD_GSE154778.Rdata_T8_GCGGGTTAGACCCACC-1	diploid
PAAD_GSE154778.Rdata_T8_GCGGGTTAGCGTGAAC-1	diploid
PAAD_GSE154778.Rdata_T8_GCTCTGTGTAGCGTGA-1	diploid
PAAD_GSE154778.Rdata_T8_GCTGCGAGTCTAGTCA-1	diploid
PAAD_GSE154778.Rdata_T8_GCTGCTTAGCTGGAAC-1	diploid
PAAD_GSE154778.Rdata_T8_GCTGCTTGTTCTCATT-1	diploid
PAAD_GSE154778.Rdata_T8_GCTTCCATCAGAGACG-1	diploid
PAAD_GSE154778.Rdata_T8_GCTTCCATCTGGCGAC-1	diploid
PAAD_GSE154778.Rdata_T8_GCTTGAAGTAGATTAG-1	diploid
PAAD_GSE154778.Rdata_T8_GCTTGAAGTATTCTCT-1	diploid
PAAD_GSE154778.Rdata_T8_GCTTGAAGTTCATGGT-1	diploid
PAAD_GSE154778.Rdata_T8_GGAAAGCAGCCACCTG-1	diploid
PAAD_GSE154778.Rdata_T8_GGAAAGCCAGTCTTCC-1	diploid
PAAD_GSE154778.Rdata_T8_GGAAAGCGTGGGTATG-1	diploid
PAAD_GSE154778.Rdata_T8_GGAACTTGTATATGAG-1	diploid
PAAD_GSE154778.Rdata_T8_GGAACTTTCCCAACGG-1	diploid
PAAD_GSE154778.Rdata_T8_GGAATAATCCATGAGT-1	diploid
PAAD_GSE154778.Rdata_T8_GGACAGACATCTATGG-1	diploid
PAAD_GSE154778.Rdata_T8_GGACATTAGACTGTAA-1	diploid
PAAD_GSE154778.Rdata_T8_GGACGTCGTAAACGCG-1	diploid
PAAD_GSE154778.Rdata_T8_GGACGTCGTGTAATGA-1	diploid
PAAD_GSE154778.Rdata_T8_GGACGTCTCTTTAGGG-1	diploid
PAAD_GSE154778.Rdata_T8_GGATGTTGTCAGATAA-1	diploid
PAAD_GSE154778.Rdata_T8_GGATTACCAGTGACAG-1	diploid
PAAD_GSE154778.Rdata_T8_GGATTACTCCCAAGTA-1	diploid
PAAD_GSE154778.Rdata_T8_GGATTACTCCGCGTTT-1	diploid
PAAD_GSE154778.Rdata_T8_GGCAATTCAAGGCTCC-1	diploid
PAAD_GSE154778.Rdata_T8_GGCCGATCAGAGCCAA-1	diploid
PAAD_GSE154778.Rdata_T8_GGCGACTGTAAGGGAA-1	diploid
PAAD_GSE154778.Rdata_T8_GGCGACTGTAATCACC-1	diploid
PAAD_GSE154778.Rdata_T8_GGCTCGAGTCAGATAA-1	diploid
PAAD_GSE154778.Rdata_T8_GGCTGGTTCAGTTAGC-1	diploid
PAAD_GSE154778.Rdata_T8_GGCTGGTTCTTACCTA-1	diploid
PAAD_GSE154778.Rdata_T8_GGGAATGAGGGTATCG-1	diploid
PAAD_GSE154778.Rdata_T8_GGGAGATAGTTGAGAT-1	diploid
PAAD_GSE154778.Rdata_T8_GGGAGATGTGCACCAC-1	diploid
PAAD_GSE154778.Rdata_T8_GGGATGAGTCTTTCAT-1	diploid
PAAD_GSE154778.Rdata_T8_GGGATGATCAGTGCAT-1	diploid
PAAD_GSE154778.Rdata_T8_GGGCACTGTACCCAAT-1	diploid
PAAD_GSE154778.Rdata_T8_GGGCATCAGAGTTGGC-1	diploid
PAAD_GSE154778.Rdata_T8_GGGCATCAGGACTGGT-1	diploid
PAAD_GSE154778.Rdata_T8_GGGCATCCATTACCTT-1	diploid
PAAD_GSE154778.Rdata_T8_GGGTCTGAGCTAAGAT-1	diploid
PAAD_GSE154778.Rdata_T8_GGGTCTGAGTCCATAC-1	diploid
PAAD_GSE154778.Rdata_T8_GTAACTGGTTCCCTTG-1	diploid
PAAD_GSE154778.Rdata_T8_GTACGTAAGAGCCCAA-1	diploid
PAAD_GSE154778.Rdata_T8_GTACGTACAGTATCTG-1	diploid
PAAD_GSE154778.Rdata_T8_GTACTCCGTACGCACC-1	diploid
PAAD_GSE154778.Rdata_T8_GTACTTTAGATAGCAT-1	diploid
PAAD_GSE154778.Rdata_T8_GTACTTTGTCGGGTCT-1	diploid
PAAD_GSE154778.Rdata_T8_GTAGGCCCACGGACAA-1	diploid
PAAD_GSE154778.Rdata_T8_GTAGGCCCATGACGGA-1	diploid
PAAD_GSE154778.Rdata_T8_GTAGGCCGTACCATCA-1	diploid
PAAD_GSE154778.Rdata_T8_GTAGGCCGTACTTAGC-1	diploid
PAAD_GSE154778.Rdata_T8_GTATCTTAGGATGCGT-1	diploid
PAAD_GSE154778.Rdata_T8_GTATCTTGTTTAGGAA-1	diploid
PAAD_GSE154778.Rdata_T8_GTATCTTTCGGTTAAC-1	diploid
PAAD_GSE154778.Rdata_T8_GTCACGGCAAGGACAC-1	diploid
PAAD_GSE154778.Rdata_T8_GTCACGGTCAACGGGA-1	diploid
PAAD_GSE154778.Rdata_T8_GTCACGGTCCTGTACC-1	diploid
PAAD_GSE154778.Rdata_T8_GTCGTAATCACTCTTA-1	diploid
PAAD_GSE154778.Rdata_T8_GTCGTAATCAGCTTAG-1	diploid
PAAD_GSE154778.Rdata_T8_GTCTCGTTCTGCTTGC-1	diploid
PAAD_GSE154778.Rdata_T8_GTCTTCGCATGAGCGA-1	diploid
PAAD_GSE154778.Rdata_T8_GTGCAGCCACACCGAC-1	diploid
PAAD_GSE154778.Rdata_T8_GTGCGGTCATGAAGTA-1	diploid
PAAD_GSE154778.Rdata_T8_GTGCTTCAGGAGTCTG-1	diploid
PAAD_GSE154778.Rdata_T8_GTGTTAGAGATAGTCA-1	diploid
PAAD_GSE154778.Rdata_T8_GTTACAGAGTTATCGC-1	diploid
PAAD_GSE154778.Rdata_T8_GTTACAGGTAAGAGAG-1	diploid
PAAD_GSE154778.Rdata_T8_GTTCATTAGCATGGCA-1	diploid
PAAD_GSE154778.Rdata_T8_GTTCGGGAGACTGGGT-1	diploid
PAAD_GSE154778.Rdata_T8_GTTCGGGAGGGAACGG-1	diploid
PAAD_GSE154778.Rdata_T8_GTTCGGGTCTCACATT-1	diploid
PAAD_GSE154778.Rdata_T8_GTTCTCGAGGATGGTC-1	diploid
PAAD_GSE154778.Rdata_T8_TAAACCGAGGAGCGAG-1	diploid
PAAD_GSE154778.Rdata_T8_TAAACCGCAGTTCCCT-1	diploid
PAAD_GSE154778.Rdata_T8_TAAGAGATCCCAAGAT-1	diploid
PAAD_GSE154778.Rdata_T8_TAAGCGTCAATCCGAT-1	diploid
PAAD_GSE154778.Rdata_T8_TAAGCGTTCCGTCAAA-1	diploid
PAAD_GSE154778.Rdata_T8_TACACGATCGACCAGC-1	diploid
PAAD_GSE154778.Rdata_T8_TACAGTGAGTTCCACA-1	diploid
PAAD_GSE154778.Rdata_T8_TACAGTGCAGATTGCT-1	diploid
PAAD_GSE154778.Rdata_T8_TACAGTGGTAGTACCT-1	diploid
PAAD_GSE154778.Rdata_T8_TACCTTACAAGCCGTC-1	diploid
PAAD_GSE154778.Rdata_T8_TACCTTAGTGTTTGTG-1	diploid
PAAD_GSE154778.Rdata_T8_TACCTTATCGTAGATC-1	diploid
PAAD_GSE154778.Rdata_T8_TACGGGCCAGAGTGTG-1	diploid
PAAD_GSE154778.Rdata_T8_TACGGGCGTTCAGTAC-1	diploid
PAAD_GSE154778.Rdata_T8_TACGGTAGTCCAGTAT-1	diploid
PAAD_GSE154778.Rdata_T8_TACGGTAGTGGTACAG-1	diploid
PAAD_GSE154778.Rdata_T8_TACTTGTCACGTAAGG-1	diploid
PAAD_GSE154778.Rdata_T8_TACTTGTGTCCGAACC-1	diploid
PAAD_GSE154778.Rdata_T8_TACTTGTTCTTGAGGT-1	diploid
PAAD_GSE154778.Rdata_T8_TAGACCAGTAGCCTCG-1	diploid
PAAD_GSE154778.Rdata_T8_TAGGCATTCCAAATGC-1	diploid
PAAD_GSE154778.Rdata_T8_TAGTGGTCATATACCG-1	diploid
PAAD_GSE154778.Rdata_T8_TATCTCAGTAATTGGA-1	diploid
PAAD_GSE154778.Rdata_T8_TATGCCCCATTGAGCT-1	diploid
PAAD_GSE154778.Rdata_T8_TATTACCAGCCACTAT-1	diploid
PAAD_GSE154778.Rdata_T8_TATTACCAGGGTCTCC-1	diploid
PAAD_GSE154778.Rdata_T8_TATTACCTCACTCTTA-1	diploid
PAAD_GSE154778.Rdata_T8_TCAACGAAGGAGTTGC-1	diploid
PAAD_GSE154778.Rdata_T8_TCAATCTCAGCTTAAC-1	diploid
PAAD_GSE154778.Rdata_T8_TCAATCTTCTGTCTAT-1	diploid
PAAD_GSE154778.Rdata_T8_TCACAAGAGCACACAG-1	diploid
PAAD_GSE154778.Rdata_T8_TCAGATGAGCTGCCCA-1	diploid
PAAD_GSE154778.Rdata_T8_TCAGATGGTTGGTAAA-1	diploid
PAAD_GSE154778.Rdata_T8_TCAGCAACATGGGACA-1	diploid
PAAD_GSE154778.Rdata_T8_TCAGGATGTCTTCGTC-1	diploid
PAAD_GSE154778.Rdata_T8_TCAGGTAAGAATGTTG-1	diploid
PAAD_GSE154778.Rdata_T8_TCAGGTACATCCCACT-1	diploid
PAAD_GSE154778.Rdata_T8_TCAGGTAGTGGCCCTA-1	diploid
PAAD_GSE154778.Rdata_T8_TCAGGTATCACATAGC-1	diploid
PAAD_GSE154778.Rdata_T8_TCATTTGCAAGCCTAT-1	diploid
PAAD_GSE154778.Rdata_T8_TCCACACCAGGAATCG-1	diploid
PAAD_GSE154778.Rdata_T8_TCCCGATCACGAGGTA-1	diploid
PAAD_GSE154778.Rdata_T8_TCCCGATTCAAGAAGT-1	diploid
PAAD_GSE154778.Rdata_T8_TCGAGGCTCACTCTTA-1	diploid
PAAD_GSE154778.Rdata_T8_TCGCGTTAGAGTGAGA-1	diploid
PAAD_GSE154778.Rdata_T8_TCGGGACAGTCCGTAT-1	diploid
PAAD_GSE154778.Rdata_T8_TCGGTAACATGCATGT-1	diploid
PAAD_GSE154778.Rdata_T8_TCGGTAATCGCGTAGC-1	diploid
PAAD_GSE154778.Rdata_T8_TCGTAGAGTCTCCACT-1	diploid
PAAD_GSE154778.Rdata_T8_TCTCATACAGACGCAA-1	diploid
PAAD_GSE154778.Rdata_T8_TCTCTAACATACAGCT-1	diploid
PAAD_GSE154778.Rdata_T8_TCTGAGAAGGTGATTA-1	diploid
PAAD_GSE154778.Rdata_T8_TCTGAGACACAACTGT-1	diploid
PAAD_GSE154778.Rdata_T8_TCTGAGATCCACGTTC-1	diploid
PAAD_GSE154778.Rdata_T8_TCTTCGGGTCCAGTGC-1	diploid
PAAD_GSE154778.Rdata_T8_TCTTTCCAGCCCAATT-1	diploid
PAAD_GSE154778.Rdata_T8_TCTTTCCTCACCGGGT-1	diploid
PAAD_GSE154778.Rdata_T8_TGAAAGATCGGAGCAA-1	diploid
PAAD_GSE154778.Rdata_T8_TGAAAGATCGGCGCTA-1	diploid
PAAD_GSE154778.Rdata_T8_TGACTAGAGTATTGGA-1	diploid
PAAD_GSE154778.Rdata_T8_TGACTAGCACTCAGGC-1	diploid
PAAD_GSE154778.Rdata_T8_TGAGAGGGTGTTGGGA-1	diploid
PAAD_GSE154778.Rdata_T8_TGAGAGGTCTGCCAGG-1	diploid
[truncated: 13,724 more rows]
