# Supplementary material for: Integrated multiomics analysis identifies PHLDA1+ fibroblasts as prognostic biomarkers and mediators of biological functions in pancreatic cancer
Source: Front Immunol. 2025 Jul 4;16:1592416. doi: 10.3389/fimmu.2025.1592416 (PMC12271128; doi:10.3389/fimmu.2025.1592416)
Supplement: Supplementary file 7 [file DataSheet7.zip › raw data/10-pancancer/DFS.cox.txt]

cancer	HR	HR.95L	HR.95H	pvalue
BLCA	0.768481371665694	0.574575417116213	1.02782611473567	0.0759026762995968
BRCA	0.88728056859931	0.701791475346353	1.1217959109939	0.317568362624422
CESC	1.00552287717586	0.745949471460156	1.35542190886587	0.971161995304826
CHOL	1.63470280134723	0.724849570849289	3.68663148355244	0.236240143691639
COAD	1.46099140329195	0.955204325763076	2.23459612035133	0.0803630528353441
ESCA	0.56925248468088	0.355141623232615	0.912448358955395	0.0192536092647805
HNSC	1.16090657109976	0.752630503683826	1.79065831138405	0.499828071596671
KICH	1.49702943191933	0.409819644793116	5.46849607749781	0.541583705513388
KIRC	0.964198826676327	0.565422506763567	1.64422067788814	0.893496163521088
KIRP	1.03731152180685	0.749220757166857	1.43617910072612	0.825344301348608
LIHC	0.956199928767584	0.82688574181976	1.10573717447704	0.545743569634032
LUAD	1.03862177671929	0.851496596383712	1.26686965004546	0.70849665247481
LUSC	1.21794132247413	0.955223675531171	1.55291488578857	0.111737119913129
PAAD	2.15986194801868	1.223373389064	3.81322961264362	0.00792787823623301
PCPG	1.36313315065972	0.391286079815986	4.74878121731633	0.6266312300149
PRAD	1.28533289522433	0.777524831305512	2.12479471397951	0.327693914846664
READ	1.20634770592911	0.566720937421488	2.56788604674067	0.626481051255277
SARC	1.16300283825773	0.98069622646146	1.3791993537855	0.082583821295885
STAD	0.837219383484957	0.597530236217453	1.17305577793029	0.301862643590279
THCA	0.508112060008008	0.323082746077263	0.799107561948976	0.00338204076458395
UCEC	0.825277010805115	0.67439928932332	1.00990934502142	0.0622880082869145
