# Supplementary material for: Integrated multiomics analysis identifies PHLDA1+ fibroblasts as prognostic biomarkers and mediators of biological functions in pancreatic cancer
Source: Front Immunol. 2025 Jul 4;16:1592416. doi: 10.3389/fimmu.2025.1592416 (PMC12271128; doi:10.3389/fimmu.2025.1592416)
Supplement: Supplementary file 7 [file DataSheet7.zip › raw data/10-pancancer/DSS.cox.txt]

cancer	HR	HR.95L	HR.95H	pvalue
BLCA	1.12743733754745	0.978295474979283	1.29931598643346	0.097549041981941
BRCA	1.03767495670571	0.837787206490183	1.28525394925186	0.734794739341728
CESC	1.20316396213925	0.976314695654325	1.48272224748235	0.0827241368630412
CHOL	1.04064289391045	0.591032725286356	1.83228032275478	0.890222702881648
COAD	1.16791505922347	0.907940286475941	1.50232961999656	0.226962710884426
ESCA	0.999365627501846	0.73956457460972	1.35043198622542	0.996703771677947
GBM	0.93720741140372	0.753852059530787	1.16515929204567	0.55933398616535
HNSC	1.21412836496908	1.01338843895181	1.45463242914752	0.0353612784760703
KICH	1.13455498044247	0.465616618102444	2.76453836397137	0.781158211346126
KIRC	0.788916619912559	0.638329894368705	0.975027863593617	0.0282368059133641
KIRP	1.35910539718474	0.999714438587261	1.84769511108292	0.0502134351968277
LIHC	0.92308166393314	0.758257592973063	1.1237338949006	0.425140465046205
LUAD	1.08113831234068	0.901085000027233	1.29716957931331	0.401269727333941
LUSC	1.244855266048	1.01631766729422	1.52478371996934	0.034313536202397
PAAD	1.8078016392175	1.32074077051618	2.47448010973432	0.000218272947143855
PCPG	0.43277116793877	0.151660449753423	1.23493556892119	0.117458596059881
PRAD	0.343126243465557	0.0691112225319868	1.70356730269521	0.190751808855669
READ	1.12897990160206	0.661085479396738	1.92803450982544	0.656841091860379
SARC	1.12124685780271	0.962979126515874	1.30552623781273	0.140464139235666
SKCM	0.899551114886468	0.765953796673322	1.05645041751599	0.196873374642748
STAD	1.01110861867539	0.8196077560964	1.24735354339352	0.917869073828948
THCA	0.916741361962213	0.389823036595723	2.15588778967906	0.842072392265391
THYM	0.825207386506286	0.33026147521901	2.06190331552585	0.680931545193958
UCEC	0.744162247158434	0.60522679782491	0.914991623117284	0.00507014101134323
