# Supplementary material for: Integrated multiomics analysis identifies PHLDA1+ fibroblasts as prognostic biomarkers and mediators of biological functions in pancreatic cancer
Source: Front Immunol. 2025 Jul 4;16:1592416. doi: 10.3389/fimmu.2025.1592416 (PMC12271128; doi:10.3389/fimmu.2025.1592416)
Supplement: Supplementary file 7 [file DataSheet7.zip › raw data/10-pancancer/expTime.txt]

id	futime	fustat	PHLDA1	Type	CancerType
TCGA-E7-A8O8-01	13	0	3.636488994	Tumor	BLCA
TCGA-GC-A4ZW-01	15	0	1.631240385	Tumor	BLCA
TCGA-E7-A5KE-01	17	0	1.511014	Tumor	BLCA
TCGA-4Z-AA80-01	19	1	4.74475834	Tumor	BLCA
TCGA-YC-A9TC-01	20	1	4.437152449	Tumor	BLCA
TCGA-E7-A5KF-01	20	0	3.412781847	Tumor	BLCA
TCGA-E7-A7DU-01	28	0	3.034830608	Tumor	BLCA
TCGA-KQ-A41S-01	35	0	3.803589	Tumor	BLCA
TCGA-E7-A7DV-01	37	0	3.313218999	Tumor	BLCA
TCGA-H4-A2HO-01	46	0	4.172874934	Tumor	BLCA
TCGA-K4-A6FZ-01	55	0	5.610534822	Tumor	BLCA
TCGA-CU-A5W6-01	56	1	3.949012146	Tumor	BLCA
TCGA-S5-A6DX-01	56	1	2.446762919	Tumor	BLCA
TCGA-XF-A8HH-01	57	1	2.454899289	Tumor	BLCA
TCGA-C4-A0F0-01	59	0	4.107744239	Tumor	BLCA
TCGA-C4-A0F7-01	62	1	4.309015137	Tumor	BLCA
TCGA-XF-A9T6-01	64	0	2.010779864	Tumor	BLCA
TCGA-GD-A3OP-01	64	0	3.056038154	Tumor	BLCA
TCGA-DK-A1A5-01	65	1	4.440051	Tumor	BLCA
TCGA-GD-A6C6-01	67	0	1.985263688	Tumor	BLCA
TCGA-XF-A9T3-01	68	0	4.07897415	Tumor	BLCA
TCGA-E7-A4XJ-01	68	1	3.498710889	Tumor	BLCA
TCGA-FD-A6TF-01	69	1	2.675471	Tumor	BLCA
TCGA-5N-A9KI-01	76	1	2.049228	Tumor	BLCA
TCGA-BL-A13J-01	81	1	5.722063309	Tumor	BLCA
TCGA-FD-A62N-01	82	0	3.961128754	Tumor	BLCA
TCGA-K4-A4AB-01	84	1	3.943366742	Tumor	BLCA
TCGA-ZF-AA4N-01	88	1	5.79267379	Tumor	BLCA
TCGA-C4-A0F1-01	89	0	2.729393574	Tumor	BLCA
TCGA-XF-AAMT-01	90	1	4.287768	Tumor	BLCA
TCGA-FD-A6TG-01	93	1	2.973662	Tumor	BLCA
TCGA-GD-A3OQ-01	95	0	6.313020655	Tumor	BLCA
TCGA-XF-A9SJ-01	98	1	3.91801635	Tumor	BLCA
TCGA-FT-A3EE-01	99	1	5.94012	Tumor	BLCA
TCGA-K4-A3WU-01	105	0	2.869925	Tumor	BLCA
TCGA-ZF-A9RE-01	106	1	5.198935413	Tumor	BLCA
TCGA-FD-A43X-01	110	0	1.826456	Tumor	BLCA
TCGA-UY-A9PF-01	117	0	5.242522019	Tumor	BLCA
TCGA-XF-AAN8-01	118	1	4.839150411	Tumor	BLCA
TCGA-FD-A3B7-01	122	1	4.763541	Tumor	BLCA
TCGA-XF-A9ST-01	128	1	1.608107776	Tumor	BLCA
TCGA-E7-A6MD-01	129	0	3.370809636	Tumor	BLCA
TCGA-FD-A6TH-01	131	1	3.01735911	Tumor	BLCA
TCGA-BT-A3PH-01	142	1	3.975659742	Tumor	BLCA
TCGA-GU-A767-01	144	1	2.808278646	Tumor	BLCA
TCGA-DK-A3IK-01	146	1	2.798503	Tumor	BLCA
TCGA-CU-A0YO-01	149	1	4.9351802	Tumor	BLCA
TCGA-BT-A20V-01	154	1	2.483939485	Tumor	BLCA
TCGA-BT-A20R-01	154	1	3.712239517	Tumor	BLCA
TCGA-CU-A3QU-01	158	0	2.931622134	Tumor	BLCA
TCGA-FD-A5BV-01	163	1	4.568757746	Tumor	BLCA
TCGA-E7-A3Y1-01	163	0	3.290892	Tumor	BLCA
TCGA-FD-A3SO-01	168	1	3.301389921	Tumor	BLCA
TCGA-ZF-AA5N-01	168	1	4.499130275	Tumor	BLCA
TCGA-FD-A5BX-01	173	1	5.149563696	Tumor	BLCA
TCGA-XF-A9SU-01	182	1	3.457743148	Tumor	BLCA
TCGA-FD-A6TC-01	187	0	2.858085922	Tumor	BLCA
TCGA-UY-A9PE-01	189	0	1.681295634	Tumor	BLCA
TCGA-FD-A62P-01	191	1	5.828340303	Tumor	BLCA
TCGA-BT-A0S7-01	200	1	2.624745042	Tumor	BLCA
TCGA-XF-A8HC-01	200	1	3.60754538	Tumor	BLCA
TCGA-BL-A3JM-01	205	1	5.260489483	Tumor	BLCA
TCGA-XF-AAMX-01	206	1	3.00279859	Tumor	BLCA
TCGA-G2-AA3C-01	211	1	3.821651885	Tumor	BLCA
TCGA-GU-AATQ-01	213	1	3.480050625	Tumor	BLCA
TCGA-FD-A62O-01	216	1	4.964112118	Tumor	BLCA
TCGA-G2-A3IB-01	220	1	4.89287135	Tumor	BLCA
TCGA-BL-A13I-01	223	1	4.9302392115	Tumor	BLCA
TCGA-GD-A76B-01	224	1	2.325376246	Tumor	BLCA
TCGA-GU-A762-01	232	1	4.38279354	Tumor	BLCA
TCGA-XF-AAML-01	232	1	2.633311688	Tumor	BLCA
TCGA-DK-A2I2-01	237	1	3.690247	Tumor	BLCA
TCGA-E7-A97Q-01	246	1	3.173684121	Tumor	BLCA
TCGA-DK-A3IM-01	248	1	4.62478	Tumor	BLCA
TCGA-DK-A3IN-01	250	1	4.665389306	Tumor	BLCA
TCGA-FD-A5BY-01	251	0	3.084878	Tumor	BLCA
TCGA-BT-A20X-01	251	1	3.81446702	Tumor	BLCA
TCGA-XF-AAMW-01	253	1	6.052361599	Tumor	BLCA
TCGA-BT-A20W-01	254	1	4.41908872	Tumor	BLCA
TCGA-2F-A9KW-01	254	1	4.189686917	Tumor	BLCA
TCGA-GV-A3QH-01	258	1	4.091765	Tumor	BLCA
TCGA-ZF-AA56-01	259	1	4.447233099	Tumor	BLCA
TCGA-GV-A40E-01	261	1	5.2957	Tumor	BLCA
TCGA-ZF-AA4U-01	262	1	3.339099944	Tumor	BLCA
TCGA-FJ-A871-01	272	1	6.249541577	Tumor	BLCA
TCGA-FD-A3B5-01	272	1	4.383980579	Tumor	BLCA
TCGA-C4-A0EZ-01	273	1	3.768022039	Tumor	BLCA
TCGA-HQ-A5ND-01	274	1	5.549664196	Tumor	BLCA
TCGA-K4-A5RH-01	276	0	4.931429	Tumor	BLCA
TCGA-K4-A4AC-01	278	1	4.080776984	Tumor	BLCA
TCGA-YC-A8S6-01	293	0	6.040776512	Tumor	BLCA
TCGA-DK-A3IV-01	294	1	1.841054736	Tumor	BLCA
TCGA-FD-A6TI-01	294	1	4.229564	Tumor	BLCA
TCGA-BT-A3PK-01	303	1	5.945488	Tumor	BLCA
TCGA-4Z-AA86-01	311	1	4.711734169	Tumor	BLCA
TCGA-DK-A3WX-01	321	1	5.662806742	Tumor	BLCA
TCGA-FJ-A3ZE-01	324	1	2.615801	Tumor	BLCA
TCGA-GU-AATO-01	324	1	1.933155885	Tumor	BLCA
TCGA-FD-A5BT-01	328	1	3.075778681	Tumor	BLCA
TCGA-FD-A6TK-01	330	0	5.361180902	Tumor	BLCA
TCGA-GU-A42P-01	332	1	2.130502366	Tumor	BLCA
TCGA-CF-A47S-01	333	0	3.990121	Tumor	BLCA
TCGA-FT-A61P-01	337	0	5.800236604	Tumor	BLCA
TCGA-DK-AA75-01	340	1	2.505194869	Tumor	BLCA
TCGA-XF-AAMH-01	344	1	3.755493	Tumor	BLCA
TCGA-GU-A42Q-01	344	1	3.001163885	Tumor	BLCA
TCGA-CF-A8HY-01	345	0	3.78908706	Tumor	BLCA
TCGA-CF-A8HX-01	345	0	1.317389	Tumor	BLCA
TCGA-K4-A5RI-01	356	1	2.533397	Tumor	BLCA
TCGA-K4-AAQO-01	359	0	2.015291008	Tumor	BLCA
TCGA-CF-A9FF-01	361	0	3.891540307	Tumor	BLCA
TCGA-KQ-A41Q-01	361	0	2.200916229	Tumor	BLCA
TCGA-XF-A9SW-01	362	1	3.370656151	Tumor	BLCA
TCGA-YF-AA3L-01	364	0	2.967605	Tumor	BLCA
TCGA-2F-A9KP-01	364	1	3.899954203	Tumor	BLCA
TCGA-CF-A5UA-01	365	0	2.259837	Tumor	BLCA
TCGA-DK-AA76-01	366	0	1.565080091	Tumor	BLCA
TCGA-CF-A47W-01	368	0	1.899275696	Tumor	BLCA
TCGA-CF-A7I0-01	368	0	4.646961416	Tumor	BLCA
TCGA-CF-A3MG-01	369	0	4.961278285	Tumor	BLCA
TCGA-HQ-A5NE-01	370	1	5.9720906	Tumor	BLCA
TCGA-BT-A20O-01	370	1	2.487147479	Tumor	BLCA
TCGA-CF-A3MI-01	370	0	3.181164495	Tumor	BLCA
TCGA-PQ-A6FI-01	372	0	3.828458624	Tumor	BLCA
TCGA-ZF-AA5P-01	372	0	3.92866156	Tumor	BLCA
TCGA-CF-A47Y-01	373	0	1.277026	Tumor	BLCA
TCGA-FD-A6TE-01	376	0	2.338284047	Tumor	BLCA
TCGA-BL-A5ZZ-01	377	0	5.769557	Tumor	BLCA
TCGA-CF-A47V-01	379	0	4.47555	Tumor	BLCA
TCGA-CF-A1HS-01	382	0	5.257160602	Tumor	BLCA
TCGA-CF-A3MF-01	383	0	3.069256912	Tumor	BLCA
TCGA-CF-A47X-01	384	0	3.629637	Tumor	BLCA
TCGA-FD-A3B8-01	384	0	4.299285496	Tumor	BLCA
TCGA-FJ-A3Z9-01	385	1	4.650273492	Tumor	BLCA
TCGA-CF-A47T-01	385	1	4.035341844	Tumor	BLCA
TCGA-FD-A6TD-01	386	1	5.054283904	Tumor	BLCA
TCGA-XF-A9SV-01	388	1	1.963517602	Tumor	BLCA
TCGA-CF-A1HR-01	389	0	3.638355187	Tumor	BLCA
TCGA-FD-A3SS-01	391	1	2.191093869	Tumor	BLCA
TCGA-CU-A0YN-01	393	1	5.269151335	Tumor	BLCA
TCGA-E7-A85H-01	394	0	1.390365236	Tumor	BLCA
TCGA-CF-A3MH-01	398	0	5.949797165	Tumor	BLCA
TCGA-CF-A9FM-01	398	0	3.307772528	Tumor	BLCA
TCGA-CF-A5U8-01	399	0	3.247653306	Tumor	BLCA
TCGA-BT-A0YX-01	400	1	4.773816	Tumor	BLCA
TCGA-FD-A62S-01	406	1	4.480790526	Tumor	BLCA
TCGA-ZF-A9RD-01	408	1	4.646764362	Tumor	BLCA
TCGA-MV-A51V-01	410	0	5.001109672	Tumor	BLCA
TCGA-CU-A72E-01	413	1	4.069245137	Tumor	BLCA
TCGA-DK-A3IL-01	413	1	1.652127146	Tumor	BLCA
TCGA-DK-AA6Q-01	413	1	3.359261846	Tumor	BLCA
TCGA-DK-AA6W-01	415	1	4.374227873	Tumor	BLCA
TCGA-YF-AA3M-01	415	0	4.614483136	Tumor	BLCA
TCGA-DK-AA71-01	415	0	2.834402259	Tumor	BLCA
TCGA-E7-A7PW-01	416	0	2.432152764	Tumor	BLCA
TCGA-XF-A9T8-01	418	1	4.861294933	Tumor	BLCA
TCGA-CF-A27C-01	425	0	2.415019	Tumor	BLCA
TCGA-E7-A7XN-01	428	0	4.256317335	Tumor	BLCA
TCGA-GC-A3RD-01	428	0	4.371616873	Tumor	BLCA
TCGA-R3-A69X-01	433	0	2.428468	Tumor	BLCA
TCGA-GV-A3JV-01	434	1	4.577009996	Tumor	BLCA
TCGA-E7-A97P-01	437	1	5.348163277	Tumor	BLCA
TCGA-BT-A20T-01	453	1	3.974192272	Tumor	BLCA
TCGA-XF-A9SP-01	454	1	2.867449681	Tumor	BLCA
TCGA-BT-A20U-01	455	1	2.99206755	Tumor	BLCA
TCGA-FD-A43S-01	455	0	4.49671341	Tumor	BLCA
TCGA-DK-AA6P-01	457	0	2.46238	Tumor	BLCA
TCGA-4Z-AA84-01	460	0	4.699624418	Tumor	BLCA
TCGA-CU-A0YR-01	460	1	4.184317771	Tumor	BLCA
TCGA-LC-A66R-01	466	0	5.402524805	Tumor	BLCA
TCGA-E7-A8O7-01	466	0	4.256666	Tumor	BLCA
TCGA-DK-AA6X-01	467	0	3.254059925	Tumor	BLCA
TCGA-XF-A8HG-01	467	1	1.134324	Tumor	BLCA
TCGA-E5-A4TZ-01	467	1	3.601190631	Tumor	BLCA
TCGA-K4-A6MB-01	469	0	3.268309953	Tumor	BLCA
TCGA-LT-A5Z6-01	474	0	0.934638196	Tumor	BLCA
TCGA-FD-A43Y-01	474	1	4.788399156	Tumor	BLCA
TCGA-DK-A1AG-01	475	0	3.823944	Tumor	BLCA
TCGA-DK-A6B2-01	477	0	2.192982829	Tumor	BLCA
TCGA-GU-A766-01	480	0	6.156287622	Tumor	BLCA
TCGA-GC-A3OO-01	481	0	3.494335851	Tumor	BLCA
TCGA-GC-A3RC-01	484	0	3.986942	Tumor	BLCA
TCGA-G2-A2EK-01	485	0	1.484518975	Tumor	BLCA
TCGA-XF-A9SK-01	486	1	1.858427925	Tumor	BLCA
TCGA-DK-A1AE-01	491	0	2.368599	Tumor	BLCA
TCGA-BT-A2LB-01	492	1	3.451742472	Tumor	BLCA
TCGA-XF-A9T4-01	495	1	6.192227	Tumor	BLCA
TCGA-4Z-AA7M-01	495	0	1.413542131	Tumor	BLCA
TCGA-K4-A83P-01	495	0	5.093227246	Tumor	BLCA
TCGA-S5-AA26-01	503	0	4.395317	Tumor	BLCA
TCGA-PQ-A6FN-01	507	0	4.304400205	Tumor	BLCA
TCGA-DK-A1AB-01	508	1	2.548046	Tumor	BLCA
TCGA-E7-A519-01	508	0	2.12263951	Tumor	BLCA
TCGA-4Z-AA7Q-01	510	1	4.092541578	Tumor	BLCA
TCGA-FD-A3B4-01	510	1	3.941144	Tumor	BLCA
TCGA-4Z-AA7O-01	512	0	2.547289907	Tumor	BLCA
TCGA-BT-A2LA-01	522	0	3.969304034	Tumor	BLCA
TCGA-4Z-AA7R-01	522	1	3.402719349	Tumor	BLCA
TCGA-FJ-A3ZF-01	524	0	2.230601915	Tumor	BLCA
TCGA-5N-A9KM-01	530	1	2.728732	Tumor	BLCA
TCGA-G2-A3VY-01	536	0	1.006345813	Tumor	BLCA
TCGA-UY-A78K-01	536	1	3.496883727	Tumor	BLCA
TCGA-DK-A1AF-01	536	0	5.757808196	Tumor	BLCA
TCGA-DK-A3IQ-01	539	1	4.303865	Tumor	BLCA
TCGA-K4-A5RJ-01	539	0	1.269557866	Tumor	BLCA
TCGA-GC-A3WC-01	540	0	3.076197416	Tumor	BLCA
TCGA-UY-A9PD-01	542	0	2.530963659	Tumor	BLCA
TCGA-BT-A20P-01	544	1	4.193865585	Tumor	BLCA
TCGA-XF-A8HI-01	544	1	3.897146872	Tumor	BLCA
TCGA-DK-A2I1-01	546	0	2.55759	Tumor	BLCA
TCGA-FD-A3SM-01	547	1	2.480890877	Tumor	BLCA
TCGA-DK-A3X2-01	547	1	2.477723536	Tumor	BLCA
TCGA-FD-A5C0-01	550	1	2.942548557	Tumor	BLCA
TCGA-DK-A1A7-01	560	0	3.403371	Tumor	BLCA
TCGA-CU-A3KJ-01	562	0	5.314232	Tumor	BLCA
TCGA-CF-A9FL-01	565	1	2.669265513	Tumor	BLCA
TCGA-XF-AAN7-01	565	1	7.128460271	Tumor	BLCA
TCGA-FD-A6TB-01	572	0	2.903885	Tumor	BLCA
TCGA-DK-AA6T-01	572	0	0.924163775	Tumor	BLCA
TCGA-YC-A89H-01	573	0	4.336531081	Tumor	BLCA
TCGA-XF-A9T2-01	575	1	5.80116365	Tumor	BLCA
TCGA-GU-A42R-01	577	1	2.847778966	Tumor	BLCA
TCGA-DK-A1AA-01	578	0	4.483351827	Tumor	BLCA
TCGA-DK-AA6U-01	578	0	2.845217	Tumor	BLCA
TCGA-BT-A20J-01	579	1	3.655448203	Tumor	BLCA
TCGA-GV-A40G-01	580	0	2.404933697	Tumor	BLCA
TCGA-GV-A3JX-01	581	0	3.640702278	Tumor	BLCA
TCGA-GC-A3RB-01	582	0	4.210874462	Tumor	BLCA
TCGA-FD-A5BU-01	588	0	4.219729571	Tumor	BLCA
TCGA-H4-A2HQ-01	590	0	2.924560828	Tumor	BLCA
TCGA-ZF-AA54-01	590	1	5.666785669	Tumor	BLCA
TCGA-BT-A20Q-01	593	1	3.345659347	Tumor	BLCA
TCGA-ZF-AA4T-01	599	1	2.515002	Tumor	BLCA
TCGA-FD-A3SR-01	602	1	1.348251613	Tumor	BLCA
TCGA-GV-A3JZ-01	603	0	3.447522134	Tumor	BLCA
TCGA-GU-A764-01	610	0	4.00281431	Tumor	BLCA
TCGA-G2-A3IE-01	612	1	1.956888	Tumor	BLCA
TCGA-ZF-A9RN-01	615	1	1.773054832	Tumor	BLCA
TCGA-GV-A3QF-01	617	1	3.780338	Tumor	BLCA
TCGA-DK-AA77-01	618	0	4.294431143	Tumor	BLCA
TCGA-BT-A2LD-01	623	1	1.557460859	Tumor	BLCA
TCGA-GC-A3I6-01	630	1	4.393035662	Tumor	BLCA
TCGA-DK-A3WW-01	633	0	4.215012455	Tumor	BLCA
TCGA-FD-A43U-01	636	0	2.996116217	Tumor	BLCA
TCGA-GD-A3OS-01	638	0	2.280651284	Tumor	BLCA
TCGA-XF-A9SY-01	640	0	5.050180481	Tumor	BLCA
TCGA-LT-A8JT-01	641	0	3.484277	Tumor	BLCA
TCGA-ZF-A9R2-01	642	0	5.925037554	Tumor	BLCA
TCGA-K4-A3WV-01	646	0	6.105789416	Tumor	BLCA
TCGA-DK-A3IT-01	648	0	2.035270876	Tumor	BLCA
TCGA-GV-A3JW-01	649	0	1.292539	Tumor	BLCA
TCGA-GC-A3BM-01	651	1	4.746766	Tumor	BLCA
TCGA-ZF-A9R7-01	665	0	2.786455645	Tumor	BLCA
TCGA-DK-A1A3-01	665	1	2.475133106	Tumor	BLCA
TCGA-E7-A4IJ-01	674	1	2.127511614	Tumor	BLCA
TCGA-ZF-A9R0-01	680	1	2.047634613	Tumor	BLCA
TCGA-FD-A3N5-01	685	1	4.68467	Tumor	BLCA
TCGA-UY-A78M-01	690	1	2.946814099	Tumor	BLCA
TCGA-GV-A6ZA-01	691	0	3.167985429	Tumor	BLCA
TCGA-G2-A2EC-01	696	1	3.876701392	Tumor	BLCA
TCGA-FD-A43N-01	699	0	4.765662	Tumor	BLCA
TCGA-C4-A0F6-01	700	0	2.680122741	Tumor	BLCA
TCGA-DK-A3IU-01	706	1	1.854175	Tumor	BLCA
TCGA-FD-A3SL-01	712	1	3.436835	Tumor	BLCA
TCGA-XF-A9SX-01	719	1	3.949570157	Tumor	BLCA
TCGA-E7-A6ME-01	731	0	2.384140908	Tumor	BLCA
TCGA-2F-A9KO-01	734	1	3.342498194	Tumor	BLCA
TCGA-FD-A3SJ-01	739	1	2.355201967	Tumor	BLCA
TCGA-E7-A6MF-01	750	0	1.169255927	Tumor	BLCA
TCGA-GC-A3YS-01	758	0	4.228175	Tumor	BLCA
TCGA-K4-A3WS-01	761	0	3.095063889	Tumor	BLCA
TCGA-ZF-A9R1-01	773	0	3.738788739	Tumor	BLCA
TCGA-E7-A541-01	778	1	3.483735406	Tumor	BLCA
TCGA-FD-A3SP-01	783	0	3.711777585	Tumor	BLCA
TCGA-BT-A3PJ-01	789	0	5.087636	Tumor	BLCA
TCGA-BT-A20N-01	795	1	5.64867	Tumor	BLCA
TCGA-E7-A678-01	798	0	1.377096	Tumor	BLCA
TCGA-XF-A9T0-01	799	0	3.068851993	Tumor	BLCA
TCGA-GD-A2C5-01	812	0	2.355887519	Tumor	BLCA
TCGA-FD-A5BR-01	813	0	4.792686393	Tumor	BLCA
TCGA-G2-A2EL-01	819	1	4.438524338	Tumor	BLCA
TCGA-E7-A677-01	820	0	5.880163	Tumor	BLCA
TCGA-XF-AAN4-01	823	1	3.888312687	Tumor	BLCA
TCGA-GV-A3QK-01	832	0	4.227108627	Tumor	BLCA
TCGA-FD-A43P-01	832	0	2.377085	Tumor	BLCA
TCGA-FD-A5BZ-01	835	1	3.769975	Tumor	BLCA
TCGA-4Z-AA7W-01	840	0	3.846532878	Tumor	BLCA
TCGA-K4-A54R-01	842	0	3.547156418	Tumor	BLCA
TCGA-FD-A3N6-01	851	0	3.437877331	Tumor	BLCA
TCGA-XF-A9SZ-01	859	1	3.896997011	Tumor	BLCA
TCGA-BT-A42F-01	864	0	5.000724	Tumor	BLCA
TCGA-ZF-A9R9-01	864	1	4.995716429	Tumor	BLCA
TCGA-BT-A42C-01	873	0	4.43619181	Tumor	BLCA
TCGA-FD-A3SN-01	887	0	4.566235168	Tumor	BLCA
TCGA-G2-AA3F-01	893	0	3.316036	Tumor	BLCA
TCGA-ZF-AA5H-01	897	0	5.074275	Tumor	BLCA
TCGA-UY-A9PB-01	899	0	4.202728718	Tumor	BLCA
TCGA-E7-A3X6-01	904	1	2.68376927	Tumor	BLCA
TCGA-CU-A3YL-01	906	0	3.279889	Tumor	BLCA
TCGA-ZF-A9R4-01	921	0	2.145087	Tumor	BLCA
TCGA-XF-AAN1-01	941	1	3.713624083	Tumor	BLCA
TCGA-FJ-A3Z7-01	945	0	4.555403	Tumor	BLCA
TCGA-ZF-A9R3-01	949	1	2.865595	Tumor	BLCA
TCGA-FD-A3B3-01	974	1	4.661527	Tumor	BLCA
TCGA-GU-A763-01	997	0	2.162035	Tumor	BLCA
TCGA-GU-AATP-01	1003	0	3.0288057	Tumor	BLCA
TCGA-G2-A2ES-01	1004	1	5.728738	Tumor	BLCA
TCGA-FD-A3B6-01	1005	1	5.181284187	Tumor	BLCA
TCGA-SY-A9G0-01	1008	1	3.445109875	Tumor	BLCA
TCGA-4Z-AA89-01	1029	0	2.178754011	Tumor	BLCA
TCGA-ZF-AA4R-01	1036	1	3.144936172	Tumor	BLCA
TCGA-XF-A9SM-01	1048	0	4.485513659	Tumor	BLCA
TCGA-4Z-AA7S-01	1064	1	3.261833756	Tumor	BLCA
TCGA-UY-A9PA-01	1072	0	5.281288012	Tumor	BLCA
TCGA-ZF-AA52-01	1077	1	3.71848772	Tumor	BLCA
TCGA-ZF-A9R5-01	1090	0	3.153049231	Tumor	BLCA
TCGA-KQ-A41P-01	1094	0	2.169810118	Tumor	BLCA
TCGA-BT-A42E-01	1108	0	3.648949864	Tumor	BLCA
TCGA-GV-A3QI-01	1110	0	3.453998306	Tumor	BLCA
TCGA-DK-A6B6-01	1115	0	1.476532241	Tumor	BLCA
TCGA-UY-A78L-01	1127	0	3.868441	Tumor	BLCA
TCGA-DK-AA6L-01	1163	1	1.594424364	Tumor	BLCA
TCGA-HQ-A2OE-01	1174	0	4.048304	Tumor	BLCA
TCGA-E5-A4U1-01	1181	0	2.170205574	Tumor	BLCA
TCGA-SY-A9G5-01	1186	0	5.3647711	Tumor	BLCA
TCGA-BL-A0C8-01	1219	0	3.0440350165	Tumor	BLCA
TCGA-4Z-AA81-01	1270	1	5.337082127	Tumor	BLCA
TCGA-E5-A2PC-01	1326	0	1.064383566	Tumor	BLCA
TCGA-XF-AAMZ-01	1348	1	3.994613175	Tumor	BLCA
TCGA-KQ-A41R-01	1350	0	2.890770767	Tumor	BLCA
TCGA-4Z-AA7N-01	1367	1	5.372785636	Tumor	BLCA
TCGA-XF-A8HB-01	1370	0	2.768188	Tumor	BLCA
TCGA-DK-A2HX-01	1420	1	2.51300617	Tumor	BLCA
TCGA-FD-A3SQ-01	1423	1	3.716904998	Tumor	BLCA
TCGA-4Z-AA87-01	1454	0	1.791027	Tumor	BLCA
TCGA-ZF-A9RM-01	1455	0	2.57160398	Tumor	BLCA
TCGA-G2-A2EJ-01	1460	0	4.69701	Tumor	BLCA
TCGA-4Z-AA7Y-01	1522	0	5.331534001	Tumor	BLCA
TCGA-DK-A3IS-01	1529	0	1.977521	Tumor	BLCA
TCGA-KQ-A41O-01	1538	0	2.037775	Tumor	BLCA
TCGA-DK-A6B5-01	1542	0	2.821453	Tumor	BLCA
TCGA-4Z-AA82-01	1556	1	4.03560035	Tumor	BLCA
TCGA-UY-A9PH-01	1561	0	2.713953281	Tumor	BLCA
TCGA-DK-AA6M-01	1582	0	4.207475173	Tumor	BLCA
TCGA-KQ-A41N-01	1604	0	2.779926479	Tumor	BLCA
TCGA-DK-A6AW-01	1621	0	3.571496055	Tumor	BLCA
TCGA-FD-A5BS-01	1639	0	2.978575447	Tumor	BLCA
TCGA-ZF-AA58-01	1649	0	4.563722	Tumor	BLCA
TCGA-XF-AAMJ-01	1670	1	4.025202424	Tumor	BLCA
TCGA-DK-AA74-01	1708	0	4.843802262	Tumor	BLCA
TCGA-ZF-AA51-01	1714	0	4.89701391	Tumor	BLCA
TCGA-XF-AAN0-01	1718	1	2.929529	Tumor	BLCA
TCGA-ZF-AA53-01	1761	0	5.980016182	Tumor	BLCA
TCGA-FD-A5C1-01	1792	0	5.228672872	Tumor	BLCA
TCGA-G2-A2EO-01	1804	1	5.148564084	Tumor	BLCA
TCGA-ZF-AA4V-01	1806	0	3.528911	Tumor	BLCA
TCGA-ZF-AA4W-01	1830	0	3.280701767	Tumor	BLCA
TCGA-FD-A3NA-01	1845	0	5.163643	Tumor	BLCA
TCGA-XF-AAN2-01	1869	1	3.444323877	Tumor	BLCA
TCGA-G2-A2EF-01	1884	0	4.378707197	Tumor	BLCA
TCGA-FD-A6TA-01	1912	0	4.787984565	Tumor	BLCA
TCGA-HQ-A2OF-01	1947	0	2.15605663	Tumor	BLCA
TCGA-ZF-A9RF-01	1949	0	2.88919548	Tumor	BLCA
TCGA-DK-A6AV-01	1952	0	5.051987536	Tumor	BLCA
TCGA-XF-A9SH-01	1971	1	4.292643367	Tumor	BLCA
TCGA-G2-AA3B-01	2008	0	1.882800553	Tumor	BLCA
TCGA-DK-A3X1-01	2009	0	5.122908623	Tumor	BLCA
TCGA-DK-A1A6-01	2020	0	2.967939	Tumor	BLCA
TCGA-XF-A9SL-01	2020	1	3.667255931	Tumor	BLCA
TCGA-4Z-AA83-01	2024	0	5.26606334	Tumor	BLCA
TCGA-XF-A9T5-01	2027	0	1.656963149	Tumor	BLCA
TCGA-ZF-AA4X-01	2044	0	1.996453261	Tumor	BLCA
TCGA-DK-A6B1-01	2049	0	6.516202	Tumor	BLCA
TCGA-UY-A8OB-01	2109	0	5.724487737	Tumor	BLCA
TCGA-G2-AA3D-01	2139	0	2.571922475	Tumor	BLCA
TCGA-XF-AAMQ-01	2177	0	3.668142	Tumor	BLCA
TCGA-XF-AAN5-01	2293	0	5.122478443	Tumor	BLCA
TCGA-UY-A78O-01	2312	0	2.286353856	Tumor	BLCA
TCGA-DK-A6B0-01	2330	0	2.80873	Tumor	BLCA
TCGA-2F-A9KT-01	2352	0	5.01197399	Tumor	BLCA
TCGA-UY-A78P-01	2380	0	5.277208334	Tumor	BLCA
TCGA-XF-A9SI-01	2423	0	3.375919193	Tumor	BLCA
TCGA-XF-AAN3-01	2625	0	2.391226	Tumor	BLCA
TCGA-UY-A78N-01	2641	1	2.415278	Tumor	BLCA
TCGA-DK-A2I6-01	2656	0	4.270157	Tumor	BLCA
TCGA-ZF-A9RL-01	2703	0	2.213687937	Tumor	BLCA
TCGA-XF-AAMR-01	2790	0	2.508757834	Tumor	BLCA
TCGA-XF-AAME-01	2828	1	5.116696	Tumor	BLCA
TCGA-ZF-A9RC-01	2868	0	3.629398228	Tumor	BLCA
TCGA-2F-A9KQ-01	2886	0	3.289032	Tumor	BLCA
TCGA-XF-A8HF-01	2954	1	3.305368209	Tumor	BLCA
TCGA-XF-A8HD-01	2964	0	4.489726127	Tumor	BLCA
TCGA-XF-AAMY-01	3011	0	2.654080807	Tumor	BLCA
TCGA-2F-A9KR-01	3183	1	1.675887949	Tumor	BLCA
TCGA-XF-AAMG-01	3364	0	3.985251357	Tumor	BLCA
TCGA-DK-A1AD-01	3420	0	1.335044481	Tumor	BLCA
TCGA-UY-A8OD-01	3432	0	3.028047287	Tumor	BLCA
TCGA-XF-A8HE-01	3817	0	4.677549431	Tumor	BLCA
TCGA-DK-A2I4-01	3835	0	4.920800762	Tumor	BLCA
TCGA-DK-A1AC-01	3981	0	3.377991921	Tumor	BLCA
TCGA-DK-A3WY-01	4967	0	2.179124	Tumor	BLCA
TCGA-DK-AA6R-01	5041	0	5.595774316	Tumor	BLCA
TCGA-DK-AA6S-01	5050	0	3.211930387	Tumor	BLCA
TCGA-C8-A275-01	1	0	1.659334	Tumor	BRCA
TCGA-BH-A1F8-01	1	1	1.579004	Tumor	BRCA
TCGA-AC-A7VC-01	1	0	4.853675015	Tumor	BRCA
TCGA-AN-A0AM-01	5	0	1.714300741	Tumor	BRCA
TCGA-C8-A1HJ-01	5	0	5.057165023	Tumor	BRCA
TCGA-PL-A8LX-01	5	0	2.453769658	Tumor	BRCA
TCGA-AN-A041-01	7	0	3.763708	Tumor	BRCA
TCGA-PL-A8LY-01	8	0	5.507950555	Tumor	BRCA
TCGA-AN-A0XP-01	9	0	2.342586013	Tumor	BRCA
TCGA-AN-A0AR-01	10	0	5.233019739	Tumor	BRCA
TCGA-AN-A0AT-01	10	0	3.390218	Tumor	BRCA
TCGA-AN-A046-01	10	0	3.475019458	Tumor	BRCA
TCGA-AN-A0FV-01	10	0	2.363914908	Tumor	BRCA
TCGA-AN-A0FX-01	10	0	4.123177355	Tumor	BRCA
TCGA-AN-A0FZ-01	10	0	1.876064	Tumor	BRCA
TCGA-AN-A03X-01	10	0	2.435525954	Tumor	BRCA
TCGA-AN-A0XR-01	10	0	1.371312795	Tumor	BRCA
TCGA-AN-A0FY-01	10	0	1.808232927	Tumor	BRCA
TCGA-AN-A0AS-01	10	0	3.206409693	Tumor	BRCA
TCGA-AN-A03Y-01	10	0	0.9399276	Tumor	BRCA
TCGA-AN-A0XT-01	10	0	5.337122551	Tumor	BRCA
TCGA-AN-A0XS-01	10	0	1.762634	Tumor	BRCA
TCGA-AN-A0XN-01	10	0	3.21598134	Tumor	BRCA
TCGA-AN-A0XU-01	10	0	2.239891	Tumor	BRCA
TCGA-AN-A0FW-01	11	0	2.532759	Tumor	BRCA
TCGA-AN-A0G0-01	16	0	6.457434	Tumor	BRCA
TCGA-AN-A049-01	19	0	2.558075208	Tumor	BRCA
TCGA-E9-A244-01	21	0	1.692742193	Tumor	BRCA
TCGA-E9-A5FL-01	24	0	3.830922531	Tumor	BRCA
TCGA-E9-A245-01	26	1	3.357981801	Tumor	BRCA
TCGA-A8-A08A-01	30	0	1.229126255	Tumor	BRCA
TCGA-A8-A0A7-01	30	0	1.352074374	Tumor	BRCA
TCGA-A8-A09W-01	30	0	1.682146	Tumor	BRCA
TCGA-A8-A08L-01	30	1	2.858472947	Tumor	BRCA
TCGA-A8-A08R-01	30	0	2.761383202	Tumor	BRCA
TCGA-A8-A06Q-01	31	0	0.792960348	Tumor	BRCA
TCGA-A8-A09N-01	31	0	1.443299955	Tumor	BRCA
TCGA-A8-A06Z-01	31	0	1.442239	Tumor	BRCA
TCGA-AC-A8OQ-01	34	0	2.910086959	Tumor	BRCA
TCGA-E9-A1RD-01	34	0	1.807452726	Tumor	BRCA
TCGA-AC-A8OR-01	40	0	6.838957962	Tumor	BRCA
TCGA-D8-A27P-01	49	0	4.069716725	Tumor	BRCA
TCGA-AC-A6NO-01	51	0	2.34965626	Tumor	BRCA
TCGA-AN-A04D-01	52	0	2.733579938	Tumor	BRCA
TCGA-AN-A04C-01	54	0	3.067861923	Tumor	BRCA
TCGA-E9-A248-01	59	0	3.446736463	Tumor	BRCA
TCGA-OK-A5Q2-01	64	0	2.891747622	Tumor	BRCA
TCGA-AC-A8OS-01	70	0	2.317751764	Tumor	BRCA
TCGA-BH-A0HL-01	72	0	3.283243403	Tumor	BRCA
TCGA-BH-A0HO-01	76	0	1.747689	Tumor	BRCA
TCGA-E9-A1R3-01	78	0	3.4786613	Tumor	BRCA
TCGA-BH-A0DS-01	78	0	2.675292114	Tumor	BRCA
TCGA-AQ-A54N-01	78	0	2.872198342	Tumor	BRCA
TCGA-HN-A2NL-01	79	0	2.858975471	Tumor	BRCA
TCGA-LL-A6FQ-01	80	0	1.69549	Tumor	BRCA
TCGA-AR-A24P-01	84	0	3.828549	Tumor	BRCA
TCGA-AN-A04A-01	90	0	3.458590742	Tumor	BRCA
TCGA-E9-A1R5-01	92	0	1.672343756	Tumor	BRCA
TCGA-BH-A0DQ-01	98	0	3.210544192	Tumor	BRCA
TCGA-UU-A93S-01	116	1	2.708352104	Tumor	BRCA
TCGA-E2-A1IL-01	118	0	1.778174569	Tumor	BRCA
TCGA-BH-A0E0-01	134	0	1.113951848	Tumor	BRCA
TCGA-BH-A18G-01	149	0	4.756802197	Tumor	BRCA
TCGA-A2-A0CU-01	158	1	6.747054815	Tumor	BRCA
TCGA-BH-A6R9-01	160	0	4.672475	Tumor	BRCA
TCGA-AR-A0TR-01	160	1	1.512237	Tumor	BRCA
TCGA-AN-A0XV-01	162	0	2.793741201	Tumor	BRCA
TCGA-AN-A0XL-01	163	0	2.564353184	Tumor	BRCA
TCGA-BH-A0RX-01	170	0	3.527487908	Tumor	BRCA
TCGA-AN-A0XW-01	170	0	2.620980641	Tumor	BRCA
TCGA-AQ-A0Y5-01	172	1	3.193001	Tumor	BRCA
TCGA-AN-A0FF-01	172	0	3.097059264	Tumor	BRCA
TCGA-BH-A0HK-01	178	0	3.029513154	Tumor	BRCA
TCGA-E9-A1R4-01	186	0	1.708397	Tumor	BRCA
TCGA-EW-A1PC-01	187	0	2.752570786	Tumor	BRCA
TCGA-AN-A0FD-01	196	0	2.362317484	Tumor	BRCA
TCGA-AC-A3EH-01	197	1	2.612283	Tumor	BRCA
TCGA-E9-A1RF-01	200	0	1.884529992	Tumor	BRCA
TCGA-AN-A0FS-01	210	0	2.492067432	Tumor	BRCA
TCGA-AN-A0FK-01	213	0	3.297747	Tumor	BRCA
TCGA-AN-A0FT-01	214	0	2.785788566	Tumor	BRCA
TCGA-B6-A400-01	215	0	3.360740161	Tumor	BRCA
TCGA-E9-A249-01	217	0	1.509869	Tumor	BRCA
TCGA-AN-A0FN-01	218	0	3.509144876	Tumor	BRCA
TCGA-A2-A4RW-01	222	0	2.824015225	Tumor	BRCA
TCGA-BH-A18T-01	224	1	2.12953867	Tumor	BRCA
TCGA-AN-A0AK-01	224	0	1.707126683	Tumor	BRCA
TCGA-GI-A2C8-01	225	0	3.483754	Tumor	BRCA
TCGA-AN-A0AL-01	227	0	7.847050872	Tumor	BRCA
TCGA-LL-A73Z-01	227	1	2.785379115	Tumor	BRCA
TCGA-AN-A0FL-01	231	0	5.436587	Tumor	BRCA
TCGA-EW-A1P8-01	239	1	2.513959489	Tumor	BRCA
TCGA-AN-A0FJ-01	242	0	2.184675675	Tumor	BRCA
TCGA-A1-A0SM-01	242	0	2.64229653	Tumor	BRCA
TCGA-A8-A07S-01	243	0	2.868049	Tumor	BRCA
TCGA-AC-A7VB-01	250	0	1.223551	Tumor	BRCA
TCGA-E2-A56Z-01	252	0	3.943984302	Tumor	BRCA
TCGA-A2-A0T2-01	255	1	2.727442	Tumor	BRCA
TCGA-EW-A1IY-01	258	0	3.370025636	Tumor	BRCA
TCGA-A1-A0SB-01	259	0	3.495034054	Tumor	BRCA
TCGA-E2-A1LK-01	266	1	3.74929711	Tumor	BRCA
TCGA-A7-A6VY-01	266	0	4.33659	Tumor	BRCA
TCGA-OL-A97C-01	271	0	3.537948543	Tumor	BRCA
TCGA-A8-A07R-01	273	0	3.000043344	Tumor	BRCA
TCGA-A8-A09R-01	273	0	4.321837	Tumor	BRCA
TCGA-A8-A079-01	274	0	2.858477343	Tumor	BRCA
TCGA-E2-A15K-06	275	0	3.07695	Tumor	BRCA
TCGA-E2-A15K-01	275	0	1.909298859	Tumor	BRCA
TCGA-A7-A6VW-01	285	0	2.107765548	Tumor	BRCA
TCGA-BH-AB28-01	287	0	1.460897034	Tumor	BRCA
TCGA-E9-A2JT-01	288	0	1.579671169	Tumor	BRCA
TCGA-E2-A15O-01	289	0	3.444156	Tumor	BRCA
TCGA-BH-A6R8-01	293	0	2.941644	Tumor	BRCA
TCGA-BH-A0E6-01	293	0	1.554394	Tumor	BRCA
TCGA-BH-A8FY-01	295	1	2.6564013	Tumor	BRCA
TCGA-C8-A278-01	297	0	1.880654162	Tumor	BRCA
TCGA-E9-A1NI-01	300	0	2.734148831	Tumor	BRCA
TCGA-D8-A1Y1-01	302	1	1.529613	Tumor	BRCA
TCGA-PL-A8LZ-01	302	0	5.27132315	Tumor	BRCA
TCGA-5T-A9QA-01	303	0	1.177517822	Tumor	BRCA
TCGA-AN-A0AJ-01	303	0	1.626160154	Tumor	BRCA
TCGA-A8-A099-01	304	0	2.10002566	Tumor	BRCA
TCGA-A8-A07O-01	304	0	2.982748	Tumor	BRCA
TCGA-A8-A07W-01	304	0	2.44525712	Tumor	BRCA
TCGA-A8-A09A-01	304	0	3.034879276	Tumor	BRCA
TCGA-D8-A27R-01	307	0	2.24393297	Tumor	BRCA
TCGA-A7-A6VV-01	313	0	2.765067777	Tumor	BRCA
TCGA-A7-A3J0-01	313	0	2.749524	Tumor	BRCA
TCGA-A7-A6VX-01	317	0	1.889690032	Tumor	BRCA
TCGA-C8-A1HL-01	317	0	3.057367114	Tumor	BRCA
TCGA-EW-A1PE-01	320	0	3.058822301	Tumor	BRCA
TCGA-BH-A42T-01	320	1	2.134240069	Tumor	BRCA
TCGA-AR-A5QQ-01	322	1	6.027891117	Tumor	BRCA
TCGA-A2-A25F-01	322	0	2.515376	Tumor	BRCA
TCGA-A7-A3IZ-01	322	0	3.647802	Tumor	BRCA
TCGA-LD-A9QF-01	323	0	3.194471862	Tumor	BRCA
TCGA-A7-A5ZW-01	326	0	3.345555542	Tumor	BRCA
TCGA-BH-A0GZ-01	328	0	3.920628268	Tumor	BRCA
TCGA-C8-A1HF-01	332	0	2.410742888	Tumor	BRCA
TCGA-A8-A07P-01	334	0	2.030603	Tumor	BRCA
TCGA-A7-A5ZX-01	336	0	3.135092184	Tumor	BRCA
TCGA-E2-A15M-01	336	1	2.751039039	Tumor	BRCA
TCGA-E2-A1IU-01	337	0	1.889729838	Tumor	BRCA
TCGA-E9-A1R6-01	339	0	2.183521	Tumor	BRCA
TCGA-A7-A3J1-01	343	0	1.513165725	Tumor	BRCA
TCGA-C8-A1HI-01	343	0	2.519434679	Tumor	BRCA
TCGA-A7-A3IY-01	345	0	5.771785851	Tumor	BRCA
TCGA-C8-A1HG-01	345	0	2.107696591	Tumor	BRCA
TCGA-W8-A86G-01	347	0	2.490189883	Tumor	BRCA
TCGA-4H-AAAK-01	348	0	2.41716809	Tumor	BRCA
TCGA-AC-A62V-01	348	1	2.054202	Tumor	BRCA
TCGA-AO-A1KS-01	350	0	2.366784609	Tumor	BRCA
TCGA-JL-A3YX-01	352	0	2.507684175	Tumor	BRCA
TCGA-C8-A12N-01	358	0	2.719496836	Tumor	BRCA
TCGA-C8-A12M-01	358	0	2.055773831	Tumor	BRCA
TCGA-C8-A12P-01	358	0	1.901689547	Tumor	BRCA
TCGA-JL-A3YW-01	360	0	3.486443	Tumor	BRCA
TCGA-B6-A0I9-01	362	1	2.324357884	Tumor	BRCA
TCGA-C8-A12L-01	363	0	4.497503322	Tumor	BRCA
TCGA-A7-A426-01	364	0	3.195664	Tumor	BRCA
TCGA-BH-A1EV-01	365	1	2.0135615	Tumor	BRCA
TCGA-A8-A0A1-01	365	0	1.908658915	Tumor	BRCA
TCGA-A8-A08I-01	365	0	2.229993	Tumor	BRCA
TCGA-A8-A07J-01	365	0	2.201256137	Tumor	BRCA
TCGA-A8-A097-01	365	0	2.823686519	Tumor	BRCA
TCGA-A8-A09B-01	365	0	2.126596	Tumor	BRCA
TCGA-D8-A1JF-01	366	0	1.606476592	Tumor	BRCA
TCGA-C8-A1HK-01	366	0	1.891525212	Tumor	BRCA
TCGA-A7-A5ZV-01	368	0	1.052567037	Tumor	BRCA
TCGA-C8-A130-01	370	0	2.297051452	Tumor	BRCA
TCGA-D8-A1JS-01	371	0	1.090507	Tumor	BRCA
TCGA-EW-A1IW-01	371	0	2.97604632	Tumor	BRCA
TCGA-D8-A27W-01	373	0	2.903629992	Tumor	BRCA
TCGA-AC-A6IX-01	373	0	2.535452305	Tumor	BRCA
TCGA-AC-A6IX-06	373	0	2.408133831	Tumor	BRCA
TCGA-C8-A1HM-01	375	0	2.052037657	Tumor	BRCA
TCGA-C8-A1HE-01	375	0	1.600241011	Tumor	BRCA
TCGA-C8-A1HO-01	375	0	1.770826542	Tumor	BRCA
TCGA-AN-A0XO-01	375	0	3.416735	Tumor	BRCA
TCGA-E9-A295-01	375	0	3.799358932	Tumor	BRCA
TCGA-C8-A26X-01	376	0	3.020178881	Tumor	BRCA
TCGA-LL-A7T0-01	376	0	1.73625527	Tumor	BRCA
TCGA-D8-A1XC-01	377	1	2.291174	Tumor	BRCA
TCGA-C8-A137-01	379	0	1.85539472	Tumor	BRCA
TCGA-C8-A138-01	380	0	2.764075807	Tumor	BRCA
TCGA-C8-A8HQ-01	380	0	3.012872262	Tumor	BRCA
TCGA-D8-A27V-01	381	0	1.841667	Tumor	BRCA
TCGA-C8-A26W-01	381	0	2.535804373	Tumor	BRCA
TCGA-C8-A12Z-01	382	0	1.388840297	Tumor	BRCA
TCGA-C8-A134-01	383	0	3.175324	Tumor	BRCA
TCGA-C8-A132-01	383	0	3.766145348	Tumor	BRCA
TCGA-C8-A12W-01	385	0	2.28518	Tumor	BRCA
TCGA-C8-A12V-01	385	0	4.469184	Tumor	BRCA
TCGA-D8-A73W-01	385	1	2.594291212	Tumor	BRCA
TCGA-C8-A12X-01	385	0	6.035149809	Tumor	BRCA
TCGA-C8-A12Q-01	385	1	2.549261841	Tumor	BRCA
TCGA-C8-A12O-01	385	0	2.536682826	Tumor	BRCA
TCGA-C8-A12U-01	385	0	1.42951491	Tumor	BRCA
TCGA-BH-A0HU-01	392	0	1.603300015	Tumor	BRCA
TCGA-E2-A15H-01	393	0	2.289731915	Tumor	BRCA
TCGA-C8-A135-01	393	0	2.800529546	Tumor	BRCA
TCGA-C8-A3M8-01	394	0	2.90029	Tumor	BRCA
TCGA-C8-A1HN-01	394	0	2.730796	Tumor	BRCA
TCGA-LL-A5YM-01	394	0	1.496046707	Tumor	BRCA
TCGA-D8-A1XU-01	395	0	2.084585401	Tumor	BRCA
TCGA-A8-A0A4-01	396	0	1.389664311	Tumor	BRCA
TCGA-C8-A8HP-01	396	0	1.459071566	Tumor	BRCA
TCGA-A8-A06P-01	396	0	4.106403698	Tumor	BRCA
TCGA-A8-A086-01	396	0	3.53522015	Tumor	BRCA
TCGA-A8-A06O-01	396	0	1.80612072	Tumor	BRCA
TCGA-D8-A27H-01	397	0	2.876846975	Tumor	BRCA
TCGA-D8-A27T-01	398	0	2.367958238	Tumor	BRCA
TCGA-LD-A74U-01	402	0	2.420992	Tumor	BRCA
TCGA-EW-A1J2-01	403	0	2.960533452	Tumor	BRCA
TCGA-D8-A140-01	403	0	2.540622464	Tumor	BRCA
TCGA-LD-A7W6-01	404	0	2.246855389	Tumor	BRCA
TCGA-D8-A1JT-01	405	0	2.01936	Tumor	BRCA
TCGA-A7-A3RF-01	408	0	2.335296	Tumor	BRCA
TCGA-C8-A8HR-01	408	0	3.528300316	Tumor	BRCA
TCGA-D8-A27G-01	409	0	2.379375305	Tumor	BRCA
TCGA-D8-A145-01	410	0	2.198999416	Tumor	BRCA
TCGA-D8-A27M-01	410	0	4.084778333	Tumor	BRCA
TCGA-C8-A131-01	411	0	4.183134734	Tumor	BRCA
TCGA-GM-A5PV-01	412	0	2.262275122	Tumor	BRCA
TCGA-AC-A6IW-01	413	0	3.642586217	Tumor	BRCA
TCGA-BH-A0HP-01	414	0	2.262202	Tumor	BRCA
TCGA-A1-A0SJ-01	416	0	3.732257931	Tumor	BRCA
TCGA-AC-A62X-01	417	0	2.974317196	Tumor	BRCA
TCGA-A7-A4SB-01	418	0	2.789181333	Tumor	BRCA
TCGA-S3-AA11-01	421	0	2.799252829	Tumor	BRCA
TCGA-BH-A0DK-01	423	0	3.160589893	Tumor	BRCA
TCGA-S3-AA17-01	424	0	3.552012754	Tumor	BRCA
TCGA-EW-A1PD-01	424	0	3.058218703	Tumor	BRCA
TCGA-D8-A142-01	425	0	3.341968	Tumor	BRCA
TCGA-D8-A1JH-01	426	0	2.768331121	Tumor	BRCA
TCGA-A8-A07I-01	426	0	1.892145946	Tumor	BRCA
TCGA-A8-A09X-01	426	1	1.440710044	Tumor	BRCA
TCGA-E2-A15S-01	428	0	2.149835	Tumor	BRCA
TCGA-OL-A66P-01	428	0	2.184892249	Tumor	BRCA
TCGA-D8-A1Y3-01	430	0	1.405573381	Tumor	BRCA
TCGA-D8-A143-01	431	0	4.192899703	Tumor	BRCA
TCGA-D8-A1J8-01	431	0	2.879651	Tumor	BRCA
TCGA-D8-A1Y2-01	433	0	2.241624255	Tumor	BRCA
TCGA-A1-A0SG-01	434	0	3.748861	Tumor	BRCA
TCGA-BH-A0E2-01	435	0	5.122141081	Tumor	BRCA
TCGA-A1-A0SD-01	437	0	3.43666	Tumor	BRCA
TCGA-D8-A27I-01	439	0	3.29965212	Tumor	BRCA
TCGA-C8-A27B-01	439	0	1.386386	Tumor	BRCA
TCGA-EW-A1PF-01	439	0	3.413849	Tumor	BRCA
TCGA-LL-A5YO-01	440	0	2.44218932	Tumor	BRCA
TCGA-LL-A740-01	441	0	3.288238	Tumor	BRCA
TCGA-D8-A1XK-01	441	0	4.024851	Tumor	BRCA
TCGA-A7-A4SD-01	441	0	2.338517089	Tumor	BRCA
TCGA-A7-A4SC-01	446	0	3.230945933	Tumor	BRCA
TCGA-AC-A2QJ-01	446	1	4.083203	Tumor	BRCA
TCGA-A7-A425-01	447	0	2.609966062	Tumor	BRCA
TCGA-LL-A5YN-01	447	0	2.206259631	Tumor	BRCA
TCGA-D8-A1JU-01	447	0	2.787419735	Tumor	BRCA
TCGA-A7-A56D-01	448	0	1.893247019	Tumor	BRCA
TCGA-D8-A1XG-01	448	0	1.757087757	Tumor	BRCA
TCGA-E2-A158-01	450	0	1.266542907	Tumor	BRCA
TCGA-LL-A5YP-01	450	0	4.468113462	Tumor	BRCA
TCGA-AC-A3OD-01	451	0	2.300489732	Tumor	BRCA
TCGA-A7-A4SA-01	454	0	2.959167319	Tumor	BRCA
TCGA-AC-A5XU-01	455	0	2.957557	Tumor	BRCA
TCGA-AC-A3TN-01	456	0	1.909382	Tumor	BRCA
TCGA-A8-A09V-01	457	0	1.444226939	Tumor	BRCA
TCGA-A8-A084-01	458	0	2.585252	Tumor	BRCA
TCGA-BH-A0H0-01	461	0	0.9485823	Tumor	BRCA
TCGA-D8-A1XV-01	461	0	2.28939626	Tumor	BRCA
TCGA-EW-A6S9-01	463	0	2.530951441	Tumor	BRCA
TCGA-D8-A1XF-01	463	0	2.732866823	Tumor	BRCA
TCGA-D8-A1XZ-01	466	0	2.193194	Tumor	BRCA
TCGA-XX-A899-01	467	0	3.095730727	Tumor	BRCA
TCGA-BH-A18N-01	468	1	2.781450004	Tumor	BRCA
TCGA-C8-A26Z-01	470	0	2.810998	Tumor	BRCA
TCGA-AC-A3W7-01	471	0	2.153153792	Tumor	BRCA
TCGA-D8-A1Y0-01	472	0	3.071474339	Tumor	BRCA
TCGA-AQ-A1H2-01	475	0	3.434944	Tumor	BRCA
TCGA-BH-A0DP-01	476	0	3.287123	Tumor	BRCA
TCGA-BH-A0E1-01	477	0	3.3026177	Tumor	BRCA
TCGA-EW-A1J5-01	477	0	2.178527334	Tumor	BRCA
TCGA-LL-A73Y-01	477	0	4.296943	Tumor	BRCA
TCGA-D8-A1JC-01	480	0	3.396784	Tumor	BRCA
TCGA-D8-A1XR-01	482	0	2.573117	Tumor	BRCA
TCGA-XX-A89A-01	488	0	3.955630366	Tumor	BRCA
TCGA-D8-A27F-01	488	0	2.635889	Tumor	BRCA
TCGA-LL-A6FR-01	489	0	2.804939549	Tumor	BRCA
TCGA-D8-A73U-01	492	0	2.056804831	Tumor	BRCA
TCGA-BH-A0DZ-01	495	0	2.911666253	Tumor	BRCA
TCGA-D8-A1XS-01	496	0	1.893079	Tumor	BRCA
TCGA-AC-A3HN-01	496	0	2.650534119	Tumor	BRCA
TCGA-D8-A1XQ-01	499	0	3.347741398	Tumor	BRCA
TCGA-D8-A27L-01	499	0	3.651465665	Tumor	BRCA
TCGA-A2-A1G6-01	501	0	3.666714892	Tumor	BRCA
TCGA-E2-A1BC-01	501	0	2.31457618	Tumor	BRCA
TCGA-D8-A1JA-01	502	0	2.777538	Tumor	BRCA
TCGA-D8-A1XY-01	503	0	2.865358	Tumor	BRCA
TCGA-AC-A3W5-01	504	0	2.991415362	Tumor	BRCA
TCGA-EW-A1J3-01	504	0	3.014998	Tumor	BRCA
TCGA-D8-A1XT-01	506	0	2.791052	Tumor	BRCA
TCGA-C8-A274-01	508	0	1.453763	Tumor	BRCA
TCGA-D8-A1X7-01	509	0	2.946137	Tumor	BRCA
TCGA-EW-A6SA-01	510	0	2.575498646	Tumor	BRCA
TCGA-AC-A5EH-01	511	0	1.937918	Tumor	BRCA
TCGA-C8-A273-01	513	0	4.752945	Tumor	BRCA
TCGA-BH-A0HN-01	516	0	1.255242187	Tumor	BRCA
TCGA-A8-A075-01	518	0	1.289693598	Tumor	BRCA
TCGA-UL-AAZ6-01	518	0	2.685272914	Tumor	BRCA
TCGA-A8-A0AB-01	518	0	1.957815097	Tumor	BRCA
TCGA-LL-A5YL-01	519	0	1.600378784	Tumor	BRCA
TCGA-D8-A27N-01	519	0	2.254013	Tumor	BRCA
TCGA-A2-A0T1-01	521	0	1.902652853	Tumor	BRCA
TCGA-D8-A1XD-01	522	0	3.11004804	Tumor	BRCA
TCGA-A2-A25C-01	523	0	2.16755	Tumor	BRCA
TCGA-AR-A1AR-01	524	1	4.710586	Tumor	BRCA
TCGA-S3-AA15-01	525	0	4.517336604	Tumor	BRCA
TCGA-E2-A15D-01	526	0	1.86799859	Tumor	BRCA
TCGA-OL-A66O-01	528	0	2.361420617	Tumor	BRCA
TCGA-A2-A1FW-01	528	0	2.1309	Tumor	BRCA
TCGA-S3-AA14-01	529	0	2.673302389	Tumor	BRCA
TCGA-D8-A27E-01	530	0	2.022887	Tumor	BRCA
TCGA-AC-A62Y-01	530	0	3.019878018	Tumor	BRCA
TCGA-A2-A0T5-01	531	0	2.24553	Tumor	BRCA
TCGA-LL-A9Q3-01	532	0	1.865576136	Tumor	BRCA
TCGA-EW-A3U0-01	532	0	2.552832266	Tumor	BRCA
TCGA-D8-A1J9-01	532	0	2.135792559	Tumor	BRCA
TCGA-EW-A423-01	533	0	1.17956153	Tumor	BRCA
TCGA-A2-A0T0-01	533	0	2.491928294	Tumor	BRCA
TCGA-D8-A1XM-01	538	0	2.188214174	Tumor	BRCA
TCGA-BH-A1EY-01	538	1	3.262921562	Tumor	BRCA
TCGA-D8-A1X6-01	541	0	2.648901	Tumor	BRCA
TCGA-AO-A1KT-01	541	0	5.000141963	Tumor	BRCA
TCGA-A7-A4SF-01	545	0	2.054906694	Tumor	BRCA
TCGA-A8-A093-01	546	0	1.793914619	Tumor	BRCA
TCGA-A8-A06R-01	547	0	2.616197987	Tumor	BRCA
TCGA-A2-A04P-01	548	1	4.264529797	Tumor	BRCA
TCGA-A8-A082-01	549	0	5.83898993	Tumor	BRCA
TCGA-GM-A5PX-01	551	0	3.388343609	Tumor	BRCA
TCGA-D8-A1JD-01	552	0	2.091415	Tumor	BRCA
TCGA-D8-A1XB-01	552	0	2.847034712	Tumor	BRCA
TCGA-BH-A0BD-01	554	0	3.872972649	Tumor	BRCA
TCGA-E2-A15G-01	554	0	1.71804423	Tumor	BRCA
TCGA-A2-A0YE-01	554	0	3.85784665	Tumor	BRCA
TCGA-EW-A1IZ-01	554	0	2.031646492	Tumor	BRCA
TCGA-A1-A0SQ-01	554	0	3.490916	Tumor	BRCA
TCGA-B6-A0WW-01	558	1	3.383159779	Tumor	BRCA
TCGA-EW-A1P6-01	562	0	1.439933732	Tumor	BRCA
TCGA-S3-A6ZG-01	562	0	2.146619205	Tumor	BRCA
TCGA-D8-A3Z6-01	563	0	2.609674629	Tumor	BRCA
TCGA-E2-A14Z-01	563	1	2.216027892	Tumor	BRCA
TCGA-D8-A1X5-01	565	0	2.068202	Tumor	BRCA
TCGA-A2-A0YJ-01	566	0	2.5217456	Tumor	BRCA
TCGA-BH-A5IZ-01	567	0	1.680523378	Tumor	BRCA
TCGA-AC-A6IV-01	568	0	3.063709092	Tumor	BRCA
TCGA-B6-A0IK-01	571	1	2.383726157	Tumor	BRCA
TCGA-S3-A6ZF-01	572	0	2.607233	Tumor	BRCA
TCGA-B6-A409-01	573	1	2.324356	Tumor	BRCA
TCGA-BH-A8FZ-01	574	0	3.922540881	Tumor	BRCA
TCGA-S3-AA12-01	574	0	1.819724129	Tumor	BRCA
TCGA-D8-A1JE-01	575	0	2.732226	Tumor	BRCA
TCGA-EW-A1PA-01	575	0	5.578640437	Tumor	BRCA
TCGA-EW-A1J1-01	575	0	3.571914	Tumor	BRCA
TCGA-A2-A0T6-01	575	0	2.769452157	Tumor	BRCA
TCGA-E9-A1NH-01	576	0	2.618960091	Tumor	BRCA
TCGA-BH-A1FG-01	577	1	3.483322919	Tumor	BRCA
TCGA-A8-A07G-01	577	0	1.91151	Tumor	BRCA
TCGA-A8-A07F-01	577	0	2.983286642	Tumor	BRCA
TCGA-D8-A1JI-01	577	0	4.004607	Tumor	BRCA
TCGA-A8-A0A2-01	579	0	1.886599073	Tumor	BRCA
TCGA-A8-A09T-01	579	0	2.854561164	Tumor	BRCA
TCGA-AQ-A7U7-01	584	1	3.01357954	Tumor	BRCA
TCGA-A2-A1G1-01	584	0	3.196200606	Tumor	BRCA
TCGA-D8-A147-01	584	0	3.351794	Tumor	BRCA
TCGA-A1-A0SP-01	584	0	2.931152731	Tumor	BRCA
TCGA-AC-A23C-01	585	0	2.799448448	Tumor	BRCA
TCGA-S3-AA10-01	586	0	4.803477	Tumor	BRCA
TCGA-A2-A0YK-01	588	0	3.997070356	Tumor	BRCA
TCGA-AC-A2QI-01	588	0	2.625761448	Tumor	BRCA
TCGA-AC-A5XS-01	588	0	3.379947191	Tumor	BRCA
TCGA-D8-A1JM-01	590	0	2.45905	Tumor	BRCA
TCGA-E2-A154-01	591	0	2.438375955	Tumor	BRCA
TCGA-LL-A7SZ-01	594	0	1.56178838	Tumor	BRCA
TCGA-A2-A1G4-01	595	0	3.822	Tumor	BRCA
TCGA-E2-A15P-01	595	0	2.143076213	Tumor	BRCA
TCGA-LL-A8F5-01	596	0	5.350792215	Tumor	BRCA
TCGA-E2-A1L9-01	598	0	2.890876155	Tumor	BRCA
TCGA-OL-A6VQ-01	600	0	3.587462722	Tumor	BRCA
TCGA-D8-A1XL-01	606	0	1.487222478	Tumor	BRCA
TCGA-EW-A1PH-01	607	0	3.159238667	Tumor	BRCA
TCGA-A8-A08G-01	607	0	6.223339794	Tumor	BRCA
TCGA-A8-A07E-01	608	0	2.771927	Tumor	BRCA
TCGA-EW-A1PB-01	608	0	0.854014472	Tumor	BRCA
TCGA-D8-A1JL-01	611	0	4.328226894	Tumor	BRCA
TCGA-D8-A1JJ-01	611	0	2.184686	Tumor	BRCA
TCGA-BH-A18J-01	612	1	3.91153727	Tumor	BRCA
TCGA-E9-A243-01	612	0	2.424236	Tumor	BRCA
TCGA-BH-A2L8-01	612	0	2.277380357	Tumor	BRCA
TCGA-AC-A8OP-01	614	0	3.049561603	Tumor	BRCA
TCGA-A7-A13E-01	614	1	3.1937906545	Tumor	BRCA
TCGA-A2-A1G0-01	616	0	3.532895	Tumor	BRCA
TCGA-AR-A2LH-01	616	1	3.511553396	Tumor	BRCA
TCGA-C8-A26V-01	616	0	2.893372	Tumor	BRCA
TCGA-AO-A0J7-01	618	0	1.910441	Tumor	BRCA
TCGA-BH-A0HI-01	620	0	3.079352	Tumor	BRCA
TCGA-D8-A1JN-01	620	0	0.856736617	Tumor	BRCA
TCGA-OL-A5S0-01	620	0	3.490460979	Tumor	BRCA
TCGA-AO-A1KO-01	622	0	5.886826	Tumor	BRCA
TCGA-BH-A0AW-01	622	0	1.959598656	Tumor	BRCA
TCGA-A2-A0T4-01	624	0	3.882267065	Tumor	BRCA
TCGA-E2-A15L-01	626	0	2.761662	Tumor	BRCA
TCGA-D8-A141-01	626	0	2.693588399	Tumor	BRCA
TCGA-A7-A26J-01	627	0	3.576193082	Tumor	BRCA
TCGA-S3-AA0Z-01	629	0	2.455694	Tumor	BRCA
TCGA-E2-A15E-06	630	0	1.844405188	Tumor	BRCA
TCGA-E2-A15E-01	630	0	3.333765853	Tumor	BRCA
TCGA-A2-A0T7-01	631	0	3.59037815	Tumor	BRCA
TCGA-A1-A0SI-01	635	0	2.659795	Tumor	BRCA
TCGA-BH-A42V-01	635	0	2.988669429	Tumor	BRCA
TCGA-D8-A13Z-01	635	0	5.086359	Tumor	BRCA
TCGA-D8-A1JP-01	639	0	2.117998131	Tumor	BRCA
TCGA-B6-A0WX-01	639	1	1.931619413	Tumor	BRCA
TCGA-A8-A0A6-01	640	0	2.397184639	Tumor	BRCA
TCGA-E2-A155-01	640	0	1.575913	Tumor	BRCA
TCGA-S3-A6ZH-01	641	0	4.108407	Tumor	BRCA
TCGA-A2-A4S2-01	643	0	2.740911925	Tumor	BRCA
TCGA-D8-A146-01	643	0	3.146738205	Tumor	BRCA
TCGA-A7-A4SE-01	644	0	3.096052951	Tumor	BRCA
TCGA-LD-A66U-01	646	0	2.044650535	Tumor	BRCA
TCGA-E9-A1RG-01	647	0	2.32961	Tumor	BRCA
TCGA-A2-A4RY-01	648	0	3.516522918	Tumor	BRCA
TCGA-AO-A0J3-01	651	0	1.34749	Tumor	BRCA
TCGA-BH-A18H-01	652	0	2.807191089	Tumor	BRCA
TCGA-AO-A0JA-01	655	0	2.98133644	Tumor	BRCA
TCGA-E2-A15F-01	658	0	5.143447482	Tumor	BRCA
TCGA-A2-A0YH-01	659	0	2.779714059	Tumor	BRCA
TCGA-D8-A4Z1-01	659	0	2.460239418	Tumor	BRCA
TCGA-BH-A0BJ-01	660	0	2.460367708	Tumor	BRCA
TCGA-A7-A26I-01	661	0	3.034329244	Tumor	BRCA
TCGA-BH-A8G0-01	662	0	3.263876893	Tumor	BRCA
TCGA-D8-A1XJ-01	664	0	1.688168	Tumor	BRCA
TCGA-A2-A4S3-01	666	0	1.576505601	Tumor	BRCA
TCGA-A2-A0YG-01	666	0	2.365369133	Tumor	BRCA
TCGA-EW-A2FW-01	672	0	2.312661	Tumor	BRCA
TCGA-E2-A1IN-01	675	0	2.515378335	Tumor	BRCA
TCGA-AC-A3QP-01	675	0	3.059484127	Tumor	BRCA
TCGA-AC-A2B8-01	677	0	2.868570779	Tumor	BRCA
TCGA-E9-A1N6-01	678	1	2.57049412	Tumor	BRCA
TCGA-A7-A2KD-01	679	0	2.222241774	Tumor	BRCA
TCGA-OL-A5RZ-01	679	0	1.042732	Tumor	BRCA
TCGA-AO-A0J8-01	680	0	1.994937	Tumor	BRCA
TCGA-MS-A51U-01	681	0	2.485810598	Tumor	BRCA
TCGA-A2-A1FZ-01	683	0	2.903929088	Tumor	BRCA
TCGA-E2-A15C-01	694	0	2.87236909	Tumor	BRCA
TCGA-EW-A1OW-01	694	0	2.595683733	Tumor	BRCA
TCGA-AC-A23E-01	698	0	2.483575262	Tumor	BRCA
TCGA-BH-A0WA-01	701	0	4.559508025	Tumor	BRCA
TCGA-BH-A0H7-01	702	0	2.731504	Tumor	BRCA
TCGA-EW-A1P5-01	703	0	2.993575	Tumor	BRCA
TCGA-A2-A4S0-01	706	0	5.105790879	Tumor	BRCA
TCGA-AC-A3YI-01	707	0	4.420256612	Tumor	BRCA
TCGA-E2-A153-01	707	0	2.799357107	Tumor	BRCA
TCGA-AR-A0TU-01	709	0	2.51938588	Tumor	BRCA
TCGA-E2-A15A-06	710	0	1.793682576	Tumor	BRCA
TCGA-E2-A15A-01	710	0	2.405659	Tumor	BRCA
TCGA-OL-A66I-01	714	0	2.775364729	Tumor	BRCA
TCGA-A2-A1FV-01	714	0	2.956367	Tumor	BRCA
TCGA-BH-A5J0-01	715	0	2.749110261	Tumor	BRCA
TCGA-EW-A424-01	715	0	1.923072075	Tumor	BRCA
TCGA-A7-A13G-01	718	0	1.734491989	Tumor	BRCA
TCGA-A7-A26G-01	722	0	5.910821133	Tumor	BRCA
TCGA-A2-A0YT-01	723	1	2.324258519	Tumor	BRCA
TCGA-A7-A26H-01	724	0	2.517715	Tumor	BRCA
TCGA-E9-A54Y-01	725	0	5.017842221	Tumor	BRCA
TCGA-E2-A156-01	726	0	2.243543117	Tumor	BRCA
TCGA-E9-A54X-01	727	0	6.009876656	Tumor	BRCA
TCGA-BH-A0HF-01	727	0	2.886380679	Tumor	BRCA
TCGA-D8-A1X9-01	727	0	4.538931	Tumor	BRCA
TCGA-BH-A0W3-01	728	0	1.063698545	Tumor	BRCA
TCGA-AC-A3QQ-01	734	0	2.264091239	Tumor	BRCA
TCGA-A7-A26F-01	738	0	3.516457577	Tumor	BRCA
TCGA-A2-A4RX-01	742	0	3.963427867	Tumor	BRCA
TCGA-BH-A0EB-01	745	0	1.954016157	Tumor	BRCA
TCGA-E9-A24A-01	747	0	2.185589558	Tumor	BRCA
TCGA-BH-A0H6-01	747	0	3.292757672	Tumor	BRCA
TCGA-C8-A27A-01	747	0	3.666098995	Tumor	BRCA
TCGA-E2-A1LA-01	748	0	2.635428316	Tumor	BRCA
TCGA-B6-A0I8-01	749	1	3.750405	Tumor	BRCA
TCGA-A2-A0EX-01	752	0	2.48882	Tumor	BRCA
TCGA-OL-A5RY-01	752	0	4.367505536	Tumor	BRCA
TCGA-AC-A3YJ-01	754	0	3.119920171	Tumor	BRCA
TCGA-AQ-A04H-01	754	0	2.921517	Tumor	BRCA
TCGA-A2-A0CM-01	754	1	3.412107935	Tumor	BRCA
TCGA-E9-A1QZ-01	755	0	3.14848662	Tumor	BRCA
TCGA-BH-A0W4-01	759	0	3.235350614	Tumor	BRCA
TCGA-LL-A440-01	759	0	4.219507899	Tumor	BRCA
TCGA-EW-A6SB-01	760	0	3.826343484	Tumor	BRCA
TCGA-A8-A07U-01	760	0	2.211867	Tumor	BRCA
TCGA-A8-A09Q-01	761	0	1.913603	Tumor	BRCA
TCGA-LL-A50Y-01	762	0	1.507000732	Tumor	BRCA
TCGA-AC-A3TM-01	762	0	2.196142951	Tumor	BRCA
TCGA-E2-A159-01	762	0	3.012268411	Tumor	BRCA
TCGA-A7-A13F-01	765	0	2.61246648	Tumor	BRCA
TCGA-D8-A73X-01	767	0	2.406172011	Tumor	BRCA
TCGA-A2-A0D4-01	767	0	2.338176	Tumor	BRCA
TCGA-A2-A0YD-01	769	0	3.412371	Tumor	BRCA
TCGA-BH-A0AY-01	777	0	2.254093931	Tumor	BRCA
TCGA-D8-A1X8-01	783	0	2.378120495	Tumor	BRCA
TCGA-BH-A1F0-01	785	1	4.20264988	Tumor	BRCA
TCGA-E9-A5UO-01	785	0	6.405185346	Tumor	BRCA
TCGA-E9-A1NG-01	786	1	3.369731	Tumor	BRCA
TCGA-EW-A2FV-01	788	0	2.971569108	Tumor	BRCA
TCGA-EW-A1OV-01	789	0	1.804385587	Tumor	BRCA
TCGA-A8-A06Y-01	791	0	4.658666118	Tumor	BRCA
TCGA-AC-A2FM-01	792	1	2.002369262	Tumor	BRCA
TCGA-OL-A66N-01	792	0	3.193888	Tumor	BRCA
TCGA-AO-A0J5-01	792	1	1.887347872	Tumor	BRCA
TCGA-BH-A202-01	795	0	2.593374	Tumor	BRCA
TCGA-AO-A0JG-01	798	0	2.622563977	Tumor	BRCA
TCGA-E9-A5UP-01	803	0	1.590914	Tumor	BRCA
TCGA-BH-A0HB-01	806	0	2.015164889	Tumor	BRCA
TCGA-BH-A18L-01	811	1	1.517714	Tumor	BRCA
TCGA-E9-A5FK-01	812	0	1.833962552	Tumor	BRCA
TCGA-OL-A66H-01	812	0	2.287897692	Tumor	BRCA
TCGA-AQ-A04J-01	819	0	4.109198	Tumor	BRCA
TCGA-A2-A4S1-01	820	0	3.384362548	Tumor	BRCA
TCGA-E2-A2P5-01	821	1	2.090919	Tumor	BRCA
TCGA-A8-A0A9-01	822	0	2.535822	Tumor	BRCA
TCGA-A2-A0SV-01	825	1	2.690415	Tumor	BRCA
TCGA-BH-A0HX-01	829	0	3.639321306	Tumor	BRCA
TCGA-E2-A108-01	837	0	2.968221442	Tumor	BRCA
TCGA-D8-A1XA-01	839	0	3.509532902	Tumor	BRCA
TCGA-E9-A6HE-01	847	0	2.793667183	Tumor	BRCA
TCGA-LQ-A4E4-01	849	0	0.696610375	Tumor	BRCA
TCGA-A1-A0SO-01	852	0	1.88061	Tumor	BRCA
TCGA-BH-A201-01	856	0	3.776340627	Tumor	BRCA
TCGA-OL-A6VO-01	858	0	2.779386764	Tumor	BRCA
TCGA-B6-A0X4-01	860	1	2.737600535	Tumor	BRCA
TCGA-E9-A1R0-01	860	0	1.78669993	Tumor	BRCA
TCGA-E2-A1IJ-01	865	0	2.825258434	Tumor	BRCA
TCGA-E2-A10E-01	865	0	2.464445467	Tumor	BRCA
TCGA-E2-A1B6-01	867	0	3.06423	Tumor	BRCA
TCGA-EW-A1J6-01	875	0	2.169682	Tumor	BRCA
TCGA-E2-A10F-01	878	0	2.340618351	Tumor	BRCA
TCGA-OL-A5RX-01	878	0	3.308703531	Tumor	BRCA
TCGA-E2-A1LE-01	879	1	2.608379604	Tumor	BRCA
TCGA-A8-A08C-01	881	0	1.619302815	Tumor	BRCA
TCGA-WT-AB44-01	883	0	2.90264029	Tumor	BRCA
TCGA-A8-A06U-01	883	1	1.776027511	Tumor	BRCA
TCGA-LL-A442-01	889	0	1.651286	Tumor	BRCA
TCGA-AC-A4ZE-01	890	0	1.467986521	Tumor	BRCA
TCGA-A7-A13H-01	899	0	3.039072944	Tumor	BRCA
TCGA-E9-A2JS-01	904	1	1.795436	Tumor	BRCA
TCGA-A7-A0DC-01	906	0	2.8699199895	Tumor	BRCA
TCGA-EW-A1P4-01	907	0	3.515840418	Tumor	BRCA
TCGA-EW-A1OY-01	908	0	2.787517227	Tumor	BRCA
TCGA-EW-A1OX-01	911	0	3.874177641	Tumor	BRCA
TCGA-BH-A0DI-01	912	0	3.824659504	Tumor	BRCA
TCGA-A8-A09K-01	912	0	1.826282435	Tumor	BRCA
TCGA-A2-A3XU-01	912	1	3.32203472	Tumor	BRCA
TCGA-EW-A1P7-01	915	0	3.326709	Tumor	BRCA
TCGA-E9-A3QA-01	918	0	5.11266	Tumor	BRCA
TCGA-BH-A18P-01	921	1	1.955690453	Tumor	BRCA
TCGA-BH-A0GY-01	923	0	4.326771471	Tumor	BRCA
TCGA-E9-A3X8-01	926	0	1.996316618	Tumor	BRCA
TCGA-A7-A0CJ-01	931	0	2.319879005	Tumor	BRCA
TCGA-E2-A570-01	931	0	2.39563919	Tumor	BRCA
TCGA-A8-A092-01	942	0	2.29284466	Tumor	BRCA
TCGA-A8-A08P-01	943	0	2.581360652	Tumor	BRCA
TCGA-A8-A08O-01	943	0	2.540077537	Tumor	BRCA
TCGA-BH-A0EE-01	943	0	2.601199389	Tumor	BRCA
TCGA-A8-A06X-01	943	1	1.937524565	Tumor	BRCA
TCGA-EW-A6SC-01	952	0	4.082941548	Tumor	BRCA
TCGA-A7-A26E-01	954	0	2.056616055	Tumor	BRCA
TCGA-BH-A1F2-01	959	1	3.565086	Tumor	BRCA
TCGA-A7-A13D-01	965	0	4.29647563	Tumor	BRCA
TCGA-A2-A0YM-01	965	0	2.772543221	Tumor	BRCA
TCGA-A1-A0SK-01	967	1	3.305402175	Tumor	BRCA
TCGA-A2-A0EV-01	968	0	2.96916	Tumor	BRCA
TCGA-E2-A14X-01	972	0	2.086147389	Tumor	BRCA
TCGA-OL-A5D8-01	973	0	2.237014	Tumor	BRCA
TCGA-BH-A0BC-01	974	0	2.596079	Tumor	BRCA
TCGA-E2-A14W-01	974	0	2.608135	Tumor	BRCA
TCGA-E9-A227-01	975	0	2.38599	Tumor	BRCA
TCGA-A8-A07L-01	975	0	3.091951	Tumor	BRCA
TCGA-E9-A1RB-01	976	1	3.261444	Tumor	BRCA
TCGA-E2-A1B5-01	984	0	2.177016334	Tumor	BRCA
TCGA-AC-A3BB-01	987	0	2.816111	Tumor	BRCA
TCGA-AQ-A1H3-01	989	0	3.312751	Tumor	BRCA
TCGA-A2-A0YC-01	990	0	3.692365808	Tumor	BRCA
TCGA-BH-A0EA-01	991	1	3.306329884	Tumor	BRCA
TCGA-B6-A0I6-01	991	1	4.303161743	Tumor	BRCA
TCGA-A2-A3XV-01	996	0	1.748234237	Tumor	BRCA
TCGA-LL-A441-01	996	0	4.118247366	Tumor	BRCA
TCGA-AO-A0J2-01	997	0	1.904199	Tumor	BRCA
TCGA-E9-A1N4-01	1000	0	3.864124	Tumor	BRCA
TCGA-E9-A3Q9-01	1001	0	1.799253	Tumor	BRCA
TCGA-BH-A18F-01	1001	0	2.91006591	Tumor	BRCA
TCGA-AQ-A54O-01	1001	0	3.209748786	Tumor	BRCA
TCGA-A8-A08F-01	1004	0	1.645231	Tumor	BRCA
TCGA-A8-A091-01	1004	0	3.621703	Tumor	BRCA
TCGA-E2-A1B4-01	1004	1	2.980703	Tumor	BRCA
TCGA-A8-A08S-01	1004	0	1.792236	Tumor	BRCA
TCGA-AC-A2QH-01	1005	0	2.836860789	Tumor	BRCA
TCGA-A8-A09M-01	1006	0	2.24988085	Tumor	BRCA
TCGA-A7-A0DB-01	1007	0	3.0442300955	Tumor	BRCA
TCGA-BH-A1FD-01	1009	1	2.833584	Tumor	BRCA
TCGA-EW-A6SD-01	1010	0	1.610802	Tumor	BRCA
TCGA-AR-A5QN-01	1013	0	4.867294744	Tumor	BRCA
TCGA-D8-A3Z5-01	1015	0	1.769367364	Tumor	BRCA
TCGA-E2-A1II-01	1025	0	3.676639353	Tumor	BRCA
TCGA-AR-A1AY-01	1026	0	3.393402	Tumor	BRCA
TCGA-E2-A1IH-01	1026	0	3.528373867	Tumor	BRCA
TCGA-A2-A0D2-01	1027	0	3.696064969	Tumor	BRCA
TCGA-A2-A3XS-01	1032	1	2.901294	Tumor	BRCA
TCGA-A8-A07C-01	1034	0	2.504119593	Tumor	BRCA
TCGA-C8-A3M7-01	1034	1	2.484050925	Tumor	BRCA
TCGA-BH-A1FH-01	1034	1	4.591307108	Tumor	BRCA
TCGA-EW-A3E8-01	1035	0	2.222941768	Tumor	BRCA
TCGA-E9-A1N8-01	1039	0	3.402120622	Tumor	BRCA
TCGA-E2-A14V-01	1042	0	1.873274	Tumor	BRCA
TCGA-A2-A0EU-01	1043	0	4.963069405	Tumor	BRCA
TCGA-E2-A576-01	1043	0	1.916709315	Tumor	BRCA
TCGA-A7-A0CG-01	1043	0	2.461881924	Tumor	BRCA
TCGA-E2-A107-01	1047	0	4.387939343	Tumor	BRCA
TCGA-E9-A226-01	1048	1	2.514001754	Tumor	BRCA
TCGA-E2-A2P6-01	1051	0	1.702294735	Tumor	BRCA
TCGA-EW-A1PG-01	1051	0	4.729613362	Tumor	BRCA
TCGA-A2-A0D1-01	1051	0	1.536924082	Tumor	BRCA
TCGA-E9-A1N3-01	1059	0	2.098716289	Tumor	BRCA
TCGA-OL-A5RV-01	1062	0	2.847526201	Tumor	BRCA
TCGA-E2-A573-01	1062	0	3.230035	Tumor	BRCA
TCGA-E9-A1R2-01	1063	0	6.118501568	Tumor	BRCA
TCGA-A2-A0ET-01	1066	0	2.387636	Tumor	BRCA
TCGA-E9-A1NF-01	1072	1	2.912459535	Tumor	BRCA
TCGA-A7-A0CE-01	1074	0	1.933363631	Tumor	BRCA
TCGA-A7-A0CH-01	1079	0	2.185599499	Tumor	BRCA
TCGA-A7-A0DA-01	1085	0	3.95133	Tumor	BRCA
TCGA-E9-A1NE-01	1088	0	3.590302	Tumor	BRCA
TCGA-A2-A3XY-01	1093	1	3.5414	Tumor	BRCA
TCGA-BH-A18I-01	1093	0	3.435662268	Tumor	BRCA
TCGA-A2-A04Y-01	1099	0	2.983425	Tumor	BRCA
TCGA-E9-A1N9-01	1101	0	2.423835692	Tumor	BRCA
TCGA-A2-A3KC-01	1102	0	2.717364908	Tumor	BRCA
TCGA-OL-A5D6-01	1104	1	2.796812	Tumor	BRCA
TCGA-OL-A5RW-01	1106	0	1.879130898	Tumor	BRCA
TCGA-E9-A1NA-01	1112	0	1.452748	Tumor	BRCA
TCGA-BH-A28Q-01	1119	0	2.281752756	Tumor	BRCA
TCGA-E9-A1N5-01	1120	0	2.426252985	Tumor	BRCA
TCGA-BH-A28O-01	1120	0	4.610872935	Tumor	BRCA
TCGA-BH-A0HQ-01	1121	0	2.151525128	Tumor	BRCA
TCGA-A8-A085-01	1124	0	1.932036	Tumor	BRCA
TCGA-A8-A08J-01	1127	1	1.901661	Tumor	BRCA
TCGA-BH-A0BA-01	1132	0	3.337666054	Tumor	BRCA
TCGA-E2-A1BD-01	1133	0	2.361797642	Tumor	BRCA
TCGA-E2-A1IF-01	1138	0	3.40219924	Tumor	BRCA
TCGA-A7-A0D9-01	1139	0	2.980166992	Tumor	BRCA
TCGA-AO-A0J6-01	1140	0	3.497267354	Tumor	BRCA
TCGA-E2-A10B-01	1141	0	3.738065528	Tumor	BRCA
TCGA-BH-A18R-01	1142	1	2.140334	Tumor	BRCA
TCGA-E9-A229-01	1148	0	1.636745826	Tumor	BRCA
TCGA-BH-A0B1-01	1148	0	5.669889182	Tumor	BRCA
TCGA-AR-A1AS-01	1150	0	2.025780671	Tumor	BRCA
TCGA-B6-A3ZX-01	1152	1	4.165842468	Tumor	BRCA
TCGA-BH-A0DH-01	1156	0	1.317472	Tumor	BRCA
TCGA-A8-A08B-01	1156	0	2.147538504	Tumor	BRCA
TCGA-A8-A0AD-01	1157	0	2.077461053	Tumor	BRCA
TCGA-E9-A3HO-01	1158	0	1.886933675	Tumor	BRCA
TCGA-AR-A2LN-01	1161	0	3.212170053	Tumor	BRCA
TCGA-GM-A3NY-01	1162	0	2.211367879	Tumor	BRCA
TCGA-E2-A14Q-01	1163	0	3.310097524	Tumor	BRCA
TCGA-A7-A0CD-01	1165	0	2.089691252	Tumor	BRCA
TCGA-E9-A22B-01	1167	0	2.677635	Tumor	BRCA
TCGA-E2-A14R-01	1174	0	3.432315	Tumor	BRCA
TCGA-BH-A203-01	1174	1	2.921329169	Tumor	BRCA
TCGA-E2-A574-01	1179	0	1.658487119	Tumor	BRCA
TCGA-AR-A5QP-01	1185	0	3.09512346	Tumor	BRCA
TCGA-E9-A247-01	1186	0	1.991063	Tumor	BRCA
TCGA-E9-A22A-01	1189	0	2.229754	Tumor	BRCA
TCGA-BH-A0B4-01	1191	0	3.87362801	Tumor	BRCA
TCGA-A1-A0SN-01	1196	0	2.560277	Tumor	BRCA
TCGA-AR-A2LO-01	1198	0	3.297620084	Tumor	BRCA
TCGA-BH-A0B3-01	1203	0	2.934854	Tumor	BRCA
TCGA-E9-A1NC-01	1203	0	2.594245	Tumor	BRCA
TCGA-A2-A3KD-01	1206	0	3.860622545	Tumor	BRCA
TCGA-E2-A572-01	1208	0	3.232149978	Tumor	BRCA
TCGA-EW-A1IX-01	1208	0	2.644800737	Tumor	BRCA
TCGA-EW-A1P1-01	1210	0	4.40321241	Tumor	BRCA
TCGA-A8-A08Z-01	1217	0	2.606695256	Tumor	BRCA
TCGA-OL-A5RU-01	1219	0	2.354913826	Tumor	BRCA
TCGA-OL-A6VR-01	1220	0	2.815903	Tumor	BRCA
TCGA-E2-A10C-01	1220	0	1.397311136	Tumor	BRCA
TCGA-E9-A1RC-01	1224	0	2.084135077	Tumor	BRCA
TCGA-E2-A10A-01	1229	0	2.644639564	Tumor	BRCA
TCGA-EW-A1OZ-01	1229	0	1.816596	Tumor	BRCA
TCGA-E9-A22H-01	1232	0	3.19160471	Tumor	BRCA
TCGA-AR-A2LQ-01	1233	0	3.729618926	Tumor	BRCA
TCGA-AC-A2FB-01	1234	0	3.266965621	Tumor	BRCA
TCGA-AO-A12H-01	1234	0	2.540834	Tumor	BRCA
TCGA-E9-A22G-01	1239	0	3.003967	Tumor	BRCA
TCGA-E2-A14P-01	1246	0	1.826684241	Tumor	BRCA
TCGA-BH-A0H9-01	1247	0	1.796985159	Tumor	BRCA
TCGA-E9-A22D-01	1248	0	2.18259	Tumor	BRCA
TCGA-EW-A1P0-01	1251	0	1.888028345	Tumor	BRCA
TCGA-E9-A1ND-01	1266	0	2.962434847	Tumor	BRCA
TCGA-E9-A22E-01	1269	0	2.898620794	Tumor	BRCA
TCGA-BH-A0C0-01	1270	0	1.781053749	Tumor	BRCA
TCGA-AR-A1AT-01	1272	1	2.413141964	Tumor	BRCA
TCGA-OL-A66K-01	1275	1	1.974850145	Tumor	BRCA
TCGA-A8-A095-01	1277	0	2.116995	Tumor	BRCA
TCGA-E9-A228-01	1285	0	2.281751	Tumor	BRCA
TCGA-BH-A1EU-01	1286	1	3.361105	Tumor	BRCA
TCGA-BH-A0W5-01	1288	0	2.415126551	Tumor	BRCA
TCGA-A2-A25B-01	1291	0	2.127737	Tumor	BRCA
TCGA-OL-A66L-01	1301	0	2.84633696	Tumor	BRCA
TCGA-A8-A07B-01	1308	0	1.733087007	Tumor	BRCA
TCGA-A8-A08X-01	1308	0	1.801878027	Tumor	BRCA
TCGA-E2-A105-01	1308	0	4.774482745	Tumor	BRCA
TCGA-D8-A1XW-01	1309	0	5.129019	Tumor	BRCA
TCGA-E2-A1LL-01	1309	0	5.224865102	Tumor	BRCA
TCGA-E2-A14U-01	1318	0	2.8933169	Tumor	BRCA
TCGA-A1-A0SE-01	1321	0	2.953257755	Tumor	BRCA
TCGA-BH-A0BF-01	1324	1	1.902819318	Tumor	BRCA
TCGA-E2-A3DX-01	1325	0	3.430614065	Tumor	BRCA
TCGA-B6-A1KC-01	1326	0	3.214327	Tumor	BRCA
TCGA-GM-A3XG-01	1330	0	4.083333	Tumor	BRCA
TCGA-A2-A0SY-01	1347	0	2.076369405	Tumor	BRCA
TCGA-AO-A03V-01	1351	0	2.30163	Tumor	BRCA
TCGA-E2-A14O-01	1359	0	2.508892	Tumor	BRCA
TCGA-BH-A0E7-01	1363	0	2.944631484	Tumor	BRCA
TCGA-BH-A0W7-01	1363	0	2.519070574	Tumor	BRCA
TCGA-A2-A0SW-01	1365	1	1.816139453	Tumor	BRCA
TCGA-E9-A1RA-01	1369	0	2.292274142	Tumor	BRCA
TCGA-A8-A09I-01	1371	0	1.690391	Tumor	BRCA
TCGA-A8-A07Z-01	1371	0	4.101204034	Tumor	BRCA
TCGA-BH-A1FM-01	1388	1	3.491285342	Tumor	BRCA
TCGA-BH-A0C1-01	1411	1	2.680048837	Tumor	BRCA
TCGA-E9-A1RH-01	1417	0	2.000646823	Tumor	BRCA
TCGA-E2-A109-01	1417	0	3.479372	Tumor	BRCA
TCGA-E9-A1RE-01	1419	0	2.397315	Tumor	BRCA
TCGA-PE-A5DC-01	1430	1	3.054711272	Tumor	BRCA
TCGA-E2-A14N-01	1434	0	5.439872169	Tumor	BRCA
TCGA-A1-A0SH-01	1437	0	2.103146	Tumor	BRCA
TCGA-A2-A3XX-01	1439	1	2.881839444	Tumor	BRCA
TCGA-3C-AALK-01	1448	0	3.091896459	Tumor	BRCA
TCGA-E9-A1RI-01	1449	0	2.186707805	Tumor	BRCA
TCGA-D8-A27K-01	1461	0	1.905429607	Tumor	BRCA
TCGA-A1-A0SF-01	1463	0	2.611497168	Tumor	BRCA
TCGA-E9-A1R7-01	1467	0	2.446064	Tumor	BRCA
TCGA-A2-A0CO-01	1468	1	3.414502195	Tumor	BRCA
TCGA-5L-AAT1-01	1471	0	2.463900917	Tumor	BRCA
TCGA-3C-AALJ-01	1474	0	2.628792087	Tumor	BRCA
TCGA-A2-A0YL-01	1474	0	3.590563263	Tumor	BRCA
TCGA-C8-A12Y-01	1476	0	1.933465	Tumor	BRCA
TCGA-5L-AAT0-01	1477	0	2.444290363	Tumor	BRCA
TCGA-A8-A09E-01	1492	0	3.70426975	Tumor	BRCA
TCGA-A2-A0YI-01	1505	0	2.103245782	Tumor	BRCA
TCGA-BH-A1EX-01	1508	1	2.662877796	Tumor	BRCA
TCGA-A2-A0T3-01	1516	0	2.83692	Tumor	BRCA
TCGA-BH-A0BV-01	1519	0	2.272130586	Tumor	BRCA
TCGA-A8-A09D-01	1522	0	2.288706	Tumor	BRCA
TCGA-E2-A1LG-01	1523	0	0.919061	Tumor	BRCA
TCGA-AO-A0JI-01	1528	0	3.378850789	Tumor	BRCA
TCGA-A2-A3XZ-01	1532	0	2.167116	Tumor	BRCA
TCGA-A2-A0SX-01	1534	0	2.201760602	Tumor	BRCA
TCGA-A2-A0YF-01	1535	0	2.751295337	Tumor	BRCA
TCGA-AO-A0JB-01	1542	0	2.077870901	Tumor	BRCA
TCGA-BH-A0HY-01	1545	0	2.116258548	Tumor	BRCA
TCGA-A2-A3Y0-01	1546	0	2.339702	Tumor	BRCA
TCGA-AO-A0JC-01	1547	0	2.37551044	Tumor	BRCA
TCGA-AR-A24K-01	1548	0	1.990301	Tumor	BRCA
TCGA-AR-A24W-01	1550	0	4.129444928	Tumor	BRCA
TCGA-BH-A18V-01	1556	1	2.773168089	Tumor	BRCA
TCGA-BH-A18V-06	1556	1	3.488466	Tumor	BRCA
TCGA-BH-A0HW-01	1561	0	3.542132304	Tumor	BRCA
TCGA-BH-A18U-01	1563	1	2.191376	Tumor	BRCA
TCGA-E2-A15T-01	1563	0	2.844622	Tumor	BRCA
TCGA-BH-A0B8-01	1569	0	3.518023591	Tumor	BRCA
TCGA-BH-A0B9-01	1572	0	1.918105	Tumor	BRCA
TCGA-AO-A0J4-01	1587	0	3.552366861	Tumor	BRCA
TCGA-A2-A259-01	1596	0	3.244499769	Tumor	BRCA
TCGA-E2-A1LS-01	1604	0	4.121998	Tumor	BRCA
TCGA-EW-A2FS-01	1604	0	3.462587638	Tumor	BRCA
TCGA-EW-A1P3-01	1611	0	3.574171404	Tumor	BRCA
TCGA-BH-A0HA-01	1611	0	2.296341601	Tumor	BRCA
TCGA-WT-AB41-01	1611	0	3.356609104	Tumor	BRCA
TCGA-D8-A1JG-01	1612	0	2.148463909	Tumor	BRCA
TCGA-AO-A0J9-01	1613	0	2.75136	Tumor	BRCA
TCGA-A8-A06T-01	1614	0	1.54993	Tumor	BRCA
TCGA-A2-A0CZ-01	1616	0	4.134941938	Tumor	BRCA
TCGA-BH-A0H5-01	1620	0	3.795777737	Tumor	BRCA
TCGA-E2-A1B0-01	1631	0	3.08645	Tumor	BRCA
TCGA-AO-A12G-01	1639	0	2.089741247	Tumor	BRCA
TCGA-E2-A15J-01	1640	0	2.52977	Tumor	BRCA
TCGA-A8-A076-01	1642	0	1.717066	Tumor	BRCA
TCGA-BH-A1FR-01	1642	1	2.229024461	Tumor	BRCA
TCGA-BH-A0DO-01	1644	0	2.636683548	Tumor	BRCA
TCGA-E2-A1L6-01	1648	0	3.019348932	Tumor	BRCA
TCGA-AR-A2LK-01	1649	1	1.880589	Tumor	BRCA
TCGA-A2-A0SU-01	1662	0	2.660173459	Tumor	BRCA
TCGA-EW-A2FR-01	1673	0	3.189455	Tumor	BRCA
TCGA-BH-A1FL-01	1673	1	1.600366947	Tumor	BRCA
TCGA-A2-A0CY-01	1673	0	3.857849	Tumor	BRCA
TCGA-D8-A1XO-01	1682	0	1.87084	Tumor	BRCA
TCGA-AO-A0JL-01	1683	0	3.342804472	Tumor	BRCA
TCGA-A2-A04X-01	1686	0	1.807007294	Tumor	BRCA
TCGA-D8-A1JB-01	1688	0	3.139557971	Tumor	BRCA
TCGA-BH-A1FU-01	1688	1	2.997613635	Tumor	BRCA
TCGA-E2-A15I-01	1692	0	3.40206447	Tumor	BRCA
TCGA-BH-A18Q-01	1692	1	3.500971521	Tumor	BRCA
TCGA-BH-A1EW-01	1694	1	3.788323951	Tumor	BRCA
TCGA-AR-A0TY-01	1699	1	2.528521731	Tumor	BRCA
TCGA-A2-A3XW-01	1712	0	2.143744516	Tumor	BRCA
TCGA-D8-A13Y-01	1728	0	1.962458345	Tumor	BRCA
TCGA-A2-A0CX-01	1728	0	2.602161756	Tumor	BRCA
TCGA-E2-A15R-01	1732	0	3.264604	Tumor	BRCA
TCGA-AR-A2LR-01	1742	0	3.690161162	Tumor	BRCA
TCGA-BH-A208-01	1759	1	2.823561759	Tumor	BRCA
TCGA-OL-A5D7-01	1780	0	2.244616699	Tumor	BRCA
TCGA-B6-A0X7-01	1781	1	1.485769579	Tumor	BRCA
TCGA-OL-A5DA-01	1783	0	2.185162153	Tumor	BRCA
TCGA-AO-A03U-01	1793	1	7.056706	Tumor	BRCA
TCGA-E2-A1IK-01	1800	0	3.367441663	Tumor	BRCA
TCGA-GM-A2D9-01	1812	1	2.308675822	Tumor	BRCA
TCGA-BH-A0AV-01	1820	0	3.422848557	Tumor	BRCA
TCGA-E2-A1L7-01	1836	0	2.013215622	Tumor	BRCA
TCGA-AO-A12F-01	1842	0	3.229037	Tumor	BRCA
TCGA-A2-A1FX-01	1847	0	2.33363718	Tumor	BRCA
TCGA-AC-A2FG-01	1853	0	2.345068	Tumor	BRCA
TCGA-E2-A1IO-01	1855	0	2.665964187	Tumor	BRCA
TCGA-AR-A1AV-01	1864	0	2.829544128	Tumor	BRCA
TCGA-AO-A03M-01	1866	0	2.560868	Tumor	BRCA
TCGA-BH-A0BG-01	1871	0	4.715740726	Tumor	BRCA
TCGA-A2-A0D3-01	1873	0	1.569588723	Tumor	BRCA
TCGA-BH-A0BM-01	1876	0	2.872639555	Tumor	BRCA
TCGA-AO-A1KQ-01	1882	0	2.705070575	Tumor	BRCA
TCGA-A2-A0EW-01	1884	1	3.761281346	Tumor	BRCA
TCGA-AO-A0JJ-01	1887	0	3.771511465	Tumor	BRCA
TCGA-HN-A2OB-01	1900	1	3.320659046	Tumor	BRCA
TCGA-BH-A0AU-01	1914	0	2.492516	Tumor	BRCA
TCGA-BH-A0AZ-01	1919	0	2.821514573	Tumor	BRCA
TCGA-A2-A04V-01	1920	1	2.281084497	Tumor	BRCA
TCGA-A2-A0EY-01	1925	0	1.771443164	Tumor	BRCA
TCGA-BH-A0EI-01	1926	0	5.748996	Tumor	BRCA
TCGA-BH-A1FJ-01	1927	1	1.738339	Tumor	BRCA
TCGA-BH-A0H3-01	1928	0	3.661527222	Tumor	BRCA
TCGA-AR-A2LM-01	1935	0	2.417781	Tumor	BRCA
TCGA-E2-A150-01	1935	0	3.79221	Tumor	BRCA
TCGA-PE-A5DD-01	1953	0	3.100767727	Tumor	BRCA
TCGA-AR-A0TX-01	1972	0	1.740635009	Tumor	BRCA
TCGA-AO-A0JF-01	1980	0	2.320426905	Tumor	BRCA
TCGA-AR-A0U0-01	1988	0	2.230987867	Tumor	BRCA
TCGA-B6-A0IE-01	1993	1	1.212497459	Tumor	BRCA
TCGA-OL-A66J-01	1996	0	3.730401181	Tumor	BRCA
TCGA-BH-A18S-01	2009	1	1.742926086	Tumor	BRCA
TCGA-AR-A2LL-01	2012	0	1.851449332	Tumor	BRCA
TCGA-GM-A3XN-01	2019	0	3.288036	Tumor	BRCA
TCGA-AO-A03N-01	2031	0	3.055211126	Tumor	BRCA
TCGA-V7-A7HQ-01	2033	0	3.427682069	Tumor	BRCA
TCGA-BH-A0DG-01	2041	0	2.782974581	Tumor	BRCA
TCGA-A2-A0D0-01	2048	0	3.373132	Tumor	BRCA
TCGA-BH-A0DV-01	2064	0	4.134738	Tumor	BRCA
TCGA-B6-A408-01	2072	0	2.092550903	Tumor	BRCA
TCGA-B6-A0RG-01	2082	0	3.706854401	Tumor	BRCA
TCGA-AO-A03R-01	2091	0	2.92734613	Tumor	BRCA
TCGA-B6-A0X5-01	2097	1	3.494683208	Tumor	BRCA
TCGA-GM-A3XL-01	2108	0	2.00277487	Tumor	BRCA
TCGA-E2-A14Y-01	2109	0	4.516750848	Tumor	BRCA
TCGA-AO-A03T-01	2124	0	2.93876	Tumor	BRCA
TCGA-BH-A1EN-01	2127	1	2.344368	Tumor	BRCA
TCGA-E2-A152-01	2128	0	3.05996922	Tumor	BRCA
TCGA-BH-A0B5-01	2136	0	2.707062947	Tumor	BRCA
TCGA-E2-A1IG-01	2140	0	3.25177	Tumor	BRCA
TCGA-AO-A12E-01	2142	0	3.12843	Tumor	BRCA
TCGA-GM-A2DF-01	2155	0	2.891112237	Tumor	BRCA
TCGA-BH-A0DX-01	2156	0	3.256506	Tumor	BRCA
TCGA-AR-A255-01	2161	0	2.53936842	Tumor	BRCA
TCGA-B6-A40C-01	2164	0	2.040277	Tumor	BRCA
TCGA-AO-A0JM-01	2184	0	2.698342844	Tumor	BRCA
TCGA-A2-A0ES-01	2190	0	3.937959786	Tumor	BRCA
TCGA-AO-A0JD-01	2190	0	2.728762313	Tumor	BRCA
TCGA-GM-A4E0-01	2191	0	3.501822904	Tumor	BRCA
TCGA-BH-A1FN-01	2192	1	2.88806694	Tumor	BRCA
TCGA-GM-A2DH-01	2193	0	2.451096744	Tumor	BRCA
TCGA-BH-A0BO-01	2197	0	5.287453623	Tumor	BRCA
TCGA-BH-A18M-01	2207	1	2.696081016	Tumor	BRCA
TCGA-AC-A2BK-01	2222	0	5.561953	Tumor	BRCA
TCGA-AR-A5QM-01	2231	0	3.375794568	Tumor	BRCA
TCGA-B6-A1KI-01	2236	0	3.71423205	Tumor	BRCA
TCGA-E2-A1L8-01	2240	0	3.088276574	Tumor	BRCA
TCGA-A2-A04T-01	2246	0	4.205759748	Tumor	BRCA
TCGA-AC-A23G-01	2248	0	3.830324515	Tumor	BRCA
TCGA-BH-A0BQ-01	2255	0	2.929378558	Tumor	BRCA
TCGA-BH-A0BZ-01	2255	0	2.511722609	Tumor	BRCA
TCGA-AC-A2FO-01	2255	0	3.486732538	Tumor	BRCA
TCGA-A2-A0ER-01	2263	0	5.339855	Tumor	BRCA
TCGA-BH-A1FE-06	2273	1	5.442574	Tumor	BRCA
TCGA-BH-A1FE-01	2273	1	3.10393	Tumor	BRCA
TCGA-BH-A0BL-01	2278	0	2.991514	Tumor	BRCA
TCGA-B6-A402-01	2281	0	1.501812	Tumor	BRCA
TCGA-GM-A2DD-01	2282	0	3.274415628	Tumor	BRCA
TCGA-AR-A0TV-01	2288	0	1.497498828	Tumor	BRCA
TCGA-A2-A0CT-01	2289	0	2.756070915	Tumor	BRCA
TCGA-BH-A0BP-01	2296	1	2.807476711	Tumor	BRCA
TCGA-E2-A1LB-01	2306	0	1.941223161	Tumor	BRCA
TCGA-E2-A14T-01	2311	0	2.252528	Tumor	BRCA
TCGA-E2-A1AZ-01	2329	0	2.872387076	Tumor	BRCA
TCGA-BH-A0BR-01	2330	0	2.67410095	Tumor	BRCA
TCGA-AO-A0JE-01	2335	0	1.883303944	Tumor	BRCA
TCGA-A2-A0CS-01	2348	1	2.257752651	Tumor	BRCA
TCGA-B6-A0I1-01	2361	1	1.094572045	Tumor	BRCA
TCGA-E2-A1IE-01	2362	0	2.418348	Tumor	BRCA
TCGA-BH-A0BT-01	2365	0	1.651148	Tumor	BRCA
TCGA-BH-A0BW-01	2371	0	4.266627681	Tumor	BRCA
TCGA-AO-A12C-01	2372	0	2.66114832	Tumor	BRCA
TCGA-BH-A0DE-01	2372	0	3.63435619	Tumor	BRCA
TCGA-B6-A0RM-01	2373	1	1.232473	Tumor	BRCA
TCGA-BH-A0DL-01	2381	0	2.596861024	Tumor	BRCA
TCGA-AR-A1AJ-01	2383	0	2.919464	Tumor	BRCA
TCGA-A2-A04Q-01	2385	0	4.077497124	Tumor	BRCA
TCGA-BH-A0DT-01	2403	0	3.118366759	Tumor	BRCA
TCGA-GM-A2DB-01	2406	0	2.173671115	Tumor	BRCA
TCGA-B6-A0WV-01	2417	1	2.338022546	Tumor	BRCA
TCGA-A2-A0EQ-01	2426	0	1.968396	Tumor	BRCA
TCGA-A2-A0EO-01	2442	0	2.449200083	Tumor	BRCA
TCGA-AO-A03L-01	2442	0	2.211924	Tumor	BRCA
TCGA-B6-A0RL-01	2469	1	3.376557668	Tumor	BRCA
TCGA-BH-A0B0-01	2477	0	1.804777929	Tumor	BRCA
TCGA-AO-A03O-01	2483	1	1.436966625	Tumor	BRCA
TCGA-BH-A0B6-01	2483	0	1.860884	Tumor	BRCA
TCGA-BH-A0DD-01	2486	0	2.633562	Tumor	BRCA
TCGA-BH-A0E9-01	2489	0	3.87208	Tumor	BRCA
TCGA-AO-A1KR-01	2513	0	2.07049124	Tumor	BRCA
TCGA-AO-A12D-01	2515	0	2.561580211	Tumor	BRCA
TCGA-BH-A1ET-01	2520	1	2.091466	Tumor	BRCA
TCGA-BH-A204-01	2534	1	2.368143	Tumor	BRCA
TCGA-GM-A2DC-01	2535	0	4.313940432	Tumor	BRCA
TCGA-E2-A106-01	2541	0	3.156686289	Tumor	BRCA
TCGA-AR-A0U2-01	2551	1	3.177512	Tumor	BRCA
TCGA-AR-A0TS-01	2558	0	2.13082	Tumor	BRCA
TCGA-BH-A0B7-01	2559	0	3.939951685	Tumor	BRCA
TCGA-B6-A0IN-01	2573	1	2.851336537	Tumor	BRCA
TCGA-GM-A2DI-01	2590	0	3.375796371	Tumor	BRCA
TCGA-GM-A2DO-01	2596	0	3.838305193	Tumor	BRCA
TCGA-B6-A401-01	2596	0	2.76252556	Tumor	BRCA
TCGA-AR-A254-01	2605	0	2.225853087	Tumor	BRCA
TCGA-AR-A1AO-01	2618	0	3.973645447	Tumor	BRCA
TCGA-AR-A1AX-01	2629	0	2.12903	Tumor	BRCA
TCGA-AR-A1AW-01	2632	0	2.064845988	Tumor	BRCA
TCGA-AR-A2LJ-01	2632	0	2.777861614	Tumor	BRCA
TCGA-AC-A2FE-01	2636	1	2.969494098	Tumor	BRCA
TCGA-PE-A5DE-01	2645	0	2.961935987	Tumor	BRCA
TCGA-GM-A2DK-01	2645	0	4.156358852	Tumor	BRCA
TCGA-AC-A2FK-01	2650	0	4.770353937	Tumor	BRCA
TCGA-E2-A1B1-01	2653	0	3.272927533	Tumor	BRCA
TCGA-A2-A04U-01	2654	0	3.903887657	Tumor	BRCA
TCGA-A2-A0CQ-01	2695	0	3.146793649	Tumor	BRCA
TCGA-AR-A250-01	2707	0	2.770132751	Tumor	BRCA
TCGA-BH-A0C3-01	2709	0	2.568423624	Tumor	BRCA
TCGA-BH-A1F5-01	2712	1	5.782144	Tumor	BRCA
TCGA-B6-A0RT-01	2721	0	2.49677	Tumor	BRCA
TCGA-AC-A2FF-01	2759	0	2.608325676	Tumor	BRCA
TCGA-BH-A18K-01	2763	1	2.60404	Tumor	BRCA
TCGA-BH-A0C7-01	2767	0	2.889210023	Tumor	BRCA
TCGA-A2-A3XT-01	2770	0	3.629460658	Tumor	BRCA
TCGA-BH-A1EO-01	2798	1	2.431282352	Tumor	BRCA
TCGA-A2-A0CP-01	2813	0	2.995315977	Tumor	BRCA
TCGA-AR-A252-01	2838	0	3.199868226	Tumor	BRCA
TCGA-AR-A256-01	2854	1	4.978754144	Tumor	BRCA
TCGA-AR-A1AP-01	2856	0	1.875724106	Tumor	BRCA
TCGA-AR-A24L-01	2866	1	3.995187057	Tumor	BRCA
TCGA-AR-A1AU-01	2868	0	5.828376498	Tumor	BRCA
TCGA-AO-A03P-01	2911	1	2.042085068	Tumor	BRCA
TCGA-AR-A1AN-01	2920	0	2.542289382	Tumor	BRCA
TCGA-AO-A1KP-01	2953	0	5.695815854	Tumor	BRCA
TCGA-B6-A0IH-01	2965	1	3.475169986	Tumor	BRCA
TCGA-BH-A1F6-01	2965	1	5.289792933	Tumor	BRCA
TCGA-B6-A0WS-01	2965	1	1.757771742	Tumor	BRCA
TCGA-AR-A1AL-01	2971	0	3.295626297	Tumor	BRCA
TCGA-AR-A24S-01	2976	0	2.475924788	Tumor	BRCA
TCGA-AO-A12B-01	2989	0	3.363302	Tumor	BRCA
TCGA-AR-A0TQ-01	2991	0	2.530839081	Tumor	BRCA
TCGA-AR-A1AM-01	2991	0	3.59187918	Tumor	BRCA
TCGA-AR-A24Z-01	3001	0	5.365060123	Tumor	BRCA
TCGA-AR-A24X-01	3004	0	2.024482211	Tumor	BRCA
TCGA-AR-A0TW-01	3009	0	2.009912	Tumor	BRCA
TCGA-A2-A0CV-01	3011	0	3.34348965	Tumor	BRCA
TCGA-A2-A0CL-01	3015	0	2.384355	Tumor	BRCA
TCGA-A2-A0ST-01	3017	0	4.322519	Tumor	BRCA
TCGA-AR-A1AQ-01	3021	0	2.233336618	Tumor	BRCA
TCGA-AC-A2BM-01	3022	0	3.917405	Tumor	BRCA
TCGA-AR-A251-01	3030	0	5.393839067	Tumor	BRCA
TCGA-AR-A24N-01	3035	0	1.804261	Tumor	BRCA
TCGA-B6-A0RS-01	3063	1	2.877828208	Tumor	BRCA
TCGA-B6-A1KF-01	3088	0	4.740211346	Tumor	BRCA
TCGA-GM-A2DN-01	3091	0	2.920384237	Tumor	BRCA
TCGA-A2-A0EM-01	3094	0	2.280055863	Tumor	BRCA
TCGA-A2-A04W-01	3102	0	2.470177849	Tumor	BRCA
TCGA-AO-A12A-01	3112	0	2.8911001	Tumor	BRCA
TCGA-E2-A1LI-01	3121	0	4.271423	Tumor	BRCA
TCGA-B6-A0RP-01	3126	1	2.382581	Tumor	BRCA
TCGA-AR-A24U-01	3128	0	2.475637019	Tumor	BRCA
TCGA-B6-A40B-01	3152	0	3.277775728	Tumor	BRCA
TCGA-AR-A1AK-01	3159	0	2.897201516	Tumor	BRCA
TCGA-AR-A24Q-01	3172	0	4.887843	Tumor	BRCA
TCGA-AR-A24T-01	3202	0	2.7916876	Tumor	BRCA
TCGA-AR-A24V-01	3203	0	3.311261	Tumor	BRCA
TCGA-A2-A25E-01	3204	0	2.991309	Tumor	BRCA
TCGA-GM-A2DM-01	3226	0	4.580776272	Tumor	BRCA
TCGA-E2-A1LH-01	3247	0	3.485358366	Tumor	BRCA
TCGA-AO-A128-01	3248	0	3.731793432	Tumor	BRCA
TCGA-Z7-A8R6-01	3256	0	2.389861	Tumor	BRCA
TCGA-AR-A0U4-01	3261	0	3.175195	Tumor	BRCA
TCGA-AR-A0TZ-01	3262	1	4.733874	Tumor	BRCA
TCGA-A2-A25A-01	3276	0	3.2843	Tumor	BRCA
TCGA-A2-A0CW-01	3283	0	1.662226	Tumor	BRCA
TCGA-A2-A0CR-01	3283	0	2.71992	Tumor	BRCA
TCGA-AO-A129-01	3286	0	3.422623333	Tumor	BRCA
TCGA-Z7-A8R5-01	3287	0	3.382072533	Tumor	BRCA
TCGA-AR-A1AI-01	3296	0	3.181781479	Tumor	BRCA
TCGA-AO-A126-01	3307	0	2.238314711	Tumor	BRCA
TCGA-AR-A0TT-01	3316	0	2.013226911	Tumor	BRCA
TCGA-GI-A2C9-01	3342	0	5.462096304	Tumor	BRCA
TCGA-GM-A3NW-01	3361	0	3.224988922	Tumor	BRCA
TCGA-BH-A42U-01	3364	0	3.02044351	Tumor	BRCA
TCGA-A8-A08T-01	3409	1	2.813898139	Tumor	BRCA
TCGA-AR-A24R-01	3430	0	3.934042712	Tumor	BRCA
TCGA-AO-A125-01	3456	0	1.793556015	Tumor	BRCA
TCGA-B6-A0WY-01	3461	1	2.917387562	Tumor	BRCA
TCGA-BH-A1ES-01	3462	1	6.50359407	Tumor	BRCA
TCGA-BH-A1ES-06	3462	1	4.403051898	Tumor	BRCA
TCGA-BH-A1FC-01	3472	1	1.844512328	Tumor	BRCA
TCGA-AO-A124-01	3506	0	3.507416086	Tumor	BRCA
TCGA-GM-A2DL-01	3519	0	2.320730171	Tumor	BRCA
TCGA-A2-A0EP-01	3603	0	3.280762	Tumor	BRCA
TCGA-AR-A24O-01	3607	0	3.59112675	Tumor	BRCA
TCGA-AR-A24M-01	3660	0	2.651532	Tumor	BRCA
TCGA-BH-A1FB-01	3669	1	3.348508403	Tumor	BRCA
TCGA-A2-A04R-01	3709	0	3.077597	Tumor	BRCA
TCGA-AR-A1AH-01	3807	0	2.444737788	Tumor	BRCA
TCGA-B6-A0IM-01	3873	1	5.560326	Tumor	BRCA
TCGA-B6-A0IP-01	3926	1	2.788834547	Tumor	BRCA
TCGA-B6-A0IB-01	3941	1	2.54772	Tumor	BRCA
TCGA-B6-A0X0-01	3945	1	1.848538883	Tumor	BRCA
TCGA-AQ-A04L-01	3957	0	2.094370346	Tumor	BRCA
TCGA-BH-A209-01	3959	1	1.666953834	Tumor	BRCA
TCGA-3C-AALI-01	4005	0	1.900562205	Tumor	BRCA
TCGA-3C-AAAU-01	4047	0	1.684791724	Tumor	BRCA
TCGA-AR-A0U3-01	4080	0	3.493071719	Tumor	BRCA
TCGA-A2-A0EN-01	4088	0	2.669400431	Tumor	BRCA
TCGA-A2-A0CK-01	4159	0	1.918454	Tumor	BRCA
TCGA-B6-A1KN-01	4233	0	2.983775003	Tumor	BRCA
TCGA-B6-A0RQ-01	4267	1	3.040248787	Tumor	BRCA
TCGA-AR-A0TP-01	4275	0	4.181304138	Tumor	BRCA
TCGA-B6-A0IQ-01	4285	0	3.374563298	Tumor	BRCA
TCGA-A2-A04N-01	4354	0	2.304028976	Tumor	BRCA
TCGA-B6-A0I2-01	4361	0	1.241137214	Tumor	BRCA
TCGA-B6-A0IG-01	4456	1	1.846522	Tumor	BRCA
TCGA-AR-A24H-01	4894	0	1.908396	Tumor	BRCA
TCGA-B6-A0RO-01	4929	0	1.445105	Tumor	BRCA
TCGA-B6-A0IO-01	5042	0	2.066858517	Tumor	BRCA
TCGA-AR-A2LE-01	5062	0	2.234145264	Tumor	BRCA
TCGA-B6-A0RV-01	5156	0	3.976837317	Tumor	BRCA
TCGA-B6-A2IU-01	5176	0	3.538556995	Tumor	BRCA
TCGA-B6-A0WT-01	5739	0	2.809617035	Tumor	BRCA
TCGA-B6-A0WZ-01	6292	0	1.865329175	Tumor	BRCA
TCGA-B6-A0RH-01	6456	1	1.874722684	Tumor	BRCA
TCGA-GM-A2DA-01	6593	1	2.490457339	Tumor	BRCA
TCGA-B6-A0IJ-01	7106	0	2.039970507	Tumor	BRCA
TCGA-B6-A0RI-01	7126	0	2.314031	Tumor	BRCA
TCGA-B6-A0X1-01	7455	1	2.578328537	Tumor	BRCA
TCGA-B6-A0RE-01	7777	0	4.616402627	Tumor	BRCA
TCGA-B6-A0RN-01	8008	0	2.397925156	Tumor	BRCA
TCGA-B6-A0IA-01	8391	0	2.671286183	Tumor	BRCA
TCGA-B6-A0I5-01	8556	0	1.675973548	Tumor	BRCA
TCGA-B6-A0RU-01	8605	0	3.806965459	Tumor	BRCA
TCGA-EK-A2RO-01	2	0	4.915575794	Tumor	CESC
TCGA-EK-A3GJ-01	3	0	4.669377	Tumor	CESC
TCGA-EK-A2R9-01	4	0	3.17585	Tumor	CESC
TCGA-ZJ-AAXU-01	5	0	3.162958	Tumor	CESC
TCGA-LP-A5U2-01	9	0	1.091686315	Tumor	CESC
TCGA-EK-A2RB-01	9	0	2.00719	Tumor	CESC
TCGA-EA-A97N-01	11	0	4.262493392	Tumor	CESC
TCGA-EK-A2PK-01	12	0	3.264041	Tumor	CESC
TCGA-EK-A2PL-01	13	0	4.032055384	Tumor	CESC
TCGA-EK-A2RK-01	13	0	3.866091	Tumor	CESC
TCGA-C5-A1MJ-01	14	1	3.17478857	Tumor	CESC
TCGA-EK-A3GK-01	15	0	2.161718278	Tumor	CESC
TCGA-EK-A2PM-01	18	0	4.402708	Tumor	CESC
TCGA-ZJ-AAX4-01	21	0	3.128094786	Tumor	CESC
TCGA-LP-A5U3-01	25	0	4.348001	Tumor	CESC
TCGA-EK-A2R7-01	27	0	2.881520519	Tumor	CESC
TCGA-LP-A4AW-01	27	0	3.98324342	Tumor	CESC
TCGA-EK-A3GN-01	27	0	2.252248	Tumor	CESC
TCGA-FU-A770-01	34	0	3.167237825	Tumor	CESC
TCGA-DG-A2KH-01	34	0	2.981487391	Tumor	CESC
TCGA-ZJ-AAXA-01	43	0	3.826132	Tumor	CESC
TCGA-EK-A2R8-01	44	0	5.68646	Tumor	CESC
TCGA-FU-A3TX-01	45	0	2.129828	Tumor	CESC
TCGA-EK-A2PG-01	46	0	0.9971434	Tumor	CESC
TCGA-EK-A2RM-01	50	0	4.322913	Tumor	CESC
TCGA-VS-A9UJ-01	52	1	6.176388625	Tumor	CESC
TCGA-EK-A2RJ-01	53	0	4.714275067	Tumor	CESC
TCGA-EK-A2RE-01	57	0	4.729103968	Tumor	CESC
TCGA-EK-A2RN-01	71	0	3.86153004	Tumor	CESC
TCGA-C5-A1MK-01	74	1	5.517671802	Tumor	CESC
TCGA-C5-A7X8-01	83	0	3.137457829	Tumor	CESC
TCGA-PN-A8MA-01	90	0	2.061351661	Tumor	CESC
TCGA-JW-A5VH-01	100	1	5.33238561	Tumor	CESC
TCGA-VS-A9UV-01	104	1	3.873344233	Tumor	CESC
TCGA-C5-A1MP-01	109	0	2.263194429	Tumor	CESC
TCGA-ZX-AA5X-01	119	0	4.071889757	Tumor	CESC
TCGA-EK-A2RC-01	129	0	3.725353	Tumor	CESC
TCGA-VS-A9V4-01	132	1	3.26340201	Tumor	CESC
TCGA-VS-A94Y-01	144	1	4.54179958	Tumor	CESC
TCGA-C5-A902-01	149	0	1.685696568	Tumor	CESC
TCGA-VS-A9V1-01	157	1	4.143358901	Tumor	CESC
TCGA-C5-A1BN-01	166	1	4.288810829	Tumor	CESC
TCGA-EK-A2IP-01	202	0	4.455404876	Tumor	CESC
TCGA-EA-A50E-01	227	1	4.55747917	Tumor	CESC
TCGA-EX-A1H6-01	241	0	2.514556849	Tumor	CESC
TCGA-DS-A7WI-01	252	1	2.824664272	Tumor	CESC
TCGA-JW-A852-01	252	1	3.358346	Tumor	CESC
TCGA-EX-A69M-01	253	1	1.506948172	Tumor	CESC
TCGA-C5-A8XI-01	254	0	5.682188	Tumor	CESC
TCGA-MA-AA42-01	259	0	3.977989274	Tumor	CESC
TCGA-DS-A1O9-01	266	1	4.139469	Tumor	CESC
TCGA-Q1-A6DT-01	275	1	5.056075953	Tumor	CESC
TCGA-MA-AA41-01	279	0	3.171928755	Tumor	CESC
TCGA-Q1-A73Q-01	284	0	2.279922941	Tumor	CESC
TCGA-C5-A7X3-01	284	1	2.484474945	Tumor	CESC
TCGA-HM-A6W2-06	287	0	1.648706222	Tumor	CESC
TCGA-HM-A6W2-01	287	0	4.47997773	Tumor	CESC
TCGA-VS-A8EB-01	305	1	3.181227	Tumor	CESC
TCGA-FU-A5XV-01	321	0	4.295749871	Tumor	CESC
TCGA-LP-A4AU-01	343	0	4.836988	Tumor	CESC
TCGA-MA-AA43-01	346	0	5.955823616	Tumor	CESC
TCGA-C5-A0TN-01	348	1	5.21329625	Tumor	CESC
TCGA-VS-A8QC-01	350	1	2.825547762	Tumor	CESC
TCGA-UC-A7PD-01	355	1	4.403688	Tumor	CESC
TCGA-EA-A44S-01	369	0	2.129532	Tumor	CESC
TCGA-UC-A7PG-06	370	1	2.586174755	Tumor	CESC
TCGA-UC-A7PG-01	370	1	4.445978867	Tumor	CESC
TCGA-FU-A23K-01	372	0	2.92980377	Tumor	CESC
TCGA-DS-A1OC-01	376	0	3.569014	Tumor	CESC
TCGA-LP-A4AX-01	380	0	3.084677947	Tumor	CESC
TCGA-EK-A2GZ-01	383	0	4.800471	Tumor	CESC
TCGA-EA-A3QD-01	397	0	2.690897	Tumor	CESC
TCGA-LP-A7HU-01	406	0	2.771489714	Tumor	CESC
TCGA-EA-A78R-01	410	0	6.336681646	Tumor	CESC
TCGA-C5-A7X5-01	414	1	5.443538687	Tumor	CESC
TCGA-FU-A40J-01	426	0	2.41457	Tumor	CESC
TCGA-Q1-A73O-01	428	0	6.761806	Tumor	CESC
TCGA-VS-A9UL-01	442	1	3.503689157	Tumor	CESC
TCGA-VS-A9UU-01	442	0	3.580336775	Tumor	CESC
TCGA-RA-A741-01	444	0	2.516218174	Tumor	CESC
TCGA-EX-A449-01	447	0	0.740097981	Tumor	CESC
TCGA-C5-A907-01	448	0	4.800112281	Tumor	CESC
TCGA-EA-A556-01	453	0	3.14266624	Tumor	CESC
TCGA-HM-A4S6-01	454	0	2.837066052	Tumor	CESC
TCGA-EX-A3L1-01	463	0	4.923544	Tumor	CESC
TCGA-VS-AA62-01	469	1	4.245869125	Tumor	CESC
TCGA-C5-A7CL-01	471	1	5.6072757	Tumor	CESC
TCGA-EX-A8YF-01	473	0	2.058343713	Tumor	CESC
TCGA-Q1-A5R1-01	474	0	3.063268558	Tumor	CESC
TCGA-JW-A5VL-01	474	0	4.7502	Tumor	CESC
TCGA-VS-A953-01	477	1	4.961393	Tumor	CESC
TCGA-VS-A9UT-01	482	0	4.36490755	Tumor	CESC
TCGA-Q1-A73P-01	483	0	2.547339	Tumor	CESC
TCGA-Q1-A5R3-01	485	0	3.471726	Tumor	CESC
TCGA-FU-A3EO-01	490	0	3.062286394	Tumor	CESC
TCGA-Q1-A6DV-01	491	0	4.324493	Tumor	CESC
TCGA-FU-A3WB-01	491	0	5.539406	Tumor	CESC
TCGA-DS-A7WF-01	492	1	4.603592	Tumor	CESC
TCGA-VS-A9V5-01	494	1	2.065070574	Tumor	CESC
TCGA-Q1-A5R2-01	499	0	2.914435	Tumor	CESC
TCGA-VS-A94X-01	506	1	3.282405	Tumor	CESC
TCGA-DS-A5RQ-01	512	0	4.211791	Tumor	CESC
TCGA-C5-A901-01	518	0	4.753834	Tumor	CESC
TCGA-C5-A7UC-01	523	1	5.686453	Tumor	CESC
TCGA-MY-A913-01	524	0	4.707137733	Tumor	CESC
TCGA-DS-A7WH-01	533	0	5.775826	Tumor	CESC
TCGA-2W-A8YY-01	533	0	5.220794853	Tumor	CESC
TCGA-Q1-A6DW-01	534	0	2.394555	Tumor	CESC
TCGA-VS-A9V3-01	540	0	2.263346321	Tumor	CESC
TCGA-GH-A9DA-01	540	0	4.148427365	Tumor	CESC
TCGA-MA-AA3Y-01	542	0	6.408982	Tumor	CESC
TCGA-4J-AA1J-01	542	0	4.783356872	Tumor	CESC
TCGA-C5-A3HF-01	543	1	3.480784	Tumor	CESC
TCGA-C5-A3HE-01	548	0	2.090919214	Tumor	CESC
TCGA-JW-AAVH-01	552	0	1.351310011	Tumor	CESC
TCGA-VS-A9UY-01	555	1	4.226138232	Tumor	CESC
TCGA-VS-A9V2-01	555	0	1.625708803	Tumor	CESC
TCGA-Q1-A73R-01	567	0	4.264653	Tumor	CESC
TCGA-C5-A1BF-01	570	1	4.190279	Tumor	CESC
TCGA-VS-A9V0-01	573	0	3.226592193	Tumor	CESC
TCGA-FU-A2QG-01	579	0	3.862662	Tumor	CESC
TCGA-ZJ-A8QR-01	582	1	5.716377958	Tumor	CESC
TCGA-EK-A2PI-01	586	0	2.248493	Tumor	CESC
TCGA-MA-AA3Z-01	595	0	2.536932285	Tumor	CESC
TCGA-R2-A69V-01	596	0	2.965483715	Tumor	CESC
TCGA-EX-A69L-01	602	0	4.274454103	Tumor	CESC
TCGA-C5-A1BQ-01	604	1	1.613323	Tumor	CESC
TCGA-MU-A8JM-01	607	0	7.143548793	Tumor	CESC
TCGA-VS-A8EJ-01	607	1	2.058560594	Tumor	CESC
TCGA-MA-AA3X-01	617	0	3.241579	Tumor	CESC
TCGA-C5-A7CM-01	619	0	2.594118252	Tumor	CESC
TCGA-EX-A1H5-01	619	0	4.633274496	Tumor	CESC
TCGA-C5-A3HL-01	621	0	6.007471	Tumor	CESC
TCGA-JW-A5VK-01	623	0	3.733728	Tumor	CESC
TCGA-HM-A3JK-01	632	0	4.117789354	Tumor	CESC
TCGA-C5-A8YT-01	633	1	3.36456422	Tumor	CESC
TCGA-MY-A5BF-01	634	0	4.850114	Tumor	CESC
TCGA-JX-A5QV-01	636	0	1.970937296	Tumor	CESC
TCGA-C5-A1ML-01	636	1	3.901285021	Tumor	CESC
TCGA-C5-A8ZZ-01	636	0	2.481593847	Tumor	CESC
TCGA-FU-A3NI-01	638	1	3.903368	Tumor	CESC
TCGA-JX-A3PZ-01	642	1	4.71062466	Tumor	CESC
TCGA-JW-A5VJ-01	652	0	2.491972	Tumor	CESC
TCGA-HM-A3JJ-01	659	1	3.51868	Tumor	CESC
TCGA-MA-AA3W-01	685	0	4.345223046	Tumor	CESC
TCGA-Q1-A73S-01	688	0	3.113998813	Tumor	CESC
TCGA-DS-A3LQ-01	699	0	3.239403	Tumor	CESC
TCGA-C5-A8YQ-01	715	1	0.925401	Tumor	CESC
TCGA-BI-A20A-01	720	0	2.228210518	Tumor	CESC
TCGA-FU-A23L-01	725	0	3.249065952	Tumor	CESC
TCGA-VS-A8EI-01	729	0	4.796343893	Tumor	CESC
TCGA-EA-A6QX-01	730	0	2.779715	Tumor	CESC
TCGA-VS-A9UD-01	739	0	2.859476907	Tumor	CESC
TCGA-JW-A5VI-01	747	0	4.747873714	Tumor	CESC
TCGA-EA-A411-01	747	0	5.255614	Tumor	CESC
TCGA-EA-A4BA-01	755	0	3.728306616	Tumor	CESC
TCGA-EA-A3QE-01	761	0	3.893596	Tumor	CESC
TCGA-HG-A2PA-01	773	1	4.630317766	Tumor	CESC
TCGA-EA-A5O9-01	788	0	3.359413	Tumor	CESC
TCGA-EA-A43B-01	791	0	2.187265305	Tumor	CESC
TCGA-WL-A834-01	791	0	3.812069489	Tumor	CESC
TCGA-VS-A9UR-01	793	0	2.509956365	Tumor	CESC
TCGA-FU-A3TQ-01	795	0	5.613312	Tumor	CESC
TCGA-EK-A2H1-01	799	0	4.586870537	Tumor	CESC
TCGA-EA-A410-01	803	0	5.493018626	Tumor	CESC
TCGA-EA-A5FO-01	815	0	4.492342637	Tumor	CESC
TCGA-VS-A9UC-01	825	0	2.859907	Tumor	CESC
TCGA-EA-A5ZF-01	828	0	3.37349416	Tumor	CESC
TCGA-VS-A9UM-01	829	1	2.136561169	Tumor	CESC
TCGA-EA-A5ZE-01	829	0	2.801243137	Tumor	CESC
TCGA-VS-A8EK-01	829	1	4.003564	Tumor	CESC
TCGA-EA-A5ZD-01	830	0	5.316544933	Tumor	CESC
TCGA-JW-A5VG-01	834	0	3.908709	Tumor	CESC
TCGA-C5-A8YR-01	837	1	3.600836207	Tumor	CESC
TCGA-MU-A51Y-01	854	0	4.404931	Tumor	CESC
TCGA-DS-A1OB-01	861	1	3.675337	Tumor	CESC
TCGA-FU-A3YQ-01	861	0	6.112017138	Tumor	CESC
TCGA-JW-A69B-01	863	0	2.56050457	Tumor	CESC
TCGA-DS-A1OA-01	879	1	2.805788	Tumor	CESC
TCGA-XS-A8TJ-01	890	0	3.934082826	Tumor	CESC
TCGA-IR-A3LK-01	908	1	3.121342576	Tumor	CESC
TCGA-VS-A9UB-01	911	0	4.58385229	Tumor	CESC
TCGA-C5-A1M8-01	919	0	3.282082	Tumor	CESC
TCGA-EA-A3HR-01	940	0	3.142542541	Tumor	CESC
TCGA-VS-A8QM-01	951	1	4.264085954	Tumor	CESC
TCGA-FU-A3HY-01	954	0	3.864637	Tumor	CESC
TCGA-EA-A3HT-01	954	0	5.490144	Tumor	CESC
TCGA-C5-A1M6-01	955	1	2.693649047	Tumor	CESC
TCGA-EA-A3HS-01	959	0	1.226258	Tumor	CESC
TCGA-EA-A439-01	965	0	3.707377293	Tumor	CESC
TCGA-VS-A8Q8-01	978	1	4.741059404	Tumor	CESC
TCGA-VS-A8EH-01	986	0	1.755948	Tumor	CESC
TCGA-C5-A2M2-01	1011	1	3.413083	Tumor	CESC
TCGA-EA-A3HU-01	1013	0	3.374381	Tumor	CESC
TCGA-VS-A94Z-01	1015	0	4.120026347	Tumor	CESC
TCGA-C5-A1MQ-01	1031	0	1.577010258	Tumor	CESC
TCGA-MU-A5YI-01	1053	0	2.978928	Tumor	CESC
TCGA-C5-A1M9-01	1065	1	3.532567	Tumor	CESC
TCGA-MY-A5BE-01	1066	0	2.443526829	Tumor	CESC
TCGA-FU-A57G-01	1078	0	5.119167092	Tumor	CESC
TCGA-C5-A1MI-01	1083	1	1.814155	Tumor	CESC
TCGA-VS-A8QA-01	1099	0	3.053861	Tumor	CESC
TCGA-FU-A3HZ-01	1103	0	5.233307779	Tumor	CESC
TCGA-IR-A3LL-01	1106	0	5.079711	Tumor	CESC
TCGA-C5-A1BI-01	1112	0	5.025961	Tumor	CESC
TCGA-DS-A0VK-01	1118	1	2.565236	Tumor	CESC
TCGA-EA-A3Y4-01	1122	0	2.708732	Tumor	CESC
TCGA-EA-A3HQ-01	1136	0	2.241007	Tumor	CESC
TCGA-C5-A2M1-01	1169	0	2.269749	Tumor	CESC
TCGA-C5-A1MH-01	1186	1	5.962393	Tumor	CESC
TCGA-EA-A1QS-01	1203	0	6.175444	Tumor	CESC
TCGA-VS-A8QH-01	1210	1	2.235176648	Tumor	CESC
TCGA-VS-A950-01	1221	0	4.108010462	Tumor	CESC
TCGA-EA-A1QT-01	1243	0	3.954292	Tumor	CESC
TCGA-VS-A94W-01	1243	0	2.401146209	Tumor	CESC
TCGA-C5-A1MN-01	1245	1	6.101452	Tumor	CESC
TCGA-EK-A2RA-01	1246	0	4.597433	Tumor	CESC
TCGA-VS-A9UQ-01	1263	0	3.378155258	Tumor	CESC
TCGA-VS-A9U6-01	1320	0	2.682969	Tumor	CESC
TCGA-C5-A2LS-01	1345	0	2.390379133	Tumor	CESC
TCGA-JX-A3Q8-01	1357	0	3.306840926	Tumor	CESC
TCGA-DG-A2KL-01	1367	0	5.537456132	Tumor	CESC
TCGA-VS-A9UI-01	1372	1	3.205423694	Tumor	CESC
TCGA-VS-A8EG-01	1386	0	4.716628	Tumor	CESC
TCGA-C5-A8XH-01	1394	1	3.924081	Tumor	CESC
TCGA-C5-A1M7-01	1409	0	5.465421	Tumor	CESC
TCGA-VS-A8EC-01	1415	0	1.80691	Tumor	CESC
TCGA-VS-A9UH-01	1427	0	4.097284316	Tumor	CESC
TCGA-VS-A9UP-01	1444	0	2.46802588	Tumor	CESC
TCGA-EK-A2RL-01	1453	1	2.054496	Tumor	CESC
TCGA-VS-A9UO-01	1456	0	3.264811	Tumor	CESC
TCGA-VS-A9U7-01	1472	0	3.244531	Tumor	CESC
TCGA-BI-A0VR-01	1505	0	4.561698009	Tumor	CESC
TCGA-VS-A958-01	1525	0	2.748972061	Tumor	CESC
TCGA-VS-A9U5-01	1535	0	2.440011567	Tumor	CESC
TCGA-C5-A7XC-01	1551	0	3.855029753	Tumor	CESC
TCGA-VS-A959-01	1561	0	1.219709307	Tumor	CESC
TCGA-C5-A3HD-01	1582	0	4.396701	Tumor	CESC
TCGA-C5-A1MF-01	1617	0	1.508643018	Tumor	CESC
TCGA-VS-A8Q9-01	1630	0	2.756854078	Tumor	CESC
TCGA-MY-A5BD-01	1667	0	1.263445192	Tumor	CESC
TCGA-VS-A957-01	1688	0	1.961908602	Tumor	CESC
TCGA-DS-A0VL-01	1692	1	3.485102	Tumor	CESC
TCGA-VS-A954-01	1714	0	0.939293192	Tumor	CESC
TCGA-BI-A0VS-01	1735	0	2.789901491	Tumor	CESC
TCGA-C5-A1ME-01	1756	0	4.170393	Tumor	CESC
TCGA-VS-A952-01	1778	0	2.196244866	Tumor	CESC
TCGA-DR-A0ZM-01	1791	0	3.414109	Tumor	CESC
TCGA-VS-A8QF-01	1800	0	5.028139953	Tumor	CESC
TCGA-EK-A2H0-01	1847	0	3.779112	Tumor	CESC
TCGA-DG-A2KM-01	1946	0	2.946844	Tumor	CESC
TCGA-VS-A8EL-01	1992	0	5.227947	Tumor	CESC
TCGA-IR-A3LB-01	2032	1	6.08082	Tumor	CESC
TCGA-VS-A9UZ-01	2044	0	1.900472428	Tumor	CESC
TCGA-C5-A1M5-01	2052	1	3.34471927	Tumor	CESC
TCGA-ZJ-A8QQ-01	2056	0	4.103845	Tumor	CESC
TCGA-C5-A1BE-01	2094	1	3.914887553	Tumor	CESC
TCGA-UC-A7PI-01	2114	0	4.230582	Tumor	CESC
TCGA-C5-A2LT-01	2226	0	4.387621	Tumor	CESC
TCGA-C5-A2LV-01	2234	0	3.456477	Tumor	CESC
TCGA-C5-A2LY-01	2383	0	1.486525932	Tumor	CESC
TCGA-IR-A3LH-01	2394	0	2.657055721	Tumor	CESC
TCGA-IR-A3LI-01	2493	0	1.928945121	Tumor	CESC
TCGA-DG-A2KK-01	2496	0	2.211091	Tumor	CESC
TCGA-C5-A1BM-01	2520	1	2.770053	Tumor	CESC
TCGA-C5-A2LX-01	2526	0	2.839625	Tumor	CESC
TCGA-DR-A0ZL-01	2669	0	3.45545611	Tumor	CESC
TCGA-UC-A7PF-01	2859	1	2.677921453	Tumor	CESC
TCGA-C5-A7UI-01	2888	1	1.929223373	Tumor	CESC
TCGA-DG-A2KJ-01	2893	0	1.141207217	Tumor	CESC
TCGA-IR-A3LF-01	2949	0	2.730733	Tumor	CESC
TCGA-C5-A8XK-01	3039	0	4.794481482	Tumor	CESC
TCGA-C5-A2LZ-01	3046	1	2.915933	Tumor	CESC
TCGA-C5-A7CJ-01	3097	1	4.367709825	Tumor	CESC
TCGA-EK-A2IR-01	3442	0	3.277186	Tumor	CESC
TCGA-DS-A0VM-01	3589	0	3.495672	Tumor	CESC
TCGA-DS-A0VN-01	3609	0	4.507064	Tumor	CESC
TCGA-DS-A1OD-01	3874	0	2.756014	Tumor	CESC
TCGA-IR-A3LC-01	3935	0	5.082661	Tumor	CESC
TCGA-C5-A7UH-01	3988	0	3.806184168	Tumor	CESC
TCGA-C5-A7CK-01	4086	1	4.584558133	Tumor	CESC
TCGA-IR-A3LA-01	4172	0	2.650774501	Tumor	CESC
TCGA-C5-A1BJ-01	4385	0	5.036915	Tumor	CESC
TCGA-C5-A8XJ-01	4467	0	3.717731	Tumor	CESC
TCGA-C5-A7CO-01	4482	0	3.439998	Tumor	CESC
TCGA-IR-A3L7-01	4483	0	2.041368109	Tumor	CESC
TCGA-C5-A7CH-01	4694	0	4.586950169	Tumor	CESC
TCGA-C5-A7UE-01	4738	0	5.804950866	Tumor	CESC
TCGA-C5-A905-01	4879	0	2.194841	Tumor	CESC
TCGA-C5-A1BL-01	5271	0	3.135922	Tumor	CESC
TCGA-C5-A1BK-01	5385	0	5.048558594	Tumor	CESC
TCGA-JX-A3Q0-01	6375	0	3.103045694	Tumor	CESC
TCGA-C5-A7CG-01	6408	0	3.255256	Tumor	CESC
TCGA-W5-AA31-01	10	0	3.563541405	Tumor	CHOL
TCGA-WD-A7RX-01	21	1	3.076285	Tumor	CHOL
TCGA-YR-A95A-01	26	1	3.562062919	Tumor	CHOL
TCGA-W5-AA2Q-01	50	0	2.069328	Tumor	CHOL
TCGA-ZU-A8S4-01	98	1	5.143137321	Tumor	CHOL
TCGA-ZD-A8I3-01	169	1	3.670462511	Tumor	CHOL
TCGA-W5-AA39-01	170	1	2.161330162	Tumor	CHOL
TCGA-W5-AA2X-01	271	1	5.288362394	Tumor	CHOL
TCGA-3X-AAV9-01	339	1	4.484563622	Tumor	CHOL
TCGA-ZH-A8Y1-01	385	1	4.234322789	Tumor	CHOL
TCGA-3X-AAVB-01	402	0	4.024849684	Tumor	CHOL
TCGA-4G-AAZT-01	420	0	2.227249524	Tumor	CHOL
TCGA-3X-AAVA-01	445	1	3.252155055	Tumor	CHOL
TCGA-ZH-A8Y6-01	519	0	3.074056	Tumor	CHOL
TCGA-W5-AA34-01	555	1	3.092301872	Tumor	CHOL
TCGA-ZH-A8Y8-01	602	0	3.783115784	Tumor	CHOL
TCGA-W5-AA2U-01	627	1	3.298605628	Tumor	CHOL
TCGA-W5-AA2O-01	640	1	3.303013059	Tumor	CHOL
TCGA-3X-AAVE-01	650	0	2.968678823	Tumor	CHOL
TCGA-ZH-A8Y2-01	701	1	2.565069251	Tumor	CHOL
TCGA-3X-AAVC-01	709	0	3.323365306	Tumor	CHOL
TCGA-ZH-A8Y4-01	741	1	2.818584416	Tumor	CHOL
TCGA-W6-AA0S-01	808	0	3.254725378	Tumor	CHOL
TCGA-W5-AA2W-01	924	1	2.29069107	Tumor	CHOL
TCGA-W5-AA2H-01	1077	0	3.132554512	Tumor	CHOL
TCGA-W5-AA30-01	1153	0	2.902513967	Tumor	CHOL
TCGA-4G-AAZO-01	1177	0	3.853622507	Tumor	CHOL
TCGA-W5-AA2T-01	1220	1	3.032419224	Tumor	CHOL
TCGA-ZH-A8Y5-01	1229	0	3.813829	Tumor	CHOL
TCGA-W5-AA36-01	1402	1	2.769807389	Tumor	CHOL
TCGA-W5-AA33-01	1449	0	3.667653403	Tumor	CHOL
TCGA-W5-AA38-01	1471	0	2.585662	Tumor	CHOL
TCGA-W5-AA2R-01	1542	0	2.85046526	Tumor	CHOL
TCGA-W5-AA2Z-01	1614	0	4.03343	Tumor	CHOL
TCGA-W5-AA2I-01	1939	1	1.199514	Tumor	CHOL
TCGA-W5-AA2G-01	1976	0	4.62736672	Tumor	CHOL
TCGA-AA-3492-01	1	1	2.29700871	Tumor	COAD
TCGA-G4-6626-01	1	1	3.336817642	Tumor	COAD
TCGA-AA-3525-01	1	0	3.329360631	Tumor	COAD
TCGA-AY-6196-01	6	0	3.496384874	Tumor	COAD
TCGA-AM-5820-01	14	0	5.174293	Tumor	COAD
TCGA-F4-6854-01	16	0	3.88625833	Tumor	COAD
TCGA-AA-A02O-01	28	0	5.785058897	Tumor	COAD
TCGA-AM-5821-01	28	0	8.112567829	Tumor	COAD
TCGA-AY-4071-01	29	1	3.23781977	Tumor	COAD
TCGA-AA-A00R-01	30	0	2.100805476	Tumor	COAD
TCGA-AA-3543-01	30	0	3.346705541	Tumor	COAD
TCGA-AA-3818-01	30	1	6.267032446	Tumor	COAD
TCGA-AA-3856-01	30	0	2.459775788	Tumor	COAD
TCGA-AA-A01V-01	31	0	5.050779016	Tumor	COAD
TCGA-AA-3514-01	31	0	3.375154992	Tumor	COAD
TCGA-AA-3496-01	31	0	3.996700751	Tumor	COAD
TCGA-AA-3494-01	31	0	3.405652596	Tumor	COAD
TCGA-AA-3518-01	31	0	4.513935095	Tumor	COAD
TCGA-AA-A01Q-01	31	0	1.91254666	Tumor	COAD
TCGA-AA-A01S-01	31	0	2.809818295	Tumor	COAD
TCGA-AA-3821-01	31	0	3.313893901	Tumor	COAD
TCGA-AZ-4323-01	43	1	3.480735359	Tumor	COAD
TCGA-F4-6704-01	47	0	3.084515	Tumor	COAD
TCGA-5M-AAT4-01	49	1	3.599597768	Tumor	COAD
TCGA-AZ-6608-01	59	1	4.110124069	Tumor	COAD
TCGA-AA-3666-01	61	1	3.480871963	Tumor	COAD
TCGA-AA-3952-01	61	1	4.135717055	Tumor	COAD
TCGA-CK-6748-01	61	0	5.94583	Tumor	COAD
TCGA-AA-A02H-01	61	1	3.98725796	Tumor	COAD
TCGA-AA-3966-01	61	0	4.760161553	Tumor	COAD
TCGA-AA-3930-01	61	1	4.965482727	Tumor	COAD
TCGA-AA-A02E-01	90	1	3.607376105	Tumor	COAD
TCGA-AZ-6607-01	97	1	4.953011877	Tumor	COAD
TCGA-AA-A00N-01	122	1	3.599173167	Tumor	COAD
TCGA-D5-6537-01	146	1	4.62845428	Tumor	COAD
TCGA-4N-A93T-01	146	0	2.344209591	Tumor	COAD
TCGA-AA-A02J-01	153	1	3.570831693	Tumor	COAD
TCGA-CM-5862-01	153	1	2.990171494	Tumor	COAD
TCGA-AA-3696-01	153	1	5.896466824	Tumor	COAD
TCGA-AA-3488-01	153	1	2.950455863	Tumor	COAD
TCGA-AZ-4616-01	156	1	6.162308936	Tumor	COAD
TCGA-AZ-6605-01	159	1	3.785449521	Tumor	COAD
TCGA-AZ-4614-01	172	1	4.319199337	Tumor	COAD
TCGA-AD-6899-01	176	1	3.287971868	Tumor	COAD
TCGA-DM-A285-01	179	1	3.492936	Tumor	COAD
TCGA-AA-3681-01	182	0	5.027151224	Tumor	COAD
TCGA-AA-3662-01	184	0	4.518367366	Tumor	COAD
TCGA-F4-6570-01	188	1	3.916042773	Tumor	COAD
TCGA-AZ-6599-01	206	1	4.491851	Tumor	COAD
TCGA-AA-3663-01	212	0	3.277203673	Tumor	COAD
TCGA-AA-3511-01	212	0	4.940375	Tumor	COAD
TCGA-AA-3489-01	214	1	4.193052	Tumor	COAD
TCGA-DM-A1DA-01	228	1	4.818446	Tumor	COAD
TCGA-D5-6898-01	229	0	2.690504	Tumor	COAD
TCGA-DM-A280-01	236	1	3.906377	Tumor	COAD
TCGA-AA-3989-01	242	1	4.93381216	Tumor	COAD
TCGA-AA-3980-01	242	0	2.656604688	Tumor	COAD
TCGA-CM-4750-01	244	0	2.87667188	Tumor	COAD
TCGA-G4-6295-01	254	0	4.177383325	Tumor	COAD
TCGA-A6-6141-01	255	0	4.528379676	Tumor	COAD
TCGA-QG-A5Z1-01	256	1	3.305949792	Tumor	COAD
TCGA-F4-6459-01	262	1	4.054694304	Tumor	COAD
TCGA-D5-6926-01	275	0	3.621333048	Tumor	COAD
TCGA-AA-3519-01	276	0	3.583832678	Tumor	COAD
TCGA-D5-6927-01	287	0	4.749701345	Tumor	COAD
TCGA-5M-AAT6-01	290	1	3.598605183	Tumor	COAD
TCGA-A6-A5ZU-01	293	0	2.850333527	Tumor	COAD
TCGA-NH-A6GA-01	302	1	4.581022637	Tumor	COAD
TCGA-AA-3811-01	306	1	3.264536212	Tumor	COAD
TCGA-AA-3848-01	306	1	4.434607616	Tumor	COAD
TCGA-CM-6679-01	306	0	3.724875775	Tumor	COAD
TCGA-CA-6718-01	306	1	5.707728332	Tumor	COAD
TCGA-D5-6922-01	308	0	3.110565591	Tumor	COAD
TCGA-D5-7000-01	312	0	5.283407269	Tumor	COAD
TCGA-AD-6964-01	331	1	3.446416358	Tumor	COAD
TCGA-NH-A50U-01	334	1	4.098307809	Tumor	COAD
TCGA-AA-A01D-01	334	1	4.748728591	Tumor	COAD
TCGA-CM-6172-01	335	0	2.656197685	Tumor	COAD
TCGA-CM-6678-01	335	0	5.844291694	Tumor	COAD
TCGA-AA-3680-01	335	1	4.128986583	Tumor	COAD
TCGA-CM-6676-01	337	0	3.432354508	Tumor	COAD
TCGA-CM-6677-01	337	0	2.63554304	Tumor	COAD
TCGA-F4-6461-01	338	1	5.715158524	Tumor	COAD
TCGA-D5-6932-01	346	0	3.560029979	Tumor	COAD
TCGA-D5-6928-01	354	0	3.8999638	Tumor	COAD
TCGA-AZ-6606-01	357	1	3.896137242	Tumor	COAD
TCGA-T9-A92H-01	362	0	3.549843599	Tumor	COAD
TCGA-CM-6162-01	365	0	5.547879584	Tumor	COAD
TCGA-AA-A01G-01	365	0	4.980026225	Tumor	COAD
TCGA-D5-6931-01	365	0	6.09843625	Tumor	COAD
TCGA-CM-6680-01	366	0	5.488064103	Tumor	COAD
TCGA-AZ-6600-01	368	1	3.840257	Tumor	COAD
TCGA-AD-5900-01	370	0	3.976217627	Tumor	COAD
TCGA-CA-6716-01	371	0	5.121111	Tumor	COAD
TCGA-CA-5255-01	376	0	6.474712208	Tumor	COAD
TCGA-D5-6920-01	377	0	4.429159025	Tumor	COAD
TCGA-CA-5796-01	377	0	3.82346598	Tumor	COAD
TCGA-D5-6923-01	378	0	4.679777877	Tumor	COAD
TCGA-CA-5256-01	379	0	3.22954856	Tumor	COAD
TCGA-D5-6539-01	380	0	3.875051801	Tumor	COAD
TCGA-CA-6715-01	383	0	4.099429068	Tumor	COAD
TCGA-CA-5797-01	383	0	3.521794566	Tumor	COAD
TCGA-DM-A1D8-01	383	1	5.403144	Tumor	COAD
TCGA-4T-AA8H-01	385	0	3.89376719	Tumor	COAD
TCGA-CA-5254-01	386	0	2.868535	Tumor	COAD
TCGA-CA-6717-01	388	0	4.526398986	Tumor	COAD
TCGA-NH-A6GC-01	389	0	3.96014718	Tumor	COAD
TCGA-CM-6674-01	394	0	4.278695436	Tumor	COAD
TCGA-AA-3939-01	395	0	6.028678534	Tumor	COAD
TCGA-CM-6168-01	395	0	4.773512927	Tumor	COAD
TCGA-AA-3542-01	395	0	1.613205417	Tumor	COAD
TCGA-CM-6169-01	396	0	4.014083698	Tumor	COAD
TCGA-AA-3552-01	396	1	2.852431914	Tumor	COAD
TCGA-AA-3516-01	396	1	3.472520417	Tumor	COAD
TCGA-CM-4752-01	396	0	2.635157707	Tumor	COAD
TCGA-AA-3973-01	397	0	3.464865076	Tumor	COAD
TCGA-CM-6675-01	397	0	3.690777811	Tumor	COAD
TCGA-F4-6809-01	403	1	5.122676961	Tumor	COAD
TCGA-DM-A1D7-01	405	1	3.948689	Tumor	COAD
TCGA-D5-6930-01	406	0	3.5210373	Tumor	COAD
TCGA-D5-6929-01	408	0	3.559223192	Tumor	COAD
TCGA-G4-6323-01	419	0	4.589295065	Tumor	COAD
TCGA-AA-A004-01	424	0	3.746549023	Tumor	COAD
TCGA-AA-3561-01	424	0	3.487101666	Tumor	COAD
TCGA-A6-2682-01	424	1	5.216945733	Tumor	COAD
TCGA-AA-3544-01	426	0	2.655825517	Tumor	COAD
TCGA-AA-A02K-01	426	1	3.239167315	Tumor	COAD
TCGA-AA-3667-01	426	0	3.025502844	Tumor	COAD
TCGA-CM-6163-01	427	0	3.114524562	Tumor	COAD
TCGA-CM-6171-01	427	0	5.176318513	Tumor	COAD
TCGA-DM-A288-01	427	1	5.061276343	Tumor	COAD
TCGA-CA-6719-01	435	0	4.05684104	Tumor	COAD
TCGA-D5-6924-01	435	0	4.443726354	Tumor	COAD
TCGA-AU-3779-01	441	0	3.425825491	Tumor	COAD
TCGA-A6-4105-01	442	1	6.670745986	Tumor	COAD
TCGA-AA-3844-01	454	0	4.775274788	Tumor	COAD
TCGA-CM-6167-01	456	0	3.207351138	Tumor	COAD
TCGA-AA-A00W-01	456	0	4.424106524	Tumor	COAD
TCGA-CM-6170-01	457	0	3.174609477	Tumor	COAD
TCGA-CM-5863-01	457	0	4.639744247	Tumor	COAD
TCGA-CM-5864-01	457	0	3.453957594	Tumor	COAD
TCGA-CM-6161-01	457	0	4.101089557	Tumor	COAD
TCGA-AA-A017-01	457	0	2.346823965	Tumor	COAD
TCGA-AA-A01C-01	457	0	3.463260778	Tumor	COAD
TCGA-AA-3679-01	457	0	3.038735755	Tumor	COAD
TCGA-CM-5861-01	457	0	3.343477348	Tumor	COAD
TCGA-D5-6535-01	460	0	4.443035262	Tumor	COAD
TCGA-AD-6888-01	472	1	3.471786	Tumor	COAD
TCGA-D5-6541-01	474	0	4.393237	Tumor	COAD
TCGA-CK-4952-01	475	0	5.396157835	Tumor	COAD
TCGA-3L-AA1B-01	475	0	6.062517163	Tumor	COAD
TCGA-NH-A6GB-01	476	0	3.91447942	Tumor	COAD
TCGA-AA-3833-01	485	0	4.511905082	Tumor	COAD
TCGA-CM-6165-01	488	0	4.286681	Tumor	COAD
TCGA-AA-3971-01	489	0	3.085669004	Tumor	COAD
TCGA-D5-6540-01	491	0	4.363042272	Tumor	COAD
TCGA-A6-A565-01	494	1	4.416804	Tumor	COAD
TCGA-AY-4070-01	496	1	4.10884525	Tumor	COAD
TCGA-AD-A5EK-01	500	0	5.088943	Tumor	COAD
TCGA-A6-2683-01	504	1	3.987178238	Tumor	COAD
TCGA-NH-A8F8-01	511	1	4.482768217	Tumor	COAD
TCGA-AA-3846-01	518	0	4.28354711	Tumor	COAD
TCGA-AA-A00U-01	518	0	4.772130972	Tumor	COAD
TCGA-CK-6751-01	518	0	4.759129159	Tumor	COAD
TCGA-CM-5868-01	518	0	3.641762	Tumor	COAD
TCGA-AA-3866-01	518	0	2.875289293	Tumor	COAD
TCGA-D5-6538-01	521	0	4.397674021	Tumor	COAD
TCGA-AY-A54L-01	525	0	4.930522317	Tumor	COAD
TCGA-CK-4947-01	534	0	4.109999362	Tumor	COAD
TCGA-D5-6531-01	540	0	6.042874408	Tumor	COAD
TCGA-AY-6386-01	542	0	4.839004358	Tumor	COAD
TCGA-AY-A69D-01	543	0	4.261272773	Tumor	COAD
TCGA-D5-6536-01	543	0	5.30834	Tumor	COAD
TCGA-NH-A8F7-01	543	0	3.367632539	Tumor	COAD
TCGA-NH-A8F7-06	543	0	2.970005821	Tumor	COAD
TCGA-AA-3554-01	546	0	4.316062385	Tumor	COAD
TCGA-AA-3831-01	547	0	4.124648209	Tumor	COAD
TCGA-AA-A00K-01	549	0	4.370363552	Tumor	COAD
TCGA-AA-3875-01	549	0	4.146431271	Tumor	COAD
TCGA-AA-A00J-01	549	0	5.808293855	Tumor	COAD
TCGA-NH-A50T-01	553	0	2.681157859	Tumor	COAD
TCGA-D5-6532-01	555	0	5.194457367	Tumor	COAD
TCGA-DM-A1D6-01	570	1	4.429773	Tumor	COAD
TCGA-AY-A8YK-01	573	0	2.821617183	Tumor	COAD
TCGA-AA-A00D-01	578	0	3.5864525	Tumor	COAD
TCGA-AA-3688-01	578	0	3.234328789	Tumor	COAD
TCGA-AA-3715-01	579	1	6.47526644	Tumor	COAD
TCGA-AA-3713-01	579	0	3.516181512	Tumor	COAD
TCGA-AA-3526-01	580	0	4.031046805	Tumor	COAD
TCGA-AA-3530-01	580	0	4.865971801	Tumor	COAD
TCGA-AA-3986-01	580	0	3.225496276	Tumor	COAD
[truncated: 6,559 more rows]
