# Supplementary material for: Integrated multiomics analysis identifies PHLDA1+ fibroblasts as prognostic biomarkers and mediators of biological functions in pancreatic cancer
Source: Front Immunol. 2025 Jul 4;16:1592416. doi: 10.3389/fimmu.2025.1592416 (PMC12271128; doi:10.3389/fimmu.2025.1592416)
Supplement: Supplementary file 7 [file DataSheet7.zip › raw data/10-pancancer/geneExp.txt]

ID	PHLDA1	Type	CancerType
TCGA-FD-A3SS-01	2.191093869	Tumor	BLCA
TCGA-FD-A43S-01	4.49671341	Tumor	BLCA
TCGA-UY-A78K-01	3.496883727	Tumor	BLCA
TCGA-DK-A2HX-01	2.51300617	Tumor	BLCA
TCGA-DK-A1A3-01	2.475133106	Tumor	BLCA
TCGA-GC-A6I3-01	3.769045555	Tumor	BLCA
TCGA-XF-AAMJ-01	4.025202424	Tumor	BLCA
TCGA-GC-A6I1-01	4.013243288	Tumor	BLCA
TCGA-ZF-A9RL-01	2.213687937	Tumor	BLCA
TCGA-DK-A3IL-01	1.652127146	Tumor	BLCA
TCGA-E7-A6MF-01	1.169255927	Tumor	BLCA
TCGA-BT-A20R-01	3.712239517	Tumor	BLCA
TCGA-H4-A2HQ-01	2.924560828	Tumor	BLCA
TCGA-GV-A3QH-01	4.091765	Tumor	BLCA
TCGA-4Z-AA82-01	4.03560035	Tumor	BLCA
TCGA-E7-A4XJ-01	3.498710889	Tumor	BLCA
TCGA-XF-A8HE-01	4.677549431	Tumor	BLCA
TCGA-XF-A9T0-01	3.068851993	Tumor	BLCA
TCGA-FD-A5BT-01	3.075778681	Tumor	BLCA
TCGA-FD-A3SN-01	4.566235168	Tumor	BLCA
TCGA-G2-AA3C-01	3.821651885	Tumor	BLCA
TCGA-HQ-A2OE-01	4.048304	Tumor	BLCA
TCGA-BL-A3JM-01	5.260489483	Tumor	BLCA
TCGA-XF-AAN3-01	2.391226	Tumor	BLCA
TCGA-FD-A3SR-01	1.348251613	Tumor	BLCA
TCGA-4Z-AA89-01	2.178754011	Tumor	BLCA
TCGA-G2-A2EO-01	5.148564084	Tumor	BLCA
TCGA-ZF-AA5H-01	5.074275	Tumor	BLCA
TCGA-BT-A20V-01	2.483939485	Tumor	BLCA
TCGA-GC-A3WC-01	3.076197416	Tumor	BLCA
TCGA-GV-A3JV-01	4.577009996	Tumor	BLCA
TCGA-YF-AA3M-01	4.614483136	Tumor	BLCA
TCGA-FD-A3B5-01	4.383980579	Tumor	BLCA
TCGA-BT-A20Q-11	1.132233287	Normal	BLCA
TCGA-CF-A47V-01	4.47555	Tumor	BLCA
TCGA-GU-A42P-01	2.130502366	Tumor	BLCA
TCGA-BT-A20T-01	3.974192272	Tumor	BLCA
TCGA-GC-A3BM-11	6.659400574	Normal	BLCA
TCGA-XF-AAN0-01	2.929529	Tumor	BLCA
TCGA-E7-A7DV-01	3.313218999	Tumor	BLCA
TCGA-GV-A40E-01	5.2957	Tumor	BLCA
TCGA-FJ-A3Z9-01	4.650273492	Tumor	BLCA
TCGA-XF-A9ST-01	1.608107776	Tumor	BLCA
TCGA-FJ-A3ZF-01	2.230601915	Tumor	BLCA
TCGA-K4-A3WV-11	3.54412449	Normal	BLCA
TCGA-YC-A89H-01	4.336531081	Tumor	BLCA
TCGA-CF-A9FM-01	3.307772528	Tumor	BLCA
TCGA-DK-A1AD-01	1.335044481	Tumor	BLCA
TCGA-G2-A2EK-01	1.484518975	Tumor	BLCA
TCGA-E5-A2PC-01	1.064383566	Tumor	BLCA
TCGA-C4-A0F1-01	2.729393574	Tumor	BLCA
TCGA-FD-A43N-01	4.765662	Tumor	BLCA
TCGA-BL-A13J-01	5.722063309	Tumor	BLCA
TCGA-FD-A3SO-01	3.301389921	Tumor	BLCA
TCGA-XF-A8HD-01	4.489726127	Tumor	BLCA
TCGA-BT-A20X-01	3.81446702	Tumor	BLCA
TCGA-ZF-AA52-01	3.71848772	Tumor	BLCA
TCGA-DK-AA76-01	1.565080091	Tumor	BLCA
TCGA-GV-A3JW-01	1.292539	Tumor	BLCA
TCGA-FD-A3N6-01	3.437877331	Tumor	BLCA
TCGA-BT-A2LA-11	6.479575886	Normal	BLCA
TCGA-CU-A5W6-01	3.949012146	Tumor	BLCA
TCGA-DK-A2I4-01	4.920800762	Tumor	BLCA
TCGA-DK-AA6M-01	4.207475173	Tumor	BLCA
TCGA-4Z-AA7Y-01	5.331534001	Tumor	BLCA
TCGA-DK-A3WY-01	2.179124	Tumor	BLCA
TCGA-E7-A3X6-01	2.68376927	Tumor	BLCA
TCGA-K4-A3WV-01	6.105789416	Tumor	BLCA
TCGA-DK-A3IQ-01	4.303865	Tumor	BLCA
TCGA-ZF-AA56-01	4.447233099	Tumor	BLCA
TCGA-CU-A3QU-01	2.931622134	Tumor	BLCA
TCGA-FD-A6TI-01	4.229564	Tumor	BLCA
TCGA-XF-A9T3-01	4.07897415	Tumor	BLCA
TCGA-FD-A3B3-01	4.661527	Tumor	BLCA
TCGA-BT-A20U-11	3.526902079	Normal	BLCA
TCGA-YF-AA3L-01	2.967605	Tumor	BLCA
TCGA-K4-A54R-11	6.899123879	Normal	BLCA
TCGA-SY-A9G0-01	3.445109875	Tumor	BLCA
TCGA-ZF-A9R2-01	5.925037554	Tumor	BLCA
TCGA-GU-AATQ-01	3.480050625	Tumor	BLCA
TCGA-FD-A5C1-01	5.228672872	Tumor	BLCA
TCGA-DK-A2I1-01	2.55759	Tumor	BLCA
TCGA-CF-A5U8-01	3.247653306	Tumor	BLCA
TCGA-UY-A9PB-01	4.202728718	Tumor	BLCA
TCGA-DK-A3X1-01	5.122908623	Tumor	BLCA
TCGA-DK-A1AC-01	3.377991921	Tumor	BLCA
TCGA-FD-A62N-01	3.961128754	Tumor	BLCA
TCGA-DK-AA75-01	2.505194869	Tumor	BLCA
TCGA-XF-A9SL-01	3.667255931	Tumor	BLCA
TCGA-XF-A9T4-01	6.192227	Tumor	BLCA
TCGA-XF-AAN2-01	3.444323877	Tumor	BLCA
TCGA-BT-A2LD-01	1.557460859	Tumor	BLCA
TCGA-BT-A20N-11	2.891501616	Normal	BLCA
TCGA-ZF-A9R1-01	3.738788739	Tumor	BLCA
TCGA-ZF-A9R9-01	4.995716429	Tumor	BLCA
TCGA-DK-A6AV-01	5.051987536	Tumor	BLCA
TCGA-XF-AAMY-01	2.654080807	Tumor	BLCA
TCGA-GU-A763-01	2.162035	Tumor	BLCA
TCGA-FD-A3B7-01	4.763541	Tumor	BLCA
TCGA-FD-A3NA-01	5.163643	Tumor	BLCA
TCGA-CF-A47T-01	4.035341844	Tumor	BLCA
TCGA-CU-A0YN-11	1.751645351	Normal	BLCA
TCGA-BT-A0S7-01	2.624745042	Tumor	BLCA
TCGA-GC-A3BM-01	4.746766	Tumor	BLCA
TCGA-GD-A3OP-01	3.056038154	Tumor	BLCA
TCGA-SY-A9G5-01	5.3647711	Tumor	BLCA
TCGA-KQ-A41S-01	3.803589	Tumor	BLCA
TCGA-4Z-AA7M-01	1.413542131	Tumor	BLCA
TCGA-FD-A3SJ-01	2.355201967	Tumor	BLCA
TCGA-E7-A677-01	5.880163	Tumor	BLCA
TCGA-UY-A8OD-01	3.028047287	Tumor	BLCA
TCGA-DK-AA6L-01	1.594424364	Tumor	BLCA
TCGA-GD-A2C5-01	2.355887519	Tumor	BLCA
TCGA-K4-A4AC-01	4.080776984	Tumor	BLCA
TCGA-FD-A62O-01	4.964112118	Tumor	BLCA
TCGA-BT-A2LB-01	3.451742472	Tumor	BLCA
TCGA-FD-A3N5-01	4.68467	Tumor	BLCA
TCGA-G2-A3VY-01	1.006345813	Tumor	BLCA
TCGA-DK-A1AA-01	4.483351827	Tumor	BLCA
TCGA-XF-A9SY-01	5.050180481	Tumor	BLCA
TCGA-DK-AA6Q-01	3.359261846	Tumor	BLCA
TCGA-G2-A2EL-01	4.438524338	Tumor	BLCA
TCGA-E7-A6ME-01	2.384140908	Tumor	BLCA
TCGA-HQ-A2OF-01	2.15605663	Tumor	BLCA
TCGA-FD-A6TF-01	2.675471	Tumor	BLCA
TCGA-FD-A3SP-01	3.711777585	Tumor	BLCA
TCGA-BT-A20P-01	4.193865585	Tumor	BLCA
TCGA-GV-A40G-01	2.404933697	Tumor	BLCA
TCGA-CF-A47S-01	3.990121	Tumor	BLCA
TCGA-XF-A9T2-01	5.80116365	Tumor	BLCA
TCGA-CF-A9FH-01	3.072432024	Tumor	BLCA
TCGA-ZF-AA4X-01	1.996453261	Tumor	BLCA
TCGA-XF-AAMQ-01	3.668142	Tumor	BLCA
TCGA-CF-A3MH-01	5.949797165	Tumor	BLCA
TCGA-DK-AA6W-01	4.374227873	Tumor	BLCA
TCGA-KQ-A41O-01	2.037775	Tumor	BLCA
TCGA-FJ-A3Z7-01	4.555403	Tumor	BLCA
TCGA-S5-AA26-01	4.395317	Tumor	BLCA
TCGA-FD-A3B4-01	3.941144	Tumor	BLCA
TCGA-GC-A3OO-01	3.494335851	Tumor	BLCA
TCGA-XF-A9SP-01	2.867449681	Tumor	BLCA
TCGA-FD-A3SL-01	3.436835	Tumor	BLCA
TCGA-FD-A6TB-01	2.903885	Tumor	BLCA
TCGA-FD-A6TA-01	4.787984565	Tumor	BLCA
TCGA-XF-A8HB-01	2.768188	Tumor	BLCA
TCGA-UY-A8OB-01	5.724487737	Tumor	BLCA
TCGA-GU-A767-01	2.808278646	Tumor	BLCA
TCGA-FD-A43U-01	2.996116217	Tumor	BLCA
TCGA-DK-AA6T-01	0.924163775	Tumor	BLCA
TCGA-5N-A9KI-01	2.049228	Tumor	BLCA
TCGA-XF-A8HF-01	3.305368209	Tumor	BLCA
TCGA-UY-A78L-01	3.868441	Tumor	BLCA
TCGA-FD-A5C0-01	2.942548557	Tumor	BLCA
TCGA-UY-A9PE-01	1.681295634	Tumor	BLCA
TCGA-K4-A6FZ-01	5.610534822	Tumor	BLCA
TCGA-DK-A3IK-01	2.798503	Tumor	BLCA
TCGA-LC-A66R-01	5.402524805	Tumor	BLCA
TCGA-GU-A762-01	4.38279354	Tumor	BLCA
TCGA-BT-A2LB-11	7.316117	Normal	BLCA
TCGA-4Z-AA7O-01	2.547289907	Tumor	BLCA
TCGA-DK-A6B5-01	2.821453	Tumor	BLCA
TCGA-C4-A0F0-01	4.107744239	Tumor	BLCA
TCGA-UY-A78N-01	2.415278	Tumor	BLCA
TCGA-G2-AA3F-01	3.316036	Tumor	BLCA
TCGA-ZF-AA53-01	5.980016182	Tumor	BLCA
TCGA-LT-A8JT-01	3.484277	Tumor	BLCA
TCGA-XF-A8HI-01	3.897146872	Tumor	BLCA
TCGA-FJ-A3ZE-01	2.615801	Tumor	BLCA
TCGA-FD-A3SM-01	2.480890877	Tumor	BLCA
TCGA-DK-AA6X-01	3.254059925	Tumor	BLCA
TCGA-XF-A9SJ-01	3.91801635	Tumor	BLCA
TCGA-CF-A7I0-01	4.646961416	Tumor	BLCA
TCGA-GD-A3OQ-01	6.313020655	Tumor	BLCA
TCGA-CU-A0YO-01	4.9351802	Tumor	BLCA
TCGA-DK-AA71-01	2.834402259	Tumor	BLCA
TCGA-CF-A9FL-01	2.669265513	Tumor	BLCA
TCGA-ZF-AA5N-01	4.499130275	Tumor	BLCA
TCGA-UY-A9PF-01	5.242522019	Tumor	BLCA
TCGA-UY-A78P-01	5.277208334	Tumor	BLCA
TCGA-CF-A1HR-01	3.638355187	Tumor	BLCA
TCGA-DK-A3IN-01	4.665389306	Tumor	BLCA
TCGA-UY-A9PH-01	2.713953281	Tumor	BLCA
TCGA-GD-A76B-01	2.325376246	Tumor	BLCA
TCGA-ZF-AA58-01	4.563722	Tumor	BLCA
TCGA-ZF-AA4V-01	3.528911	Tumor	BLCA
TCGA-DK-AA6R-01	5.595774316	Tumor	BLCA
TCGA-FT-A61P-01	5.800236604	Tumor	BLCA
TCGA-2F-A9KQ-01	3.289032	Tumor	BLCA
TCGA-K4-A54R-01	3.547156418	Tumor	BLCA
TCGA-FD-A62S-01	4.480790526	Tumor	BLCA
TCGA-ZF-A9R3-01	2.865595	Tumor	BLCA
TCGA-BT-A42F-01	5.000724	Tumor	BLCA
TCGA-K4-A83P-01	5.093227246	Tumor	BLCA
TCGA-K4-A5RJ-01	1.269557866	Tumor	BLCA
TCGA-XF-A9SX-01	3.949570157	Tumor	BLCA
TCGA-KQ-A41N-01	2.779926479	Tumor	BLCA
TCGA-DK-A1AE-01	2.368599	Tumor	BLCA
TCGA-DK-A3WX-01	5.662806742	Tumor	BLCA
TCGA-DK-A3WW-01	4.215012455	Tumor	BLCA
TCGA-XF-A9SK-01	1.858427925	Tumor	BLCA
TCGA-KQ-A41R-01	2.890770767	Tumor	BLCA
TCGA-CF-A3MG-01	4.961278285	Tumor	BLCA
TCGA-CU-A0YR-01	4.184317771	Tumor	BLCA
TCGA-UY-A78M-01	2.946814099	Tumor	BLCA
TCGA-CF-A5UA-01	2.259837	Tumor	BLCA
TCGA-ZF-A9RN-01	1.773054832	Tumor	BLCA
TCGA-4Z-AA81-01	5.337082127	Tumor	BLCA
TCGA-E7-A8O8-01	3.636488994	Tumor	BLCA
TCGA-BL-A0C8-01	3.0440350165	Tumor	BLCA
TCGA-GC-A3RB-01	4.210874462	Tumor	BLCA
TCGA-BT-A20O-01	2.487147479	Tumor	BLCA
TCGA-G2-A2ES-01	5.728738	Tumor	BLCA
TCGA-DK-AA6P-01	2.46238	Tumor	BLCA
TCGA-FD-A43P-01	2.377085	Tumor	BLCA
TCGA-2F-A9KT-01	5.01197399	Tumor	BLCA
TCGA-CF-A9FF-01	3.891540307	Tumor	BLCA
TCGA-UY-A9PA-01	5.281288012	Tumor	BLCA
TCGA-E7-A7DU-01	3.034830608	Tumor	BLCA
TCGA-2F-A9KW-01	4.189686917	Tumor	BLCA
TCGA-4Z-AA87-01	1.791027	Tumor	BLCA
TCGA-GU-A42Q-01	3.001163885	Tumor	BLCA
TCGA-E7-A97P-01	5.348163277	Tumor	BLCA
TCGA-XF-AAMG-01	3.985251357	Tumor	BLCA
TCGA-BT-A3PH-01	3.975659742	Tumor	BLCA
TCGA-ZF-AA4R-01	3.144936172	Tumor	BLCA
TCGA-ZF-AA5P-01	3.92866156	Tumor	BLCA
TCGA-DK-A3X2-01	2.477723536	Tumor	BLCA
TCGA-YC-A8S6-01	6.040776512	Tumor	BLCA
TCGA-K4-A4AB-01	3.943366742	Tumor	BLCA
TCGA-GC-A3RC-01	3.986942	Tumor	BLCA
TCGA-GU-AATP-01	3.0288057	Tumor	BLCA
TCGA-CF-A1HS-01	5.257160602	Tumor	BLCA
TCGA-ZF-AA4U-01	3.339099944	Tumor	BLCA
TCGA-GV-A3QF-01	3.780338	Tumor	BLCA
TCGA-GC-A4ZW-01	1.631240385	Tumor	BLCA
TCGA-ZF-A9RD-01	4.646764362	Tumor	BLCA
TCGA-GU-A766-01	6.156287622	Tumor	BLCA
TCGA-G2-A2EF-01	4.378707197	Tumor	BLCA
TCGA-FD-A5BY-01	3.084878	Tumor	BLCA
TCGA-CF-A8HX-01	1.317389	Tumor	BLCA
TCGA-GV-A6ZA-01	3.167985429	Tumor	BLCA
TCGA-DK-A1A5-01	4.440051	Tumor	BLCA
TCGA-4Z-AA7N-01	5.372785636	Tumor	BLCA
TCGA-GC-A3RD-01	4.371616873	Tumor	BLCA
TCGA-G2-A3IE-01	1.956888	Tumor	BLCA
TCGA-FD-A5BZ-01	3.769975	Tumor	BLCA
TCGA-BT-A3PJ-01	5.087636	Tumor	BLCA
TCGA-CU-A72E-01	4.069245137	Tumor	BLCA
TCGA-ZF-A9RM-01	2.57160398	Tumor	BLCA
TCGA-FD-A6TH-01	3.01735911	Tumor	BLCA
TCGA-GD-A3OS-01	2.280651284	Tumor	BLCA
TCGA-DK-A3IS-01	1.977521	Tumor	BLCA
TCGA-K4-A3WS-01	3.095063889	Tumor	BLCA
TCGA-GD-A2C5-11	4.686978	Normal	BLCA
TCGA-4Z-AA7R-01	3.402719349	Tumor	BLCA
TCGA-DK-A6B1-01	6.516202	Tumor	BLCA
TCGA-GV-A3QI-01	3.453998306	Tumor	BLCA
TCGA-DK-A6AW-01	3.571496055	Tumor	BLCA
TCGA-BT-A20W-01	4.41908872	Tumor	BLCA
TCGA-DK-A3IU-01	1.854175	Tumor	BLCA
TCGA-K4-A5RI-11	5.232133968	Normal	BLCA
TCGA-GC-A3YS-01	4.228175	Tumor	BLCA
TCGA-4Z-AA7Q-01	4.092541578	Tumor	BLCA
TCGA-LT-A5Z6-01	0.934638196	Tumor	BLCA
TCGA-GC-A3I6-01	4.393035662	Tumor	BLCA
TCGA-E7-A5KF-01	3.412781847	Tumor	BLCA
TCGA-DK-A3IM-01	4.62478	Tumor	BLCA
TCGA-CF-A47X-01	3.629637	Tumor	BLCA
TCGA-BT-A2LA-01	3.969304034	Tumor	BLCA
TCGA-GV-A3QK-01	4.227108627	Tumor	BLCA
TCGA-FD-A6TD-01	5.054283904	Tumor	BLCA
TCGA-XF-AAMX-01	3.00279859	Tumor	BLCA
TCGA-ZF-A9R5-01	3.153049231	Tumor	BLCA
TCGA-XF-A8HC-01	3.60754538	Tumor	BLCA
TCGA-ZF-A9RF-01	2.88919548	Tumor	BLCA
TCGA-H4-A2HO-01	4.172874934	Tumor	BLCA
TCGA-BT-A42E-01	3.648949864	Tumor	BLCA
TCGA-FD-A5BU-01	4.219729571	Tumor	BLCA
TCGA-XF-A9T6-01	2.010779864	Tumor	BLCA
TCGA-ZF-AA4T-01	2.515002	Tumor	BLCA
TCGA-FD-A3B6-01	5.181284187	Tumor	BLCA
TCGA-4Z-AA80-01	4.74475834	Tumor	BLCA
TCGA-GC-A6I3-11	6.431757492	Normal	BLCA
TCGA-XF-A9SW-01	3.370656151	Tumor	BLCA
TCGA-E7-A5KE-01	1.511014	Tumor	BLCA
TCGA-DK-AA6S-01	3.211930387	Tumor	BLCA
TCGA-FD-A5BR-01	4.792686393	Tumor	BLCA
TCGA-FD-A6TC-01	2.858085922	Tumor	BLCA
TCGA-XF-AAN1-01	3.713624083	Tumor	BLCA
TCGA-DK-A3IV-01	1.841054736	Tumor	BLCA
TCGA-PQ-A6FN-01	4.304400205	Tumor	BLCA
TCGA-K4-A5RI-01	2.533397	Tumor	BLCA
TCGA-ZF-A9R7-01	2.786455645	Tumor	BLCA
TCGA-XF-A9SM-01	4.485513659	Tumor	BLCA
TCGA-BL-A13J-11	2.128092582	Normal	BLCA
TCGA-FD-A6TE-01	2.338284047	Tumor	BLCA
TCGA-XF-AAME-01	5.116696	Tumor	BLCA
TCGA-BT-A42C-01	4.43619181	Tumor	BLCA
TCGA-CF-A47Y-01	1.277026	Tumor	BLCA
TCGA-E7-A519-01	2.12263951	Tumor	BLCA
TCGA-FD-A43Y-01	4.788399156	Tumor	BLCA
TCGA-BL-A5ZZ-01	5.769557	Tumor	BLCA
TCGA-CF-A3MF-01	3.069256912	Tumor	BLCA
TCGA-FD-A3B8-01	4.299285496	Tumor	BLCA
TCGA-BL-A13I-01	4.9302392115	Tumor	BLCA
TCGA-DK-A1A7-01	3.403371	Tumor	BLCA
TCGA-DK-A1A6-01	2.967939	Tumor	BLCA
TCGA-DK-A6B2-01	2.192982829	Tumor	BLCA
TCGA-DK-AA74-01	4.843802262	Tumor	BLCA
TCGA-ZF-AA4N-01	5.79267379	Tumor	BLCA
TCGA-BT-A0YX-01	4.773816	Tumor	BLCA
TCGA-R3-A69X-01	2.428468	Tumor	BLCA
TCGA-XF-AAMW-01	6.052361599	Tumor	BLCA
TCGA-C4-A0EZ-01	3.768022039	Tumor	BLCA
TCGA-E7-A678-01	1.377096	Tumor	BLCA
TCGA-G2-A3IB-01	4.89287135	Tumor	BLCA
TCGA-DK-A3IT-01	2.035270876	Tumor	BLCA
TCGA-MV-A51V-01	5.001109672	Tumor	BLCA
TCGA-UY-A78O-01	2.286353856	Tumor	BLCA
TCGA-FD-A6TK-01	5.361180902	Tumor	BLCA
TCGA-4Z-AA83-01	5.26606334	Tumor	BLCA
TCGA-DK-A2I6-01	4.270157	Tumor	BLCA
TCGA-XF-AAN4-01	3.888312687	Tumor	BLCA
TCGA-GD-A3OP-11	6.387013185	Normal	BLCA
TCGA-BT-A20R-11	4.159868	Normal	BLCA
TCGA-CF-A27C-01	2.415019	Tumor	BLCA
TCGA-5N-A9KM-01	2.728732	Tumor	BLCA
TCGA-BT-A20U-01	2.99206755	Tumor	BLCA
TCGA-YC-A9TC-01	4.437152449	Tumor	BLCA
TCGA-E7-A6MD-01	3.370809636	Tumor	BLCA
TCGA-K4-A5RH-01	4.931429	Tumor	BLCA
TCGA-XF-AAMH-01	3.755493	Tumor	BLCA
TCGA-DK-A1AB-01	2.548046	Tumor	BLCA
TCGA-E5-A4TZ-01	3.601190631	Tumor	BLCA
TCGA-FD-A43X-01	1.826456	Tumor	BLCA
TCGA-XF-A9SU-01	3.457743148	Tumor	BLCA
TCGA-BT-A20N-01	5.64867	Tumor	BLCA
TCGA-BT-A20J-01	3.655448203	Tumor	BLCA
TCGA-E7-A4IJ-01	2.127511614	Tumor	BLCA
TCGA-CF-A47W-01	1.899275696	Tumor	BLCA
TCGA-XF-A9SV-01	1.963517602	Tumor	BLCA
TCGA-K4-AAQO-01	2.015291008	Tumor	BLCA
TCGA-CU-A3YL-01	3.279889	Tumor	BLCA
TCGA-DK-A2I2-01	3.690247	Tumor	BLCA
TCGA-4Z-AA84-01	4.699624418	Tumor	BLCA
TCGA-DK-A1AF-01	5.757808196	Tumor	BLCA
TCGA-E5-A4U1-01	2.170205574	Tumor	BLCA
TCGA-BT-A20Q-01	3.345659347	Tumor	BLCA
TCGA-ZF-A9R4-01	2.145087	Tumor	BLCA
TCGA-KQ-A41Q-01	2.200916229	Tumor	BLCA
TCGA-E7-A8O7-01	4.256666	Tumor	BLCA
TCGA-ZF-AA4W-01	3.280701767	Tumor	BLCA
TCGA-XF-AAN7-01	7.128460271	Tumor	BLCA
TCGA-XF-A8HH-01	2.454899289	Tumor	BLCA
TCGA-FD-A5BX-01	5.149563696	Tumor	BLCA
TCGA-ZF-A9RE-01	5.198935413	Tumor	BLCA
TCGA-FT-A3EE-01	5.94012	Tumor	BLCA
TCGA-XF-A9T5-01	1.656963149	Tumor	BLCA
TCGA-XF-AAML-01	2.633311688	Tumor	BLCA
TCGA-BT-A3PK-01	5.945488	Tumor	BLCA
TCGA-CF-A3MI-01	3.181164495	Tumor	BLCA
TCGA-E7-A541-01	3.483735406	Tumor	BLCA
TCGA-ZF-AA54-01	5.666785669	Tumor	BLCA
TCGA-CU-A0YR-11	3.437558975	Normal	BLCA
TCGA-XF-AAMZ-01	3.994613175	Tumor	BLCA
TCGA-CF-A8HY-01	3.78908706	Tumor	BLCA
TCGA-GV-A3QG-01	4.56559622	Tumor	BLCA
TCGA-DK-A6B6-01	1.476532241	Tumor	BLCA
TCGA-DK-A6B0-01	2.80873	Tumor	BLCA
TCGA-E7-A97Q-01	3.173684121	Tumor	BLCA
TCGA-2F-A9KP-01	3.899954203	Tumor	BLCA
TCGA-FD-A62P-01	5.828340303	Tumor	BLCA
TCGA-XF-A8HG-01	1.134324	Tumor	BLCA
TCGA-4Z-AA86-01	4.711734169	Tumor	BLCA
TCGA-GD-A6C6-01	1.985263688	Tumor	BLCA
TCGA-G2-A2EJ-01	4.69701	Tumor	BLCA
TCGA-UY-A9PD-01	2.530963659	Tumor	BLCA
TCGA-S5-A6DX-01	2.446762919	Tumor	BLCA
TCGA-FD-A3SQ-01	3.716904998	Tumor	BLCA
TCGA-DK-AA77-01	4.294431143	Tumor	BLCA
TCGA-K4-A6MB-01	3.268309953	Tumor	BLCA
TCGA-ZF-AA51-01	4.89701391	Tumor	BLCA
TCGA-E7-A7PW-01	2.432152764	Tumor	BLCA
TCGA-E7-A85H-01	1.390365236	Tumor	BLCA
TCGA-GC-A3WC-11	4.074836976	Normal	BLCA
TCGA-XF-AAMR-01	2.508757834	Tumor	BLCA
TCGA-FD-A6TG-01	2.973662	Tumor	BLCA
TCGA-2F-A9KO-01	3.342498194	Tumor	BLCA
TCGA-HQ-A5ND-01	5.549664196	Tumor	BLCA
TCGA-G2-AA3B-01	1.882800553	Tumor	BLCA
TCGA-PQ-A6FI-01	3.828458624	Tumor	BLCA
TCGA-C4-A0F7-01	4.309015137	Tumor	BLCA
TCGA-FD-A5BS-01	2.978575447	Tumor	BLCA
TCGA-GV-A3JX-01	3.640702278	Tumor	BLCA
TCGA-XF-AAMT-01	4.287768	Tumor	BLCA
TCGA-XF-A9T8-01	4.861294933	Tumor	BLCA
TCGA-BT-A20W-11	6.055704222	Normal	BLCA
TCGA-4Z-AA7S-01	3.261833756	Tumor	BLCA
TCGA-XF-A9SH-01	4.292643367	Tumor	BLCA
TCGA-DK-A1AG-01	3.823944	Tumor	BLCA
TCGA-GD-A3OQ-11	4.935857694	Normal	BLCA
TCGA-2F-A9KR-01	1.675887949	Tumor	BLCA
TCGA-DK-AA6U-01	2.845217	Tumor	BLCA
TCGA-C4-A0F6-01	2.680122741	Tumor	BLCA
TCGA-K4-A3WU-01	2.869925	Tumor	BLCA
TCGA-CU-A0YN-01	5.269151335	Tumor	BLCA
TCGA-FJ-A871-01	6.249541577	Tumor	BLCA
TCGA-G2-A2EC-01	3.876701392	Tumor	BLCA
TCGA-FD-A5BV-01	4.568757746	Tumor	BLCA
TCGA-E7-A7XN-01	4.256317335	Tumor	BLCA
TCGA-GU-A764-01	4.00281431	Tumor	BLCA
TCGA-XF-AAN8-01	4.839150411	Tumor	BLCA
TCGA-XF-A9SZ-01	3.896997011	Tumor	BLCA
TCGA-GU-AATO-01	1.933155885	Tumor	BLCA
TCGA-ZF-A9RC-01	3.629398228	Tumor	BLCA
TCGA-ZF-A9R0-01	2.047634613	Tumor	BLCA
TCGA-KQ-A41P-01	2.169810118	Tumor	BLCA
TCGA-4Z-AA7W-01	3.846532878	Tumor	BLCA
TCGA-HQ-A5NE-01	5.9720906	Tumor	BLCA
TCGA-CU-A3KJ-01	5.314232	Tumor	BLCA
TCGA-UY-A8OC-01	6.051830236	Tumor	BLCA
TCGA-E7-A3Y1-01	3.290892	Tumor	BLCA
TCGA-XF-AAN5-01	5.122478443	Tumor	BLCA
TCGA-G2-AA3D-01	2.571922475	Tumor	BLCA
TCGA-GU-A42R-01	2.847778966	Tumor	BLCA
TCGA-XF-A9SI-01	3.375919193	Tumor	BLCA
TCGA-GV-A3JZ-01	3.447522134	Tumor	BLCA
TCGA-E9-A1NI-01	2.734148831	Tumor	BRCA
TCGA-A1-A0SP-01	2.931152731	Tumor	BRCA
TCGA-BH-A1EU-11	3.541028115	Normal	BRCA
TCGA-A8-A06X-01	1.937524565	Tumor	BRCA
TCGA-E2-A14T-01	2.252528	Tumor	BRCA
TCGA-AC-A8OS-01	2.317751764	Tumor	BRCA
TCGA-A8-A09K-01	1.826282435	Tumor	BRCA
TCGA-OL-A5RY-01	4.367505536	Tumor	BRCA
TCGA-BH-A0DG-01	2.782974581	Tumor	BRCA
TCGA-B6-A0I9-01	2.324357884	Tumor	BRCA
TCGA-A2-A0CP-01	2.995315977	Tumor	BRCA
TCGA-A8-A07S-01	2.868049	Tumor	BRCA
TCGA-AO-A12H-01	2.540834	Tumor	BRCA
TCGA-BH-A203-11	3.796718929	Normal	BRCA
TCGA-AR-A1AU-01	5.828376498	Tumor	BRCA
TCGA-D8-A1X9-01	4.538931	Tumor	BRCA
TCGA-E9-A1RH-11	1.937291554	Normal	BRCA
TCGA-A8-A07R-01	3.000043344	Tumor	BRCA
TCGA-AO-A12C-01	2.66114832	Tumor	BRCA
TCGA-V7-A7HQ-01	3.427682069	Tumor	BRCA
TCGA-A2-A1FZ-01	2.903929088	Tumor	BRCA
TCGA-AR-A251-01	5.393839067	Tumor	BRCA
TCGA-BH-A18J-11	3.140849933	Normal	BRCA
TCGA-EW-A1PF-01	3.413849	Tumor	BRCA
TCGA-BH-A18T-01	2.12953867	Tumor	BRCA
TCGA-AR-A24S-01	2.475924788	Tumor	BRCA
TCGA-AN-A041-01	3.763708	Tumor	BRCA
TCGA-BH-A0E0-11	3.205931438	Normal	BRCA
TCGA-E2-A1LL-01	5.224865102	Tumor	BRCA
TCGA-E2-A1IJ-01	2.825258434	Tumor	BRCA
TCGA-AR-A24O-01	3.59112675	Tumor	BRCA
TCGA-XX-A899-01	3.095730727	Tumor	BRCA
TCGA-D8-A1XK-01	4.024851	Tumor	BRCA
TCGA-AC-A5XS-01	3.379947191	Tumor	BRCA
TCGA-BH-A18L-01	1.517714	Tumor	BRCA
TCGA-OL-A66J-01	3.730401181	Tumor	BRCA
TCGA-PE-A5DD-01	3.100767727	Tumor	BRCA
TCGA-AN-A04D-01	2.733579938	Tumor	BRCA
TCGA-4H-AAAK-01	2.41716809	Tumor	BRCA
TCGA-E9-A5FL-01	3.830922531	Tumor	BRCA
TCGA-E9-A24A-01	2.185589558	Tumor	BRCA
TCGA-BH-A1FM-01	3.491285342	Tumor	BRCA
TCGA-A8-A07C-01	2.504119593	Tumor	BRCA
TCGA-AR-A24Q-01	4.887843	Tumor	BRCA
TCGA-AR-A2LE-01	2.234145264	Tumor	BRCA
TCGA-AR-A0U4-01	3.175195	Tumor	BRCA
TCGA-GM-A2DN-01	2.920384237	Tumor	BRCA
TCGA-A7-A13D-01	4.29647563	Tumor	BRCA
TCGA-D8-A1JG-01	2.148463909	Tumor	BRCA
TCGA-E2-A570-01	2.39563919	Tumor	BRCA
TCGA-A2-A04Q-01	4.077497124	Tumor	BRCA
TCGA-A7-A6VV-01	2.765067777	Tumor	BRCA
TCGA-E2-A1IG-01	3.25177	Tumor	BRCA
TCGA-E9-A1N6-01	2.57049412	Tumor	BRCA
TCGA-E9-A1NC-01	2.594245	Tumor	BRCA
TCGA-A7-A3IZ-01	3.647802	Tumor	BRCA
TCGA-BH-A18U-11	3.109873413	Normal	BRCA
TCGA-AN-A0AK-01	1.707126683	Tumor	BRCA
TCGA-D8-A1JM-01	2.45905	Tumor	BRCA
TCGA-OL-A5S0-01	3.490460979	Tumor	BRCA
TCGA-A8-A06Z-01	1.442239	Tumor	BRCA
TCGA-AQ-A54O-01	3.209748786	Tumor	BRCA
TCGA-E2-A15S-01	2.149835	Tumor	BRCA
TCGA-BH-A1ET-11	3.540088091	Normal	BRCA
TCGA-BH-A18R-11	3.113906853	Normal	BRCA
TCGA-EW-A423-01	1.17956153	Tumor	BRCA
TCGA-C8-A273-01	4.752945	Tumor	BRCA
TCGA-OL-A5RV-01	2.847526201	Tumor	BRCA
TCGA-AC-A2FM-01	2.002369262	Tumor	BRCA
TCGA-AO-A0JM-01	2.698342844	Tumor	BRCA
TCGA-BH-A0DP-01	3.287123	Tumor	BRCA
TCGA-A2-A25E-01	2.991309	Tumor	BRCA
TCGA-B6-A2IU-01	3.538556995	Tumor	BRCA
TCGA-BH-A18P-01	1.955690453	Tumor	BRCA
TCGA-E9-A22B-01	2.677635	Tumor	BRCA
TCGA-A2-A0SW-01	1.816139453	Tumor	BRCA
TCGA-E2-A107-01	4.387939343	Tumor	BRCA
TCGA-E2-A1B6-01	3.06423	Tumor	BRCA
TCGA-D8-A1XW-01	5.129019	Tumor	BRCA
TCGA-A7-A0DC-01	2.8699199895	Tumor	BRCA
TCGA-EW-A6SD-01	1.610802	Tumor	BRCA
TCGA-AO-A0J3-01	1.34749	Tumor	BRCA
TCGA-A7-A0DC-11	3.101189848	Normal	BRCA
TCGA-AN-A03X-01	2.435525954	Tumor	BRCA
TCGA-BH-A1FM-11	3.029240999	Normal	BRCA
TCGA-A8-A099-01	2.10002566	Tumor	BRCA
TCGA-E2-A14Z-01	2.216027892	Tumor	BRCA
TCGA-AR-A5QP-01	3.09512346	Tumor	BRCA
TCGA-AC-A62X-01	2.974317196	Tumor	BRCA
TCGA-BH-A42V-01	2.988669429	Tumor	BRCA
TCGA-B6-A0RS-01	2.877828208	Tumor	BRCA
TCGA-D8-A1JL-01	4.328226894	Tumor	BRCA
TCGA-BH-A0DZ-01	2.911666253	Tumor	BRCA
TCGA-A8-A06Y-01	4.658666118	Tumor	BRCA
TCGA-B6-A1KC-01	3.214327	Tumor	BRCA
TCGA-C8-A135-01	2.800529546	Tumor	BRCA
TCGA-5L-AAT1-01	2.463900917	Tumor	BRCA
TCGA-AR-A24R-01	3.934042712	Tumor	BRCA
TCGA-S3-AA0Z-01	2.455694	Tumor	BRCA
TCGA-D8-A1J8-01	2.879651	Tumor	BRCA
TCGA-A2-A0ER-01	5.339855	Tumor	BRCA
TCGA-E9-A1ND-01	2.962434847	Tumor	BRCA
TCGA-GI-A2C8-11	1.461849	Normal	BRCA
TCGA-A2-A1G1-01	3.196200606	Tumor	BRCA
TCGA-A2-A0SU-01	2.660173459	Tumor	BRCA
TCGA-E2-A1LB-01	1.941223161	Tumor	BRCA
TCGA-E9-A1RD-01	1.807452726	Tumor	BRCA
TCGA-OL-A6VQ-01	3.587462722	Tumor	BRCA
TCGA-AQ-A04J-01	4.109198	Tumor	BRCA
TCGA-AQ-A1H3-01	3.312751	Tumor	BRCA
TCGA-A2-A259-01	3.244499769	Tumor	BRCA
TCGA-WT-AB44-01	2.90264029	Tumor	BRCA
TCGA-B6-A0IN-01	2.851336537	Tumor	BRCA
TCGA-E9-A1R3-01	3.4786613	Tumor	BRCA
TCGA-A8-A086-01	3.53522015	Tumor	BRCA
TCGA-AC-A3BB-01	2.816111	Tumor	BRCA
TCGA-AC-A2QI-01	2.625761448	Tumor	BRCA
TCGA-BH-A1F5-01	5.782144	Tumor	BRCA
TCGA-AC-A3HN-01	2.650534119	Tumor	BRCA
TCGA-BH-A1FG-01	3.483322919	Tumor	BRCA
TCGA-BH-A0DV-01	4.134738	Tumor	BRCA
TCGA-UL-AAZ6-01	2.685272914	Tumor	BRCA
TCGA-AR-A255-01	2.53936842	Tumor	BRCA
TCGA-LD-A7W6-01	2.246855389	Tumor	BRCA
TCGA-AR-A24Z-01	5.365060123	Tumor	BRCA
TCGA-A1-A0SO-01	1.88061	Tumor	BRCA
TCGA-A2-A3XS-01	2.901294	Tumor	BRCA
TCGA-D8-A1X6-01	2.648901	Tumor	BRCA
TCGA-BH-A0HF-01	2.886380679	Tumor	BRCA
TCGA-A7-A3J0-01	2.749524	Tumor	BRCA
TCGA-AC-A23C-01	2.799448448	Tumor	BRCA
TCGA-LL-A442-01	1.651286	Tumor	BRCA
TCGA-S3-A6ZH-01	4.108407	Tumor	BRCA
TCGA-AC-A8OR-01	6.838957962	Tumor	BRCA
TCGA-AR-A1AX-01	2.12903	Tumor	BRCA
TCGA-D8-A1XO-01	1.87084	Tumor	BRCA
TCGA-E9-A1R2-01	6.118501568	Tumor	BRCA
TCGA-D8-A27M-01	4.084778333	Tumor	BRCA
TCGA-AN-A0FY-01	1.808232927	Tumor	BRCA
TCGA-BH-A0DX-01	3.256506	Tumor	BRCA
TCGA-EW-A1IY-01	3.370025636	Tumor	BRCA
TCGA-A2-A04N-01	2.304028976	Tumor	BRCA
TCGA-A2-A0YF-01	2.751295337	Tumor	BRCA
TCGA-PE-A5DE-01	2.961935987	Tumor	BRCA
TCGA-BH-A1FN-11	4.82546816	Normal	BRCA
TCGA-EW-A1J5-01	2.178527334	Tumor	BRCA
TCGA-AO-A0JE-01	1.883303944	Tumor	BRCA
TCGA-BH-A1FN-01	2.88806694	Tumor	BRCA
TCGA-BH-A18V-01	2.773168089	Tumor	BRCA
TCGA-AC-A23H-11	4.387031775	Normal	BRCA
TCGA-BH-A0BF-01	1.902819318	Tumor	BRCA
TCGA-B6-A409-01	2.324356	Tumor	BRCA
TCGA-A2-A0CL-01	2.384355	Tumor	BRCA
TCGA-A2-A0CO-01	3.414502195	Tumor	BRCA
TCGA-E2-A158-11	2.993242866	Normal	BRCA
TCGA-AC-A3QP-01	3.059484127	Tumor	BRCA
TCGA-AC-A2QJ-01	4.083203	Tumor	BRCA
TCGA-B6-A0RM-01	1.232473	Tumor	BRCA
TCGA-D8-A1JS-01	1.090507	Tumor	BRCA
TCGA-E9-A1RB-11	3.684496	Normal	BRCA
TCGA-A7-A26J-01	3.576193082	Tumor	BRCA
TCGA-A7-A13H-01	3.039072944	Tumor	BRCA
TCGA-AO-A126-01	2.238314711	Tumor	BRCA
TCGA-BH-A6R8-01	2.941644	Tumor	BRCA
TCGA-A7-A0DB-01	3.0442300955	Tumor	BRCA
TCGA-AC-A3TM-01	2.196142951	Tumor	BRCA
TCGA-AR-A0TQ-01	2.530839081	Tumor	BRCA
TCGA-GM-A2DH-01	2.451096744	Tumor	BRCA
TCGA-B6-A0RI-01	2.314031	Tumor	BRCA
TCGA-A2-A1G0-01	3.532895	Tumor	BRCA
TCGA-A2-A1FX-01	2.33363718	Tumor	BRCA
TCGA-A7-A26G-01	5.910821133	Tumor	BRCA
TCGA-E2-A1LI-01	4.271423	Tumor	BRCA
TCGA-A8-A08P-01	2.581360652	Tumor	BRCA
TCGA-E2-A1IN-01	2.515378335	Tumor	BRCA
TCGA-BH-A0HA-01	2.296341601	Tumor	BRCA
TCGA-AO-A1KR-01	2.07049124	Tumor	BRCA
TCGA-3C-AALK-01	3.091896459	Tumor	BRCA
TCGA-BH-A0BV-01	2.272130586	Tumor	BRCA
TCGA-E2-A1IH-01	3.528373867	Tumor	BRCA
TCGA-XX-A89A-01	3.955630366	Tumor	BRCA
TCGA-E9-A1RH-01	2.000646823	Tumor	BRCA
TCGA-A8-A085-01	1.932036	Tumor	BRCA
TCGA-E9-A1N3-01	2.098716289	Tumor	BRCA
TCGA-BH-A1EW-11	3.434850725	Normal	BRCA
TCGA-D8-A13Y-01	1.962458345	Tumor	BRCA
TCGA-AO-A0JB-01	2.077870901	Tumor	BRCA
TCGA-AC-A6IV-01	3.063709092	Tumor	BRCA
TCGA-A8-A09M-01	2.24988085	Tumor	BRCA
TCGA-BH-A0GY-01	4.326771471	Tumor	BRCA
TCGA-AR-A2LL-01	1.851449332	Tumor	BRCA
TCGA-BH-A208-01	2.823561759	Tumor	BRCA
TCGA-E2-A15I-11	3.492862	Normal	BRCA
TCGA-EW-A1PE-01	3.058822301	Tumor	BRCA
TCGA-AO-A125-01	1.793556015	Tumor	BRCA
TCGA-E2-A1B1-01	3.272927533	Tumor	BRCA
TCGA-BH-A0C0-01	1.781053749	Tumor	BRCA
TCGA-A7-A26I-01	3.034329244	Tumor	BRCA
TCGA-AO-A0JJ-01	3.771511465	Tumor	BRCA
TCGA-AR-A2LH-01	3.511553396	Tumor	BRCA
TCGA-A2-A3XW-01	2.143744516	Tumor	BRCA
TCGA-AR-A0TS-01	2.13082	Tumor	BRCA
TCGA-BH-A0AV-01	3.422848557	Tumor	BRCA
TCGA-A8-A07B-01	1.733087007	Tumor	BRCA
TCGA-LL-A73Z-01	2.785379115	Tumor	BRCA
TCGA-BH-A0BA-11	4.205827669	Normal	BRCA
TCGA-BH-A0B3-11	3.956649977	Normal	BRCA
TCGA-B6-A402-01	1.501812	Tumor	BRCA
TCGA-AR-A0TT-01	2.013226911	Tumor	BRCA
TCGA-EW-A6SB-01	3.826343484	Tumor	BRCA
TCGA-AC-A2FB-01	3.266965621	Tumor	BRCA
TCGA-AC-A62V-01	2.054202	Tumor	BRCA
TCGA-D8-A1XQ-01	3.347741398	Tumor	BRCA
TCGA-BH-A0DD-01	2.633562	Tumor	BRCA
TCGA-Z7-A8R6-01	2.389861	Tumor	BRCA
TCGA-OL-A5DA-01	2.185162153	Tumor	BRCA
TCGA-WT-AB41-01	3.356609104	Tumor	BRCA
TCGA-E2-A1LA-01	2.635428316	Tumor	BRCA
TCGA-AR-A24N-01	1.804261	Tumor	BRCA
TCGA-E9-A3QA-01	5.11266	Tumor	BRCA
TCGA-BH-A0DO-11	4.855141639	Normal	BRCA
TCGA-E2-A15J-01	2.52977	Tumor	BRCA
TCGA-LL-A73Y-01	4.296943	Tumor	BRCA
TCGA-A2-A4RY-01	3.516522918	Tumor	BRCA
TCGA-D8-A1XU-01	2.084585401	Tumor	BRCA
TCGA-E2-A1LS-11	2.141977	Normal	BRCA
TCGA-AN-A0FJ-01	2.184675675	Tumor	BRCA
TCGA-BH-A0DK-01	3.160589893	Tumor	BRCA
TCGA-B6-A0IJ-01	2.039970507	Tumor	BRCA
TCGA-LL-A7SZ-01	1.56178838	Tumor	BRCA
TCGA-C8-A26Y-01	1.91473	Tumor	BRCA
TCGA-GI-A2C9-11	4.05558209	Normal	BRCA
TCGA-BH-A0BQ-11	5.054861513	Normal	BRCA
TCGA-A8-A06R-01	2.616197987	Tumor	BRCA
TCGA-AO-A128-01	3.731793432	Tumor	BRCA
TCGA-E2-A1BC-01	2.31457618	Tumor	BRCA
TCGA-A7-A0CE-11	3.643602086	Normal	BRCA
TCGA-B6-A0I6-01	4.303161743	Tumor	BRCA
TCGA-BH-A1ET-01	2.091466	Tumor	BRCA
TCGA-A2-A04V-01	2.281084497	Tumor	BRCA
TCGA-A7-A2KD-01	2.222241774	Tumor	BRCA
TCGA-A7-A0CE-01	1.933363631	Tumor	BRCA
TCGA-D8-A1JE-01	2.732226	Tumor	BRCA
TCGA-B6-A0WX-01	1.931619413	Tumor	BRCA
TCGA-A7-A4SB-01	2.789181333	Tumor	BRCA
TCGA-EW-A1J1-01	3.571914	Tumor	BRCA
TCGA-A2-A0YM-01	2.772543221	Tumor	BRCA
TCGA-A8-A0A4-01	1.389664311	Tumor	BRCA
TCGA-A2-A0EM-01	2.280055863	Tumor	BRCA
TCGA-AR-A24X-01	2.024482211	Tumor	BRCA
TCGA-C8-A132-01	3.766145348	Tumor	BRCA
TCGA-AN-A049-01	2.558075208	Tumor	BRCA
TCGA-A2-A0SY-01	2.076369405	Tumor	BRCA
TCGA-B6-A0RU-01	3.806965459	Tumor	BRCA
TCGA-AR-A0TX-01	1.740635009	Tumor	BRCA
TCGA-BH-A0HQ-01	2.151525128	Tumor	BRCA
TCGA-E2-A15C-01	2.87236909	Tumor	BRCA
TCGA-AQ-A54N-01	2.872198342	Tumor	BRCA
TCGA-A8-A07I-01	1.892145946	Tumor	BRCA
TCGA-B6-A1KI-01	3.71423205	Tumor	BRCA
TCGA-B6-A0RH-01	1.874722684	Tumor	BRCA
TCGA-BH-A5IZ-01	1.680523378	Tumor	BRCA
TCGA-AN-A0XU-01	2.239891	Tumor	BRCA
TCGA-LD-A74U-01	2.420992	Tumor	BRCA
TCGA-B6-A401-01	2.76252556	Tumor	BRCA
TCGA-PL-A8LV-01	1.673747898	Tumor	BRCA
TCGA-BH-A0C3-11	4.196268002	Normal	BRCA
TCGA-BH-A0BR-01	2.67410095	Tumor	BRCA
TCGA-A8-A07G-01	1.91151	Tumor	BRCA
TCGA-A2-A0EN-01	2.669400431	Tumor	BRCA
TCGA-OK-A5Q2-01	2.891747622	Tumor	BRCA
TCGA-A8-A084-01	2.585252	Tumor	BRCA
TCGA-BH-A0DS-01	2.675292114	Tumor	BRCA
TCGA-A8-A09I-01	1.690391	Tumor	BRCA
TCGA-GM-A3XL-01	2.00277487	Tumor	BRCA
TCGA-W8-A86G-01	2.490189883	Tumor	BRCA
TCGA-AO-A12F-01	3.229037	Tumor	BRCA
TCGA-BH-A0HK-01	3.029513154	Tumor	BRCA
TCGA-A8-A06Q-01	0.792960348	Tumor	BRCA
TCGA-BH-A42U-01	3.02044351	Tumor	BRCA
TCGA-BH-A0BW-11	5.183911876	Normal	BRCA
TCGA-AQ-A04L-01	2.094370346	Tumor	BRCA
TCGA-AR-A1AO-01	3.973645447	Tumor	BRCA
TCGA-Z7-A8R5-01	3.382072533	Tumor	BRCA
TCGA-B6-A0I1-01	1.094572045	Tumor	BRCA
TCGA-E9-A1N6-11	3.762549654	Normal	BRCA
TCGA-EW-A1PA-01	5.578640437	Tumor	BRCA
TCGA-BH-A0W4-01	3.235350614	Tumor	BRCA
TCGA-A2-A3XZ-01	2.167116	Tumor	BRCA
TCGA-A7-A26H-01	2.517715	Tumor	BRCA
TCGA-E2-A1B0-01	3.08645	Tumor	BRCA
TCGA-BH-A1EU-01	3.361105	Tumor	BRCA
TCGA-AC-A23H-01	2.033809946	Tumor	BRCA
TCGA-EW-A1P4-01	3.515840418	Tumor	BRCA
TCGA-E2-A10E-01	2.464445467	Tumor	BRCA
TCGA-EW-A1P0-01	1.888028345	Tumor	BRCA
TCGA-EW-A6S9-01	2.530951441	Tumor	BRCA
TCGA-A2-A25B-01	2.127737	Tumor	BRCA
TCGA-LL-A6FR-01	2.804939549	Tumor	BRCA
TCGA-AR-A5QM-01	3.375794568	Tumor	BRCA
TCGA-BH-A18Q-11	3.829776913	Normal	BRCA
TCGA-EW-A1P5-01	2.993575	Tumor	BRCA
TCGA-E2-A14O-01	2.508892	Tumor	BRCA
TCGA-AN-A0AR-01	5.233019739	Tumor	BRCA
TCGA-E9-A22D-01	2.18259	Tumor	BRCA
TCGA-A2-A0CS-01	2.257752651	Tumor	BRCA
TCGA-E2-A1IF-01	3.40219924	Tumor	BRCA
TCGA-BH-A0DZ-11	4.693027353	Normal	BRCA
TCGA-E2-A1IE-01	2.418348	Tumor	BRCA
TCGA-BH-A0BW-01	4.266627681	Tumor	BRCA
TCGA-E2-A1AZ-01	2.872387076	Tumor	BRCA
TCGA-D8-A27N-01	2.254013	Tumor	BRCA
TCGA-A2-A0CT-01	2.756070915	Tumor	BRCA
TCGA-A8-A09R-01	4.321837	Tumor	BRCA
TCGA-B6-A0RE-01	4.616402627	Tumor	BRCA
TCGA-E9-A249-01	1.509869	Tumor	BRCA
TCGA-E2-A1B5-01	2.177016334	Tumor	BRCA
TCGA-A2-A25A-01	3.2843	Tumor	BRCA
TCGA-AO-A03O-01	1.436966625	Tumor	BRCA
TCGA-E9-A22A-01	2.229754	Tumor	BRCA
TCGA-BH-A1EV-11	3.908129	Normal	BRCA
TCGA-BH-A0GZ-01	3.920628268	Tumor	BRCA
TCGA-BH-A1FD-01	2.833584	Tumor	BRCA
TCGA-A1-A0SH-01	2.103146	Tumor	BRCA
TCGA-E2-A10A-01	2.644639564	Tumor	BRCA
TCGA-B6-A0IO-01	2.066858517	Tumor	BRCA
TCGA-BH-A1FR-01	2.229024461	Tumor	BRCA
TCGA-D8-A143-01	4.192899703	Tumor	BRCA
TCGA-AO-A03R-01	2.92734613	Tumor	BRCA
TCGA-BH-A0DQ-11	3.576325127	Normal	BRCA
TCGA-BH-A0BV-11	4.447834326	Normal	BRCA
TCGA-BH-A0E0-01	1.113951848	Tumor	BRCA
TCGA-A8-A0AD-01	2.077461053	Tumor	BRCA
TCGA-GM-A2DI-01	3.375796371	Tumor	BRCA
TCGA-E9-A6HE-01	2.793667183	Tumor	BRCA
TCGA-BH-A0B3-01	2.934854	Tumor	BRCA
TCGA-AR-A0TU-01	2.51938588	Tumor	BRCA
TCGA-LQ-A4E4-01	0.696610375	Tumor	BRCA
TCGA-PL-A8LY-01	5.507950555	Tumor	BRCA
TCGA-BH-A1FU-01	2.997613635	Tumor	BRCA
TCGA-A8-A09D-01	2.288706	Tumor	BRCA
TCGA-B6-A3ZX-01	4.165842468	Tumor	BRCA
TCGA-A7-A5ZV-01	1.052567037	Tumor	BRCA
TCGA-BH-A0AY-01	2.254093931	Tumor	BRCA
TCGA-A7-A4SD-01	2.338517089	Tumor	BRCA
TCGA-AO-A03L-01	2.211924	Tumor	BRCA
TCGA-A2-A0EX-01	2.48882	Tumor	BRCA
TCGA-GM-A2DM-01	4.580776272	Tumor	BRCA
TCGA-BH-A0DO-01	2.636683548	Tumor	BRCA
TCGA-HN-A2OB-01	3.320659046	Tumor	BRCA
TCGA-A2-A0CM-01	3.412107935	Tumor	BRCA
TCGA-A2-A4S0-01	5.105790879	Tumor	BRCA
TCGA-BH-A0H9-01	1.796985159	Tumor	BRCA
TCGA-B6-A0IP-01	2.788834547	Tumor	BRCA
TCGA-C8-A12X-01	6.035149809	Tumor	BRCA
TCGA-AN-A0AL-01	7.847050872	Tumor	BRCA
TCGA-LD-A9QF-01	3.194471862	Tumor	BRCA
TCGA-BH-A0DG-11	4.55853818	Normal	BRCA
TCGA-E2-A152-01	3.05996922	Tumor	BRCA
TCGA-BH-A1FE-06	5.442574	Tumor	BRCA
TCGA-BH-A18N-01	2.781450004	Tumor	BRCA
TCGA-C8-A1HN-01	2.730796	Tumor	BRCA
TCGA-AN-A0FK-01	3.297747	Tumor	BRCA
TCGA-B6-A0IE-01	1.212497459	Tumor	BRCA
TCGA-B6-A400-01	3.360740161	Tumor	BRCA
TCGA-GM-A2DB-01	2.173671115	Tumor	BRCA
TCGA-AC-A2FK-01	4.770353937	Tumor	BRCA
TCGA-BH-A0HU-01	1.603300015	Tumor	BRCA
TCGA-D8-A140-01	2.540622464	Tumor	BRCA
TCGA-A7-A0CD-01	2.089691252	Tumor	BRCA
TCGA-D8-A1JF-01	1.606476592	Tumor	BRCA
TCGA-BH-A208-11	4.489721287	Normal	BRCA
TCGA-A2-A4S1-01	3.384362548	Tumor	BRCA
TCGA-5T-A9QA-01	1.177517822	Tumor	BRCA
TCGA-AR-A2LK-01	1.880589	Tumor	BRCA
TCGA-AR-A1AH-01	2.444737788	Tumor	BRCA
TCGA-AR-A254-01	2.225853087	Tumor	BRCA
TCGA-E2-A1IO-01	2.665964187	Tumor	BRCA
TCGA-S3-A6ZF-01	2.607233	Tumor	BRCA
TCGA-B6-A0IB-01	2.54772	Tumor	BRCA
TCGA-A8-A07J-01	2.201256137	Tumor	BRCA
TCGA-AN-A0FV-01	2.363914908	Tumor	BRCA
TCGA-AN-A0XP-01	2.342586013	Tumor	BRCA
TCGA-A8-A08Z-01	2.606695256	Tumor	BRCA
TCGA-E9-A226-01	2.514001754	Tumor	BRCA
TCGA-AR-A1AW-01	2.064845988	Tumor	BRCA
TCGA-GI-A2C9-01	5.462096304	Tumor	BRCA
TCGA-EW-A6SA-01	2.575498646	Tumor	BRCA
TCGA-E9-A1NG-01	3.369731	Tumor	BRCA
TCGA-A8-A07L-01	3.091951	Tumor	BRCA
TCGA-E2-A15L-01	2.761662	Tumor	BRCA
TCGA-D8-A1JI-01	4.004607	Tumor	BRCA
TCGA-GM-A2DO-01	3.838305193	Tumor	BRCA
TCGA-EW-A1P6-01	1.439933732	Tumor	BRCA
TCGA-BH-A1F0-11	3.468687523	Normal	BRCA
TCGA-AR-A1AI-01	3.181781479	Tumor	BRCA
TCGA-AR-A0U3-01	3.493071719	Tumor	BRCA
TCGA-A2-A0ES-01	3.937959786	Tumor	BRCA
TCGA-BH-A18K-11	3.318705872	Normal	BRCA
TCGA-A8-A06P-01	4.106403698	Tumor	BRCA
TCGA-S3-AA12-01	1.819724129	Tumor	BRCA
TCGA-E9-A1N5-11	5.953157576	Normal	BRCA
TCGA-E9-A3Q9-01	1.799253	Tumor	BRCA
TCGA-BH-A0HX-01	3.639321306	Tumor	BRCA
TCGA-AC-A3W7-01	2.153153792	Tumor	BRCA
TCGA-AO-A124-01	3.507416086	Tumor	BRCA
TCGA-AC-A5XU-01	2.957557	Tumor	BRCA
TCGA-LL-A6FQ-01	1.69549	Tumor	BRCA
TCGA-AQ-A1H2-01	3.434944	Tumor	BRCA
TCGA-BH-A0DQ-01	3.210544192	Tumor	BRCA
TCGA-E2-A106-01	3.156686289	Tumor	BRCA
TCGA-A2-A25F-01	2.515376	Tumor	BRCA
TCGA-AN-A0AT-01	3.390218	Tumor	BRCA
TCGA-D8-A27T-01	2.367958238	Tumor	BRCA
TCGA-A2-A04X-01	1.807007294	Tumor	BRCA
TCGA-A2-A3XT-01	3.629460658	Tumor	BRCA
TCGA-AR-A0TY-01	2.528521731	Tumor	BRCA
TCGA-A2-A0YG-01	2.365369133	Tumor	BRCA
TCGA-B6-A0WZ-01	1.865329175	Tumor	BRCA
TCGA-A7-A5ZX-01	3.135092184	Tumor	BRCA
TCGA-AC-A23G-01	3.830324515	Tumor	BRCA
TCGA-GM-A2DA-01	2.490457339	Tumor	BRCA
TCGA-B6-A0X1-01	2.578328537	Tumor	BRCA
TCGA-AO-A12E-01	3.12843	Tumor	BRCA
TCGA-AR-A250-01	2.770132751	Tumor	BRCA
TCGA-A8-A06O-01	1.80612072	Tumor	BRCA
TCGA-AO-A12G-01	2.089741247	Tumor	BRCA
TCGA-A7-A3IY-01	5.771785851	Tumor	BRCA
TCGA-E2-A1IG-11	3.687295591	Normal	BRCA
TCGA-BH-A1EY-01	3.262921562	Tumor	BRCA
TCGA-A8-A079-01	2.858477343	Tumor	BRCA
TCGA-AO-A03P-01	2.042085068	Tumor	BRCA
TCGA-E2-A572-01	3.232149978	Tumor	BRCA
TCGA-A2-A0YH-01	2.779714059	Tumor	BRCA
TCGA-E2-A15G-01	1.71804423	Tumor	BRCA
TCGA-C8-A12M-01	2.055773831	Tumor	BRCA
TCGA-AR-A0TV-01	1.497498828	Tumor	BRCA
TCGA-A7-A13G-01	1.734491989	Tumor	BRCA
TCGA-A8-A07E-01	2.771927	Tumor	BRCA
TCGA-E9-A1N9-01	2.423835692	Tumor	BRCA
TCGA-BH-A0H3-01	3.661527222	Tumor	BRCA
TCGA-AR-A1AY-01	3.393402	Tumor	BRCA
TCGA-A2-A0D4-01	2.338176	Tumor	BRCA
TCGA-E9-A5UO-01	6.405185346	Tumor	BRCA
TCGA-GM-A2DL-01	2.320730171	Tumor	BRCA
TCGA-EW-A1PD-01	3.058218703	Tumor	BRCA
TCGA-A1-A0SI-01	2.659795	Tumor	BRCA
TCGA-A2-A0CV-01	3.34348965	Tumor	BRCA
TCGA-E2-A15E-06	1.844405188	Tumor	BRCA
TCGA-AO-A12B-01	3.363302	Tumor	BRCA
TCGA-B6-A408-01	2.092550903	Tumor	BRCA
TCGA-OL-A5D7-01	2.244616699	Tumor	BRCA
TCGA-A2-A0EW-01	3.761281346	Tumor	BRCA
TCGA-A2-A0T4-01	3.882267065	Tumor	BRCA
TCGA-C8-A131-01	4.183134734	Tumor	BRCA
TCGA-BH-A1EN-01	2.344368	Tumor	BRCA
TCGA-D8-A3Z5-01	1.769367364	Tumor	BRCA
TCGA-E9-A247-01	1.991063	Tumor	BRCA
TCGA-C8-A12Q-01	2.549261841	Tumor	BRCA
TCGA-E2-A1BD-01	2.361797642	Tumor	BRCA
TCGA-E9-A1RI-01	2.186707805	Tumor	BRCA
TCGA-BH-A18M-11	3.356564876	Normal	BRCA
TCGA-E2-A105-01	4.774482745	Tumor	BRCA
TCGA-D8-A1JK-01	3.369200582	Tumor	BRCA
TCGA-E9-A1N9-11	2.921972508	Normal	BRCA
TCGA-BH-A0BJ-01	2.460367708	Tumor	BRCA
TCGA-S3-AA14-01	2.673302389	Tumor	BRCA
TCGA-C8-A26V-01	2.893372	Tumor	BRCA
TCGA-BH-A1FB-01	3.348508403	Tumor	BRCA
TCGA-D8-A1JP-01	2.117998131	Tumor	BRCA
TCGA-E2-A14X-01	2.086147389	Tumor	BRCA
TCGA-BH-A0E2-01	5.122141081	Tumor	BRCA
TCGA-PL-A8LZ-01	5.27132315	Tumor	BRCA
TCGA-LL-A740-01	3.288238	Tumor	BRCA
TCGA-BH-A0AZ-11	5.085954509	Normal	BRCA
TCGA-D8-A1X7-01	2.946137	Tumor	BRCA
TCGA-AO-A0JD-01	2.728762313	Tumor	BRCA
TCGA-D8-A1X5-01	2.068202	Tumor	BRCA
TCGA-E9-A22E-01	2.898620794	Tumor	BRCA
TCGA-AC-A23E-01	2.483575262	Tumor	BRCA
TCGA-AR-A0U2-01	3.177512	Tumor	BRCA
TCGA-A2-A1FV-01	2.956367	Tumor	BRCA
TCGA-A8-A09B-01	2.126596	Tumor	BRCA
TCGA-AN-A0XO-01	3.416735	Tumor	BRCA
TCGA-A7-A425-01	2.609966062	Tumor	BRCA
TCGA-BH-A0DD-11	2.002489	Normal	BRCA
TCGA-A2-A0CZ-01	4.134941938	Tumor	BRCA
TCGA-GM-A3NY-01	2.211367879	Tumor	BRCA
TCGA-AR-A0U0-01	2.230987867	Tumor	BRCA
TCGA-AR-A24P-01	3.828549	Tumor	BRCA
TCGA-AN-A0G0-01	6.457434	Tumor	BRCA
TCGA-AN-A0AM-01	1.714300741	Tumor	BRCA
TCGA-BH-A0E6-01	1.554394	Tumor	BRCA
TCGA-E9-A248-01	3.446736463	Tumor	BRCA
TCGA-B6-A1KN-01	2.983775003	Tumor	BRCA
TCGA-LL-A9Q3-01	1.865576136	Tumor	BRCA
TCGA-A8-A08B-01	2.147538504	Tumor	BRCA
TCGA-A1-A0SG-01	3.748861	Tumor	BRCA
TCGA-BH-A0H0-01	0.9485823	Tumor	BRCA
TCGA-D8-A1XR-01	2.573117	Tumor	BRCA
TCGA-C8-A12P-01	1.901689547	Tumor	BRCA
TCGA-BH-A0BJ-11	4.596322265	Normal	BRCA
TCGA-LL-A50Y-01	1.507000732	Tumor	BRCA
TCGA-AO-A03N-01	3.055211126	Tumor	BRCA
TCGA-E2-A1IU-01	1.889729838	Tumor	BRCA
TCGA-EW-A1IX-01	2.644800737	Tumor	BRCA
TCGA-A2-A0EV-01	2.96916	Tumor	BRCA
TCGA-BH-A0BT-11	3.338232019	Normal	BRCA
TCGA-AC-A3W5-01	2.991415362	Tumor	BRCA
TCGA-AR-A2LN-01	3.212170053	Tumor	BRCA
TCGA-E9-A1QZ-01	3.14848662	Tumor	BRCA
TCGA-BH-A8FY-01	2.6564013	Tumor	BRCA
TCGA-AC-A6IX-06	2.408133831	Tumor	BRCA
TCGA-AR-A1AL-01	3.295626297	Tumor	BRCA
TCGA-BH-A42T-01	2.134240069	Tumor	BRCA
TCGA-BH-A0B9-01	1.918105	Tumor	BRCA
TCGA-BH-A0BS-11	4.916699985	Normal	BRCA
TCGA-AO-A0J8-01	1.994937	Tumor	BRCA
TCGA-BH-A2L8-01	2.277380357	Tumor	BRCA
TCGA-E9-A1N5-01	2.426252985	Tumor	BRCA
TCGA-A8-A075-01	1.289693598	Tumor	BRCA
TCGA-AN-A0FZ-01	1.876064	Tumor	BRCA
TCGA-D8-A1XJ-01	1.688168	Tumor	BRCA
TCGA-E2-A15F-01	5.143447482	Tumor	BRCA
TCGA-A2-A0EP-01	3.280762	Tumor	BRCA
TCGA-BH-A18K-01	2.60404	Tumor	BRCA
TCGA-AR-A5QN-01	4.867294744	Tumor	BRCA
TCGA-E9-A244-01	1.692742193	Tumor	BRCA
TCGA-A8-A0A2-01	1.886599073	Tumor	BRCA
TCGA-B6-A40C-01	2.040277	Tumor	BRCA
TCGA-AR-A2LQ-01	3.729618926	Tumor	BRCA
TCGA-EW-A1J6-01	2.169682	Tumor	BRCA
TCGA-EW-A1IZ-01	2.031646492	Tumor	BRCA
TCGA-AC-A2FG-01	2.345068	Tumor	BRCA
TCGA-A8-A09Z-01	1.064901	Tumor	BRCA
TCGA-EW-A1P1-01	4.40321241	Tumor	BRCA
TCGA-A8-A0A9-01	2.535822	Tumor	BRCA
TCGA-BH-A0DT-01	3.118366759	Tumor	BRCA
TCGA-A2-A0T2-01	2.727442	Tumor	BRCA
TCGA-A7-A4SA-01	2.959167319	Tumor	BRCA
TCGA-D8-A27F-01	2.635889	Tumor	BRCA
TCGA-D8-A146-01	3.146738205	Tumor	BRCA
TCGA-D8-A27E-01	2.022887	Tumor	BRCA
TCGA-C8-A138-01	2.764075807	Tumor	BRCA
TCGA-E2-A14V-01	1.873274	Tumor	BRCA
TCGA-AC-A5EH-01	1.937918	Tumor	BRCA
TCGA-A2-A0YL-01	3.590563263	Tumor	BRCA
TCGA-E2-A1LK-01	3.74929711	Tumor	BRCA
TCGA-D8-A13Z-01	5.086359	Tumor	BRCA
TCGA-D8-A27V-01	1.841667	Tumor	BRCA
TCGA-EW-A3U0-01	2.552832266	Tumor	BRCA
TCGA-A2-A4S2-01	2.740911925	Tumor	BRCA
TCGA-D8-A1XV-01	2.28939626	Tumor	BRCA
TCGA-BH-A1F0-01	4.20264988	Tumor	BRCA
TCGA-AN-A0FT-01	2.785788566	Tumor	BRCA
TCGA-A7-A0D9-11	2.424347	Normal	BRCA
TCGA-E2-A15K-01	1.909298859	Tumor	BRCA
TCGA-BH-A0DL-01	2.596861024	Tumor	BRCA
TCGA-A2-A0EY-01	1.771443164	Tumor	BRCA
TCGA-B6-A0IG-01	1.846522	Tumor	BRCA
TCGA-BH-A0HI-01	3.079352	Tumor	BRCA
TCGA-E2-A576-01	1.916709315	Tumor	BRCA
TCGA-BH-A201-01	3.776340627	Tumor	BRCA
TCGA-D8-A1JB-01	3.139557971	Tumor	BRCA
TCGA-A1-A0SN-01	2.560277	Tumor	BRCA
TCGA-A8-A08A-01	1.229126255	Tumor	BRCA
TCGA-A2-A0YI-01	2.103245782	Tumor	BRCA
TCGA-AR-A1AN-01	2.542289382	Tumor	BRCA
TCGA-AR-A2LM-01	2.417781	Tumor	BRCA
TCGA-AR-A5QQ-01	6.027891117	Tumor	BRCA
TCGA-AR-A0TR-01	1.512237	Tumor	BRCA
TCGA-GM-A3XG-01	4.083333	Tumor	BRCA
TCGA-BH-A1FC-01	1.844512328	Tumor	BRCA
TCGA-A2-A0D1-01	1.536924082	Tumor	BRCA
TCGA-EW-A1P7-01	3.326709	Tumor	BRCA
TCGA-AR-A1AP-01	1.875724106	Tumor	BRCA
TCGA-E2-A150-01	3.79221	Tumor	BRCA
TCGA-EW-A2FW-01	2.312661	Tumor	BRCA
TCGA-AR-A1AV-01	2.829544128	Tumor	BRCA
TCGA-A2-A0T1-01	1.902652853	Tumor	BRCA
TCGA-BH-A0BM-11	4.449562371	Normal	BRCA
TCGA-BH-A0C0-11	4.015548892	Normal	BRCA
TCGA-AO-A0JF-01	2.320426905	Tumor	BRCA
TCGA-OL-A6VR-01	2.815903	Tumor	BRCA
TCGA-A8-A090-01	2.426452765	Tumor	BRCA
TCGA-BH-A0BG-01	4.715740726	Tumor	BRCA
TCGA-AO-A1KP-01	5.695815854	Tumor	BRCA
TCGA-LL-A441-01	4.118247366	Tumor	BRCA
TCGA-C8-A133-01	4.055229912	Tumor	BRCA
TCGA-BH-A8FZ-01	3.922540881	Tumor	BRCA
TCGA-E2-A1II-01	3.676639353	Tumor	BRCA
TCGA-EW-A6SC-01	4.082941548	Tumor	BRCA
TCGA-AN-A0XT-01	5.337122551	Tumor	BRCA
TCGA-BH-A0RX-01	3.527487908	Tumor	BRCA
TCGA-A8-A08X-01	1.801878027	Tumor	BRCA
TCGA-AO-A03V-01	2.30163	Tumor	BRCA
TCGA-EW-A1PH-01	3.159238667	Tumor	BRCA
TCGA-A2-A0ST-01	4.322519	Tumor	BRCA
TCGA-BH-A0BC-01	2.596079	Tumor	BRCA
TCGA-E9-A1NH-01	2.618960091	Tumor	BRCA
TCGA-B6-A0X5-01	3.494683208	Tumor	BRCA
TCGA-AC-A4ZE-01	1.467986521	Tumor	BRCA
TCGA-A8-A07Z-01	4.101204034	Tumor	BRCA
TCGA-OL-A66P-01	2.184892249	Tumor	BRCA
TCGA-E2-A1LE-01	2.608379604	Tumor	BRCA
TCGA-C8-A8HR-01	3.528300316	Tumor	BRCA
TCGA-BH-A0H7-11	4.156424643	Normal	BRCA
TCGA-A8-A09T-01	2.854561164	Tumor	BRCA
TCGA-BH-A0HB-01	2.015164889	Tumor	BRCA
TCGA-A8-A08G-01	6.223339794	Tumor	BRCA
TCGA-A2-A0EQ-01	1.968396	Tumor	BRCA
TCGA-A8-A081-01	2.247356801	Tumor	BRCA
TCGA-AO-A1KO-01	5.886826	Tumor	BRCA
TCGA-BH-A0HW-01	3.542132304	Tumor	BRCA
TCGA-OL-A66H-01	2.287897692	Tumor	BRCA
TCGA-A2-A0T0-01	2.491928294	Tumor	BRCA
TCGA-A7-A0DB-11	2.019835481	Normal	BRCA
TCGA-AN-A04C-01	3.067861923	Tumor	BRCA
TCGA-E2-A573-01	3.230035	Tumor	BRCA
TCGA-AN-A0XS-01	1.762634	Tumor	BRCA
TCGA-D8-A3Z6-01	2.609674629	Tumor	BRCA
TCGA-EW-A3E8-01	2.222941768	Tumor	BRCA
TCGA-C8-A137-01	1.85539472	Tumor	BRCA
TCGA-GM-A4E0-01	3.501822904	Tumor	BRCA
TCGA-E2-A1B4-01	2.980703	Tumor	BRCA
TCGA-EW-A2FS-01	3.462587638	Tumor	BRCA
TCGA-S3-A6ZG-01	2.146619205	Tumor	BRCA
TCGA-BH-A209-11	3.98061966	Normal	BRCA
TCGA-GM-A3XN-01	3.288036	Tumor	BRCA
TCGA-EW-A1P8-01	2.513959489	Tumor	BRCA
TCGA-E2-A156-01	2.243543117	Tumor	BRCA
TCGA-AC-A8OP-01	3.049561603	Tumor	BRCA
TCGA-AN-A0FS-01	2.492067432	Tumor	BRCA
TCGA-E2-A15M-11	3.658165853	Normal	BRCA
TCGA-B6-A0IM-01	5.560326	Tumor	BRCA
TCGA-E9-A3HO-01	1.886933675	Tumor	BRCA
TCGA-E2-A1L7-11	4.788950057	Normal	BRCA
TCGA-D8-A27K-01	1.905429607	Tumor	BRCA
TCGA-E9-A2JT-01	1.579671169	Tumor	BRCA
TCGA-BH-A1EN-11	2.517926951	Normal	BRCA
TCGA-GM-A2DK-01	4.156358852	Tumor	BRCA
TCGA-AR-A1AK-01	2.897201516	Tumor	BRCA
TCGA-E2-A15R-01	3.264604	Tumor	BRCA
TCGA-BH-A18Q-01	3.500971521	Tumor	BRCA
TCGA-BH-A0DV-11	4.41042786	Normal	BRCA
TCGA-E2-A153-01	2.799357107	Tumor	BRCA
TCGA-BH-A0BT-01	1.651148	Tumor	BRCA
TCGA-E9-A54Y-01	5.017842221	Tumor	BRCA
TCGA-E2-A14Q-01	3.310097524	Tumor	BRCA
TCGA-BH-A0HN-01	1.255242187	Tumor	BRCA
TCGA-E2-A1IK-01	3.367441663	Tumor	BRCA
TCGA-E2-A10C-01	1.397311136	Tumor	BRCA
TCGA-A8-A095-01	2.116995	Tumor	BRCA
TCGA-BH-A0DH-11	2.394267951	Normal	BRCA
TCGA-BH-A18J-01	3.91153727	Tumor	BRCA
TCGA-BH-A28O-01	4.610872935	Tumor	BRCA
TCGA-AC-A3TN-01	1.909382	Tumor	BRCA
TCGA-A7-A13E-01	3.1937906545	Tumor	BRCA
TCGA-BH-A0W5-01	2.415126551	Tumor	BRCA
TCGA-GM-A2DD-01	3.274415628	Tumor	BRCA
TCGA-AN-A0XV-01	2.793741201	Tumor	BRCA
TCGA-E2-A1IL-01	1.778174569	Tumor	BRCA
TCGA-EW-A2FR-01	3.189455	Tumor	BRCA
TCGA-3C-AAAU-01	1.684791724	Tumor	BRCA
TCGA-AR-A24W-01	4.129444928	Tumor	BRCA
TCGA-OL-A5RZ-01	1.042732	Tumor	BRCA
TCGA-E9-A1RB-01	3.261444	Tumor	BRCA
TCGA-AN-A0AJ-01	1.626160154	Tumor	BRCA
TCGA-AR-A1AT-01	2.413141964	Tumor	BRCA
TCGA-BH-A1FD-11	2.532234016	Normal	BRCA
TCGA-A8-A09Q-01	1.913603	Tumor	BRCA
TCGA-A8-A083-01	0.911423293	Tumor	BRCA
TCGA-AN-A0XL-01	2.564353184	Tumor	BRCA
TCGA-E9-A1RC-01	2.084135077	Tumor	BRCA
TCGA-D8-A27I-01	3.29965212	Tumor	BRCA
TCGA-A2-A04Y-01	2.983425	Tumor	BRCA
TCGA-PE-A5DC-01	3.054711272	Tumor	BRCA
TCGA-OL-A5D8-01	2.237014	Tumor	BRCA
TCGA-A7-A26E-01	2.056616055	Tumor	BRCA
TCGA-AN-A0FL-01	5.436587	Tumor	BRCA
TCGA-A8-A0A1-01	1.908658915	Tumor	BRCA
TCGA-AN-A0FN-01	3.509144876	Tumor	BRCA
TCGA-D8-A1J9-01	2.135792559	Tumor	BRCA
TCGA-BH-A1EO-01	2.431282352	Tumor	BRCA
TCGA-B6-A0I2-01	1.241137214	Tumor	BRCA
TCGA-E9-A5UP-01	1.590914	Tumor	BRCA
TCGA-A2-A0T5-01	2.24553	Tumor	BRCA
TCGA-A7-A0DA-01	3.95133	Tumor	BRCA
TCGA-BH-A1FJ-11	3.802112737	Normal	BRCA
TCGA-B6-A0IC-01	1.096447	Tumor	BRCA
TCGA-BH-A1FH-11	3.745237124	Normal	BRCA
TCGA-BH-A5J0-01	2.749110261	Tumor	BRCA
TCGA-A2-A0CY-01	3.857849	Tumor	BRCA
TCGA-E9-A245-01	3.357981801	Tumor	BRCA
TCGA-GM-A3NW-01	3.224988922	Tumor	BRCA
TCGA-A1-A0SB-01	3.495034054	Tumor	BRCA
TCGA-BH-A0B8-11	2.10399857	Normal	BRCA
TCGA-OL-A66N-01	3.193888	Tumor	BRCA
TCGA-A2-A0CQ-01	3.146793649	Tumor	BRCA
TCGA-C8-A1HG-01	2.107696591	Tumor	BRCA
TCGA-AC-A2BK-01	5.561953	Tumor	BRCA
TCGA-A8-A08J-01	1.901661	Tumor	BRCA
TCGA-A8-A09V-01	1.444226939	Tumor	BRCA
TCGA-A2-A0T3-01	2.83692	Tumor	BRCA
TCGA-AC-A2FM-11	3.144476346	Normal	BRCA
TCGA-C8-A1HK-01	1.891525212	Tumor	BRCA
TCGA-AN-A04A-01	3.458590742	Tumor	BRCA
TCGA-E9-A1RG-01	2.32961	Tumor	BRCA
TCGA-JL-A3YW-01	3.486443	Tumor	BRCA
TCGA-E2-A154-01	2.438375955	Tumor	BRCA
TCGA-A2-A04U-01	3.903887657	Tumor	BRCA
TCGA-BH-A0EE-01	2.601199389	Tumor	BRCA
TCGA-BH-A0H5-01	3.795777737	Tumor	BRCA
TCGA-EW-A1IW-01	2.97604632	Tumor	BRCA
TCGA-AO-A0J4-01	3.552366861	Tumor	BRCA
TCGA-A7-A3J1-01	1.513165725	Tumor	BRCA
TCGA-E9-A243-01	2.424236	Tumor	BRCA
TCGA-C8-A134-01	3.175324	Tumor	BRCA
TCGA-BH-A1FC-11	3.781014316	Normal	BRCA
TCGA-D8-A1Y1-01	1.529613	Tumor	BRCA
TCGA-AO-A12A-01	2.8911001	Tumor	BRCA
TCGA-E2-A108-01	2.968221442	Tumor	BRCA
TCGA-BH-A1F8-11	3.810270342	Normal	BRCA
TCGA-BH-A0E1-01	3.3026177	Tumor	BRCA
TCGA-BH-A204-11	2.801637642	Normal	BRCA
TCGA-E2-A14U-01	2.8933169	Tumor	BRCA
TCGA-BH-A0HL-01	3.283243403	Tumor	BRCA
TCGA-E9-A229-01	1.636745826	Tumor	BRCA
TCGA-A8-A08T-01	2.813898139	Tumor	BRCA
TCGA-E9-A1RF-01	1.884529992	Tumor	BRCA
TCGA-A2-A04T-01	4.205759748	Tumor	BRCA
TCGA-E2-A15P-01	2.143076213	Tumor	BRCA
TCGA-C8-A3M8-01	2.90029	Tumor	BRCA
TCGA-LL-A5YO-01	2.44218932	Tumor	BRCA
TCGA-OL-A66L-01	2.84633696	Tumor	BRCA
TCGA-OL-A66K-01	1.974850145	Tumor	BRCA
TCGA-E2-A1LG-01	0.919061	Tumor	BRCA
TCGA-E2-A1LS-01	4.121998	Tumor	BRCA
TCGA-BH-A0H5-11	5.159953966	Normal	BRCA
TCGA-A7-A426-01	3.195664	Tumor	BRCA
TCGA-BH-A0B7-01	3.939951685	Tumor	BRCA
TCGA-AC-A2FO-01	3.486732538	Tumor	BRCA
TCGA-D8-A27L-01	3.651465665	Tumor	BRCA
TCGA-AC-A2FF-01	2.608325676	Tumor	BRCA
TCGA-GM-A2D9-01	2.308675822	Tumor	BRCA
TCGA-A2-A0D3-01	1.569588723	Tumor	BRCA
TCGA-A7-A0CH-11	3.247726834	Normal	BRCA
TCGA-A2-A0EO-01	2.449200083	Tumor	BRCA
TCGA-E9-A1NA-11	3.575987665	Normal	BRCA
TCGA-A2-A0T7-01	3.59037815	Tumor	BRCA
TCGA-OL-A6VO-01	2.779386764	Tumor	BRCA
TCGA-BH-A0EI-01	5.748996	Tumor	BRCA
TCGA-A8-A094-01	2.676684931	Tumor	BRCA
TCGA-A8-A092-01	2.29284466	Tumor	BRCA
TCGA-AC-A3W6-01	2.064522	Tumor	BRCA
TCGA-BH-A0BA-01	3.337666054	Tumor	BRCA
TCGA-EW-A1OX-01	3.874177641	Tumor	BRCA
TCGA-A2-A0CR-01	2.71992	Tumor	BRCA
TCGA-D8-A1JD-01	2.091415	Tumor	BRCA
TCGA-C8-A26X-01	3.020178881	Tumor	BRCA
TCGA-E9-A1RC-11	1.393921908	Normal	BRCA
TCGA-A1-A0SE-01	2.953257755	Tumor	BRCA
TCGA-A7-A4SF-01	2.054906694	Tumor	BRCA
TCGA-OL-A66O-01	2.361420617	Tumor	BRCA
TCGA-C8-A26W-01	2.535804373	Tumor	BRCA
TCGA-E2-A9RU-01	1.76435273	Tumor	BRCA
TCGA-AN-A0FW-01	2.532759	Tumor	BRCA
TCGA-D8-A1JC-01	3.396784	Tumor	BRCA
TCGA-C8-A12V-01	4.469184	Tumor	BRCA
TCGA-A2-A04P-01	4.264529797	Tumor	BRCA
TCGA-BH-A0W3-01	1.063698545	Tumor	BRCA
TCGA-BH-A0B5-01	2.707062947	Tumor	BRCA
TCGA-S3-AA10-01	4.803477	Tumor	BRCA
TCGA-BH-A0B0-01	1.804777929	Tumor	BRCA
TCGA-E2-A574-01	1.658487119	Tumor	BRCA
TCGA-AN-A0XN-01	3.21598134	Tumor	BRCA
TCGA-AN-A0XW-01	2.620980641	Tumor	BRCA
TCGA-BH-A0DK-11	4.126567509	Normal	BRCA
TCGA-C8-A1HF-01	2.410742888	Tumor	BRCA
TCGA-BH-A0AU-11	4.775395663	Normal	BRCA
TCGA-AR-A2LO-01	3.297620084	Tumor	BRCA
TCGA-D8-A1XA-01	3.509532902	Tumor	BRCA
TCGA-BH-A0BL-01	2.991514	Tumor	BRCA
TCGA-EW-A1J2-01	2.960533452	Tumor	BRCA
TCGA-BH-A0AZ-01	2.821514573	Tumor	BRCA
TCGA-E9-A227-01	2.38599	Tumor	BRCA
TCGA-A2-A0D2-01	3.696064969	Tumor	BRCA
TCGA-D8-A1XM-01	2.188214174	Tumor	BRCA
TCGA-D8-A1Y3-01	1.405573381	Tumor	BRCA
TCGA-C8-A275-01	1.659334	Tumor	BRCA
TCGA-E2-A3DX-01	3.430614065	Tumor	BRCA
TCGA-C8-A1HM-01	2.052037657	Tumor	BRCA
TCGA-E2-A158-01	1.266542907	Tumor	BRCA
TCGA-AR-A0TP-01	4.181304138	Tumor	BRCA
TCGA-A7-A26F-01	3.516457577	Tumor	BRCA
TCGA-A2-A1FW-01	2.1309	Tumor	BRCA
TCGA-E2-A15A-06	1.793682576	Tumor	BRCA
TCGA-BH-A0C7-01	2.889210023	Tumor	BRCA
TCGA-AR-A1AJ-01	2.919464	Tumor	BRCA
TCGA-E9-A1R5-01	1.672343756	Tumor	BRCA
TCGA-A8-A09A-01	3.034879276	Tumor	BRCA
TCGA-GM-A2DC-01	4.313940432	Tumor	BRCA
TCGA-A2-A3KC-01	2.717364908	Tumor	BRCA
TCGA-AO-A0J9-01	2.75136	Tumor	BRCA
TCGA-E2-A14Y-01	4.516750848	Tumor	BRCA
TCGA-D8-A4Z1-01	2.460239418	Tumor	BRCA
TCGA-3C-AALI-01	1.900562205	Tumor	BRCA
TCGA-E2-A159-01	3.012268411	Tumor	BRCA
TCGA-E2-A155-01	1.575913	Tumor	BRCA
TCGA-A8-A082-01	5.83898993	Tumor	BRCA
TCGA-E2-A14R-01	3.432315	Tumor	BRCA
TCGA-D8-A141-01	2.693588399	Tumor	BRCA
TCGA-BH-A204-01	2.368143	Tumor	BRCA
TCGA-E2-A109-01	3.479372	Tumor	BRCA
TCGA-C8-A1HJ-01	5.057165023	Tumor	BRCA
TCGA-BH-A0C1-01	2.680048837	Tumor	BRCA
TCGA-E9-A1RI-11	1.554226116	Normal	BRCA
TCGA-D8-A1Y2-01	2.241624255	Tumor	BRCA
TCGA-E2-A1LH-11	4.865096617	Normal	BRCA
TCGA-AR-A2LJ-01	2.777861614	Tumor	BRCA
TCGA-AC-A2QH-01	2.836860789	Tumor	BRCA
TCGA-A2-A0YK-01	3.997070356	Tumor	BRCA
TCGA-E9-A22H-01	3.19160471	Tumor	BRCA
TCGA-E2-A1L8-01	3.088276574	Tumor	BRCA
TCGA-BH-A0B8-01	3.518023591	Tumor	BRCA
TCGA-BH-A18G-01	4.756802197	Tumor	BRCA
TCGA-JL-A3YX-01	2.507684175	Tumor	BRCA
TCGA-S3-AA17-01	3.552012754	Tumor	BRCA
TCGA-BH-A0B5-11	2.001628	Normal	BRCA
TCGA-E2-A15M-01	2.751039039	Tumor	BRCA
TCGA-E2-A56Z-01	3.943984302	Tumor	BRCA
TCGA-A7-A0CH-01	2.185599499	Tumor	BRCA
TCGA-AR-A0TZ-01	4.733874	Tumor	BRCA
TCGA-E2-A15I-01	3.40206447	Tumor	BRCA
TCGA-BH-A0B4-01	3.87362801	Tumor	BRCA
TCGA-E2-A15K-06	3.07695	Tumor	BRCA
TCGA-BH-A0WA-01	4.559508025	Tumor	BRCA
TCGA-A2-A0ET-01	2.387636	Tumor	BRCA
TCGA-OL-A5RW-01	1.879130898	Tumor	BRCA
TCGA-AN-A0FD-01	2.362317484	Tumor	BRCA
TCGA-BH-A0H7-01	2.731504	Tumor	BRCA
TCGA-LL-A5YL-01	1.600378784	Tumor	BRCA
TCGA-A2-A0D0-01	3.373132	Tumor	BRCA
TCGA-AO-A129-01	3.422623333	Tumor	BRCA
TCGA-BH-A1EW-01	3.788323951	Tumor	BRCA
TCGA-AO-A03M-01	2.560868	Tumor	BRCA
TCGA-B6-A0RP-01	2.382581	Tumor	BRCA
TCGA-E2-A15T-01	2.844622	Tumor	BRCA
TCGA-A2-A4RW-01	2.824015225	Tumor	BRCA
TCGA-AC-A2FF-11	4.87900989	Normal	BRCA
TCGA-BH-A0B7-11	5.533389782	Normal	BRCA
TCGA-A8-A08O-01	2.540077537	Tumor	BRCA
TCGA-BH-A18I-01	3.435662268	Tumor	BRCA
TCGA-BH-A0BM-01	2.872639555	Tumor	BRCA
TCGA-E2-A14N-01	5.439872169	Tumor	BRCA
TCGA-5L-AAT0-01	2.444290363	Tumor	BRCA
TCGA-E9-A1NG-11	3.124845268	Normal	BRCA
TCGA-BH-A6R9-01	4.672475	Tumor	BRCA
TCGA-EW-A1PG-01	4.729613362	Tumor	BRCA
TCGA-AN-A03Y-01	0.9399276	Tumor	BRCA
TCGA-BH-A0DL-11	4.432410929	Normal	BRCA
TCGA-B6-A0RT-01	2.49677	Tumor	BRCA
TCGA-A2-A25D-01	2.339683	Tumor	BRCA
TCGA-A7-A56D-01	1.893247019	Tumor	BRCA
TCGA-D8-A73W-01	2.594291212	Tumor	BRCA
TCGA-AO-A0J5-01	1.887347872	Tumor	BRCA
TCGA-E9-A1R7-11	2.582709892	Normal	BRCA
TCGA-A2-A1G6-01	3.666714892	Tumor	BRCA
TCGA-AC-A3OD-01	2.300489732	Tumor	BRCA
TCGA-BH-A0H9-11	1.868960245	Normal	BRCA
TCGA-A7-A0CJ-01	2.319879005	Tumor	BRCA
TCGA-A8-A07U-01	2.211867	Tumor	BRCA
TCGA-D8-A1XS-01	1.893079	Tumor	BRCA
TCGA-B6-A0I8-01	3.750405	Tumor	BRCA
TCGA-LL-A5YM-01	1.496046707	Tumor	BRCA
TCGA-E2-A15E-01	3.333765853	Tumor	BRCA
TCGA-D8-A27G-01	2.379375305	Tumor	BRCA
TCGA-BH-A1EX-01	2.662877796	Tumor	BRCA
TCGA-A8-A076-01	1.717066	Tumor	BRCA
TCGA-EW-A1OV-01	1.804385587	Tumor	BRCA
TCGA-B6-A0X7-01	1.485769579	Tumor	BRCA
TCGA-B6-A0WT-01	2.809617035	Tumor	BRCA
TCGA-A2-A4S3-01	1.576505601	Tumor	BRCA
TCGA-BH-A0BZ-01	2.511722609	Tumor	BRCA
TCGA-OL-A5RU-01	2.354913826	Tumor	BRCA
TCGA-D8-A73U-01	2.056804831	Tumor	BRCA
TCGA-A2-A0YT-01	2.324258519	Tumor	BRCA
TCGA-A1-A0SK-01	3.305402175	Tumor	BRCA
TCGA-E9-A295-01	3.799358932	Tumor	BRCA
TCGA-AR-A1AR-01	4.710586	Tumor	BRCA
TCGA-D8-A1XY-01	2.865358	Tumor	BRCA
TCGA-LL-A8F5-01	5.350792215	Tumor	BRCA
TCGA-E9-A1R6-01	2.183521	Tumor	BRCA
TCGA-BH-A1FL-01	1.600366947	Tumor	BRCA
TCGA-BH-A18S-11	3.669020936	Normal	BRCA
TCGA-E9-A1RE-01	2.397315	Tumor	BRCA
TCGA-BH-A0BC-11	3.764352132	Normal	BRCA
TCGA-D8-A1JN-01	0.856736617	Tumor	BRCA
TCGA-D8-A145-01	2.198999416	Tumor	BRCA
TCGA-B6-A0IK-01	2.383726157	Tumor	BRCA
TCGA-C8-A1HE-01	1.600241011	Tumor	BRCA
TCGA-A8-A0AB-01	1.957815097	Tumor	BRCA
TCGA-EW-A1J3-01	3.014998	Tumor	BRCA
TCGA-GI-A2C8-01	3.483754	Tumor	BRCA
TCGA-A2-A0YJ-01	2.5217456	Tumor	BRCA
TCGA-A8-A0A7-01	1.352074374	Tumor	BRCA
TCGA-A8-A08L-01	2.858472947	Tumor	BRCA
TCGA-BH-A0H6-01	3.292757672	Tumor	BRCA
TCGA-D8-A1XL-01	1.487222478	Tumor	BRCA
TCGA-E2-A10B-01	3.738065528	Tumor	BRCA
TCGA-E9-A228-01	2.281751	Tumor	BRCA
TCGA-A2-A3KD-01	3.860622545	Tumor	BRCA
TCGA-AQ-A7U7-01	3.01357954	Tumor	BRCA
TCGA-AO-A1KS-01	2.366784609	Tumor	BRCA
TCGA-BH-A0EB-01	1.954016157	Tumor	BRCA
TCGA-E2-A1LB-11	5.81986287	Normal	BRCA
TCGA-C8-A12W-01	2.28518	Tumor	BRCA
TCGA-AR-A24L-01	3.995187057	Tumor	BRCA
TCGA-EW-A1PB-01	0.854014472	Tumor	BRCA
TCGA-D8-A1JJ-01	2.184686	Tumor	BRCA
TCGA-C8-A12Z-01	1.388840297	Tumor	BRCA
TCGA-A8-A09X-01	1.440710044	Tumor	BRCA
TCGA-AC-A62Y-01	3.019878018	Tumor	BRCA
TCGA-AC-A3YJ-01	3.119920171	Tumor	BRCA
TCGA-E9-A22G-01	3.003967	Tumor	BRCA
TCGA-GM-A5PX-01	3.388343609	Tumor	BRCA
TCGA-A2-A4RX-01	3.963427867	Tumor	BRCA
TCGA-BH-A0HK-11	3.517890064	Normal	BRCA
TCGA-B6-A0WW-01	3.383159779	Tumor	BRCA
TCGA-A2-A0SV-01	2.690415	Tumor	BRCA
TCGA-AR-A24U-01	2.475637019	Tumor	BRCA
TCGA-B6-A0X0-01	1.848538883	Tumor	BRCA
TCGA-BH-A0EA-01	3.306329884	Tumor	BRCA
TCGA-LL-A440-01	4.219507899	Tumor	BRCA
TCGA-A1-A0SQ-01	3.490916	Tumor	BRCA
TCGA-A8-A09N-01	1.443299955	Tumor	BRCA
TCGA-AC-A3QQ-01	2.264091239	Tumor	BRCA
TCGA-E2-A1BC-11	1.926818142	Normal	BRCA
TCGA-BH-A18V-06	3.488466	Tumor	BRCA
TCGA-BH-A18H-01	2.807191089	Tumor	BRCA
TCGA-E2-A1LH-01	3.485358366	Tumor	BRCA
TCGA-C8-A27A-01	3.666098995	Tumor	BRCA
TCGA-E9-A1R4-01	1.708397	Tumor	BRCA
TCGA-A2-A3XU-01	3.32203472	Tumor	BRCA
TCGA-HN-A2NL-01	2.858975471	Tumor	BRCA
TCGA-BH-A0BO-01	5.287453623	Tumor	BRCA
TCGA-D8-A1Y0-01	3.071474339	Tumor	BRCA
TCGA-B6-A40B-01	3.277775728	Tumor	BRCA
TCGA-PL-A8LX-01	2.453769658	Tumor	BRCA
TCGA-B6-A1KF-01	4.740211346	Tumor	BRCA
TCGA-AO-A0J7-01	1.910441	Tumor	BRCA
TCGA-EW-A2FV-01	2.971569108	Tumor	BRCA
TCGA-AR-A252-01	3.199868226	Tumor	BRCA
TCGA-AN-A0XR-01	1.371312795	Tumor	BRCA
TCGA-A2-A0YC-01	3.692365808	Tumor	BRCA
TCGA-A8-A07P-01	2.030603	Tumor	BRCA
TCGA-BH-A1FR-11	4.189258172	Normal	BRCA
TCGA-E9-A3X8-01	1.996316618	Tumor	BRCA
TCGA-AC-A2B8-01	2.868570779	Tumor	BRCA
TCGA-AO-A0JL-01	3.342804472	Tumor	BRCA
TCGA-BH-A1FB-11	3.666353059	Normal	BRCA
TCGA-D8-A27W-01	2.903629992	Tumor	BRCA
TCGA-B6-A0RO-01	1.445105	Tumor	BRCA
TCGA-BH-A0DE-01	3.63435619	Tumor	BRCA
TCGA-D8-A147-01	3.351794	Tumor	BRCA
TCGA-BH-A202-01	2.593374	Tumor	BRCA
TCGA-BH-A18R-01	2.140334	Tumor	BRCA
TCGA-BH-A0HA-11	5.381199	Normal	BRCA
TCGA-B6-A0RV-01	3.976837317	Tumor	BRCA
TCGA-D8-A27P-01	4.069716725	Tumor	BRCA
TCGA-BH-A0W7-01	2.519070574	Tumor	BRCA
TCGA-BH-A0E1-11	4.887456601	Normal	BRCA
TCGA-AC-A7VB-01	1.223551	Tumor	BRCA
TCGA-AN-A046-01	3.475019458	Tumor	BRCA
TCGA-A2-A0SX-01	2.201760602	Tumor	BRCA
TCGA-A8-A06N-01	0.661056	Tumor	BRCA
TCGA-BH-A8G0-01	3.263876893	Tumor	BRCA
TCGA-BH-A0HP-01	2.262202	Tumor	BRCA
TCGA-BH-A18U-01	2.191376	Tumor	BRCA
TCGA-AN-A0AS-01	3.206409693	Tumor	BRCA
TCGA-AO-A0JC-01	2.37551044	Tumor	BRCA
TCGA-BH-A1F2-01	3.565086	Tumor	BRCA
TCGA-BH-A18M-01	2.696081016	Tumor	BRCA
TCGA-C8-A12L-01	4.497503322	Tumor	BRCA
TCGA-E9-A1R7-01	2.446064	Tumor	BRCA
TCGA-BH-A1FH-01	4.591307108	Tumor	BRCA
TCGA-AR-A24V-01	3.311261	Tumor	BRCA
TCGA-AC-A6IX-01	2.535452305	Tumor	BRCA
TCGA-D8-A1JH-01	2.768331121	Tumor	BRCA
TCGA-BH-A1FE-01	3.10393	Tumor	BRCA
TCGA-A2-A25C-01	2.16755	Tumor	BRCA
TCGA-B6-A0IQ-01	3.374563298	Tumor	BRCA
TCGA-AO-A0JI-01	3.378850789	Tumor	BRCA
TCGA-AC-A2FB-11	3.382463455	Normal	BRCA
TCGA-B6-A0IA-01	2.671286183	Tumor	BRCA
TCGA-E2-A1L7-01	2.013215622	Tumor	BRCA
TCGA-BH-A18F-01	2.91006591	Tumor	BRCA
TCGA-C8-A1HI-01	2.519434679	Tumor	BRCA
TCGA-A2-A0YD-01	3.412371	Tumor	BRCA
TCGA-A8-A06U-01	1.776027511	Tumor	BRCA
TCGA-BH-A18S-01	1.742926086	Tumor	BRCA
TCGA-A8-A08S-01	1.792236	Tumor	BRCA
TCGA-A8-A08C-01	1.619302815	Tumor	BRCA
TCGA-C8-A1HO-01	1.770826542	Tumor	BRCA
TCGA-AO-A0JG-01	2.622563977	Tumor	BRCA
TCGA-E9-A1NF-01	2.912459535	Tumor	BRCA
TCGA-AO-A0J6-01	3.497267354	Tumor	BRCA
TCGA-LL-A5YP-01	4.468113462	Tumor	BRCA
TCGA-BH-A0DI-01	3.824659504	Tumor	BRCA
TCGA-BH-A1FJ-01	1.738339	Tumor	BRCA
TCGA-UU-A93S-01	2.708352104	Tumor	BRCA
TCGA-A2-A0YE-01	3.85784665	Tumor	BRCA
TCGA-BH-A209-01	1.666953834	Tumor	BRCA
TCGA-OL-A5RX-01	3.308703531	Tumor	BRCA
TCGA-E2-A15D-01	1.86799859	Tumor	BRCA
TCGA-D8-A27H-01	2.876846975	Tumor	BRCA
TCGA-BH-A1F6-01	5.289792933	Tumor	BRCA
TCGA-A1-A0SD-01	3.43666	Tumor	BRCA
TCGA-D8-A1XC-01	2.291174	Tumor	BRCA
TCGA-A2-A04R-01	3.077597	Tumor	BRCA
TCGA-LD-A66U-01	2.044650535	Tumor	BRCA
TCGA-E2-A15O-01	3.444156	Tumor	BRCA
TCGA-AR-A24T-01	2.7916876	Tumor	BRCA
TCGA-BH-A0HO-01	1.747689	Tumor	BRCA
TCGA-A7-A6VW-01	2.107765548	Tumor	BRCA
TCGA-E2-A153-11	4.510960703	Normal	BRCA
TCGA-BH-A0HY-01	2.116258548	Tumor	BRCA
TCGA-3C-AALJ-01	2.628792087	Tumor	BRCA
TCGA-BH-AB28-01	1.460897034	Tumor	BRCA
TCGA-A7-A0CG-01	2.461881924	Tumor	BRCA
TCGA-A8-A08H-01	3.570496	Tumor	BRCA
TCGA-B6-A0WV-01	2.338022546	Tumor	BRCA
TCGA-D8-A1XF-01	2.732866823	Tumor	BRCA
TCGA-BH-A0BQ-01	2.929378558	Tumor	BRCA
TCGA-E9-A1RF-11	1.368563	Normal	BRCA
TCGA-EW-A1PC-01	2.752570786	Tumor	BRCA
TCGA-A8-A08I-01	2.229993	Tumor	BRCA
TCGA-B6-A0X4-01	2.737600535	Tumor	BRCA
TCGA-E9-A2JS-01	1.795436	Tumor	BRCA
TCGA-A8-A096-01	2.057115	Tumor	BRCA
TCGA-BH-A1F6-11	3.751759511	Normal	BRCA
TCGA-B6-A0WY-01	2.917387562	Tumor	BRCA
TCGA-BH-A18V-11	4.487381538	Normal	BRCA
TCGA-A8-A09E-01	3.70426975	Tumor	BRCA
TCGA-BH-A1ES-06	4.403051898	Tumor	BRCA
TCGA-EW-A1OW-01	2.595683733	Tumor	BRCA
TCGA-D8-A1XD-01	3.11004804	Tumor	BRCA
TCGA-E9-A54X-01	6.009876656	Tumor	BRCA
TCGA-B6-A0RG-01	3.706854401	Tumor	BRCA
TCGA-A8-A097-01	2.823686519	Tumor	BRCA
TCGA-A2-A0CX-01	2.602161756	Tumor	BRCA
TCGA-E9-A5FK-01	1.833962552	Tumor	BRCA
TCGA-BH-A1FG-11	4.133206412	Normal	BRCA
TCGA-C8-A8HQ-01	3.012872262	Tumor	BRCA
TCGA-BH-A0BP-01	2.807476711	Tumor	BRCA
TCGA-B6-A0RL-01	3.376557668	Tumor	BRCA
TCGA-A8-A08F-01	1.645231	Tumor	BRCA
TCGA-A2-A0CK-01	1.918454	Tumor	BRCA
TCGA-E9-A1N4-01	3.864124	Tumor	BRCA
TCGA-D8-A1XZ-01	2.193194	Tumor	BRCA
TCGA-AR-A1AS-01	2.025780671	Tumor	BRCA
TCGA-BH-A18N-11	3.122023902	Normal	BRCA
TCGA-EW-A424-01	1.923072075	Tumor	BRCA
TCGA-A7-A3RF-01	2.335296	Tumor	BRCA
TCGA-AR-A24H-01	1.908396	Tumor	BRCA
TCGA-A8-A06T-01	1.54993	Tumor	BRCA
TCGA-C8-A1HL-01	3.057367114	Tumor	BRCA
TCGA-D8-A1X8-01	2.378120495	Tumor	BRCA
TCGA-AO-A1KT-01	5.000141963	Tumor	BRCA
TCGA-E2-A15K-11	3.59484031	Normal	BRCA
TCGA-B6-A0RQ-01	3.040248787	Tumor	BRCA
TCGA-AR-A1AQ-01	2.233336618	Tumor	BRCA
TCGA-OL-A5D6-01	2.796812	Tumor	BRCA
TCGA-A8-A091-01	3.621703	Tumor	BRCA
TCGA-A7-A4SE-01	3.096052951	Tumor	BRCA
TCGA-AC-A2FE-01	2.969494098	Tumor	BRCA
TCGA-BH-A1F2-11	3.011273	Normal	BRCA
TCGA-E9-A1ND-11	3.506987185	Normal	BRCA
TCGA-C8-A26Z-01	2.810998	Tumor	BRCA
TCGA-C8-A12Y-01	1.933465	Tumor	BRCA
TCGA-A7-A13F-01	2.61246648	Tumor	BRCA
TCGA-BH-A28Q-01	2.281752756	Tumor	BRCA
TCGA-GM-A5PV-01	2.262275122	Tumor	BRCA
TCGA-A7-A4SC-01	3.230945933	Tumor	BRCA
TCGA-A8-A09G-01	1.392666221	Tumor	BRCA
TCGA-A7-A13E-11	2.943556567	Normal	BRCA
TCGA-E2-A15H-01	2.289731915	Tumor	BRCA
TCGA-B6-A0IH-01	3.475169986	Tumor	BRCA
TCGA-A2-A1G4-01	3.822	Tumor	BRCA
TCGA-A8-A093-01	1.793914619	Tumor	BRCA
TCGA-C8-A12O-01	2.536682826	Tumor	BRCA
TCGA-AO-A1KQ-01	2.705070575	Tumor	BRCA
TCGA-AR-A256-01	4.978754144	Tumor	BRCA
TCGA-OL-A66I-01	2.775364729	Tumor	BRCA
TCGA-C8-A3M7-01	2.484050925	Tumor	BRCA
TCGA-A2-A04W-01	2.470177849	Tumor	BRCA
TCGA-OL-A97C-01	3.537948543	Tumor	BRCA
TCGA-AR-A1AM-01	3.59187918	Tumor	BRCA
TCGA-AR-A2LR-01	3.690161162	Tumor	BRCA
TCGA-EW-A1OZ-01	1.816596	Tumor	BRCA
TCGA-A1-A0SF-01	2.611497168	Tumor	BRCA
TCGA-A1-A0SJ-01	3.732257931	Tumor	BRCA
TCGA-A7-A13G-11	2.002453854	Normal	BRCA
TCGA-D8-A1JU-01	2.787419735	Tumor	BRCA
TCGA-A8-A07F-01	2.983286642	Tumor	BRCA
TCGA-A7-A6VY-01	4.33659	Tumor	BRCA
TCGA-BH-A1FU-11	3.272144603	Normal	BRCA
TCGA-BH-A0BZ-11	2.81999734	Normal	BRCA
TCGA-A2-A0CU-01	6.747054815	Tumor	BRCA
TCGA-BH-A18L-11	3.04317397	Normal	BRCA
TCGA-E9-A1NE-01	3.590302	Tumor	BRCA
TCGA-A7-A0D9-01	2.980166992	Tumor	BRCA
TCGA-C8-A12K-01	3.556103023	Tumor	BRCA
TCGA-A8-A07O-01	2.982748	Tumor	BRCA
TCGA-C8-A12U-01	1.42951491	Tumor	BRCA
TCGA-C8-A8HP-01	1.459071566	Tumor	BRCA
TCGA-A2-A3XV-01	1.748234237	Tumor	BRCA
TCGA-BH-A0AW-01	1.959598656	Tumor	BRCA
TCGA-AN-A0FF-01	3.097059264	Tumor	BRCA
TCGA-AR-A24M-01	2.651532	Tumor	BRCA
TCGA-BH-A0DP-11	3.19833717	Normal	BRCA
TCGA-E2-A2P6-01	1.702294735	Tumor	BRCA
TCGA-C8-A130-01	2.297051452	Tumor	BRCA
TCGA-C8-A274-01	1.453763	Tumor	BRCA
TCGA-E9-A1RD-11	2.614756876	Normal	BRCA
TCGA-D8-A73X-01	2.406172011	Tumor	BRCA
TCGA-AO-A0JA-01	2.98133644	Tumor	BRCA
TCGA-LL-A5YN-01	2.206259631	Tumor	BRCA
TCGA-D8-A1XB-01	2.847034712	Tumor	BRCA
TCGA-LL-A6FP-01	0.7663381	Tumor	BRCA
TCGA-A7-A6VX-01	1.889690032	Tumor	BRCA
TCGA-AC-A6IW-01	3.642586217	Tumor	BRCA
TCGA-BH-A0C3-01	2.568423624	Tumor	BRCA
TCGA-E9-A1NF-11	2.471387	Normal	BRCA
TCGA-E2-A1L9-01	2.890876155	Tumor	BRCA
TCGA-BH-A1EV-01	2.0135615	Tumor	BRCA
TCGA-A2-A3XX-01	2.881839444	Tumor	BRCA
TCGA-E9-A1NA-01	1.452748	Tumor	BRCA
TCGA-EW-A1OY-01	2.787517227	Tumor	BRCA
TCGA-BH-A0AU-01	2.492516	Tumor	BRCA
TCGA-B6-A0WS-01	1.757771742	Tumor	BRCA
TCGA-B6-A0I5-01	1.675973548	Tumor	BRCA
TCGA-E2-A14P-01	1.826684241	Tumor	BRCA
TCGA-GM-A2DF-01	2.891112237	Tumor	BRCA
TCGA-AQ-A04H-01	2.921517	Tumor	BRCA
TCGA-AC-A6NO-01	2.34965626	Tumor	BRCA
TCGA-BH-A0E9-01	3.87208	Tumor	BRCA
TCGA-E9-A1N4-11	5.48871	Normal	BRCA
TCGA-BH-A0B1-01	5.669889182	Tumor	BRCA
TCGA-AR-A0TW-01	2.009912	Tumor	BRCA
TCGA-AN-A0FX-01	4.123177355	Tumor	BRCA
TCGA-BH-A0BD-01	3.872972649	Tumor	BRCA
TCGA-D8-A1JA-01	2.777538	Tumor	BRCA
TCGA-S3-AA11-01	2.799252829	Tumor	BRCA
TCGA-AO-A03T-01	2.93876	Tumor	BRCA
TCGA-AC-A3YI-01	4.420256612	Tumor	BRCA
TCGA-BH-A0B2-01	2.57912305	Tumor	BRCA
TCGA-LL-A7T0-01	1.73625527	Tumor	BRCA
TCGA-BH-A0DH-01	1.317472	Tumor	BRCA
TCGA-AC-A8OQ-01	2.910086959	Tumor	BRCA
TCGA-C8-A12N-01	2.719496836	Tumor	BRCA
TCGA-AO-A03U-01	7.056706	Tumor	BRCA
TCGA-C8-A12T-01	2.039183	Tumor	BRCA
TCGA-AO-A0J2-01	1.904199	Tumor	BRCA
TCGA-D8-A27R-01	2.24393297	Tumor	BRCA
TCGA-A2-A0EU-01	4.963069405	Tumor	BRCA
TCGA-AO-A12D-01	2.561580211	Tumor	BRCA
TCGA-D8-A1XT-01	2.791052	Tumor	BRCA
TCGA-A2-A0CW-01	1.662226	Tumor	BRCA
TCGA-E2-A10F-01	2.340618351	Tumor	BRCA
TCGA-BH-A0E7-01	2.944631484	Tumor	BRCA
TCGA-D8-A1XG-01	1.757087757	Tumor	BRCA
TCGA-BH-A0AY-11	3.830472139	Normal	BRCA
TCGA-E9-A1N8-01	3.402120622	Tumor	BRCA
TCGA-E2-A2P5-01	2.090919	Tumor	BRCA
TCGA-BH-A18P-11	2.358933708	Normal	BRCA
TCGA-C8-A278-01	1.880654162	Tumor	BRCA
TCGA-A8-A08R-01	2.761383202	Tumor	BRCA
TCGA-E2-A15A-01	2.405659	Tumor	BRCA
TCGA-BH-A1FE-11	5.146731942	Normal	BRCA
TCGA-BH-A1EO-11	3.534908	Normal	BRCA
TCGA-D8-A1JT-01	2.01936	Tumor	BRCA
TCGA-D8-A142-01	3.341968	Tumor	BRCA
TCGA-A2-A3Y0-01	2.339702	Tumor	BRCA
TCGA-AQ-A0Y5-01	3.193001	Tumor	BRCA
TCGA-A8-A07W-01	2.44525712	Tumor	BRCA
TCGA-A1-A0SM-01	2.64229653	Tumor	BRCA
TCGA-AC-A3EH-01	2.612283	Tumor	BRCA
TCGA-MS-A51U-01	2.485810598	Tumor	BRCA
TCGA-AR-A24K-01	1.990301	Tumor	BRCA
TCGA-AC-A2BM-01	3.917405	Tumor	BRCA
TCGA-A2-A3XY-01	3.5414	Tumor	BRCA
TCGA-E2-A14W-01	2.608135	Tumor	BRCA
TCGA-BH-A1F8-01	1.579004	Tumor	BRCA
TCGA-E9-A1RA-01	2.292274142	Tumor	BRCA
TCGA-A8-A0A6-01	2.397184639	Tumor	BRCA
TCGA-AC-A7VC-01	4.853675015	Tumor	BRCA
TCGA-C8-A27B-01	1.386386	Tumor	BRCA
TCGA-S3-AA15-01	4.517336604	Tumor	BRCA
TCGA-BH-A1ES-01	6.50359407	Tumor	BRCA
TCGA-E2-A1L6-01	3.019348932	Tumor	BRCA
TCGA-BH-A0DT-11	4.800905372	Normal	BRCA
TCGA-E9-A1R0-01	1.78669993	Tumor	BRCA
TCGA-BH-A0B6-01	1.860884	Tumor	BRCA
TCGA-B6-A0RN-01	2.397925156	Tumor	BRCA
TCGA-A8-A09W-01	1.682146	Tumor	BRCA
TCGA-EW-A1P3-01	3.574171404	Tumor	BRCA
TCGA-A7-A13F-11	3.706444286	Normal	BRCA
TCGA-A2-A0T6-01	2.769452157	Tumor	BRCA
TCGA-A7-A5ZW-01	3.345555542	Tumor	BRCA
TCGA-BH-A203-01	2.921329169	Tumor	BRCA
TCGA-DS-A7WI-01	2.824664272	Tumor	CESC
TCGA-EX-A449-01	0.740097981	Tumor	CESC
TCGA-VS-A958-01	2.748972061	Tumor	CESC
TCGA-MY-A5BE-01	2.443526829	Tumor	CESC
TCGA-C5-A905-01	2.194841	Tumor	CESC
TCGA-Q1-A73Q-01	2.279922941	Tumor	CESC
TCGA-BI-A0VR-01	4.561698009	Tumor	CESC
TCGA-EK-A2PK-01	3.264041	Tumor	CESC
TCGA-FU-A3WB-01	5.539406	Tumor	CESC
TCGA-MA-AA41-01	3.171928755	Tumor	CESC
TCGA-IR-A3LK-01	3.121342576	Tumor	CESC
TCGA-VS-A952-01	2.196244866	Tumor	CESC
TCGA-C5-A8YT-01	3.36456422	Tumor	CESC
TCGA-EA-A5ZD-01	5.316544933	Tumor	CESC
TCGA-C5-A1MI-01	1.814155	Tumor	CESC
TCGA-EK-A2RO-01	4.915575794	Tumor	CESC
TCGA-FU-A3YQ-01	6.112017138	Tumor	CESC
TCGA-C5-A7CL-01	5.6072757	Tumor	CESC
TCGA-VS-A9UB-01	4.58385229	Tumor	CESC
TCGA-C5-A1BM-01	2.770053	Tumor	CESC
TCGA-C5-A2LY-01	1.486525932	Tumor	CESC
TCGA-EA-A50E-01	4.55747917	Tumor	CESC
TCGA-ZJ-AAXU-01	3.162958	Tumor	CESC
TCGA-HM-A6W2-01	4.47997773	Tumor	CESC
TCGA-C5-A1MQ-01	1.577010258	Tumor	CESC
TCGA-C5-A1BE-01	3.914887553	Tumor	CESC
TCGA-C5-A1MN-01	6.101452	Tumor	CESC
TCGA-VS-A9U7-01	3.244531	Tumor	CESC
TCGA-ZJ-AB0I-01	3.521106012	Tumor	CESC
TCGA-LP-A4AX-01	3.084677947	Tumor	CESC
TCGA-JW-A5VH-01	5.33238561	Tumor	CESC
TCGA-C5-A902-01	1.685696568	Tumor	CESC
TCGA-FU-A23L-01	3.249065952	Tumor	CESC
TCGA-FU-A3NI-01	3.903368	Tumor	CESC
TCGA-VS-A9UT-01	4.36490755	Tumor	CESC
TCGA-C5-A8YR-01	3.600836207	Tumor	CESC
TCGA-VS-A94X-01	3.282405	Tumor	CESC
TCGA-VS-A8EK-01	4.003564	Tumor	CESC
TCGA-FU-A3HZ-01	5.233307779	Tumor	CESC
TCGA-ZJ-AAXT-01	3.812947	Tumor	CESC
TCGA-C5-A2LT-01	4.387621	Tumor	CESC
TCGA-WL-A834-01	3.812069489	Tumor	CESC
TCGA-FU-A40J-01	2.41457	Tumor	CESC
TCGA-MU-A5YI-01	2.978928	Tumor	CESC
TCGA-MA-AA3W-01	4.345223046	Tumor	CESC
TCGA-EK-A2PG-01	0.9971434	Tumor	CESC
TCGA-UC-A7PG-06	2.586174755	Tumor	CESC
TCGA-EA-A5ZE-01	2.801243137	Tumor	CESC
TCGA-4J-AA1J-01	4.783356872	Tumor	CESC
TCGA-C5-A7CH-01	4.586950169	Tumor	CESC
TCGA-C5-A8XH-01	3.924081	Tumor	CESC
TCGA-JW-A69B-01	2.56050457	Tumor	CESC
TCGA-ZX-AA5X-01	4.071889757	Tumor	CESC
TCGA-VS-A9V0-01	3.226592193	Tumor	CESC
TCGA-EA-A97N-01	4.262493392	Tumor	CESC
TCGA-Q1-A73S-01	3.113998813	Tumor	CESC
TCGA-ZJ-AAXA-01	3.826132	Tumor	CESC
TCGA-DS-A0VL-01	3.485102	Tumor	CESC
TCGA-C5-A1BN-01	4.288810829	Tumor	CESC
TCGA-EK-A2IR-01	3.277186	Tumor	CESC
TCGA-C5-A2M1-01	2.269749	Tumor	CESC
TCGA-C5-A7CJ-01	4.367709825	Tumor	CESC
TCGA-EA-A1QT-01	3.954292	Tumor	CESC
TCGA-VS-A957-01	1.961908602	Tumor	CESC
TCGA-JW-A5VK-01	3.733728	Tumor	CESC
TCGA-EK-A2R7-01	2.881520519	Tumor	CESC
TCGA-EA-A4BA-01	3.728306616	Tumor	CESC
TCGA-EA-A411-01	5.255614	Tumor	CESC
TCGA-HM-A6W2-06	1.648706222	Tumor	CESC
TCGA-C5-A7UE-01	5.804950866	Tumor	CESC
TCGA-JW-A5VI-01	4.747873714	Tumor	CESC
TCGA-VS-A9UD-01	2.859476907	Tumor	CESC
TCGA-DS-A0VN-01	4.507064	Tumor	CESC
TCGA-HM-A3JK-01	4.117789354	Tumor	CESC
TCGA-LP-A5U3-01	4.348001	Tumor	CESC
TCGA-DG-A2KH-01	2.981487391	Tumor	CESC
TCGA-C5-A2LS-01	2.390379133	Tumor	CESC
TCGA-IR-A3LH-01	2.657055721	Tumor	CESC
TCGA-Q1-A5R3-01	3.471726	Tumor	CESC
TCGA-MA-AA3X-01	3.241579	Tumor	CESC
TCGA-VS-A954-01	0.939293192	Tumor	CESC
TCGA-EA-A3HS-01	1.226258	Tumor	CESC
TCGA-EA-A3HR-01	3.142542541	Tumor	CESC
TCGA-ZJ-AB0H-01	3.928220174	Tumor	CESC
TCGA-JX-A3Q0-01	3.103045694	Tumor	CESC
TCGA-DS-A3LQ-01	3.239403	Tumor	CESC
TCGA-EK-A2R8-01	5.68646	Tumor	CESC
TCGA-FU-A3TX-01	2.129828	Tumor	CESC
TCGA-EA-A556-01	3.14266624	Tumor	CESC
TCGA-VS-A9UO-01	3.264811	Tumor	CESC
TCGA-EX-A3L1-01	4.923544	Tumor	CESC
TCGA-C5-A7CM-01	2.594118252	Tumor	CESC
TCGA-ZJ-AAXF-01	3.539095505	Tumor	CESC
TCGA-2W-A8YY-01	5.220794853	Tumor	CESC
TCGA-VS-A9UR-01	2.509956365	Tumor	CESC
TCGA-C5-A7X3-01	2.484474945	Tumor	CESC
TCGA-HM-A4S6-01	2.837066052	Tumor	CESC
TCGA-FU-A770-01	3.167237825	Tumor	CESC
TCGA-VS-A9UC-01	2.859907	Tumor	CESC
TCGA-DS-A1OC-01	3.569014	Tumor	CESC
TCGA-EX-A69M-01	1.506948172	Tumor	CESC
TCGA-C5-A1MK-01	5.517671802	Tumor	CESC
TCGA-JW-A5VJ-01	2.491972	Tumor	CESC
TCGA-EX-A1H6-01	2.514556849	Tumor	CESC
TCGA-EA-A3Y4-01	2.708732	Tumor	CESC
TCGA-JW-A5VL-01	4.7502	Tumor	CESC
TCGA-EA-A1QS-01	6.175444	Tumor	CESC
TCGA-EK-A2PM-01	4.402708	Tumor	CESC
TCGA-JX-A3PZ-01	4.71062466	Tumor	CESC
TCGA-DG-A2KK-01	2.211091	Tumor	CESC
TCGA-VS-A8QM-01	4.264085954	Tumor	CESC
TCGA-C5-A7CO-01	3.439998	Tumor	CESC
TCGA-VS-A9UH-01	4.097284316	Tumor	CESC
TCGA-EA-A439-01	3.707377293	Tumor	CESC
TCGA-EK-A3GJ-01	4.669377	Tumor	CESC
TCGA-EA-A3HQ-01	2.241007	Tumor	CESC
TCGA-EA-A6QX-01	2.779715	Tumor	CESC
TCGA-C5-A7UI-01	1.929223373	Tumor	CESC
TCGA-ZJ-AAXD-01	5.132575891	Tumor	CESC
TCGA-LP-A4AV-01	2.62283865	Tumor	CESC
TCGA-VS-A950-01	4.108010462	Tumor	CESC
TCGA-C5-A3HD-01	4.396701	Tumor	CESC
TCGA-DS-A5RQ-01	4.211791	Tumor	CESC
TCGA-VS-A9UP-01	2.46802588	Tumor	CESC
TCGA-C5-A7CG-01	3.255256	Tumor	CESC
TCGA-MY-A5BD-01	1.263445192	Tumor	CESC
TCGA-C5-A1M6-01	2.693649047	Tumor	CESC
TCGA-VS-A8QF-01	5.028139953	Tumor	CESC
TCGA-EK-A2RE-01	4.729103968	Tumor	CESC
TCGA-UC-A7PG-01	4.445978867	Tumor	CESC
TCGA-VS-AA62-01	4.245869125	Tumor	CESC
TCGA-C5-A2M2-01	3.413083	Tumor	CESC
TCGA-MA-AA3Y-01	6.408982	Tumor	CESC
TCGA-MY-A913-01	4.707137733	Tumor	CESC
TCGA-C5-A7CK-01	4.584558133	Tumor	CESC
TCGA-UC-A7PI-01	4.230582	Tumor	CESC
TCGA-C5-A7X5-01	5.443538687	Tumor	CESC
TCGA-DG-A2KJ-01	1.141207217	Tumor	CESC
TCGA-VS-A9V3-01	2.263346321	Tumor	CESC
TCGA-DS-A7WF-01	4.603592	Tumor	CESC
TCGA-C5-A8XK-01	4.794481482	Tumor	CESC
TCGA-EA-A5FO-01	4.492342637	Tumor	CESC
TCGA-VS-A9UZ-01	1.900472428	Tumor	CESC
TCGA-EK-A2IP-01	4.455404876	Tumor	CESC
TCGA-VS-A94W-01	2.401146209	Tumor	CESC
TCGA-DS-A1OB-01	3.675337	Tumor	CESC
TCGA-EA-A410-01	5.493018626	Tumor	CESC
TCGA-EX-A8YF-01	2.058343713	Tumor	CESC
TCGA-EK-A2H0-01	3.779112	Tumor	CESC
TCGA-VS-A9UV-01	3.873344233	Tumor	CESC
TCGA-LP-A7HU-01	2.771489714	Tumor	CESC
TCGA-VS-A8EI-01	4.796343893	Tumor	CESC
TCGA-BI-A0VS-01	2.789901491	Tumor	CESC
TCGA-DS-A0VM-01	3.495672	Tumor	CESC
TCGA-IR-A3LB-01	6.08082	Tumor	CESC
TCGA-VS-A8EC-01	1.80691	Tumor	CESC
TCGA-VS-A9V2-01	1.625708803	Tumor	CESC
TCGA-EK-A3GN-01	2.252248	Tumor	CESC
TCGA-IR-A3LA-01	2.650774501	Tumor	CESC
TCGA-C5-A7X8-01	3.137457829	Tumor	CESC
TCGA-EK-A2RL-01	2.054496	Tumor	CESC
TCGA-C5-A0TN-01	5.21329625	Tumor	CESC
TCGA-FU-A57G-01	5.119167092	Tumor	CESC
TCGA-EK-A2PI-01	2.248493	Tumor	CESC
TCGA-Q1-A73P-01	2.547339	Tumor	CESC
TCGA-C5-A1MP-01	2.263194429	Tumor	CESC
TCGA-VS-A8EL-01	5.227947	Tumor	CESC
TCGA-C5-A1BQ-01	1.613323	Tumor	CESC
TCGA-ZJ-AAXI-01	0.793269549	Tumor	CESC
TCGA-FU-A23K-01	2.92980377	Tumor	CESC
TCGA-Q1-A6DT-01	5.056075953	Tumor	CESC
TCGA-EK-A2H1-01	4.586870537	Tumor	CESC
TCGA-C5-A1M5-01	3.34471927	Tumor	CESC
TCGA-EA-A44S-01	2.129532	Tumor	CESC
TCGA-EA-A78R-01	6.336681646	Tumor	CESC
TCGA-C5-A7XC-01	3.855029753	Tumor	CESC
TCGA-VS-A9V4-01	3.26340201	Tumor	CESC
TCGA-EK-A2RA-01	4.597433	Tumor	CESC
TCGA-EX-A1H5-01	4.633274496	Tumor	CESC
TCGA-VS-A953-01	4.961393	Tumor	CESC
TCGA-MA-AA3Z-01	2.536932285	Tumor	CESC
TCGA-VS-A959-01	1.219709307	Tumor	CESC
TCGA-FU-A3EO-01	3.062286394	Tumor	CESC
TCGA-BI-A20A-01	2.228210518	Tumor	CESC
TCGA-DS-A1OD-01	2.756014	Tumor	CESC
TCGA-C5-A1M9-01	3.532567	Tumor	CESC
TCGA-MY-A5BF-11	3.989239672	Normal	CESC
TCGA-Q1-A6DW-01	2.394555	Tumor	CESC
TCGA-C5-A3HF-01	3.480784	Tumor	CESC
TCGA-VS-A8Q9-01	2.756854078	Tumor	CESC
TCGA-Q1-A5R2-01	2.914435	Tumor	CESC
TCGA-VS-A8Q8-01	4.741059404	Tumor	CESC
TCGA-C5-A1BJ-01	5.036915	Tumor	CESC
TCGA-Q1-A6DV-01	4.324493	Tumor	CESC
TCGA-EK-A3GK-01	2.161718278	Tumor	CESC
TCGA-IR-A3LF-01	2.730733	Tumor	CESC
TCGA-C5-A1M7-01	5.465421	Tumor	CESC
TCGA-EK-A2PL-01	4.032055384	Tumor	CESC
TCGA-LP-A4AU-01	4.836988	Tumor	CESC
TCGA-ZJ-AAXJ-01	1.86732344	Tumor	CESC
TCGA-VS-A94Z-01	4.120026347	Tumor	CESC
TCGA-EK-A2GZ-01	4.800471	Tumor	CESC
TCGA-JW-A852-01	3.358346	Tumor	CESC
TCGA-VS-A9V5-01	2.065070574	Tumor	CESC
TCGA-ZJ-AAXB-01	4.853320559	Tumor	CESC
TCGA-EK-A2R9-01	3.17585	Tumor	CESC
TCGA-C5-A3HE-01	2.090919214	Tumor	CESC
TCGA-ZJ-A8QR-01	5.716377958	Tumor	CESC
TCGA-EK-A2RC-01	3.725353	Tumor	CESC
TCGA-C5-A1ML-01	3.901285021	Tumor	CESC
TCGA-FU-A5XV-01	4.295749871	Tumor	CESC
TCGA-EA-A43B-01	2.187265305	Tumor	CESC
TCGA-MA-AA42-01	3.977989274	Tumor	CESC
TCGA-VS-A9UJ-01	6.176388625	Tumor	CESC
TCGA-VS-A9V1-01	4.143358901	Tumor	CESC
TCGA-JW-AAVH-01	1.351310011	Tumor	CESC
TCGA-VS-A8EJ-01	2.058560594	Tumor	CESC
TCGA-Q1-A73O-01	6.761806	Tumor	CESC
TCGA-FU-A2QG-01	3.862662	Tumor	CESC
TCGA-DS-A1O9-01	4.139469	Tumor	CESC
TCGA-VS-A8QA-01	3.053861	Tumor	CESC
TCGA-C5-A1MH-01	5.962393	Tumor	CESC
TCGA-XS-A8TJ-01	3.934082826	Tumor	CESC
TCGA-C5-A1ME-01	4.170393	Tumor	CESC
TCGA-C5-A2LZ-01	2.915933	Tumor	CESC
TCGA-HM-A3JJ-11	2.721815415	Normal	CESC
TCGA-GH-A9DA-01	4.148427365	Tumor	CESC
TCGA-VS-A8QH-01	2.235176648	Tumor	CESC
TCGA-VS-A9U6-01	2.682969	Tumor	CESC
TCGA-C5-A8YQ-01	0.925401	Tumor	CESC
TCGA-DS-A1OA-01	2.805788	Tumor	CESC
TCGA-HG-A2PA-01	4.630317766	Tumor	CESC
TCGA-EA-A3QD-01	2.690897	Tumor	CESC
TCGA-C5-A7UC-01	5.686453	Tumor	CESC
TCGA-MA-AA43-01	5.955823616	Tumor	CESC
TCGA-Q1-A73R-01	4.264653	Tumor	CESC
TCGA-PN-A8MA-01	2.061351661	Tumor	CESC
TCGA-C5-A2LV-01	3.456477	Tumor	CESC
TCGA-VS-A9UQ-01	3.378155258	Tumor	CESC
TCGA-MY-A5BF-01	4.850114	Tumor	CESC
TCGA-JX-A3Q8-01	3.306840926	Tumor	CESC
TCGA-VS-A9UM-01	2.136561169	Tumor	CESC
TCGA-VS-A8EH-01	1.755948	Tumor	CESC
TCGA-LP-A4AW-01	3.98324342	Tumor	CESC
TCGA-C5-A1MJ-01	3.17478857	Tumor	CESC
TCGA-UC-A7PD-01	4.403688	Tumor	CESC
TCGA-EK-A2RK-01	3.866091	Tumor	CESC
TCGA-Q1-A5R1-01	3.063268558	Tumor	CESC
TCGA-VS-A9U5-01	2.440011567	Tumor	CESC
TCGA-EA-A3QE-01	3.893596	Tumor	CESC
TCGA-EK-A3GM-01	1.661508858	Tumor	CESC
TCGA-EA-A3HT-01	5.490144	Tumor	CESC
TCGA-IR-A3L7-01	2.041368109	Tumor	CESC
TCGA-C5-A2LX-01	2.839625	Tumor	CESC
TCGA-MU-A51Y-01	4.404931	Tumor	CESC
TCGA-JX-A5QV-01	1.970937296	Tumor	CESC
TCGA-FU-A3HY-01	3.864637	Tumor	CESC
TCGA-MU-A8JM-01	7.143548793	Tumor	CESC
TCGA-RA-A741-01	2.516218174	Tumor	CESC
TCGA-C5-A1BF-01	4.190279	Tumor	CESC
TCGA-C5-A3HL-01	6.007471	Tumor	CESC
TCGA-EK-A2RN-01	3.86153004	Tumor	CESC
TCGA-C5-A901-01	4.753834	Tumor	CESC
TCGA-VS-A9UI-01	3.205423694	Tumor	CESC
TCGA-VS-A9UY-01	4.226138232	Tumor	CESC
TCGA-C5-A1MF-01	1.508643018	Tumor	CESC
TCGA-VS-A9UL-01	3.503689157	Tumor	CESC
TCGA-ZJ-AAXN-01	4.724881	Tumor	CESC
TCGA-ZJ-A8QQ-01	4.103845	Tumor	CESC
TCGA-C5-A8XI-01	5.682188	Tumor	CESC
TCGA-C5-A8XJ-01	3.717731	Tumor	CESC
TCGA-EA-A5ZF-01	3.37349416	Tumor	CESC
TCGA-IR-A3LC-01	5.082661	Tumor	CESC
TCGA-C5-A1BK-01	5.048558594	Tumor	CESC
TCGA-DR-A0ZM-01	3.414109	Tumor	CESC
TCGA-EK-A2RB-01	2.00719	Tumor	CESC
TCGA-VS-A8EB-01	3.181227	Tumor	CESC
TCGA-VS-A94Y-01	4.54179958	Tumor	CESC
TCGA-ZJ-AAX8-01	3.732832	Tumor	CESC
TCGA-VS-A8QC-01	2.825547762	Tumor	CESC
TCGA-C5-A907-01	4.800112281	Tumor	CESC
TCGA-EK-A2RM-01	4.322913	Tumor	CESC
TCGA-VS-A9UU-01	3.580336775	Tumor	CESC
TCGA-C5-A7UH-01	3.806184168	Tumor	CESC
TCGA-C5-A1M8-01	3.282082	Tumor	CESC
TCGA-DS-A7WH-01	5.775826	Tumor	CESC
TCGA-IR-A3LI-01	1.928945121	Tumor	CESC
TCGA-DR-A0ZL-01	3.45545611	Tumor	CESC
TCGA-DS-A0VK-01	2.565236	Tumor	CESC
TCGA-IR-A3LL-01	5.079711	Tumor	CESC
TCGA-HM-A3JJ-01	3.51868	Tumor	CESC
TCGA-EK-A2RJ-01	4.714275067	Tumor	CESC
TCGA-FU-A3TQ-01	5.613312	Tumor	CESC
TCGA-DG-A2KL-01	5.537456132	Tumor	CESC
TCGA-C5-A8ZZ-01	2.481593847	Tumor	CESC
TCGA-EA-A5O9-01	3.359413	Tumor	CESC
TCGA-LP-A5U2-01	1.091686315	Tumor	CESC
TCGA-JW-A5VG-01	3.908709	Tumor	CESC
TCGA-ZJ-AAX4-01	3.128094786	Tumor	CESC
TCGA-EA-A3HU-01	3.374381	Tumor	CESC
TCGA-R2-A69V-01	2.965483715	Tumor	CESC
TCGA-FU-A3EO-11	2.978392	Normal	CESC
TCGA-DG-A2KM-01	2.946844	Tumor	CESC
TCGA-EX-A69L-01	4.274454103	Tumor	CESC
TCGA-ZJ-A8QO-01	3.525516	Tumor	CESC
TCGA-C5-A1BL-01	3.135922	Tumor	CESC
TCGA-C5-A1BI-01	5.025961	Tumor	CESC
TCGA-UC-A7PF-01	2.677921453	Tumor	CESC
TCGA-VS-A8EG-01	4.716628	Tumor	CESC
TCGA-ZD-A8I3-01	3.670462511	Tumor	CHOL
TCGA-W5-AA2U-11	4.334313919	Normal	CHOL
TCGA-W5-AA30-01	2.902513967	Tumor	CHOL
TCGA-W5-AA38-01	2.585662	Tumor	CHOL
TCGA-W5-AA30-11	4.553334708	Normal	CHOL
TCGA-YR-A95A-01	3.562062919	Tumor	CHOL
TCGA-W5-AA36-01	2.769807389	Tumor	CHOL
TCGA-W5-AA2U-01	3.298605628	Tumor	CHOL
TCGA-ZH-A8Y2-01	2.565069251	Tumor	CHOL
TCGA-3X-AAVB-01	4.024849684	Tumor	CHOL
TCGA-W5-AA2Q-01	2.069328	Tumor	CHOL
TCGA-W5-AA2Z-01	4.03343	Tumor	CHOL
TCGA-3X-AAVA-01	3.252155055	Tumor	CHOL
TCGA-W5-AA34-11	3.89273	Normal	CHOL
TCGA-ZH-A8Y6-01	3.074056	Tumor	CHOL
TCGA-ZH-A8Y1-01	4.234322789	Tumor	CHOL
TCGA-ZU-A8S4-01	5.143137321	Tumor	CHOL
TCGA-W5-AA2R-01	2.85046526	Tumor	CHOL
TCGA-W5-AA2H-01	3.132554512	Tumor	CHOL
TCGA-W5-AA2R-11	5.973991757	Normal	CHOL
TCGA-W5-AA2I-11	1.642111638	Normal	CHOL
TCGA-W5-AA39-01	2.161330162	Tumor	CHOL
TCGA-W5-AA2O-01	3.303013059	Tumor	CHOL
TCGA-3X-AAVC-01	3.323365306	Tumor	CHOL
TCGA-3X-AAVE-01	2.968678823	Tumor	CHOL
TCGA-W5-AA2X-01	5.288362394	Tumor	CHOL
TCGA-ZH-A8Y5-01	3.813829	Tumor	CHOL
TCGA-W5-AA33-01	3.667653403	Tumor	CHOL
TCGA-ZH-A8Y8-01	3.783115784	Tumor	CHOL
TCGA-WD-A7RX-01	3.076285	Tumor	CHOL
TCGA-W5-AA34-01	3.092301872	Tumor	CHOL
TCGA-W6-AA0S-01	3.254725378	Tumor	CHOL
TCGA-4G-AAZO-01	3.853622507	Tumor	CHOL
TCGA-W5-AA31-01	3.563541405	Tumor	CHOL
TCGA-W5-AA2W-01	2.29069107	Tumor	CHOL
TCGA-W5-AA2Q-11	3.253676773	Normal	CHOL
TCGA-W5-AA31-11	3.675194213	Normal	CHOL
TCGA-ZH-A8Y4-01	2.818584416	Tumor	CHOL
TCGA-W5-AA2T-01	3.032419224	Tumor	CHOL
TCGA-W5-AA2X-11	4.624830155	Normal	CHOL
TCGA-4G-AAZT-01	2.227249524	Tumor	CHOL
TCGA-3X-AAV9-01	4.484563622	Tumor	CHOL
TCGA-ZU-A8S4-11	5.155178273	Normal	CHOL
TCGA-W5-AA2I-01	1.199514	Tumor	CHOL
TCGA-W5-AA2G-01	4.62736672	Tumor	CHOL
TCGA-DM-A288-01	5.061276343	Tumor	COAD
TCGA-QL-A97D-01	3.45811951	Tumor	COAD
TCGA-CM-6164-01	3.680274489	Tumor	COAD
TCGA-G4-6299-01	5.50883801	Tumor	COAD
TCGA-AA-3511-11	1.856363194	Normal	COAD
TCGA-F4-6463-01	5.84550832	Tumor	COAD
TCGA-AZ-4615-01	3.999791713	Tumor	COAD
[truncated: 7,448 more rows]
