# Supplementary material for: Integrated multiomics analysis identifies PHLDA1+ fibroblasts as prognostic biomarkers and mediators of biological functions in pancreatic cancer
Source: Front Immunol. 2025 Jul 4;16:1592416. doi: 10.3389/fimmu.2025.1592416 (PMC12271128; doi:10.3389/fimmu.2025.1592416)
Supplement: Supplementary file 7 [file DataSheet7.zip › raw data/10-pancancer/OS.cox.result.txt]

cancer	HR	HR.95L	HR.95H	pvalue
BLCA	1.12938136552911	1.00490380288026	1.26927797979124	0.0411449320403381
BRCA	0.987893892808085	0.840516164343806	1.1611131169731	0.882530450863166
CESC	1.16982982847104	0.973029171201406	1.4064345325751	0.0951091780908973
CHOL	1.15530342586523	0.678026887387782	1.96854436106243	0.59547109820205
COAD	0.965984365549034	0.782238084978635	1.19289230785875	0.747842625695399
ESCA	0.890779921727557	0.689726215113082	1.15044035091933	0.375524584816984
GBM	0.924656234145056	0.754760916487165	1.13279468062898	0.449511962905776
HNSC	1.19638945789933	1.04176031824586	1.37397029806509	0.0111056504505762
KICH	0.991827030205795	0.466605823761196	2.10824813526182	0.982982028841712
KIRC	0.857682840974422	0.724417582850975	1.0154638334521	0.0747728625479512
KIRP	1.22057830574492	0.948499774436801	1.57070295703524	0.121368474400458
LIHC	0.958083785241815	0.822871392500455	1.1155139769217	0.581186801679121
LUAD	1.10292946983529	0.954825881308814	1.27400549068037	0.182978490905924
LUSC	1.00797412641625	0.8830683118829	1.1505472746024	0.906330110574075
PAAD	1.54154779096171	1.17297345758736	2.02593637259857	0.00190700735095096
PCPG	0.546408841928776	0.228982218780158	1.30386815242013	0.173192302199907
PRAD	0.648850695904186	0.265932749651654	1.58313418007682	0.341869416383735
READ	1.21984809856273	0.839096223120498	1.77337156641381	0.297875754191194
SARC	1.18183921007232	1.03012163562879	1.3559019344466	0.0171577353781694
SKCM	0.915698137494189	0.789404534343024	1.06219693773125	0.2447945833354
STAD	1.02646852787784	0.87210205175197	1.20815865139525	0.753385334836203
THCA	1.19542775185359	0.693361439433082	2.0610426663908	0.520683598991374
THYM	1.08975580163717	0.650526153029961	1.8255495212153	0.7440230250368
UCEC	0.845463972760673	0.719040819638971	0.994115090149074	0.0422157008745887
