# Supplementary material for: Integrated multiomics analysis identifies PHLDA1+ fibroblasts as prognostic biomarkers and mediators of biological functions in pancreatic cancer
Source: Front Immunol. 2025 Jul 4;16:1592416. doi: 10.3389/fimmu.2025.1592416 (PMC12271128; doi:10.3389/fimmu.2025.1592416)
Supplement: Supplementary file 7 [file DataSheet7.zip › raw data/10-pancancer/pancer.ssgsea.score.txt]

Samples	Angiogenesis Score	EMT Score	cell cycle Score
TCGA-02-0047-01	0.318093986	0.504560901	0.550864419
TCGA-02-0055-01	0.16732522	0.722339874	0.699574025
TCGA-02-2483-01	0.325955583	0.390358492	0.796888268
TCGA-02-2485-01	0.232427171	0.392356257	0.912262879
TCGA-02-2486-01	0.113922369	0.50292195	0.453586168
TCGA-04-1348-01	0.054911085	0.299744571	0.684691044
TCGA-04-1362-01	0.06219863	0.292974688	0.561786508
TCGA-04-1364-01	0.056941096	0.231806273	0.670262725
TCGA-04-1365-01	0.093711746	0.320116484	0.515583727
TCGA-04-1514-01	0.098674901	0.367218109	0.484965151
TCGA-05-4249-01	0.261060738	0.394165012	0.382325477
TCGA-05-4250-01	0.237775833	0.551202182	0.577865327
TCGA-05-4382-01	0.351082932	0.615075822	0.553896035
TCGA-05-4384-01	0.335119157	0.394476955	0.367594339
TCGA-05-4389-01	0.13084096	0.356359829	0.549728322
TCGA-05-4390-01	0.283324689	0.509973958	0.397606996
TCGA-05-4396-01	0.284215276	0.355015585	0.368455171
TCGA-05-4397-01	0.131073878	0.339773567	0.610866779
TCGA-05-4398-01	0.195380214	0.529763156	0.383815593
TCGA-05-4402-01	0.19983007	0.527277161	0.44874694
TCGA-05-4403-01	0.253925931	0.461070136	0.389170389
TCGA-05-4405-01	0.263837593	0.553991765	0.478372308
TCGA-05-4415-01	0.15702082	0.391217418	0.70185159
TCGA-05-4417-01	0.410903459	0.598790546	0.405485957
TCGA-05-4418-01	0.146101703	0.476362299	0.447776851
TCGA-05-4420-01	0.307939735	0.431022111	0.493804535
TCGA-05-4422-01	0.149720824	0.254460932	0.360296975
TCGA-05-4424-01	0.326088639	0.49408756	0.445108391
TCGA-05-4425-01	0.257349175	0.559295552	0.363143861
TCGA-05-4426-01	0.250703825	0.460732023	0.493979587
TCGA-05-4427-01	0.20988771	0.460193732	0.726204677
TCGA-05-4430-01	0.400677741	0.59329184	0.504035759
TCGA-05-4432-01	0.255114919	0.475434571	0.455502053
TCGA-05-4433-01	0.259489967	0.359296257	0.549534124
TCGA-05-4434-01	0.257811097	0.569998784	0.480736089
TCGA-05-5420-01	0.09640743	0.403793872	0.396067573
TCGA-05-5423-01	0.085738772	0.383916823	0.389625345
TCGA-05-5425-01	0.226956168	0.459697915	0.608353249
TCGA-05-5428-01	0.169275195	0.411889984	0.337052694
TCGA-05-5429-01	0.178983153	0.495689593	0.376583761
TCGA-05-5715-01	0.294308338	0.470371796	0.293256515
TCGA-06-0125-01	0.247983403	0.492186746	0.634893431
TCGA-06-0129-01	-0.030560094	0.197276073	0.852579717
TCGA-06-0130-01	0.220806652	0.644512859	0.789319885
TCGA-06-0132-01	0.218569281	0.465553497	0.422738803
TCGA-06-0138-01	0.354513242	0.471995403	0.756142415
TCGA-06-0141-01	0.251282461	0.562826789	0.405172338
TCGA-06-0156-01	0.16257998	0.500444023	0.669715296
TCGA-06-0157-01	0.295929603	0.441049656	0.925222128
TCGA-06-0158-01	0.308923406	0.461767152	0.572167371
TCGA-06-0168-01	0.276222161	0.52833582	0.664630317
TCGA-06-0174-01	0.329940697	0.435987959	0.927137728
TCGA-06-0178-01	0.028591217	0.281198485	0.644686804
TCGA-06-0184-01	0.274063906	0.493760577	0.792552268
TCGA-06-0187-01	0.245993974	0.481004713	0.651635583
TCGA-06-0190-01	0.302057446	0.668744785	0.653459906
TCGA-06-0210-01	0.193659261	0.526092495	0.555126187
TCGA-06-0211-01	0.295826129	0.535534611	0.628898221
TCGA-06-0238-01	0.124817725	0.361900443	0.807190229
TCGA-06-0644-01	0.288842526	0.666994263	0.634721275
TCGA-06-0645-01	0.38908755	0.573776746	0.642069162
TCGA-06-0646-01	0.236564685	0.483095401	0.552221546
TCGA-06-0649-01	0.176468401	0.49892049	0.395712833
TCGA-06-0686-01	0.330463663	0.429467474	0.832407364
TCGA-06-0743-01	0.199205854	0.436043013	0.501890778
TCGA-06-0744-01	0.288388529	0.403179995	0.630600338
TCGA-06-0745-01	0.361882488	0.467086428	0.662154577
TCGA-06-0747-01	0.114734009	0.453729755	0.622041304
TCGA-06-0749-01	0.112885419	0.298696705	0.198998445
TCGA-06-0878-01	0.292591789	0.548318483	0.621894388
TCGA-06-0882-01	0.233377513	0.460805106	0.506600742
TCGA-06-1804-01	0.100814592	0.351915852	0.610636499
TCGA-06-2557-01	0.13985757	0.387050228	0.847408129
TCGA-06-2558-01	0.380372575	0.431193746	0.781247616
TCGA-06-2559-01	0.253681713	0.489120004	0.9223761
TCGA-06-2561-01	0.173397503	0.414820198	0.512027809
TCGA-06-2562-01	0.296748491	0.558789665	0.747370456
TCGA-06-2563-01	0.264084572	0.422892766	0.597121797
TCGA-06-2564-01	0.293374748	0.471517874	0.623443893
TCGA-06-2565-01	0.33140043	0.445803635	0.66340036
TCGA-06-2567-01	0.241923034	0.410298521	0.559028395
TCGA-06-2570-01	0.296254427	0.375986859	0.732671984
TCGA-06-5408-01	0.230526215	0.476482452	0.670537669
TCGA-06-5410-01	0.316108984	0.573092815	0.418958737
TCGA-06-5411-01	0.228093794	0.357319019	0.439952801
TCGA-06-5412-01	0.413204752	0.561425141	0.540163508
TCGA-06-5413-01	0.328123651	0.503266064	0.693720145
TCGA-06-5414-01	0.215369711	0.44996548	0.603479673
TCGA-06-5415-01	0.229831671	0.408751437	0.655650823
TCGA-06-5416-01	0.176187948	0.417978007	0.778316628
TCGA-06-5417-01	0.160766256	0.263387411	0.602699094
TCGA-06-5418-01	0.147514866	0.493089113	0.564963333
TCGA-06-5856-01	0.293347406	0.49045318	0.840899094
TCGA-06-5858-01	0.314830927	0.461100539	0.709904477
TCGA-06-5859-01	0.067629769	0.347097503	0.652512529
TCGA-08-0386-01	0.243143302	0.433201099	0.685013726
TCGA-09-0364-01	0.050024362	0.253418106	0.590586833
TCGA-09-0366-01	-0.031293362	0.274599354	0.610196055
TCGA-09-0367-01	0.054678232	0.279584503	0.479151155
TCGA-09-0369-01	0.250633298	0.472669979	0.312664069
TCGA-09-1659-01	0.122122647	0.357257516	0.544866378
TCGA-09-1662-01	0.046054458	0.393767041	0.477872167
TCGA-09-1666-01	0.016803647	0.297097612	0.570459977
TCGA-09-1667-01	0.07654027	0.394437243	0.597109022
TCGA-09-1668-01	0.082667537	0.479229032	0.725182591
TCGA-09-1669-01	0.068592859	0.393733155	0.514771136
TCGA-09-1670-01	-0.085623672	0.25131548	0.475379276
TCGA-09-1673-01	0.128582143	0.295294451	0.759467455
TCGA-09-1674-01	0.133666585	0.337407652	0.75267511
TCGA-09-2044-01	0.081951913	0.331411795	0.643730631
TCGA-09-2045-01	0.020015501	0.306891279	0.518393393
TCGA-09-2048-01	0.066412065	0.276724964	0.581941356
TCGA-09-2051-01	-0.006867734	0.29974162	0.624638211
TCGA-09-2054-01	0.197901937	0.466478147	0.781498695
TCGA-09-2056-01	0.075043475	0.371054798	0.451834913
TCGA-10-0928-01	0.075754296	0.327747352	0.626801306
TCGA-10-0936-01	0.003466354	0.137129745	0.49079186
TCGA-12-0616-01	0.175369953	0.412822269	0.927773365
TCGA-12-0618-01	0.148873427	0.353053851	0.801409831
TCGA-12-0619-01	0.201996312	0.545999953	0.857394625
TCGA-12-0821-01	0.300199652	0.419443819	0.649779603
TCGA-12-1597-01	0.194662172	0.351505205	0.823997826
TCGA-12-3650-01	0.204624724	0.368859043	0.789846857
TCGA-12-3652-01	0.207174554	0.426092732	0.563117782
TCGA-12-3653-01	0.125322477	0.337013956	0.747404808
TCGA-12-5295-01	0.161815291	0.372912593	0.690298509
TCGA-12-5299-01	0.222534646	0.483204836	0.658384173
TCGA-13-0730-01	0.198334441	0.543646546	0.793805696
TCGA-13-0799-01	-0.065256694	0.181605852	0.778801228
TCGA-13-0800-01	-0.023443259	0.234158414	0.719368966
TCGA-13-0801-01	0.016645074	0.248140515	0.635713446
TCGA-13-0890-01	0.159747106	0.564446896	0.558201368
TCGA-13-0893-01	0.056357029	0.432183058	0.602667737
TCGA-13-0897-01	0.049531079	0.483262839	0.697660251
TCGA-13-0899-01	0.052524917	0.405582951	0.300152378
TCGA-13-0913-01	0.002995316	0.249782862	0.603778701
TCGA-13-0916-01	0.123433439	0.283275138	0.697997082
TCGA-13-0920-01	0.008602638	0.291307471	0.609003737
TCGA-13-0924-01	0.040332343	0.433782222	0.501780827
TCGA-13-1403-01	0.080136935	0.450900576	0.586034358
TCGA-13-1405-01	0.216369375	0.544226066	0.684199755
TCGA-13-1410-01	0.120885322	0.44569323	0.695397436
TCGA-13-1411-01	0.149354227	0.592810732	0.649775548
TCGA-13-1481-01	0.091021488	0.575548271	0.621651642
TCGA-13-1497-01	0.153413671	0.416363687	0.615162295
TCGA-13-1498-01	-0.058963121	0.412696103	0.572672421
TCGA-13-1505-01	0.03729425	0.51468146	0.470813597
TCGA-13-1506-01	-0.010785659	0.286336163	0.522263756
TCGA-13-1507-01	0.13229178	0.493906545	0.669319666
TCGA-13-1511-01	0.141828355	0.468737261	0.505822093
TCGA-13-1512-01	0.067812168	0.451728526	0.477280323
TCGA-13-2060-01	-0.042484674	0.377095516	0.708356587
TCGA-13-A5FT-01	0.034278043	0.29213653	0.550738419
TCGA-14-0787-01	0.191951681	0.449156322	0.691748815
TCGA-14-0789-01	0.264056371	0.567750887	0.535601565
TCGA-14-0790-01	0.167898862	0.379478702	0.634120381
TCGA-14-0817-01	0.254945775	0.450751732	0.600963565
TCGA-14-0871-01	0.090879644	0.465663173	0.622923995
TCGA-14-1034-01	0.27588696	0.511732888	0.767478054
TCGA-14-1823-01	0.134228642	0.447110408	0.58983812
TCGA-14-1825-01	0.220484713	0.346191461	0.697030948
TCGA-14-1829-01	0.222298148	0.441889881	0.497058898
TCGA-14-2554-01	0.233926472	0.437975915	0.570907016
TCGA-15-0742-01	0.242884041	0.402130378	0.686724505
TCGA-15-1444-01	0.224743187	0.34285392	0.660593184
TCGA-16-0846-01	0.155576341	0.351255213	0.783930348
TCGA-16-1045-01	0.334509688	0.51625051	0.408659823
TCGA-18-3406-01	0.207760087	0.533247398	0.461994871
TCGA-18-3407-01	0.229840275	0.565285167	0.585098537
TCGA-18-3408-01	0.137127737	0.441151154	0.660121223
TCGA-18-3409-01	0.263059877	0.674207438	0.553797738
TCGA-18-3410-01	0.04820124	0.444084619	0.532490425
TCGA-18-3411-01	0.094951892	0.50147327	0.648117112
TCGA-18-3412-01	0.073946807	0.416785234	0.654284535
TCGA-18-3414-01	0.126016796	0.507120717	0.466240131
TCGA-18-3415-01	0.132434602	0.526730769	0.414800262
TCGA-18-3416-01	-0.005948347	0.292261749	0.580564381
TCGA-18-3417-01	0.199311588	0.647408501	0.702236825
TCGA-18-3419-01	0.045094103	0.299069402	0.5593734
TCGA-18-3421-01	0.147617148	0.443174499	0.597257996
TCGA-18-4083-01	0.074531745	0.511545801	0.545543274
TCGA-18-4086-01	0.10740749	0.535477703	0.49042899
TCGA-18-4721-01	0.120035967	0.532714258	0.653580298
TCGA-18-5592-01	0.053342496	0.4318326	0.507561648
TCGA-18-5595-01	0.12095748	0.381313402	0.710994428
TCGA-19-1390-01	0.150453677	0.307708147	0.672639181
TCGA-19-1787-01	0.152700259	0.424304803	0.804216775
TCGA-19-2619-01	0.333653465	0.466979036	0.635409172
TCGA-19-2620-01	0.275878146	0.490337099	0.495925859
TCGA-19-2625-01	0.146640712	0.494593769	0.70463805
TCGA-19-2629-01	0.163958708	0.360095719	0.774621792
TCGA-19-4065-01	0.207586297	0.520119356	0.552914467
TCGA-19-5960-01	0.016805348	0.265404222	0.847745332
TCGA-20-1682-01	0.131473061	0.506118265	0.616709465
TCGA-20-1683-01	0.048283776	0.385261678	0.703817961
TCGA-20-1684-01	0.04250397	0.260602863	0.562604753
TCGA-20-1685-01	-0.000143519	0.270330415	0.45745065
TCGA-20-1687-01	0.036550924	0.420078105	0.538112152
TCGA-21-1070-01	0.135637073	0.51044135	0.959911571
TCGA-21-1071-01	0.140358051	0.54723772	0.49775807
TCGA-21-1072-01	0.150580984	0.491257547	0.627314215
TCGA-21-1075-01	0.072278191	0.334490423	0.605803849
TCGA-21-1076-01	0.289346954	0.606109547	0.739723245
TCGA-21-1077-01	0.08690162	0.545937535	0.512044514
TCGA-21-1078-01	0.087442423	0.233067367	0.311069737
TCGA-21-1079-01	0.219670597	0.640202891	0.788089479
TCGA-21-1080-01	0.021556404	0.337458166	0.651076938
TCGA-21-1081-01	0.085605422	0.563540785	0.777640771
TCGA-21-1082-01	0.123103444	0.505190832	0.70906376
TCGA-21-1083-01	0.134375238	0.460949984	0.498026487
TCGA-21-5782-01	0.202150268	0.574887769	0.53052525
TCGA-21-5783-01	0.149991187	0.64048307	0.742236635
TCGA-21-5784-01	0.252189821	0.529171531	0.512819367
TCGA-21-5786-01	0.080164188	0.537028259	0.813074094
TCGA-21-5787-01	0.265580018	0.461226727	0.724527299
TCGA-21-A5DI-01	-0.042943389	0.526058127	0.724486658
TCGA-22-0940-01	0.107422018	0.564440242	0.705474476
TCGA-22-0944-01	0.079186882	0.439468311	0.777185049
TCGA-22-1000-01	0.293746435	0.6799886	0.61582795
TCGA-22-1002-01	0.337727157	0.58125053	0.563125408
TCGA-22-1005-01	0.334300379	0.568127662	0.469754918
TCGA-22-1011-01	0.255742781	0.529491288	0.779890493
TCGA-22-1012-01	0.058635609	0.487045198	0.612425448
TCGA-22-1016-01	0.310307391	0.572847665	0.653867433
TCGA-22-1017-01	0.185170248	0.414298763	0.450388114
TCGA-22-4591-01	0.140888792	0.335978273	0.62949142
TCGA-22-4593-01	0.204203767	0.636996236	0.759808995
TCGA-22-4594-01	0.225302104	0.49506373	0.467520016
TCGA-22-4595-01	0.079920198	0.56158338	0.729477482
TCGA-22-4599-01	0.138115356	0.487584212	0.671770517
TCGA-22-4601-01	0.128770133	0.38617154	0.712893195
TCGA-22-4604-01	0.138181978	0.618286658	0.499394754
TCGA-22-4605-01	0.324462327	0.583382553	0.599677194
TCGA-22-4607-01	0.144310448	0.506693763	0.858164692
TCGA-22-4609-01	0.224850116	0.612397857	0.619630384
TCGA-22-4613-01	0.010828001	0.385493085	0.555485532
TCGA-22-5471-01	0.056903873	0.498517467	0.562532584
TCGA-22-5472-01	0.242801791	0.45726961	0.643226741
TCGA-22-5473-01	0.058677997	0.519303445	0.54639406
TCGA-22-5474-01	0.137807237	0.448882674	0.419745365
TCGA-22-5477-01	0.126229451	0.386663905	0.702833868
TCGA-22-5479-01	0.14676129	0.502501315	0.721766243
TCGA-22-5480-01	0.138521947	0.523411977	0.769813099
TCGA-22-5481-01	0.008011767	0.329908804	0.819338095
TCGA-22-5482-01	0.053450731	0.539739844	0.633829207
TCGA-22-5483-01	0.209913167	0.587887577	0.695959304
TCGA-22-5485-01	0.126320906	0.399834786	0.577472514
TCGA-22-5489-01	0.284876053	0.664771869	0.603786345
TCGA-22-5491-01	0.007520224	0.248811929	0.708443271
TCGA-22-5492-01	0.18551768	0.504670751	0.729769332
TCGA-22-A5C4-01	0.104494722	0.387344315	0.561104734
TCGA-23-1023-01	0.277588965	0.47561086	0.506885181
TCGA-23-1026-01	0.136502059	0.503335893	0.653837998
TCGA-23-1027-01	0.023293551	0.494042317	0.469123977
TCGA-23-1029-01	0.076954182	0.366562009	0.505019688
TCGA-23-1109-01	0.133178797	0.461411331	0.725781439
TCGA-23-1111-01	0.069958179	0.403319229	0.761450554
TCGA-23-1114-01	0.132989008	0.483532675	0.583930809
TCGA-23-1120-01	0.026654936	0.374745622	0.725498075
TCGA-23-1122-01	0.048106662	0.413509727	0.746831742
TCGA-23-1123-01	0.009792878	0.247160791	0.66234169
TCGA-23-2077-01	0.125531822	0.360902157	0.60447989
TCGA-23-2078-01	0.114551352	0.540695166	0.718985568
TCGA-23-2081-01	0.152159544	0.452222706	0.32622523
TCGA-23-2084-01	0.074361752	0.411811502	0.612225827
TCGA-24-0975-01	0.225120562	0.590336333	0.794769593
TCGA-24-1103-01	0.076353701	0.243600484	0.396209114
TCGA-24-1413-01	0.108100761	0.274938478	0.480439714
TCGA-24-1416-01	-0.021219363	0.268542708	0.716886622
TCGA-24-1417-01	0.148838154	0.482963726	0.739974336
TCGA-24-1418-01	0.081920057	0.528281408	0.724432646
TCGA-24-1419-01	-0.004655185	0.206930368	0.432287711
TCGA-24-1423-01	0.212590998	0.402953254	0.637259087
TCGA-24-1424-01	0.148718338	0.435271191	0.813107879
TCGA-24-1425-01	0.319905761	0.628882466	0.604042108
TCGA-24-1427-01	0.091422171	0.563469635	0.572799196
TCGA-24-1428-01	0.042912761	0.314329489	0.528101265
TCGA-24-1430-01	0.087848796	0.365254628	0.431444975
TCGA-24-1434-01	0.172129716	0.65250979	0.704964751
TCGA-24-1435-01	0.121850426	0.573622407	0.712094939
TCGA-24-1436-01	0.032540346	0.406776054	0.69426696
TCGA-24-1463-01	0.109657804	0.567853033	0.568848621
TCGA-24-1467-01	-0.016511202	0.230795466	0.624461469
TCGA-24-1469-01	-0.010757944	0.326966233	0.68606406
TCGA-24-1474-01	0.071463349	0.274891648	0.778468281
TCGA-24-1544-01	0.038616898	0.274679365	0.644748653
TCGA-24-1545-01	0.076374651	0.543917735	0.417347879
TCGA-24-1546-01	0.14496895	0.601526582	0.35378679
TCGA-24-1548-01	-0.036881769	0.248430833	0.601210476
TCGA-24-1549-01	0.052673567	0.335364105	0.585007097
TCGA-24-1550-01	0.279427269	0.626803996	0.797359318
TCGA-24-1551-01	0.030924911	0.325897393	0.565902912
TCGA-24-1552-01	0.082801424	0.339541192	0.419592354
TCGA-24-1553-01	-0.007440883	0.348590746	0.658511421
TCGA-24-1555-01	-0.042163659	0.220100411	0.336704272
TCGA-24-1556-01	0.083322368	0.348067352	0.648243773
TCGA-24-1557-01	0.055242891	0.323032337	0.421648826
TCGA-24-1558-01	-0.005787628	0.289933684	0.589664312
TCGA-24-1560-01	0.057170585	0.257087827	0.491383193
TCGA-24-1562-01	0.081792552	0.491467061	0.720595478
TCGA-24-1563-01	0.166756141	0.605438428	0.342987242
TCGA-24-1564-01	0.16223965	0.544661187	0.430301556
TCGA-24-1567-01	0.042736634	0.31749377	0.507858632
TCGA-24-1603-01	0.091997715	0.323901597	0.69486766
TCGA-24-1604-01	0.01929801	0.291862737	0.490231049
TCGA-24-1616-01	0.064257728	0.335744899	0.543938602
TCGA-24-1842-01	0.039304349	0.420668482	0.720596824
TCGA-24-1843-01	0.039820858	0.347935198	0.558081579
TCGA-24-1844-01	0.169793225	0.302065972	0.334511331
TCGA-24-1846-01	-0.049455526	0.419146665	0.578749403
TCGA-24-1847-01	0.111389529	0.419737308	0.588718392
TCGA-24-1849-01	0.242741823	0.61754505	0.70659796
TCGA-24-1850-01	-0.016800536	0.516205309	0.555409528
TCGA-24-1924-01	0.09593971	0.355295743	0.66635263
TCGA-24-1928-01	0.12206477	0.506946234	0.689033359
TCGA-24-1930-01	0.132138073	0.464660755	0.66404323
TCGA-24-2019-01	0.10774596	0.358383025	0.64949451
TCGA-24-2020-01	0.131206373	0.315076225	0.673521354
TCGA-24-2023-01	0.075464705	0.288474574	0.527839494
TCGA-24-2024-01	0.020846982	0.466241354	0.273910914
TCGA-24-2026-01	0.097847242	0.335802025	0.760354683
TCGA-24-2027-01	0.107946919	0.37276194	0.569229007
TCGA-24-2033-01	-0.013250821	0.474592664	0.728094554
TCGA-24-2035-01	0.270135758	0.609385338	0.519521249
TCGA-24-2036-01	0.071863522	0.351185967	0.516237379
TCGA-24-2038-01	-0.012074633	0.333626193	0.470530719
TCGA-24-2254-01	0.164744907	0.512582497	0.695592411
TCGA-24-2267-01	0.17111263	0.341559101	0.684920961
TCGA-24-2271-01	0.066287779	0.511224573	0.688392647
TCGA-24-2281-01	0.011748831	0.354723793	0.564715185
TCGA-24-2289-01	0.154822348	0.586160199	0.320505099
TCGA-24-2290-01	0.137108362	0.356858998	0.687560583
TCGA-24-2293-01	0.192491258	0.619273355	0.568998412
TCGA-24-2297-01	0.147751851	0.33721056	0.587403811
TCGA-24-2298-01	0.188207124	0.56708606	0.686940477
TCGA-25-1312-01	0.028220583	0.338718871	0.669970507
TCGA-25-1313-01	0.113656405	0.384364457	0.416792251
TCGA-25-1314-01	0.088292597	0.382801431	0.641763961
TCGA-25-1315-01	0.069021775	0.269082157	0.622718973
TCGA-25-1316-01	0.04710529	0.407587296	0.364457163
TCGA-25-1317-01	0.047131854	0.473757257	0.472004619
TCGA-25-1318-01	0.124790071	0.502987342	0.662434266
TCGA-25-1319-01	0.111160233	0.273302111	0.470828973
TCGA-25-1320-01	0.121806437	0.588105804	0.771002725
TCGA-25-1321-01	0.053019667	0.273888124	0.439461726
TCGA-25-1322-01	0.048937228	0.429174463	0.721209555
TCGA-25-1323-01	0.092187504	0.448608659	0.666219857
TCGA-25-1324-01	-0.030046344	0.243151314	0.624139957
TCGA-25-1326-01	0.112062542	0.524196607	0.491385556
TCGA-25-1328-01	0.135753128	0.578592699	0.409920046
TCGA-25-1329-01	0.140563312	0.48698676	0.581382945
TCGA-25-1623-01	0.106779587	0.627333555	0.734850936
TCGA-25-1625-01	0.120721018	0.430902647	0.417969145
TCGA-25-1626-01	0.153480037	0.675715582	0.740911116
TCGA-25-1627-01	0.063361418	0.336356453	0.422329799
TCGA-25-1628-01	0.088160047	0.594515762	0.808151063
TCGA-25-1630-01	0.128476769	0.444816531	0.682046703
TCGA-25-1632-01	0.050026897	0.326399839	0.473690913
TCGA-25-1633-01	0.091924707	0.583678059	0.632054514
TCGA-25-1634-01	0.017835452	0.289042988	0.481089811
TCGA-25-1635-01	0.115931513	0.546246319	0.609789559
TCGA-25-1870-01	0.091946747	0.312232188	0.425252988
TCGA-25-1871-01	0.072299853	0.239544339	0.525901469
TCGA-25-2042-01	0.308240452	0.694187243	0.537415891
TCGA-25-2391-01	0.00829152	0.325866668	0.623876998
TCGA-25-2392-01	0.119623477	0.297123497	0.466288654
TCGA-25-2393-01	-9.38E-05	0.363230733	0.609675921
TCGA-25-2396-01	0.045601505	0.383339818	0.582249365
TCGA-25-2397-01	0.024977358	0.295761434	0.563310261
TCGA-25-2398-01	0.098235758	0.629114779	0.694172497
TCGA-25-2399-01	0.082979087	0.509793302	0.583175453
TCGA-25-2400-01	0.013122296	0.282574822	0.730055753
TCGA-25-2401-01	0.169028958	0.561988955	0.570453434
TCGA-25-2404-01	0.166709183	0.52495547	0.692669469
TCGA-25-2409-01	0.034124898	0.472017226	0.607007717
TCGA-26-1442-01	0.186779598	0.282947642	0.433010987
TCGA-26-5132-01	0.259953555	0.474496477	0.776506322
TCGA-26-5133-01	0.230511009	0.376951694	0.808513405
TCGA-26-5134-01	0.188650355	0.441686585	0.644703498
TCGA-26-5135-01	0.462166879	0.495874044	0.829039325
TCGA-26-5136-01	0.212079023	0.416874551	0.700207922
TCGA-26-5139-01	0.243115812	0.525289894	0.567514585
TCGA-27-1830-01	0.299491101	0.558810473	0.561122603
TCGA-27-1831-01	0.221879594	0.466258799	0.524184394
TCGA-27-1832-01	0.198183007	0.576218399	0.574867638
TCGA-27-1834-01	0.158407384	0.408268656	0.483337025
TCGA-27-1835-01	0.320564083	0.403977647	0.683868913
TCGA-27-1837-01	0.212532794	0.423660861	0.681241692
TCGA-27-2519-01	0.257556905	0.443061837	0.774872159
TCGA-27-2521-01	0.187150924	0.36136861	0.613976763
TCGA-27-2523-01	0.17949435	0.388223292	0.780505702
TCGA-27-2524-01	0.251446453	0.559485404	0.679610572
TCGA-27-2526-01	0.161245986	0.350505723	0.715830794
TCGA-27-2528-01	0.378328199	0.535308714	0.695653436
TCGA-28-1747-01	0.083608889	0.324413613	0.610302933
TCGA-28-1753-01	0.370888947	0.574410718	0.70047672
TCGA-28-2499-01	0.226218676	0.397181738	0.473170502
TCGA-28-2509-01	0.093221162	0.469484625	0.765894651
TCGA-28-2513-01	0.326335912	0.587418218	0.464874414
TCGA-28-2514-01	0.3108876	0.44569142	0.53585316
TCGA-28-5204-01	0.23306404	0.424683265	0.728216084
TCGA-28-5207-01	0.373018606	0.40260467	0.740689247
TCGA-28-5208-01	0.22188341	0.470828481	0.674508031
TCGA-28-5209-01	0.277162245	0.515431064	0.681272595
TCGA-28-5213-01	0.234011991	0.515613608	0.334632439
TCGA-28-5215-01	0.254302948	0.540674234	0.589922846
TCGA-28-5216-01	0.249852962	0.521131579	0.432670956
TCGA-28-5218-01	0.346509381	0.616364231	0.664729406
TCGA-28-5220-01	0.055972711	0.24597537	0.432222734
TCGA-29-1688-01	0.062594225	0.428420193	0.730095567
TCGA-29-1690-01	0.065155549	0.511703593	0.427000991
TCGA-29-1691-01	0.005381628	0.349705771	0.55476357
TCGA-29-1693-01	0.149232722	0.49398495	0.503398958
TCGA-29-1694-01	0.130773128	0.522540988	0.396000869
TCGA-29-1695-01	0.16941716	0.532613697	0.734275507
TCGA-29-1696-01	0.107940959	0.268610071	0.345013405
TCGA-29-1697-01	-0.022886517	0.184023552	0.606106537
TCGA-29-1698-01	0.155868633	0.521655979	0.611033284
TCGA-29-1699-01	0.102552003	0.34280253	0.548787918
TCGA-29-1701-01	0.027771666	0.43675507	0.57107923
TCGA-29-1702-01	0.013523134	0.312082436	0.660486629
TCGA-29-1703-01	0.052218405	0.404982182	0.601701509
TCGA-29-1705-01	0.144462997	0.521086998	0.457821161
TCGA-29-1710-01	0.060652118	0.499060709	0.679960101
TCGA-29-1711-01	0.166269516	0.420398586	0.576445747
TCGA-29-1761-01	0.000207845	0.292324672	0.569671488
TCGA-29-1762-01	0.134797827	0.354490415	0.579621507
TCGA-29-1763-01	0.165781601	0.407556715	0.755466254
TCGA-29-1770-01	0.23705254	0.567478372	0.660228665
TCGA-29-1776-01	0.013349169	0.475743869	0.397901229
TCGA-29-1778-01	0.128690315	0.311071962	0.621043742
TCGA-29-1781-01	0.136756128	0.331998287	0.579049608
TCGA-29-1783-01	0.02462574	0.425623808	0.697377114
TCGA-29-1784-01	0.071874634	0.285710718	0.530393984
TCGA-29-1785-01	0.05611467	0.363680422	0.709343643
TCGA-29-2414-01	0.026783591	0.488610535	0.412661056
TCGA-29-2425-01	0.012322081	0.338877408	0.374813165
TCGA-29-2427-01	0.099341065	0.46296823	0.563632297
TCGA-29-2428-01	-0.022920742	0.351546789	0.562382735
TCGA-29-A5NZ-01	0.118852102	0.517093033	0.585984451
TCGA-2A-A8VL-01	0.14718125	0.320770603	0.252063955
TCGA-2A-A8VO-01	0.128922342	0.351160187	0.275861599
TCGA-2A-A8VT-01	0.082246041	0.250045731	0.15221662
TCGA-2A-A8VV-01	0.097243409	0.337336267	0.23733625
TCGA-2A-A8VX-01	-0.068928881	0.273574101	0.337567517
TCGA-2A-A8W1-01	-0.009864063	0.106655393	0.274674605
TCGA-2A-A8W3-01	0.274995605	0.357485941	0.272064708
TCGA-2A-AAYF-01	0.059436632	0.273028487	0.228012337
TCGA-2A-AAYO-01	0.107182051	0.366338573	0.319378529
TCGA-2A-AAYU-01	0.025013506	0.332537467	0.239692932
TCGA-2E-A9G8-01	0.106105407	0.203167016	0.576128305
TCGA-2F-A9KO-01	0.095307728	0.44805763	0.493198056
TCGA-2F-A9KP-01	0.170291102	0.242034146	0.560633703
TCGA-2F-A9KQ-01	0.285590894	0.339378819	0.428012377
TCGA-2F-A9KR-01	0.106593697	0.302206414	0.448743499
TCGA-2F-A9KT-01	0.134952624	0.414820041	0.61142976
TCGA-2F-A9KW-01	0.399932209	0.411769138	0.57532817
TCGA-2G-AAEW-01	0.140735507	0.263630489	0.259039731
TCGA-2G-AAEX-01	0.234660091	0.255547558	0.316222616
TCGA-2G-AAF1-01	0.105611562	0.211016894	0.275959947
TCGA-2G-AAF4-01	0.148953054	0.179085019	0.273872779
TCGA-2G-AAF6-01	0.037561754	0.157147389	0.174437044
TCGA-2G-AAF8-01	0.133761005	0.281515139	0.30857276
TCGA-2G-AAFE-01	0.083952437	0.216383794	0.28696217
TCGA-2G-AAFG-01	0.045909109	0.266455925	0.302933139
TCGA-2G-AAFH-01	0.255236507	0.306563744	0.348679565
TCGA-2G-AAFI-01	0.221772465	0.421474277	0.589836775
TCGA-2G-AAFJ-01	0.361075403	0.593184572	0.623568266
TCGA-2G-AAFL-01	0.212924662	0.433032175	0.397118113
TCGA-2G-AAFM-01	0.157220053	0.397085107	0.471488853
TCGA-2G-AAFN-01	0.170840761	0.298088402	0.519973716
TCGA-2G-AAFO-01	0.222309825	0.468628721	0.355693214
TCGA-2G-AAFV-01	0.223815506	0.447590208	0.245319148
TCGA-2G-AAFY-01	0.222029522	0.483903402	0.482944823
TCGA-2G-AAFZ-01	0.230974214	0.515963454	0.57045802
TCGA-2G-AAG0-01	0.145798929	0.346884339	0.559301781
TCGA-2G-AAG3-01	0.372811649	0.567247262	0.458306802
TCGA-2G-AAG5-01	0.407842643	0.697011406	0.542068426
TCGA-2G-AAG6-01	0.342764425	0.676024516	0.410643871
TCGA-2G-AAG7-01	0.111541847	0.427754896	0.547556553
TCGA-2G-AAG8-01	0.133270432	0.383486045	0.357164074
TCGA-2G-AAG9-01	0.096230399	0.285204377	0.251097262
TCGA-2G-AAGA-01	0.151643859	0.345882076	0.441973136
TCGA-2G-AAGC-01	0.190667511	0.482688229	0.577558482
TCGA-2G-AAGE-01	0.230917059	0.44225425	0.540594764
TCGA-2G-AAGF-01	0.348570216	0.58885676	0.527690385
TCGA-2G-AAGG-01	0.297815456	0.528777756	0.574119025
TCGA-2G-AAGI-01	0.324425611	0.558383534	0.640868946
TCGA-2G-AAGJ-01	0.106142917	0.34372778	0.366437459
TCGA-2G-AAGK-01	0.140473026	0.350228895	0.496433858
TCGA-2G-AAGM-01	0.240048693	0.482923281	0.608560462
TCGA-2G-AAGN-01	0.158719049	0.317597971	0.385553746
TCGA-2G-AAGO-01	0.100567112	0.282078469	0.373936469
TCGA-2G-AAGP-01	0.348343878	0.608360043	0.618102423
TCGA-2G-AAGS-01	0.312336409	0.534609831	0.527740012
TCGA-2G-AAGT-01	0.154267237	0.394941413	0.426305118
TCGA-2G-AAGV-01	0.189998483	0.569067825	0.506749787
TCGA-2G-AAGW-01	0.096840942	0.168433727	0.608857055
TCGA-2G-AAGX-01	0.305240037	0.635933958	0.593404014
TCGA-2G-AAGY-01	0.317787411	0.590262584	0.612943472
TCGA-2G-AAGZ-01	0.242009291	0.435234002	0.406704572
TCGA-2G-AAH0-01	0.165373845	0.259848837	0.379699039
TCGA-2G-AAH2-01	0.360663817	0.623293185	0.65775634
TCGA-2G-AAH3-01	0.068424926	0.248604513	0.20512358
TCGA-2G-AAH4-01	0.337680919	0.558838788	0.60767597
TCGA-2G-AAH8-01	0.125869955	0.124548007	0.36538814
TCGA-2G-AAHA-01	0.149827174	0.284456439	0.293418221
TCGA-2G-AAHC-01	0.106668967	0.278010777	0.267987319
TCGA-2G-AAHG-01	0.078852381	0.19267393	0.11078402
TCGA-2G-AAHL-01	0.100857427	0.232971111	0.240324778
TCGA-2G-AAHN-01	0.092069552	0.312626142	0.30505772
TCGA-2G-AAHP-01	0.142992912	0.187042621	0.440963657
TCGA-2G-AAHT-01	0.053062798	0.203738339	0.260848358
TCGA-2G-AAKD-01	0.194408208	0.414657145	0.502870705
TCGA-2G-AAKG-01	0.233344585	0.452694477	0.519773187
TCGA-2G-AAKH-01	0.135571392	0.35593189	0.349155496
TCGA-2G-AAKL-01	0.14480742	0.340793216	0.353838183
TCGA-2G-AAKM-01	0.249423395	0.506164508	0.529837594
TCGA-2G-AAL5-01	0.323159405	0.528646508	0.52571763
TCGA-2G-AAL7-01	0.113519395	0.27566568	0.498924612
TCGA-2G-AALP-01	0.063954975	0.336864435	0.6103629
TCGA-2H-A9GF-01	0.238133403	0.43748541	0.548848983
TCGA-2H-A9GG-01	0.282872462	0.449982294	0.524223218
TCGA-2H-A9GH-01	0.178264313	0.400622232	0.708019701
TCGA-2H-A9GI-01	0.261460299	0.294331355	0.581447867
TCGA-2H-A9GJ-01	0.206615667	0.268718875	0.728593973
TCGA-2H-A9GK-01	0.574600634	0.491835268	0.594410285
TCGA-2H-A9GL-01	0.369326835	0.455163947	0.642602326
TCGA-2H-A9GM-01	0.396172554	0.438256814	0.593641259
TCGA-2H-A9GN-01	0.270435279	0.489767383	0.713351808
TCGA-2H-A9GO-01	0.194090236	0.253300746	0.59483244
TCGA-2H-A9GQ-01	0.148741355	0.425652955	0.53068783
TCGA-2H-A9GR-01	0.28154307	0.453294795	0.473758867
TCGA-2J-AAB1-01	0.263375376	0.572580536	0.391467696
TCGA-2J-AAB4-01	0.2882137	0.601095624	0.595027168
TCGA-2J-AAB6-01	0.220427475	0.668583418	0.525605036
TCGA-2J-AAB8-01	0.269364994	0.659820248	0.589713678
TCGA-2J-AAB9-01	0.382321579	0.661990998	0.465985826
TCGA-2J-AABA-01	0.29611215	0.643213998	0.433787105
TCGA-2J-AABE-01	0.296160687	0.637745651	0.468771004
TCGA-2J-AABF-01	0.29959006	0.611100768	0.573826245
TCGA-2J-AABH-01	0.24177962	0.5828366	0.513500856
TCGA-2J-AABI-01	0.118400574	0.579675262	0.608117285
TCGA-2J-AABK-01	0.255591922	0.4652663	0.526653464
TCGA-2J-AABO-01	0.282202156	0.660005628	0.606942841
TCGA-2J-AABP-01	0.393801643	0.660735083	0.7258834
TCGA-2J-AABR-01	0.403256828	0.663731818	0.524439755
TCGA-2J-AABT-01	0.339482199	0.631859866	0.431980999
TCGA-2J-AABU-01	0.337366137	0.651240433	0.371395239
TCGA-2J-AABV-01	0.268241038	0.475267656	0.406708526
TCGA-2K-A9WE-01	0.204524972	0.437378193	0.3895459
TCGA-2L-AAQA-01	0.236689342	0.582372367	0.617957468
TCGA-2L-AAQE-01	0.223550589	0.556988906	0.542610041
TCGA-2L-AAQI-01	0.327604297	0.556258876	0.460892526
TCGA-2L-AAQJ-01	0.401130581	0.569800323	0.641858358
TCGA-2L-AAQL-01	0.273037635	0.58734259	0.469818253
TCGA-2L-AAQM-01	0.435084672	0.384699504	0.358686462
TCGA-2W-A8YY-01	0.135592605	0.342163928	0.543654664
TCGA-2X-A9D5-01	0.205466084	0.23456801	0.257207543
TCGA-2X-A9D6-01	0.241841549	0.281313905	0.185554827
TCGA-2Y-A9GS-01	0.211341914	0.30450933	0.323103693
TCGA-2Y-A9GT-01	0.367514182	0.331564017	0.355978211
TCGA-2Y-A9GU-01	0.304760038	0.19173214	0.178965492
TCGA-2Y-A9GV-01	0.366966789	0.299720752	0.159203387
TCGA-2Y-A9GW-01	0.308124464	0.431492139	0.31801573
TCGA-2Y-A9GX-01	0.315709689	0.542913612	0.374268145
TCGA-2Y-A9GY-01	0.125298744	0.214839835	0.369964784
TCGA-2Y-A9GZ-01	0.310240171	0.209169528	0.118809803
TCGA-2Y-A9H0-01	0.057402996	0.200592546	0.544518104
TCGA-2Y-A9H1-01	0.235591407	0.186197433	0.315290454
TCGA-2Y-A9H2-01	0.208001117	0.334590327	0.434909363
TCGA-2Y-A9H3-01	0.387666116	0.297615129	0.277489675
TCGA-2Y-A9H4-01	0.333152623	0.227628253	0.432177887
TCGA-2Y-A9H5-01	0.28843647	0.414924813	0.1744268
TCGA-2Y-A9H6-01	0.365129903	0.397978312	0.216526052
TCGA-2Y-A9H7-01	0.165943258	0.154037423	0.313742804
TCGA-2Y-A9H8-01	0.224321193	0.253476158	0.225040428
TCGA-2Y-A9H9-01	0.316059561	0.243349526	0.302304883
TCGA-2Y-A9HA-01	0.279519819	0.268918415	0.297407349
TCGA-2Y-A9HB-01	0.252440201	0.289681622	0.234462567
TCGA-2Z-A9J1-01	0.027617558	0.325222665	0.33072296
TCGA-2Z-A9J2-01	0.167750377	0.251561859	0.353926359
TCGA-2Z-A9J3-01	0.077251912	0.311047501	0.409603884
TCGA-2Z-A9J5-01	0.125365197	0.360517805	0.258598564
TCGA-2Z-A9J6-01	-0.001578906	0.285129605	0.32101801
TCGA-2Z-A9J7-01	0.034271388	0.280567191	0.36989828
TCGA-2Z-A9J8-01	0.102097196	0.258966229	0.347549893
TCGA-2Z-A9J9-01	0.607975265	0.40327007	0.431495922
TCGA-2Z-A9JD-01	0.128044458	0.255127156	0.275226749
TCGA-2Z-A9JE-01	0.036353186	0.318654734	0.357630261
TCGA-2Z-A9JG-01	0.039622923	0.300855192	0.464973949
TCGA-2Z-A9JI-01	0.18422725	0.37284995	0.430080174
TCGA-2Z-A9JJ-01	0.297967631	0.542324139	0.452038635
TCGA-2Z-A9JK-01	0.537764156	0.534811956	0.406351692
TCGA-2Z-A9JL-01	0.056302434	0.360431971	0.433210062
TCGA-2Z-A9JM-01	0.08717964	0.424268742	0.457761434
TCGA-2Z-A9JN-01	0.231811528	0.308064301	0.279107288
TCGA-2Z-A9JO-01	0.258481236	0.354920417	0.383704615
TCGA-2Z-A9JP-01	0.055152824	0.317875059	0.319661436
TCGA-2Z-A9JQ-01	-0.002822593	0.326288847	0.344771425
TCGA-2Z-A9JR-01	0.013664718	0.361203722	0.396144535
TCGA-2Z-A9JS-01	0.091078972	0.376150332	0.426933573
TCGA-2Z-A9JT-01	0.122447478	0.300335229	0.405970474
TCGA-30-1718-01	0.128009545	0.520622083	0.58923498
TCGA-30-1855-01	0.090856834	0.500168414	0.777788886
TCGA-30-1860-01	0.02878562	0.400600375	0.637539974
TCGA-30-1861-01	0.104945056	0.558722909	0.470867947
TCGA-30-1862-01	0.131705847	0.502132899	0.529287212
TCGA-30-1891-01	0.082066285	0.53503627	0.713696922
TCGA-31-1944-01	0.124940151	0.44179493	0.585003484
TCGA-31-1946-01	0.157799722	0.530256772	0.611845022
TCGA-31-1950-01	0.043142689	0.212039797	0.53493253
TCGA-31-1951-01	0.181152751	0.548137822	0.695215197
TCGA-31-1953-01	0.152843434	0.509797256	0.794546551
TCGA-31-1956-01	0.228987344	0.574440246	0.624181994
TCGA-31-1959-01	0.163539227	0.610407257	0.512676448
TCGA-32-1970-01	0.215596885	0.383348475	0.699103534
TCGA-32-1980-01	0.331027124	0.470089046	0.399357902
TCGA-32-1982-01	0.444175352	0.513961099	0.539150908
TCGA-32-2615-01	0.242044724	0.547954161	0.621784095
TCGA-32-2616-01	0.185618259	0.397797508	0.887487129
TCGA-32-2632-01	0.207801045	0.468303091	0.764010354
TCGA-32-2634-01	0.27656132	0.431037644	0.873506899
TCGA-32-2638-01	0.348004253	0.545496811	0.645000649
TCGA-32-4213-01	0.372315542	0.557725744	0.67337836
TCGA-32-5222-01	0.253730254	0.441683857	0.642118263
TCGA-33-4532-01	-0.025428727	0.303599	0.482331626
TCGA-33-4533-01	0.202480924	0.67477453	0.796246783
TCGA-33-4538-01	0.126444317	0.401290021	0.784544332
TCGA-33-4547-01	0.141313508	0.575996538	0.655861414
TCGA-33-4566-01	0.136753998	0.433491769	0.543775792
TCGA-33-4582-01	-0.087235175	0.357239606	0.504307168
TCGA-33-4583-01	0.010038521	0.342725506	0.800473452
TCGA-33-4586-01	0.092853175	0.482249085	0.558152846
TCGA-33-4587-01	0.123768236	0.357441877	0.548531775
TCGA-33-4589-01	-0.005432599	0.426961598	0.747080064
TCGA-33-6737-01	0.302632252	0.522396176	0.544680348
TCGA-33-6738-01	0.090453493	0.345741612	0.415472194
TCGA-33-A4WN-01	-0.043936071	0.383326068	0.484552073
TCGA-33-AAS8-01	-8.68E-05	0.318447711	0.486682097
TCGA-33-AASB-01	0.028613274	0.31167143	0.584747679
TCGA-33-AASD-01	0.01229034	0.467217065	0.478455721
TCGA-33-AASI-01	0.163802617	0.352396649	0.596730979
TCGA-33-AASJ-01	-0.118506238	0.249428972	0.63797621
TCGA-33-AASL-01	-0.025043882	0.341027816	0.591724231
TCGA-34-2596-01	0.171102157	0.507391537	0.656374657
TCGA-34-2600-01	0.096432763	0.297901753	0.793574282
TCGA-34-2608-01	0.252473548	0.65804979	0.647561737
TCGA-34-5231-01	0.11701831	0.44647601	0.831756191
TCGA-34-5232-01	0.159657137	0.426287501	0.677259562
TCGA-34-5234-01	0.221874739	0.599402169	0.57590013
TCGA-34-5236-01	0.148563835	0.649315785	0.704969826
TCGA-34-5239-01	0.202095031	0.639534046	0.682358975
TCGA-34-5240-01	0.094611014	0.466531508	0.629821774
TCGA-34-5241-01	0.26151615	0.597311362	0.708456631
TCGA-34-5927-01	0.054969707	0.408480974	0.775265628
TCGA-34-5928-01	0.236438379	0.69508774	0.697003164
TCGA-34-5929-01	0.12065907	0.480377769	0.624877603
TCGA-34-7107-01	0.189429294	0.566839738	0.763908447
TCGA-34-8454-01	0.24215706	0.543860323	0.584394497
TCGA-34-8455-01	0.215823692	0.551950232	0.726145274
TCGA-34-8456-01	0.156980678	0.478548373	0.524286359
TCGA-34-A5IX-01	0.062499664	0.43523967	0.66935858
TCGA-35-4122-01	0.230425816	0.515082598	0.550103681
TCGA-35-4123-01	0.157338712	0.556242093	0.513182004
TCGA-35-5375-01	0.150955393	0.463887406	0.586446695
TCGA-36-1568-01	0.070728785	0.410335177	0.549266391
TCGA-36-1569-01	0.035923754	0.530891417	0.356551403
TCGA-36-1570-01	0.060634476	0.218447377	0.521129508
TCGA-36-1571-01	0.050120973	0.292458578	0.301632796
TCGA-36-1574-01	0.211984898	0.5259872	0.593674065
TCGA-36-1575-01	-0.027754473	0.237262686	0.475196339
TCGA-36-1576-01	0.136468216	0.619882348	0.649497148
TCGA-36-1577-01	0.143712817	0.390055558	0.514215994
TCGA-36-1578-01	0.061693451	0.295626432	0.414213631
TCGA-36-1580-01	0.06912799	0.596093242	0.538447025
TCGA-36-1581-01	0.079335556	0.326428679	0.679208006
TCGA-37-3783-01	0.171812428	0.493766164	0.531883983
TCGA-37-4129-01	0.089344521	0.21120155	0.249329751
TCGA-37-4130-01	0.113392185	0.328858831	0.53561673
TCGA-37-4132-01	0.135031414	0.439776344	0.575543267
TCGA-37-4133-01	0.043393633	0.388257831	0.670364779
TCGA-37-4135-01	0.040055422	0.360761698	0.70937951
TCGA-37-5819-01	0.26428127	0.393152522	0.37757974
TCGA-37-A5EL-01	0.057230099	0.402304611	0.781775852
TCGA-37-A5EM-01	0.180601815	0.619567313	0.959101039
TCGA-37-A5EN-01	0.074141132	0.391365275	0.520670438
TCGA-38-4625-01	0.154714162	0.431227847	0.614604309
TCGA-38-4626-01	0.421677763	0.549793725	0.459061937
TCGA-38-4627-01	0.470065814	0.726709653	0.526656134
TCGA-38-4628-01	0.166224263	0.497024448	0.486106936
TCGA-38-4629-01	0.306186339	0.620588437	0.480498996
TCGA-38-4630-01	0.033198077	0.444164249	0.669673761
TCGA-38-4631-01	0.042079291	0.420637925	0.569382362
TCGA-38-4632-01	0.180067395	0.483546656	0.511782164
TCGA-38-6178-01	0.32968418	0.555439967	0.408156152
TCGA-38-7271-01	0.365754351	0.547129013	0.445487752
TCGA-38-A44F-01	0.366409917	0.546185447	0.389750885
TCGA-39-5011-01	0.118472339	0.430618968	0.616901912
TCGA-39-5016-01	0.010658161	0.334540475	0.632911304
TCGA-39-5019-01	0.167881194	0.591961714	0.566132137
TCGA-39-5021-01	0.079488066	0.504919497	0.778450877
TCGA-39-5022-01	0.249253254	0.599220636	0.756543104
TCGA-39-5024-01	0.136638931	0.430872107	0.536865052
TCGA-39-5027-01	0.006459273	0.333684915	0.621477713
TCGA-39-5028-01	0.140023766	0.590065098	0.650790306
TCGA-39-5029-01	0.143864926	0.523003671	0.548168957
TCGA-39-5030-01	0.246723558	0.60235133	0.675434072
TCGA-39-5031-01	0.168864877	0.601544242	0.677792563
TCGA-39-5034-01	0.28096234	0.530839317	0.4823963
TCGA-39-5035-01	0.122685914	0.465557659	0.846466412
TCGA-39-5036-01	-0.041917133	0.271923491	0.683605349
TCGA-39-5037-01	-0.075642276	0.242912037	0.526984505
TCGA-39-5039-01	0.306649348	0.628967638	0.621598396
TCGA-39-5040-01	0.074993204	0.430443595	0.59870038
TCGA-3A-A9I5-01	0.251443402	0.572060044	0.437163382
TCGA-3A-A9I7-01	0.261436053	0.656673192	0.646217458
TCGA-3A-A9I9-01	0.270591837	0.596620609	0.438162453
TCGA-3A-A9IB-01	0.434181452	0.697347307	0.681140441
TCGA-3A-A9IC-01	0.329535247	0.690926501	0.682516632
TCGA-3A-A9IH-01	0.304504112	0.584847619	0.602314562
TCGA-3A-A9IJ-01	0.180153177	0.304116154	0.240738492
TCGA-3A-A9IL-01	0.430281817	0.390609685	0.248275486
TCGA-3A-A9IN-01	0.445393747	0.506339605	0.29704499
TCGA-3A-A9IO-01	0.317160158	0.232254851	0.332302983
TCGA-3A-A9IR-01	0.135511436	0.134802477	0.143852873
TCGA-3A-A9IS-01	0.218257619	0.134361135	0.262607261
TCGA-3A-A9IU-01	0.265058497	0.609662992	0.559005132
TCGA-3A-A9IV-01	0.273382885	0.478580272	0.388620527
TCGA-3A-A9IX-01	0.363815268	0.681869657	0.565129771
TCGA-3A-A9IZ-01	0.288697181	0.636902072	0.465548473
TCGA-3A-A9J0-01	0.274723585	0.63086416	0.512473434
TCGA-3B-A9HI-01	0.585060395	0.642702421	0.710227309
TCGA-3B-A9HJ-01	0.380653621	0.550190581	0.592737401
TCGA-3B-A9HL-01	0.566980761	0.632320729	0.800431217
TCGA-3B-A9HO-01	0.374274941	0.592529529	0.705943105
TCGA-3B-A9HP-01	0.519072537	0.630465884	0.557327611
TCGA-3B-A9HQ-01	0.218931235	0.473233238	0.57003136
TCGA-3B-A9HR-01	0.348620006	0.512970573	0.668015846
TCGA-3B-A9HS-01	0.394319407	0.672924748	0.732796667
TCGA-3B-A9HT-01	0.272865932	0.590895703	0.751015238
TCGA-3B-A9HU-01	0.309232974	0.522135168	0.694676579
TCGA-3B-A9HV-01	0.189463513	0.439178839	0.611448754
TCGA-3B-A9HX-01	0.527140189	0.63685228	0.788419986
TCGA-3B-A9HY-01	0.401010352	0.612277686	0.728772884
TCGA-3B-A9HZ-01	0.334613	0.62086354	0.482861932
TCGA-3B-A9I0-01	0.299630336	0.488022439	0.617095415
TCGA-3B-A9I1-01	0.224754426	0.486699562	0.549107152
TCGA-3B-A9I3-01	0.426463134	0.618126971	0.662233976
TCGA-3C-AAAU-01	0.161602748	0.409946366	0.357343607
TCGA-3C-AALI-01	0.208007919	0.494790049	0.478246771
TCGA-3C-AALJ-01	0.287543923	0.542689095	0.4476525
TCGA-3C-AALK-01	0.254510702	0.62907094	0.456993727
TCGA-3E-AAAY-01	0.409101865	0.619088532	0.495407313
TCGA-3E-AAAZ-01	0.285422415	0.605576397	0.513303155
TCGA-3G-AB0O-01	-0.088110199	0.093032997	0.669914286
TCGA-3G-AB0Q-01	0.304414481	0.465505567	0.337503494
TCGA-3G-AB0T-01	0.054817985	0.200012105	0.737326488
TCGA-3G-AB14-01	0.021653034	0.233807727	0.557525425
TCGA-3G-AB19-01	0.137402979	0.283749946	0.376797169
TCGA-3H-AB3K-01	0.045816961	0.478096571	0.493082499
TCGA-3H-AB3L-01	0.143932819	0.527182863	0.512520518
TCGA-3H-AB3M-01	0.14235784	0.594417364	0.605434259
TCGA-3H-AB3O-01	0.275182897	0.584969701	0.560407299
TCGA-3H-AB3S-01	0.274603267	0.629163499	0.480686256
TCGA-3H-AB3T-01	0.29602599	0.606878829	0.774895408
TCGA-3H-AB3U-01	0.019938754	0.458441791	0.454820625
TCGA-3H-AB3X-01	0.090726318	0.476843888	0.563098071
TCGA-3K-AAZ8-01	0.162520945	0.199015067	0.22855858
TCGA-3L-AA1B-01	0.177017803	0.420547387	0.525596975
TCGA-3M-AB46-01	0.157374472	0.440366092	0.626196699
TCGA-3P-A9WA-01	0.041483065	0.151804836	0.411774651
TCGA-3Q-A9WF-01	0.024409984	0.256474181	0.743129664
TCGA-3S-A8YW-01	-0.03079354	0.313169722	0.706497946
TCGA-3S-AAYX-01	-0.077716902	0.039375409	0.647628207
TCGA-3T-AA9L-01	-0.004287387	0.193800018	0.552155707
TCGA-3U-A98D-01	0.400525417	0.723385996	0.502219688
TCGA-3U-A98E-01	0.031322051	0.403330683	0.434917325
TCGA-3U-A98F-01	0.23683503	0.485359299	0.582452229
TCGA-3U-A98G-01	0.587101137	0.758424831	0.569620097
TCGA-3U-A98H-01	0.225633463	0.632504708	0.614903562
TCGA-3U-A98I-01	0.43214217	0.72148091	0.692362618
TCGA-3U-A98J-01	0.103278846	0.551946601	0.486420138
TCGA-3X-AAV9-01	0.408294085	0.628551555	0.514034818
TCGA-3X-AAVA-01	0.316871205	0.444581664	0.503666092
TCGA-3X-AAVB-01	0.302488523	0.642947344	0.474107932
TCGA-3X-AAVC-01	0.323856653	0.373239117	0.580605201
TCGA-3X-AAVE-01	0.198499444	0.425044907	0.602137892
TCGA-3Z-A93Z-01	0.60433697	0.495554322	0.392587352
TCGA-41-2572-01	0.276035449	0.468001096	0.602765972
TCGA-41-3915-01	0.333740836	0.58652947	0.67601167
TCGA-41-5651-01	0.255034815	0.35196513	0.893241275
TCGA-43-2576-01	0.324103898	0.573761185	0.430100494
TCGA-43-2578-01	0.171593572	0.484975189	0.627340267
TCGA-43-2581-01	0.262501397	0.524645652	0.558657373
TCGA-43-3394-01	0.123084185	0.455412707	0.704938181
TCGA-43-3920-01	0.15544624	0.627651567	0.515339119
TCGA-43-5668-01	0.130740591	0.395279081	0.664465513
TCGA-43-5670-01	0.033261981	0.485840307	0.782075529
TCGA-43-6143-01	0.114123035	0.456249055	0.779510328
TCGA-43-6647-01	0.228864821	0.691720705	0.55295725
TCGA-43-6770-01	0.179152683	0.561501469	0.545331278
TCGA-43-6771-01	0.214425424	0.56237063	0.428766128
TCGA-43-6773-01	0.350582364	0.62204201	0.67895379
TCGA-43-7656-01	0.18450057	0.493911882	0.674998815
TCGA-43-7657-01	0.167626119	0.556051833	0.576017704
TCGA-43-7658-01	-0.035949833	0.245880665	0.772348535
TCGA-43-8115-01	0.221286292	0.653467923	0.740554209
TCGA-43-8116-01	0.074519891	0.442757745	0.432183382
TCGA-43-8118-01	0.141423548	0.491637268	0.53338722
TCGA-43-A474-01	0.01917917	0.518794064	0.769799803
TCGA-43-A475-01	0.018283988	0.402482693	0.490451916
TCGA-43-A56U-01	0.274785154	0.552053687	0.6619016
TCGA-43-A56V-01	0.118257355	0.481162883	0.721399354
TCGA-44-2655-01	0.253751366	0.410507334	0.363032105
TCGA-44-2656-01	0.315400004	0.482557762	0.421402846
TCGA-44-2657-01	0.203140531	0.495378509	0.475531682
TCGA-44-2659-01	0.307432037	0.490154707	0.391020662
TCGA-44-2661-01	0.162736476	0.507566901	0.392561474
TCGA-44-2662-01	0.2330326	0.563292316	0.633200022
TCGA-44-2665-01	0.354878557	0.67545443	0.424582179
TCGA-44-2666-01	0.213656138	0.390163207	0.428981321
TCGA-44-2668-01	0.262175202	0.627888967	0.581470699
TCGA-44-3396-01	0.345939206	0.611636003	0.643048628
TCGA-44-3398-01	0.444307122	0.63174828	0.467551333
TCGA-44-3918-01	0.294378574	0.573333307	0.40516314
TCGA-44-3919-01	0.285198054	0.511437208	0.679729473
TCGA-44-4112-01	0.319146049	0.563971694	0.451462375
TCGA-44-5643-01	0.019922721	0.272077884	0.668527378
TCGA-44-5644-01	0.2446126	0.413727871	0.313408827
TCGA-44-5645-01	0.185073132	0.436706604	0.44674342
TCGA-44-6145-01	0.21580913	0.546129559	0.678665823
TCGA-44-6146-01	0.270793152	0.354712678	0.394313037
TCGA-44-6147-01	0.373613538	0.5434973	0.349217631
TCGA-44-6148-01	0.236071745	0.473546033	0.396120723
TCGA-44-6774-01	0.442293792	0.718907706	0.563935217
TCGA-44-6775-01	0.276137052	0.635175707	0.658602656
TCGA-44-6776-01	0.255362659	0.347471276	0.34572287
TCGA-44-6777-01	0.438399052	0.640946843	0.42338061
TCGA-44-6778-01	0.33191999	0.460100624	0.618487896
TCGA-44-6779-01	0.210177102	0.522805318	0.505760166
TCGA-44-7659-01	0.198670638	0.35223041	0.37615302
TCGA-44-7660-01	0.069759987	0.43329229	0.830061461
TCGA-44-7661-01	0.4408515	0.612700456	0.65094283
TCGA-44-7662-01	0.331062848	0.630952905	0.603022587
TCGA-44-7667-01	0.156450338	0.390522625	0.550890919
TCGA-44-7669-01	0.287649112	0.431166731	0.529038638
TCGA-44-7670-01	0.27591918	0.424667252	0.767277624
TCGA-44-7671-01	0.335624059	0.500983886	0.42617471
TCGA-44-7672-01	0.324107685	0.601015207	0.509873773
TCGA-44-8117-01	0.341186492	0.505932925	0.365769294
TCGA-44-8119-01	0.41667415	0.64066544	0.499511301
TCGA-44-8120-01	0.296711175	0.56284829	0.474156914
TCGA-44-A479-01	0.256811612	0.528451706	0.407903616
TCGA-44-A47A-01	0.082814788	0.398991038	0.355847074
TCGA-44-A47B-01	0.216317201	0.477058291	0.329963206
TCGA-44-A47G-01	0.289044216	0.580607488	0.446237066
TCGA-44-A4SS-01	0.149379836	0.541154249	0.574974701
TCGA-44-A4SU-01	0.260226571	0.498062081	0.264069772
TCGA-46-3765-01	0.092046584	0.490210877	0.595139961
TCGA-46-3766-01	0.336881196	0.663877845	0.577594775
TCGA-46-3767-01	0.343090644	0.691099097	0.679102252
TCGA-46-3768-01	0.048010795	0.351631445	0.435738189
TCGA-46-3769-01	0.138396594	0.522025961	0.445495428
TCGA-46-6025-01	0.095289331	0.504055814	0.60558422
TCGA-46-6026-01	0.036329075	0.381551642	0.612637594
TCGA-49-4486-01	0.09670788	0.167912087	0.351531979
TCGA-49-4487-01	0.224171325	0.557796729	0.692631504
TCGA-49-4488-01	0.139830255	0.431817237	0.404349335
TCGA-49-4490-01	0.325729723	0.536248389	0.281942121
TCGA-49-4494-01	0.181909512	0.438760377	0.523078587
TCGA-49-4501-01	0.226356902	0.52825648	0.346399832
TCGA-49-4505-01	0.382578705	0.504225648	0.515867223
TCGA-49-4506-01	0.177721778	0.40043111	0.471678683
TCGA-49-4507-01	0.184332501	0.461577513	0.495101297
TCGA-49-4510-01	0.343339976	0.447078542	0.355658216
TCGA-49-4512-01	0.24182028	0.565243965	0.379438243
TCGA-49-4514-01	0.264836451	0.337097625	0.593550539
TCGA-49-6742-01	0.233962116	0.353644788	0.372567804
TCGA-49-6743-01	0.285429805	0.539141564	0.66430195
TCGA-49-6744-01	0.340245421	0.590095983	0.479196497
TCGA-49-6745-01	0.292040114	0.566814042	0.577439488
TCGA-49-6761-01	0.231547605	0.480495371	0.406203605
TCGA-49-6767-01	0.044891978	0.468943168	0.51845814
TCGA-49-AAQV-01	0.205821199	0.391785806	0.369965073
TCGA-49-AAR0-01	0.280325933	0.444176227	0.553715468
TCGA-49-AAR2-01	0.138473688	0.327473556	0.415017263
TCGA-49-AAR3-01	0.22997178	0.581557191	0.567360235
TCGA-49-AAR4-01	0.166523276	0.522682761	0.387205281
TCGA-49-AAR9-01	0.121316142	0.449527529	0.614811802
TCGA-49-AARE-01	0.151145573	0.470705807	0.624134508
TCGA-49-AARN-01	0.323205093	0.480969195	0.566073686
TCGA-49-AARO-01	0.427277696	0.586071691	0.574180703
TCGA-49-AARQ-01	-0.04530165	0.311438658	0.688953485
TCGA-49-AARR-01	0.472971433	0.526170078	0.274137143
TCGA-4A-A93X-01	0.06858182	0.160158805	0.486557594
TCGA-4A-A93Y-01	0.39294253	0.589491887	0.437130632
TCGA-4B-A93V-01	0.185068197	0.374024781	0.454068658
TCGA-4C-A93U-01	0.470333136	0.61610029	0.560320467
TCGA-4G-AAZO-01	0.149041062	0.33703364	0.409852222
TCGA-4G-AAZT-01	0.337344138	0.371951102	0.292816626
TCGA-4H-AAAK-01	0.212738953	0.641303403	0.454388437
TCGA-4J-AA1J-01	0.082934292	0.468476895	0.841162661
TCGA-4K-AA1G-01	0.146492138	0.170553443	0.170800061
TCGA-4K-AA1H-01	0.178920661	0.424162536	0.395855538
TCGA-4K-AAAL-01	0.217361956	0.402999179	0.299959797
TCGA-4L-AA1F-01	0.424008881	0.691745496	0.522002035
TCGA-4N-A93T-01	0.019105119	0.168175572	0.365566759
TCGA-4P-AA8J-01	0.194481379	0.647763482	0.53364855
TCGA-4R-AA8I-01	0.302101759	0.264853179	0.230187339
TCGA-4T-AA8H-01	-0.034701214	0.186600816	0.588032883
TCGA-4V-A9QI-01	-0.125041647	0.079055132	0.687774803
TCGA-4V-A9QJ-01	0.073709472	0.303110106	0.876416
TCGA-4V-A9QL-01	0.198560219	0.337202722	0.609332425
TCGA-4V-A9QM-01	0.143831873	0.448060479	0.536009684
TCGA-4V-A9QN-01	0.02113264	0.235842016	0.385641478
TCGA-4V-A9QR-01	-0.025507902	0.249462729	0.392791746
TCGA-4V-A9QS-01	0.019847039	0.229825604	0.685156898
TCGA-4V-A9QT-01	-0.084350417	-0.027128352	0.63442103
TCGA-4V-A9QU-01	0.073819786	0.268430839	0.6951321
TCGA-4V-A9QW-01	0.097245181	0.17839629	0.601536337
TCGA-4V-A9QX-01	0.05100661	0.223574848	0.677955054
TCGA-4X-A9F9-01	-0.015015492	0.141361915	0.660260969
TCGA-4X-A9FA-01	0.278124882	0.394236858	0.293526019
TCGA-4X-A9FB-01	-0.107595415	0.113923949	0.672657736
TCGA-4X-A9FC-01	0.023469136	0.214230365	0.715268591
TCGA-4X-A9FD-01	-0.014872781	0.20388474	0.47302772
TCGA-4Z-AA7M-01	-0.039431749	0.361009894	0.734142227
TCGA-4Z-AA7N-01	0.27002534	0.558953405	0.549804218
TCGA-4Z-AA7O-01	0.186024754	0.429780998	0.532066186
TCGA-4Z-AA7Q-01	0.110627248	0.285744178	0.664306728
TCGA-4Z-AA7R-01	0.257702034	0.344270228	0.653586601
TCGA-4Z-AA7S-01	0.195698262	0.263192508	0.577402221
TCGA-4Z-AA7W-01	0.016940794	0.354619016	0.597656279
TCGA-4Z-AA7Y-01	0.259198229	0.310879823	0.524797407
TCGA-4Z-AA81-01	-0.020351588	0.232461588	0.848882789
TCGA-4Z-AA82-01	0.086110476	0.521458513	0.608843089
TCGA-4Z-AA83-01	0.270117183	0.416182919	0.610069715
TCGA-4Z-AA84-01	0.122082575	0.352182969	0.58551959
TCGA-4Z-AA86-01	0.137895179	0.587872471	0.772179943
TCGA-4Z-AA87-01	-0.001541503	0.264623314	0.516706777
TCGA-4Z-AA89-01	0.002337363	0.138059012	0.423430544
TCGA-50-5044-01	0.39459004	0.605139922	0.712951644
TCGA-50-5045-01	0.428413141	0.621219555	0.488644799
TCGA-50-5049-01	0.295709336	0.609649145	0.494699131
TCGA-50-5051-01	0.305435573	0.418852761	0.323605818
TCGA-50-5055-01	0.375472657	0.595015035	0.529089201
TCGA-50-5066-01	0.192265839	0.564194524	0.617765484
TCGA-50-5068-01	0.152062617	0.448554785	0.337691991
TCGA-50-5072-01	0.258679416	0.53263604	0.499040824
TCGA-50-5930-01	0.326415355	0.580328008	0.414167714
TCGA-50-5931-01	0.207575076	0.502351641	0.62152921
TCGA-50-5932-01	0.28843159	0.331603698	0.35374165
TCGA-50-5933-01	0.364264442	0.63169362	0.515354096
TCGA-50-5935-01	0.367848784	0.46592833	0.244044909
TCGA-50-5936-01	0.286728988	0.539183449	0.531244697
TCGA-50-5939-01	0.309021185	0.572870443	0.600328388
TCGA-50-5941-01	0.272859616	0.505543691	0.548868741
TCGA-50-5942-01	0.313928364	0.464082595	0.29423453
TCGA-50-5944-01	0.210577769	0.557109024	0.322403974
TCGA-50-5946-01	0.217969842	0.380050633	0.529968725
TCGA-50-6590-01	0.197971232	0.568924786	0.827740376
TCGA-50-6591-01	0.259798217	0.521680816	0.504895351
TCGA-50-6592-01	0.257075108	0.542744843	0.659461851
TCGA-50-6593-01	0.346749751	0.597337036	0.36953605
TCGA-50-6594-01	0.188339809	0.456442485	0.4692233
TCGA-50-6595-01	0.48615373	0.663284474	0.739898466
TCGA-50-6597-01	0.156896851	0.373852655	0.496132096
TCGA-50-7109-01	0.297688226	0.469267597	0.471140849
TCGA-50-8457-01	0.305881821	0.490869632	0.326673087
TCGA-50-8459-01	0.391570514	0.719758236	0.454362458
TCGA-50-8460-01	0.381580459	0.47406648	0.372055992
TCGA-51-4081-01	0.118273998	0.55880846	0.565681542
TCGA-51-6867-01	0.209551652	0.514340582	0.623807488
TCGA-52-7622-01	0.224435611	0.538289336	0.767065392
TCGA-52-7809-01	0.085450997	0.429988599	0.621083553
TCGA-52-7810-01	0.014076252	0.521847629	0.528154353
TCGA-52-7811-01	0.361756852	0.546830945	0.662337292
TCGA-52-7812-01	0.152829818	0.404741923	0.505792717
TCGA-53-7624-01	-0.053361255	0.417654932	0.532616136
TCGA-53-7626-01	0.340195067	0.488306279	0.517976761
TCGA-53-7813-01	0.106434732	0.367054092	0.442717335
TCGA-53-A4EZ-01	0.109138517	0.254292975	0.474186418
TCGA-55-1592-01	0.254889627	0.418203281	0.425878872
TCGA-55-1594-01	0.201507464	0.393293115	0.505694333
TCGA-55-1595-01	0.357401684	0.520747535	0.471099833
TCGA-55-1596-01	0.218942718	0.325727876	0.446468187
TCGA-55-5899-01	0.314322072	0.506134979	0.444513793
TCGA-55-6543-01	0.318829263	0.490805613	0.434174521
TCGA-55-6642-01	0.379679834	0.632284139	0.439995634
TCGA-55-6712-01	0.226119806	0.514280786	0.545639251
TCGA-55-6968-01	0.148457077	0.445725222	0.610862791
TCGA-55-6969-01	0.262296137	0.582107045	0.44627998
TCGA-55-6970-01	0.263680413	0.410823172	0.467493537
TCGA-55-6971-01	0.320502699	0.539236035	0.562076284
TCGA-55-6972-01	0.014340115	0.073498626	0.242700258
TCGA-55-6975-01	0.452231827	0.61536525	0.620975957
TCGA-55-6978-01	0.315883994	0.634446176	0.664344751
TCGA-55-6979-01	0.354785112	0.566097854	0.708879298
TCGA-55-6980-01	0.376031835	0.613112219	0.457008696
TCGA-55-6981-01	0.333501933	0.515682048	0.561737346
TCGA-55-6982-01	0.200694059	0.605783199	0.546928312
TCGA-55-6983-01	0.294608997	0.542483449	0.349755077
TCGA-55-6984-01	0.321246671	0.419072569	0.604309067
TCGA-55-6985-01	0.287676529	0.586649747	0.484416415
TCGA-55-6986-01	0.248356293	0.420330779	0.455702291
TCGA-55-6987-01	0.256205879	0.478253369	0.480272682
TCGA-55-7227-01	0.303078815	0.564498834	0.516781096
TCGA-55-7281-01	0.282040968	0.544691201	0.492475544
TCGA-55-7283-01	0.242337072	0.338940176	0.378319593
TCGA-55-7284-01	0.381245654	0.489917887	0.397477667
TCGA-55-7570-01	0.104903312	0.422574816	0.670406065
TCGA-55-7573-01	0.242390047	0.479571083	0.29266965
TCGA-55-7574-01	0.429944584	0.598899306	0.398327391
TCGA-55-7576-01	0.211851184	0.463439939	0.364966914
TCGA-55-7724-01	0.330397948	0.522705159	0.62908114
TCGA-55-7725-01	0.296060546	0.298337546	0.330972269
TCGA-55-7726-01	0.241898023	0.662536916	0.631517388
TCGA-55-7727-01	0.12164516	0.316945174	0.606610475
TCGA-55-7728-01	0.139756314	0.367249144	0.445141141
TCGA-55-7815-01	0.208251498	0.50595003	0.460955519
TCGA-55-7816-01	0.36527291	0.583634828	0.375353527
TCGA-55-7903-01	0.2954119	0.344449352	0.399351182
TCGA-55-7907-01	0.202772171	0.511250474	0.453094741
TCGA-55-7910-01	0.234320044	0.46137221	0.344633673
TCGA-55-7911-01	0.269854651	0.370543826	0.504097192
TCGA-55-7913-01	0.086626743	0.288089614	0.450358166
TCGA-55-7914-01	0.266603267	0.424023616	0.372997033
TCGA-55-7994-01	0.100404236	0.353880355	0.534493397
TCGA-55-7995-01	0.134986627	0.403315665	0.719987527
TCGA-55-8085-01	0.219842828	0.41120477	0.375900451
TCGA-55-8087-01	0.158283258	0.385819987	0.252140002
TCGA-55-8089-01	0.179720862	0.504928246	0.669757055
TCGA-55-8090-01	0.332410327	0.538219134	0.396783365
TCGA-55-8091-01	0.389487757	0.631801806	0.408906544
TCGA-55-8092-01	0.116884392	0.476467406	0.490967406
TCGA-55-8094-01	0.263798953	0.252728698	0.37447454
TCGA-55-8096-01	0.393185753	0.612710289	0.491821813
TCGA-55-8097-01	0.283947854	0.454739958	0.350968208
TCGA-55-8203-01	0.277465103	0.472609548	0.487013211
TCGA-55-8204-01	0.253032535	0.567998826	0.574383006
TCGA-55-8205-01	0.246184389	0.474889178	0.657338529
TCGA-55-8206-01	0.189636135	0.446544561	0.301203841
TCGA-55-8207-01	0.3772642	0.604501739	0.339997431
TCGA-55-8208-01	0.383867752	0.55920763	0.672176892
TCGA-55-8299-01	0.468601833	0.597188382	0.550245466
TCGA-55-8301-01	0.233061534	0.514504609	0.682769136
TCGA-55-8302-01	0.111847892	0.432638579	0.479852514
TCGA-55-8505-01	0.306433291	0.59667675	0.454828042
TCGA-55-8507-01	0.315485431	0.462154591	0.482279235
TCGA-55-8508-01	0.372482775	0.53113377	0.32063788
TCGA-55-8510-01	0.313047525	0.52765175	0.538886108
TCGA-55-8511-01	0.228987619	0.52614625	0.553183066
TCGA-55-8512-01	0.277923696	0.403528114	0.364352755
TCGA-55-8513-01	0.359360465	0.460348222	0.340409803
TCGA-55-8514-01	0.235577512	0.343955571	0.235985071
TCGA-55-8614-01	0.201697342	0.608683482	0.826955294
TCGA-55-8615-01	0.302240681	0.440640267	0.275479747
TCGA-55-8616-01	0.228031486	0.419218693	0.284382202
TCGA-55-8619-01	0.400470352	0.494147978	0.392341749
TCGA-55-8620-01	0.094728072	0.308248354	0.622956333
TCGA-55-8621-01	0.472263381	0.533770117	0.406297191
TCGA-55-A48X-01	0.271836914	0.472725772	0.496942972
TCGA-55-A48Y-01	0.3095486	0.545660512	0.548034081
TCGA-55-A48Z-01	0.27859572	0.577220958	0.593066182
TCGA-55-A490-01	0.346077454	0.50234891	0.324584507
TCGA-55-A491-01	0.273196969	0.496393672	0.720624885
TCGA-55-A492-01	0.316978987	0.276154252	0.404813772
TCGA-55-A494-01	0.240076826	0.33735352	0.201965714
TCGA-55-A4DF-01	0.118370813	0.398021122	0.68162791
TCGA-55-A4DG-01	0.154007134	0.388783888	0.201293777
TCGA-55-A57B-01	0.329319593	0.496423306	0.55127033
TCGA-56-1622-01	0.032210801	0.511105207	0.69425046
TCGA-56-5897-01	0.23157579	0.63670679	0.517975118
TCGA-56-5898-01	0.196277178	0.53230463	0.669968577
TCGA-56-6545-01	0.244118534	0.671895011	0.756861712
TCGA-56-7221-01	-0.031807333	0.331844013	0.652392618
TCGA-56-7222-01	0.086843544	0.453507707	0.767731739
TCGA-56-7223-01	0.0789078	0.353573243	0.688888098
TCGA-56-7579-01	0.149023092	0.394990189	0.626841492
TCGA-56-7580-01	0.06049032	0.45806388	0.488487247
TCGA-56-7582-01	0.151787525	0.476290477	0.673600634
TCGA-56-7730-01	0.061535506	0.324018329	0.656566275
TCGA-56-7822-01	0.155634938	0.50404459	0.627387516
TCGA-56-7823-01	0.086776174	0.347658918	0.654701412
TCGA-56-8082-01	0.049196747	0.408604	0.51881902
TCGA-56-8083-01	0.121845932	0.512675131	0.645768287
TCGA-56-8201-01	0.205367807	0.61225086	0.582138205
TCGA-56-8304-01	0.049236327	0.352641034	0.694867831
TCGA-56-8305-01	0.14808642	0.513715697	0.420770148
TCGA-56-8307-01	-0.016943086	0.357562569	0.617872772
TCGA-56-8308-01	0.228564459	0.553579827	0.469506613
TCGA-56-8309-01	0.284537334	0.597623648	0.626476631
TCGA-56-8503-01	0.274361533	0.662008	0.751537921
TCGA-56-8504-01	0.110780288	0.470627525	0.647822704
TCGA-56-8622-01	0.21074305	0.580393609	0.552782988
TCGA-56-8623-01	0.474320079	0.533483819	0.409758855
TCGA-56-8624-01	0.185729274	0.507957723	0.67297264
TCGA-56-8625-01	0.130340751	0.606924119	0.685524511
TCGA-56-8626-01	0.218976721	0.594046665	0.502841281
TCGA-56-8628-01	0.311583207	0.621499972	0.678009557
TCGA-56-8629-01	0.0640946	0.508533038	0.449581879
TCGA-56-A49D-01	0.156106869	0.398825081	0.616749651
TCGA-56-A4BW-01	0.050383213	0.547213426	0.634326436
TCGA-56-A4BX-01	0.055905021	0.252499568	0.682676285
TCGA-56-A4BY-01	0.22492494	0.410616369	0.642969716
TCGA-56-A4ZJ-01	0.269661592	0.64745345	0.673054655
TCGA-56-A4ZK-01	0.023966781	0.435665083	0.663435325
TCGA-56-A62T-01	0.031125633	0.540775887	0.815902973
TCGA-57-1582-01	0.000293363	0.386725468	0.495279097
TCGA-57-1583-01	0.064490972	0.373408965	0.439972144
TCGA-57-1584-01	0.066959289	0.290374309	0.355154228
TCGA-57-1585-01	0.177418848	0.610505432	0.634585055
TCGA-57-1993-01	0.056532328	0.318785991	0.698011293
TCGA-57-1994-01	0.017312751	0.355403923	0.501510284
TCGA-58-8387-01	0.030587521	0.422187866	0.609617016
TCGA-58-8388-01	0.243624816	0.566859407	0.602642295
TCGA-58-8390-01	0.168308284	0.574453019	0.572618212
TCGA-58-8391-01	0.102940069	0.407114356	0.473049585
TCGA-58-8392-01	0.031049035	0.413003067	0.509861773
TCGA-58-8393-01	0.233278767	0.479404301	0.691000042
TCGA-58-A46J-01	0.285917531	0.43962995	0.695756897
TCGA-58-A46K-01	0.052984444	0.376083384	0.568952846
TCGA-58-A46L-01	0.071708231	0.453921716	0.527990274
TCGA-58-A46M-01	-0.006324351	0.344261152	0.416185416
TCGA-58-A46N-01	0.078504883	0.34012709	0.738468557
TCGA-59-2348-01	0.176739521	0.394061386	0.564082496
TCGA-59-2350-01	0.023731146	0.376537649	0.596504049
TCGA-59-2351-01	0.132098348	0.42599515	0.598737219
TCGA-59-2352-01	0.117430085	0.434155727	0.47314181
TCGA-59-2354-01	0.149456467	0.577107674	0.648241739
TCGA-59-2355-01	0.055641919	0.433095926	0.653153531
TCGA-59-2363-01	0.039777826	0.39908556	0.545882407
TCGA-59-A5PD-01	0.044479913	0.336671852	0.650793853
TCGA-5B-A90C-01	0.188982576	0.424106846	0.513102293
TCGA-5C-A9VG-01	0.274187334	0.355004987	0.377613017
TCGA-5C-A9VH-01	0.377979349	0.406584298	0.19692953
TCGA-5G-A9ZZ-01	-0.020028728	0.174328243	0.472408306
TCGA-5K-AAAP-01	0.116006168	0.265717662	0.60929399
TCGA-5L-AAT0-01	0.251149358	0.589693094	0.337238595
TCGA-5L-AAT1-01	0.255416954	0.527322014	0.287824966
TCGA-5M-AAT4-01	0.076245986	0.308499699	0.575226461
TCGA-5M-AAT6-01	0.272387291	0.529317568	0.663160536
TCGA-5M-AATE-01	0.124396967	0.340043461	0.625216261
TCGA-5N-A9KI-01	0.157897262	0.475165179	0.632334841
TCGA-5N-A9KM-01	0.049366996	0.416398327	0.323633943
TCGA-5P-A9JU-01	0.136737242	0.287176745	0.535768929
TCGA-5P-A9JV-01	0.633410608	0.49910229	0.439625514
TCGA-5P-A9JW-01	0.046519714	0.302673683	0.419682964
TCGA-5P-A9JY-01	-0.031090878	0.235025867	0.33586278
TCGA-5P-A9JZ-01	0.040269869	0.305424417	0.413120033
TCGA-5P-A9K0-01	0.068645416	0.274455644	0.508980779
TCGA-5P-A9K2-01	-0.050771435	0.299350835	0.248914228
TCGA-5P-A9K3-01	0.15384004	0.201176941	0.446017292
TCGA-5P-A9K4-01	0.173669079	0.354768226	0.351623685
TCGA-5P-A9K6-01	0.110881666	0.390607351	0.386373969
TCGA-5P-A9K8-01	0.171532198	0.220384253	0.26608852
TCGA-5P-A9K9-01	0.215621485	0.418138484	0.599511527
TCGA-5P-A9KA-01	0.120086901	0.445212362	0.503326458
TCGA-5P-A9KC-01	0.273648689	0.340353826	0.428375188
TCGA-5P-A9KE-01	0.025764452	0.296175183	0.451642431
TCGA-5P-A9KF-01	-0.055702941	0.319041039	0.226742311
TCGA-5P-A9KH-01	0.309114342	0.130871664	0.164295034
TCGA-5R-AA1C-01	0.115725046	0.162695716	0.523105253
TCGA-5R-AA1D-01	0.503996604	0.55817024	0.263088299
TCGA-5R-AAAM-01	0.353982638	0.474449605	0.199399326
TCGA-5S-A9Q8-01	0.159324892	0.363446577	0.350966346
TCGA-5T-A9QA-01	0.082501979	0.164078294	0.248529145
TCGA-5U-AB0D-01	0.143851026	0.312842687	0.468094332
TCGA-5U-AB0E-01	0.064522227	0.172023877	0.428851955
TCGA-5U-AB0F-01	0.031221446	0.207417564	0.61155816
TCGA-5V-A9RR-01	0.184050743	0.318879162	0.49587558
TCGA-5X-AA5U-01	0.153118751	0.343349941	0.566478403
TCGA-60-2695-01	0.221725408	0.460870112	0.774054792
TCGA-60-2696-01	0.241701345	0.462390456	0.662836155
TCGA-60-2697-01	0.450527944	0.610700515	0.496121317
TCGA-60-2698-01	0.227182818	0.519313115	0.683988282
TCGA-60-2703-01	0.311064753	0.660102335	0.680880124
TCGA-60-2704-01	0.338030639	0.687992388	0.554556988
TCGA-60-2706-01	0.119043005	0.373246991	0.5793912
TCGA-60-2707-01	0.21880438	0.629373797	0.493801934
TCGA-60-2708-01	0.269803454	0.711213899	0.69700196
TCGA-60-2709-01	0.236204135	0.65331436	0.575349932
TCGA-60-2710-01	0.156327414	0.530867902	0.613140612
TCGA-60-2711-01	0.091614315	0.364363093	0.686363291
TCGA-60-2712-01	0.234001975	0.588889116	0.560438604
TCGA-60-2713-01	0.182084819	0.629681897	0.652840307
TCGA-60-2714-01	0.209004006	0.460384091	0.341940028
TCGA-60-2715-01	0.402022934	0.620463722	0.562797635
TCGA-60-2716-01	0.04540992	0.218190885	0.52999854
TCGA-60-2719-01	0.101087256	0.34638794	0.427921062
TCGA-60-2720-01	0.207552385	0.607612837	0.650668591
TCGA-60-2721-01	0.090787981	0.512883171	0.556495401
TCGA-60-2722-01	0.089004218	0.36288646	0.336837142
TCGA-60-2723-01	0.115537187	0.545262617	0.632787783
TCGA-60-2724-01	0.217214617	0.638755562	0.703253389
TCGA-60-2725-01	0.268654717	0.597090736	0.624481633
TCGA-60-2726-01	-0.054103502	0.433846593	0.609648952
TCGA-61-1721-01	0.39826314	0.555119415	0.302388403
TCGA-61-1724-01	0.100506866	0.434735906	0.698563849
TCGA-61-1725-01	0.080376365	0.437808158	0.445411294
TCGA-61-1728-01	0.051125196	0.359934783	0.597145194
TCGA-61-1733-01	0.034301332	0.500768346	0.619598982
TCGA-61-1736-01	0.18530616	0.355964502	0.708114049
TCGA-61-1737-01	0.175753652	0.582616115	0.77398565
TCGA-61-1738-01	0.032297368	0.246415642	0.439805877
TCGA-61-1740-01	0.110697319	0.35671702	0.528666515
TCGA-61-1741-01	0.046591034	0.346081488	0.735338708
TCGA-61-1743-01	0.080041955	0.295266105	0.647963401
TCGA-61-1900-01	0.083758327	0.374578617	0.537106041
TCGA-61-1907-01	0.043809778	0.170268845	0.42925699
TCGA-61-1910-01	0.079127481	0.268183476	0.32673344
TCGA-61-1914-01	0.084562911	0.353029732	0.392181933
TCGA-61-1917-01	0.050367423	0.402310962	0.660931053
TCGA-61-1918-01	0.046454104	0.330461416	0.587169991
TCGA-61-1919-01	0.093248424	0.57947618	0.633804807
TCGA-61-1995-01	-0.014488961	0.282068624	0.589285788
TCGA-61-1998-01	0.208364366	0.524165406	0.736304363
TCGA-61-2000-01	0.167197515	0.407599662	0.518186726
TCGA-61-2002-01	0.048620962	0.533972	0.504400189
TCGA-61-2003-01	0.182735893	0.571190451	0.635071712
TCGA-61-2008-01	0.144290319	0.422867242	0.648464362
TCGA-61-2009-01	0.126830199	0.54234274	0.565861152
TCGA-61-2012-01	0.130530025	0.455992573	0.656410688
TCGA-61-2016-01	0.128296453	0.374697285	0.438278666
TCGA-61-2088-01	0.035534939	0.226372621	0.381275171
TCGA-61-2092-01	0.029195534	0.094526674	0.330337838
TCGA-61-2094-01	0.150785694	0.324792057	0.744133349
TCGA-61-2095-01	0.155975672	0.546354342	0.444795281
TCGA-61-2097-01	0.226366656	0.495600729	0.450041794
TCGA-61-2098-01	0.147725569	0.380547837	0.645786976
TCGA-61-2101-01	0.056526631	0.519952034	0.506731834
TCGA-61-2102-01	0.268773373	0.540252636	0.78454092
TCGA-61-2104-01	0.068421907	0.320240601	0.703471523
TCGA-61-2109-01	0.00469097	0.271438384	0.616510903
TCGA-61-2110-01	-0.089648013	0.324769837	0.590648402
TCGA-61-2111-01	0.147611282	0.356792603	0.574910761
TCGA-61-2113-01	0.174078817	0.56565433	0.766718352
TCGA-62-8394-01	0.238198808	0.45968946	0.609503285
TCGA-62-8395-01	0.296503271	0.465746306	0.323556317
TCGA-62-8397-01	0.196299586	0.40571834	0.304326376
TCGA-62-8398-01	0.252778194	0.480108062	0.436088823
TCGA-62-8399-01	0.39049685	0.494814306	0.506756136
TCGA-62-8402-01	0.226773937	0.326522557	0.366113158
TCGA-62-A46O-01	0.048826647	0.279752294	0.443610087
TCGA-62-A46P-01	0.314916168	0.333586066	0.328030829
TCGA-62-A46R-01	0.197857611	0.388481592	0.281021632
TCGA-62-A46S-01	0.31301182	0.376471194	0.316624588
TCGA-62-A46U-01	0.219267277	0.380111812	0.681219537
TCGA-62-A46V-01	0.186639066	0.511729067	0.372931019
TCGA-62-A46Y-01	0.317414191	0.383210149	0.352296153
TCGA-62-A470-01	0.254172659	0.31196884	0.364713994
TCGA-62-A471-01	0.106273963	0.362424149	0.455998651
TCGA-62-A472-01	0.166095521	0.370951051	0.356590071
TCGA-63-6202-01	0.351893559	0.519505308	0.444930452
TCGA-63-7020-01	0.138326873	0.518958645	0.714996233
TCGA-63-7021-01	0.166004079	0.530610811	0.462106694
TCGA-63-7022-01	0.327861359	0.674084899	0.569186436
TCGA-63-7023-01	0.005410137	0.32721345	0.7010472
TCGA-63-A5MB-01	0.120382834	0.410698388	0.39455228
TCGA-63-A5MG-01	0.166746553	0.529986974	0.584084163
TCGA-63-A5MH-01	0.103114575	0.521675783	0.68707516
TCGA-63-A5MI-01	0.033234004	0.411303533	0.472405811
TCGA-63-A5MJ-01	0.184141922	0.539546795	0.429568899
TCGA-63-A5ML-01	0.077120691	0.469144902	0.605212404
TCGA-63-A5MM-01	0.289557745	0.610772315	0.589352538
TCGA-63-A5MN-01	0.281433741	0.610934722	0.564489417
TCGA-63-A5MP-01	0.170385068	0.438806554	0.758395951
TCGA-63-A5MR-01	0.021749599	0.500778072	0.716219107
TCGA-63-A5MS-01	0.181123967	0.61503964	0.663257591
TCGA-63-A5MT-01	0.128477481	0.56077178	0.516425728
TCGA-63-A5MV-01	0.123971639	0.578839205	0.384990813
TCGA-63-A5MW-01	0.18240818	0.621396815	0.729963032
TCGA-63-A5MY-01	0.036101985	0.215870125	0.254752149
TCGA-64-1676-01	0.182970293	0.501089342	0.354243449
TCGA-64-1677-01	0.104484654	0.374559683	0.579395872
TCGA-64-1678-01	0.050188722	0.337865628	0.396976594
TCGA-64-1679-01	0.369959241	0.64880649	0.37755875
TCGA-64-1680-01	0.196483599	0.339548168	0.351284432
TCGA-64-1681-01	0.288492417	0.515956019	0.301835161
TCGA-64-5774-01	0.286228294	0.458991103	0.382993212
TCGA-64-5775-01	0.282322888	0.565751103	0.734479367
TCGA-64-5778-01	0.088236501	0.35003553	0.575608946
TCGA-64-5779-01	0.34938665	0.555814188	0.452199245
TCGA-64-5781-01	0.165668584	0.581488085	0.692971932
TCGA-64-5815-01	0.371663165	0.675386056	0.382668001
TCGA-66-2727-01	-0.003926494	0.433795077	0.544397035
TCGA-66-2734-01	0.165044991	0.55429521	0.687754741
TCGA-66-2737-01	0.19115094	0.632198678	0.448069602
TCGA-66-2742-01	0.149114638	0.51495782	0.557455905
TCGA-66-2753-01	0.165992189	0.540366992	0.641854968
TCGA-66-2754-01	0.092267611	0.265768316	0.381465138
TCGA-66-2757-01	0.157641117	0.401841973	0.831885973
TCGA-66-2758-01	0.04852105	0.409412047	0.359572009
TCGA-66-2759-01	0.113627461	0.486882766	0.40241558
TCGA-66-2765-01	0.175729726	0.533842466	0.708744148
TCGA-66-2766-01	0.143421415	0.425534568	0.508047354
TCGA-66-2767-01	0.191938874	0.5262117	0.54604768
TCGA-66-2768-01	0.063254867	0.478389887	0.771209468
TCGA-66-2769-01	0.174011978	0.63392685	0.723717156
TCGA-66-2770-01	0.11644985	0.550338398	0.452620712
TCGA-66-2771-01	0.061193883	0.412665195	0.526397257
TCGA-66-2773-01	0.146364876	0.482092062	0.639533896
TCGA-66-2777-01	0.193614381	0.509355258	0.488435451
TCGA-66-2778-01	0.040672976	0.386420422	0.391031128
TCGA-66-2780-01	0.122718689	0.602371	0.486457226
TCGA-66-2781-01	0.055739132	0.525547133	0.51594084
TCGA-66-2782-01	0.082343722	0.531910064	0.71848317
TCGA-66-2783-01	0.181354782	0.470808211	0.764861058
TCGA-66-2785-01	0.058472468	0.446895547	0.575887605
TCGA-66-2786-01	0.095967905	0.507559512	0.763336172
TCGA-66-2787-01	0.154346166	0.43765223	0.590052349
TCGA-66-2788-01	0.23075718	0.641750364	0.484592163
TCGA-66-2789-01	0.279081342	0.620374731	0.629816706
TCGA-66-2790-01	0.176088899	0.604137055	0.604831917
TCGA-66-2791-01	0.103715618	0.535438004	0.586082508
TCGA-66-2792-01	0.104750168	0.527419443	0.635656487
TCGA-66-2793-01	-0.008151087	0.312385524	0.483251874
TCGA-66-2794-01	0.036656935	0.370711978	0.503308405
TCGA-66-2795-01	0.166570913	0.546383949	0.564687605
TCGA-66-2800-01	0.178077745	0.543080325	0.515938212
TCGA-67-3770-01	0.178502151	0.419083111	0.258158469
TCGA-67-3771-01	0.217403759	0.466936316	0.432257617
TCGA-67-3772-01	0.30034386	0.550080706	0.307900539
TCGA-67-3773-01	0.258315843	0.448241606	0.442872744
TCGA-67-3774-01	0.306845843	0.466618156	0.422084113
TCGA-67-4679-01	0.367293779	0.464147142	0.387637315
TCGA-67-6215-01	0.230930707	0.304704719	0.348465306
TCGA-67-6216-01	0.248639981	0.418606665	0.456176016
TCGA-67-6217-01	0.203415281	0.4155201	0.317753979
TCGA-68-7755-01	0.194303957	0.499232178	0.592109485
TCGA-68-7756-01	0.144112121	0.574472616	0.749303482
TCGA-68-7757-01	0.108830416	0.612069425	0.667851916
TCGA-68-8250-01	0.232731527	0.495126913	0.753182327
TCGA-68-8251-01	0.166711253	0.6036888	0.483661457
TCGA-68-A59I-01	0.187460032	0.627600806	0.58616404
TCGA-68-A59J-01	0.179354524	0.46965428	0.695897937
TCGA-69-7760-01	0.23789874	0.433058163	0.551060724
TCGA-69-7761-01	0.237758075	0.530011253	0.478603282
TCGA-69-7763-01	0.377933827	0.55454325	0.456153487
TCGA-69-7764-01	0.205694973	0.420521159	0.474727701
TCGA-69-7765-01	0.391333606	0.596247513	0.335480906
TCGA-69-7973-01	0.295767931	0.456341489	0.321061116
TCGA-69-7974-01	0.368138144	0.476240434	0.462559758
TCGA-69-7978-01	0.328701354	0.584528703	0.549262959
TCGA-69-7979-01	0.112343886	0.49840758	0.423303399
TCGA-69-7980-01	0.203079982	0.502159787	0.475981856
TCGA-69-8253-01	0.316221279	0.394340403	0.209626409
TCGA-69-8254-01	0.244580123	0.40483616	0.379918599
TCGA-69-8255-01	0.113825137	0.264543301	0.490068056
TCGA-69-8453-01	0.312451884	0.483748558	0.420809877
TCGA-69-A59K-01	0.17418733	0.410766781	0.483337907
TCGA-6D-AA2E-01	0.286437316	0.407155571	0.289514882
TCGA-70-6722-01	0.229154522	0.602836391	0.687372008
TCGA-70-6723-01	0.078696621	0.33841378	0.579689446
TCGA-71-6725-01	0.261575843	0.27640465	0.432109662
TCGA-71-8520-01	0.29219309	0.584141265	0.348858426
TCGA-73-4658-01	0.431400458	0.63197123	0.52923825
TCGA-73-4659-01	0.335022845	0.511134188	0.359701163
TCGA-73-4662-01	0.229576208	0.433005424	0.355050105
TCGA-73-4666-01	0.101875926	0.393122985	0.676509854
TCGA-73-4668-01	0.29060058	0.564462511	0.405552135
TCGA-73-4670-01	0.225868483	0.517434242	0.478217605
TCGA-73-4675-01	0.271301587	0.510676741	0.468167319
TCGA-73-4676-01	0.293640671	0.462876739	0.399705348
TCGA-73-4677-01	0.273954291	0.354092645	0.371663389
TCGA-73-7498-01	0.381324374	0.440924972	0.3843271
TCGA-73-7499-01	0.195151321	0.424805224	0.5043198
TCGA-73-A9RS-01	0.093670872	0.246852197	0.526074498
TCGA-75-5125-01	0.24119329	0.469786726	0.471549492
TCGA-75-5146-01	0.250474832	0.373651464	0.376595188
TCGA-75-5147-01	0.197571754	0.483643295	0.537370404
TCGA-75-6206-01	0.279445984	0.436250556	0.455232237
TCGA-75-6212-01	0.326277346	0.456232654	0.38996132
TCGA-75-6214-01	0.084262525	0.413558417	0.471286705
TCGA-75-7025-01	0.263737204	0.540527473	0.387206852
TCGA-75-7027-01	0.237897908	0.589384323	0.479262269
TCGA-76-4925-01	0.168400157	0.448179156	0.641637184
TCGA-76-4926-01	0.143204533	0.401226924	0.495321301
TCGA-76-4927-01	0.39289856	0.548955763	0.651299776
TCGA-76-4928-01	0.290992432	0.557339572	0.608021515
TCGA-76-4929-01	0.168890944	0.392825029	0.553511876
TCGA-76-4931-01	0.168293767	0.404173864	0.659119833
TCGA-76-4932-01	0.242423032	0.445401429	0.699727475
TCGA-77-6842-01	0.270328009	0.503354097	0.504596415
TCGA-77-6843-01	0.183183632	0.320258857	0.626419867
TCGA-77-6844-01	0.137956163	0.395230714	0.652913031
TCGA-77-6845-01	0.110207216	0.378314388	0.563473506
TCGA-77-7138-01	0.044390127	0.396240512	0.676513226
TCGA-77-7139-01	0.143317012	0.396551334	0.611498416
TCGA-77-7140-01	0.06552216	0.481796985	0.662985277
TCGA-77-7142-01	0.205305534	0.452724519	0.555707958
TCGA-77-7335-01	0.247751508	0.674914042	0.562850921
TCGA-77-7337-01	0.207015986	0.637042984	0.749871101
TCGA-77-7463-01	0.024019423	0.345072575	0.697013886
TCGA-77-7465-01	0.075077252	0.478194766	0.616906913
TCGA-77-8007-01	0.22587192	0.551628543	0.682495947
TCGA-77-8008-01	0.215315165	0.695927555	0.612221276
TCGA-77-8009-01	0.096733316	0.483540195	0.707939106
TCGA-77-8128-01	0.140311912	0.566606405	0.482226513
TCGA-77-8130-01	0.196298203	0.666299771	0.53814502
TCGA-77-8131-01	0.280330519	0.557409335	0.500724601
TCGA-77-8133-01	0.120519054	0.453568784	0.71821471
TCGA-77-8136-01	0.135492711	0.632563457	0.810199053
TCGA-77-8138-01	0.17789186	0.620999865	0.666150332
TCGA-77-8139-01	0.079006715	0.534327576	0.83431405
TCGA-77-8140-01	0.084072535	0.343434788	0.576631931
TCGA-77-8143-01	-0.017213789	0.260095982	0.535906562
TCGA-77-8144-01	0.04204284	0.396914897	0.787524891
TCGA-77-8145-01	0.177705206	0.671440817	0.698041572
TCGA-77-8146-01	0.168946171	0.55342335	0.746635745
TCGA-77-8148-01	0.103564386	0.531277716	0.601963677
TCGA-77-8150-01	0.19452356	0.422262066	0.819364895
TCGA-77-8153-01	-0.00016295	0.430781442	0.66630337
TCGA-77-8154-01	0.132786336	0.4015722	0.525766174
TCGA-77-8156-01	0.244854875	0.569933097	0.556843046
TCGA-77-A5FZ-01	0.452658728	0.604408883	0.507252965
TCGA-77-A5G1-01	0.162097716	0.57095244	0.669920582
TCGA-77-A5G3-01	-0.026391769	0.44616168	0.581459343
TCGA-77-A5G6-01	0.055388398	0.39696652	0.596671116
TCGA-77-A5G7-01	0.041514719	0.325281142	0.449412788
TCGA-77-A5G8-01	0.073285644	0.484307637	0.773217074
TCGA-77-A5GA-01	0.12400808	0.403187114	0.48260371
TCGA-77-A5GB-01	0.043287051	0.574211324	0.854569558
TCGA-77-A5GF-01	0.119446826	0.460927676	0.701290811
TCGA-77-A5GH-01	0.146927686	0.558283319	0.762928117
TCGA-78-7143-01	0.123089197	0.368456339	0.67120278
TCGA-78-7145-01	0.363031051	0.511971145	0.396866934
TCGA-78-7146-01	0.203724977	0.415108801	0.638265226
TCGA-78-7147-01	0.105089535	0.345739603	0.475884306
TCGA-78-7148-01	0.289773314	0.416661618	0.467869828
TCGA-78-7149-01	0.451521639	0.425437675	0.55496004
TCGA-78-7150-01	0.171161055	0.550146393	0.479202486
TCGA-78-7152-01	0.223357684	0.392281039	0.506612346
TCGA-78-7153-01	0.178039509	0.376955204	0.318070079
TCGA-78-7154-01	0.224173702	0.457659985	0.6479606
TCGA-78-7155-01	0.07228911	0.264314738	0.394500983
TCGA-78-7156-01	0.304317498	0.243823462	0.301251459
TCGA-78-7158-01	0.086689997	0.335155355	0.325970512
TCGA-78-7159-01	0.366206518	0.477979542	0.425413047
TCGA-78-7160-01	0.313192175	0.514308385	0.488828172
TCGA-78-7161-01	0.357192143	0.465556421	0.239565497
TCGA-78-7162-01	0.449821017	0.439398166	0.475484273
TCGA-78-7163-01	0.146468033	0.167578445	0.491759168
TCGA-78-7166-01	0.173943872	0.375254318	0.37674313
TCGA-78-7167-01	0.244357299	0.366467218	0.258450941
TCGA-78-7220-01	0.296761939	0.391253226	0.44644357
TCGA-78-7535-01	0.224688428	0.423066394	0.662042684
TCGA-78-7536-01	0.183968988	0.320004248	0.513657818
TCGA-78-7537-01	0.31037324	0.465595546	0.380798122
TCGA-78-7539-01	0.151333719	0.3606756	0.452175849
TCGA-78-7540-01	0.251743409	0.354644437	0.347144593
TCGA-78-7542-01	0.092335369	0.36389252	0.560043774
TCGA-78-7633-01	0.44306336	0.338524961	0.305897741
TCGA-78-8640-01	0.15862007	0.315845629	0.657577344
TCGA-78-8648-01	0.426488692	0.668935434	0.574411769
TCGA-78-8655-01	0.331566167	0.440471203	0.383017265
TCGA-78-8660-01	0.253128123	0.41924283	0.54938974
TCGA-78-8662-01	0.229490283	0.322980937	0.404065228
TCGA-80-5608-01	0.240440558	0.380337721	0.352778989
TCGA-80-5611-01	0.073077527	0.331159311	0.688927992
TCGA-83-5908-01	0.216614176	0.511080655	0.704980473
TCGA-85-6175-01	0.299076601	0.718447101	0.652277365
TCGA-85-6560-01	0.228425422	0.526304356	0.634987578
TCGA-85-6561-01	0.213326877	0.635728888	0.650723644
TCGA-85-6798-01	0.084103007	0.555379495	0.645348032
TCGA-85-7696-01	0.040341471	0.473604785	0.572018871
TCGA-85-7697-01	0.212153759	0.521390874	0.639425955
TCGA-85-7698-01	0.170967493	0.606497908	0.734108259
TCGA-85-7699-01	0.113044841	0.597114021	0.743938659
TCGA-85-7710-01	0.080868926	0.444250297	0.625274339
TCGA-85-7843-01	0.249150062	0.533445421	0.623517961
TCGA-85-7844-01	0.265338897	0.607376532	0.615679902
TCGA-85-7950-01	0.190369806	0.630526027	0.804954418
TCGA-85-8048-01	0.298725371	0.587702929	0.58172062
TCGA-85-8049-01	0.336141731	0.641823389	0.544885844
TCGA-85-8052-01	0.151673125	0.465979441	0.734991696
TCGA-85-8070-01	-0.049126731	0.257562536	0.483667769
TCGA-85-8071-01	0.041318585	0.411046278	0.697689697
TCGA-85-8072-01	0.105948136	0.421457828	0.732390462
TCGA-85-8276-01	0.146820953	0.604329453	0.494227322
TCGA-85-8277-01	0.078316216	0.422771467	0.608421751
TCGA-85-8288-01	0.205730851	0.643622	0.665043369
TCGA-85-8350-01	0.244027706	0.605793398	0.683450531
TCGA-85-8351-01	0.268085954	0.501987584	0.716112709
TCGA-85-8352-01	0.013017944	0.172451648	0.647038491
TCGA-85-8353-01	0.288997678	0.67333433	0.65492829
TCGA-85-8354-01	0.060277329	0.306214249	0.450423223
TCGA-85-8355-01	0.194543988	0.476613102	0.551414477
TCGA-85-8479-01	0.138248655	0.426440779	0.850988055
TCGA-85-8481-01	0.083043184	0.651622968	0.47605438
TCGA-85-8580-01	0.017959185	0.394641662	0.677752612
TCGA-85-8582-01	0.231785702	0.710582161	0.505246366
TCGA-85-8584-01	0.208140973	0.498309858	0.569684034
TCGA-85-8664-01	-0.038022283	0.444775041	0.67903537
TCGA-85-8666-01	0.244349045	0.583039226	0.752660336
TCGA-85-A4CL-01	0.035150168	0.456153684	0.478129711
TCGA-85-A4CN-01	0.209513752	0.580497782	0.643064349
TCGA-85-A4JB-01	0.085511471	0.562147955	0.761767802
TCGA-85-A4JC-01	0.161529396	0.576322794	0.583916672
TCGA-85-A4PA-01	0.1925241	0.314362794	0.593404652
TCGA-85-A4QQ-01	0.003601453	0.373270657	0.515583577
TCGA-85-A4QR-01	-0.076937192	0.212209558	0.736161967
TCGA-85-A50M-01	0.167632043	0.641272294	0.706291256
TCGA-85-A50Z-01	0.13160875	0.412798388	0.549396225
TCGA-85-A510-01	0.200971655	0.34456934	0.527277453
TCGA-85-A511-01	0.113527706	0.62691514	0.738700751
TCGA-85-A512-01	0.06446208	0.472428239	0.541688443
TCGA-85-A513-01	0.232303451	0.526307602	0.52414922
TCGA-85-A53L-01	0.03761304	0.52455327	0.599381274
TCGA-85-A5B5-01	0.022407656	0.473678777	0.724881033
TCGA-86-6562-01	0.34516483	0.57126676	0.41808684
TCGA-86-6851-01	0.180008333	0.416314359	0.367079163
TCGA-86-7701-01	0.311328237	0.529490564	0.425974058
TCGA-86-7711-01	0.232626682	0.52544984	0.666238078
TCGA-86-7713-01	0.256716475	0.304564375	0.286233709
TCGA-86-7714-01	0.202154518	0.437080238	0.45808307
TCGA-86-7953-01	0.272799605	0.478589451	0.781480312
TCGA-86-7954-01	0.236292261	0.427204753	0.579335856
TCGA-86-7955-01	0.116955279	0.223748793	0.495454589
TCGA-86-8054-01	0.250323095	0.410568475	0.529734155
TCGA-86-8055-01	0.354250715	0.671544284	0.437340542
TCGA-86-8056-01	0.26737436	0.372400428	0.427683637
TCGA-86-8073-01	0.224884211	0.480860679	0.544007562
TCGA-86-8075-01	0.32579681	0.648028417	0.61573371
TCGA-86-8076-01	0.279657936	0.460264478	0.3711463
TCGA-86-8278-01	0.262390378	0.56632403	0.353429901
TCGA-86-8279-01	0.252391209	0.525977235	0.37992066
TCGA-86-8280-01	0.284796622	0.550875162	0.351192336
TCGA-86-8358-01	0.194990938	0.425975186	0.626434699
TCGA-86-8359-01	0.2126703	0.503018157	0.471785197
TCGA-86-8585-01	0.066730201	0.463986495	0.588279192
TCGA-86-8668-01	0.385110151	0.555499437	0.383120088
TCGA-86-8669-01	0.247691679	0.382674102	0.383424355
TCGA-86-8671-01	0.315795261	0.560130103	0.388946896
TCGA-86-8673-01	0.277415606	0.504379724	0.602175716
TCGA-86-8674-01	0.186135514	0.349649457	0.35456449
TCGA-86-A456-01	0.235974285	0.456569001	0.426876973
TCGA-86-A4D0-01	0.112337042	0.292330346	0.425365665
TCGA-86-A4JF-01	0.314335647	0.400310724	0.407861555
TCGA-86-A4P7-01	0.460530138	0.477912731	0.414880137
TCGA-86-A4P8-01	0.459152875	0.461283045	0.390681327
TCGA-90-6837-01	0.186933956	0.604900758	0.553313021
TCGA-90-7766-01	0.048828223	0.331176077	0.451000042
TCGA-90-7767-01	0.129672184	0.613353882	0.597126565
TCGA-90-7769-01	0.057670461	0.379884275	0.649470955
TCGA-90-7964-01	0.219171582	0.513250215	0.386390814
TCGA-90-A4ED-01	0.16944518	0.516134389	0.598222384
TCGA-90-A4EE-01	0.103502401	0.541260816	0.755738422
TCGA-90-A59Q-01	0.076050454	0.520590475	0.54915124
TCGA-91-6828-01	0.355917635	0.471131841	0.378890802
TCGA-91-6829-01	0.31071401	0.642415765	0.643779981
TCGA-91-6830-01	0.410899376	0.544293715	0.444033616
TCGA-91-6831-01	0.241786374	0.578337993	0.545898444
TCGA-91-6835-01	0.310863734	0.506627523	0.474776244
TCGA-91-6836-01	0.16891968	0.362100012	0.421017495
TCGA-91-6840-01	0.416433847	0.427454943	0.580237351
TCGA-91-6847-01	0.056276829	0.36368741	0.79364163
TCGA-91-6848-01	0.392506442	0.657117759	0.809019631
TCGA-91-6849-01	0.220379655	0.420581033	0.329008685
TCGA-91-7771-01	0.306116262	0.498808663	0.460421727
TCGA-91-8496-01	0.231406728	0.388235772	0.284350532
TCGA-91-8497-01	0.309143011	0.470580438	0.329085552
TCGA-91-8499-01	0.163855014	0.378938922	0.513528797
TCGA-91-A4BC-01	0.323768751	0.546978448	0.483287685
TCGA-91-A4BD-01	0.214725557	0.261828521	0.274511113
TCGA-92-7340-01	0.234644487	0.635955332	0.512107526
TCGA-92-7341-01	0.126270057	0.575704874	0.614140437
TCGA-92-8063-01	0.099647516	0.554483556	0.736476959
TCGA-92-8064-01	0.145851694	0.570724953	0.724416795
TCGA-92-8065-01	0.084283663	0.424635858	0.654309979
TCGA-93-7347-01	0.297357314	0.545114349	0.435667383
TCGA-93-7348-01	0.323814844	0.603614078	0.360816879
TCGA-93-8067-01	0.235487712	0.430807879	0.541547695
TCGA-93-A4JN-01	0.233697245	0.572283884	0.738805557
TCGA-93-A4JO-01	0.330706332	0.470893956	0.711870223
TCGA-93-A4JP-01	0.39407226	0.44919369	0.521003591
TCGA-93-A4JQ-01	0.30026703	0.624035597	0.424987133
TCGA-94-7033-01	0.005692495	0.334556772	0.613141871
TCGA-94-7943-01	0.115900242	0.367547624	0.448385246
TCGA-94-8035-01	0.090024303	0.424447542	0.676783334
TCGA-94-8490-01	0.030196427	0.339636107	0.464946573
TCGA-94-8491-01	0.049777074	0.391356622	0.522519535
TCGA-94-A4VJ-01	0.084519157	0.522356932	0.519318973
TCGA-94-A5I4-01	0.028867802	0.409474934	0.637242345
TCGA-94-A5I6-01	0.058188185	0.49988924	0.683430137
TCGA-95-7039-01	0.373771364	0.49286545	0.482494433
TCGA-95-7043-01	0.33159698	0.349675234	0.461290134
TCGA-95-7562-01	0.174918546	0.456338603	0.671125713
TCGA-95-7567-01	0.21363937	0.444971956	0.448176371
TCGA-95-7944-01	0.127740602	0.479767433	0.771326252
TCGA-95-7947-01	0.212936736	0.270245769	0.606296181
TCGA-95-7948-01	0.112220837	0.359115306	0.357871808
TCGA-95-8039-01	0.33018353	0.465646171	0.39423062
TCGA-95-8494-01	0.233774752	0.424492144	0.478196602
TCGA-95-A4VK-01	0.267102427	0.42183761	0.346264909
TCGA-95-A4VN-01	0.280899073	0.458984001	0.515346517
TCGA-95-A4VP-01	0.446902946	0.503678032	0.379990048
TCGA-96-7544-01	0.171098153	0.566664831	0.606776268
TCGA-96-7545-01	0.315877108	0.507450949	0.536581093
TCGA-96-8169-01	0.123522032	0.571683039	0.592731571
TCGA-96-8170-01	0.177083635	0.474750078	0.502776261
TCGA-96-A4JK-01	0.10190635	0.457735101	0.705485894
TCGA-96-A4JL-01	0.224736316	0.470666398	0.63384635
TCGA-97-7546-01	0.296350093	0.535678571	0.493527641
TCGA-97-7547-01	0.236139971	0.410384713	0.189222851
TCGA-97-7552-01	0.301309887	0.428508885	0.401000684
TCGA-97-7553-01	0.381858595	0.498925621	0.578712191
TCGA-97-7554-01	0.359090021	0.578920013	0.453733398
TCGA-97-7937-01	0.100539294	0.443504591	0.333137318
TCGA-97-7941-01	0.337071918	0.460966945	0.382989159
TCGA-97-8171-01	0.145442335	0.255379775	0.332456317
TCGA-97-8172-01	0.253055133	0.513184401	0.334219216
TCGA-97-8174-01	0.421394722	0.508550996	0.433038418
TCGA-97-8175-01	0.216738202	0.421341619	0.458370007
TCGA-97-8176-01	0.248933777	0.401945132	0.442274617
TCGA-97-8177-01	0.305110472	0.554169775	0.297893855
TCGA-97-8179-01	0.337931933	0.443085285	0.341991484
TCGA-97-8547-01	0.314384682	0.633545165	0.369835964
TCGA-97-8552-01	0.242350444	0.452265241	0.248589898
TCGA-97-A4LX-01	0.244963501	0.547275373	0.438856736
TCGA-97-A4M0-01	0.089410365	0.331158729	0.255601065
TCGA-97-A4M1-01	0.339010765	0.389171948	0.190912985
TCGA-97-A4M2-01	0.333436511	0.402736149	0.353168069
TCGA-97-A4M3-01	0.386620244	0.487619158	0.369613024
TCGA-97-A4M5-01	0.388435197	0.493202237	0.405581103
TCGA-97-A4M6-01	0.248574525	0.486733244	0.287665268
TCGA-97-A4M7-01	0.352861526	0.499897966	0.508121058
TCGA-98-7454-01	0.377434323	0.61590138	0.656113826
TCGA-98-8020-01	0.195266846	0.622775069	0.68654884
TCGA-98-8021-01	0.168583876	0.56992026	0.642219216
TCGA-98-8022-01	0.185282452	0.515798206	0.465614441
TCGA-98-8023-01	0.163720486	0.5893457	0.449254518
TCGA-98-A538-01	0.098430838	0.468237303	0.665246618
TCGA-98-A539-01	0.205955555	0.518522455	0.680178748
TCGA-98-A53A-01	0.079746699	0.392994198	0.617035677
TCGA-98-A53B-01	0.141246775	0.500985223	0.49961187
TCGA-98-A53C-01	0.471057569	0.579927535	0.508789708
TCGA-98-A53D-01	0.452928699	0.654455279	0.471664851
TCGA-98-A53H-01	0.461588559	0.636836088	0.441446854
TCGA-98-A53I-01	0.230072207	0.449010651	0.636254447
TCGA-98-A53J-01	0.074425623	0.358362862	0.61140654
TCGA-99-7458-01	0.478702712	0.531137085	0.275870263
TCGA-99-8025-01	0.418356998	0.539860001	0.464425201
TCGA-99-8028-01	0.40360085	0.611482114	0.449827976
TCGA-99-8032-01	0.418851229	0.588065405	0.380100542
TCGA-99-8033-01	0.128120297	0.472431948	0.663497921
TCGA-99-AA5R-01	0.495406966	0.516470435	0.398096221
TCGA-A1-A0SB-01	0.103162807	0.518499373	0.350101121
TCGA-A1-A0SD-01	0.365799472	0.594250981	0.451825325
TCGA-A1-A0SE-01	0.272930432	0.568845985	0.426695868
TCGA-A1-A0SF-01	0.208857612	0.52034723	0.411301973
TCGA-A1-A0SG-01	0.201044274	0.542302146	0.459075158
TCGA-A1-A0SH-01	0.229006195	0.682404897	0.525786912
TCGA-A1-A0SI-01	0.249131578	0.640801903	0.565464269
TCGA-A1-A0SJ-01	0.303644705	0.576493675	0.463319527
TCGA-A1-A0SK-01	0.032181122	0.330652768	0.59115717
TCGA-A1-A0SM-01	0.244177185	0.623892583	0.475512193
TCGA-A1-A0SN-01	0.22320369	0.550304035	0.512579866
TCGA-A1-A0SO-01	-0.012130794	0.278075264	0.317718825
TCGA-A1-A0SP-01	0.160026351	0.511343212	0.800224086
TCGA-A1-A0SQ-01	0.256665933	0.402832742	0.329518572
TCGA-A2-A04N-01	0.250876863	0.594752791	0.39969604
TCGA-A2-A04P-01	0.315697549	0.511786085	0.568159615
TCGA-A2-A04Q-01	0.18553243	0.546397106	0.671940607
TCGA-A2-A04R-01	0.209526709	0.511884669	0.367861764
TCGA-A2-A04T-01	0.113748111	0.443633122	0.637733072
TCGA-A2-A04U-01	0.215472656	0.490950525	0.774467273
TCGA-A2-A04V-01	0.284791894	0.579167926	0.360237205
TCGA-A2-A04W-01	0.280696758	0.604849581	0.632416643
TCGA-A2-A04X-01	0.236706958	0.419514027	0.562256416
TCGA-A2-A04Y-01	0.265875948	0.443412296	0.45038748
TCGA-A2-A0CK-01	0.304407173	0.509758849	0.385889682
TCGA-A2-A0CL-01	0.290766907	0.565681338	0.562688597
TCGA-A2-A0CM-01	0.206267094	0.510323213	0.817863518
TCGA-A2-A0CO-01	0.51863514	0.603725392	0.343743467
TCGA-A2-A0CP-01	0.308444243	0.647300145	0.429194824
TCGA-A2-A0CQ-01	0.177608022	0.427774264	0.20360552
TCGA-A2-A0CR-01	0.303971649	0.53358502	0.398131769
TCGA-A2-A0CS-01	0.166594109	0.576167322	0.343208629
TCGA-A2-A0CT-01	0.220832426	0.389124686	0.51005409
TCGA-A2-A0CU-01	0.275873632	0.49495518	0.395930767
TCGA-A2-A0CV-01	0.301635865	0.592637079	0.358683043
TCGA-A2-A0CW-01	0.160315863	0.345867348	0.416960562
TCGA-A2-A0CX-01	0.33680154	0.573624535	0.445103354
TCGA-A2-A0CY-01	0.151159092	0.387458213	0.251806215
TCGA-A2-A0CZ-01	0.366146249	0.675789845	0.425344287
TCGA-A2-A0D0-01	0.082719819	0.407240382	0.656930886
TCGA-A2-A0D1-01	0.254726697	0.442553259	0.189290061
TCGA-A2-A0D2-01	0.196576527	0.510985103	0.670169043
TCGA-A2-A0D3-01	0.119573748	0.398638024	0.167375446
TCGA-A2-A0D4-01	0.25733127	0.368156143	0.456932414
TCGA-A2-A0EM-01	0.245975821	0.555362382	0.36130342
TCGA-A2-A0EN-01	0.451024606	0.626063765	0.488442251
TCGA-A2-A0EO-01	0.298387478	0.640456439	0.398812629
TCGA-A2-A0EP-01	0.436626139	0.6377767	0.454882084
TCGA-A2-A0EQ-01	0.266748848	0.416733422	0.496020524
TCGA-A2-A0ER-01	0.165709318	0.431538806	0.342101632
TCGA-A2-A0ES-01	0.34267302	0.590819707	0.412094687
TCGA-A2-A0ET-01	0.163272557	0.201929092	0.296512946
TCGA-A2-A0EU-01	0.253004389	0.518786989	0.420247368
TCGA-A2-A0EV-01	0.162901667	0.555665876	0.465453082
TCGA-A2-A0EW-01	0.372830862	0.61185966	0.410822032
TCGA-A2-A0EX-01	0.246244624	0.574222398	0.461333937
TCGA-A2-A0EY-01	0.244584785	0.45918961	0.482478963
TCGA-A2-A0ST-01	0.257116638	0.447496167	0.716404
TCGA-A2-A0SU-01	0.307002493	0.535761752	0.354001273
TCGA-A2-A0SV-01	0.205690417	0.559831438	0.393526178
TCGA-A2-A0SW-01	0.213295038	0.519548754	0.481329742
TCGA-A2-A0SX-01	0.180279658	0.561715816	0.795452122
TCGA-A2-A0SY-01	0.291882472	0.58204903	0.35968587
TCGA-A2-A0T0-01	0.272221269	0.516636822	0.527798339
TCGA-A2-A0T1-01	0.392584507	0.597329632	0.460979153
TCGA-A2-A0T2-01	0.3495142	0.501670308	0.487394828
TCGA-A2-A0T3-01	0.227979296	0.457702316	0.35534679
TCGA-A2-A0T4-01	0.333284821	0.599956947	0.463912515
TCGA-A2-A0T5-01	0.285443967	0.570395195	0.417358004
TCGA-A2-A0T6-01	0.346415396	0.650284289	0.449439098
TCGA-A2-A0T7-01	0.222658448	0.612103163	0.445794079
TCGA-A2-A0YC-01	0.282724606	0.508323136	0.327545382
TCGA-A2-A0YD-01	0.408831092	0.652177862	0.462607486
TCGA-A2-A0YE-01	0.160094967	0.532560789	0.58632521
TCGA-A2-A0YF-01	0.284390036	0.395728065	0.35442686
TCGA-A2-A0YG-01	0.216357207	0.400570956	0.438508089
TCGA-A2-A0YH-01	0.147849807	0.556356374	0.433688815
TCGA-A2-A0YI-01	0.306203818	0.51295529	0.366642885
TCGA-A2-A0YJ-01	0.148248123	0.460582466	0.487783769
TCGA-A2-A0YK-01	0.40700849	0.57630303	0.447468586
TCGA-A2-A0YL-01	0.323624192	0.583724433	0.390662852
TCGA-A2-A0YM-01	0.127396948	0.467861633	0.640772926
TCGA-A2-A0YT-01	0.228266188	0.395959222	0.512876524
TCGA-A2-A1FV-01	0.313008696	0.448428076	0.259650163
TCGA-A2-A1FW-01	0.074187523	0.415346325	0.401296405
TCGA-A2-A1FX-01	0.289970954	0.47944496	0.522272234
TCGA-A2-A1FZ-01	0.306475636	0.577599909	0.38775145
TCGA-A2-A1G0-01	0.271569707	0.53024724	0.33322159
TCGA-A2-A1G1-01	0.256982562	0.529638314	0.767659173
TCGA-A2-A1G4-01	0.171426398	0.353388942	0.387500265
TCGA-A2-A1G6-01	0.299369346	0.524106237	0.40539806
TCGA-A2-A259-01	0.359113135	0.548651446	0.317408235
TCGA-A2-A25A-01	0.460966931	0.612308317	0.475157554
TCGA-A2-A25B-01	0.15788817	0.523092997	0.420290584
TCGA-A2-A25C-01	0.232920776	0.504063568	0.471318151
TCGA-A2-A25D-01	0.423514218	0.428746059	0.39195696
TCGA-A2-A25E-01	0.181483044	0.437540559	0.447105891
TCGA-A2-A25F-01	0.333381577	0.595490596	0.640018892
TCGA-A2-A3KC-01	0.397532265	0.589838129	0.421257296
TCGA-A2-A3KD-01	0.254756937	0.496101054	0.314828138
TCGA-A2-A3XS-01	0.254639759	0.499411514	0.51271541
TCGA-A2-A3XT-01	0.249891014	0.457687961	0.564335067
TCGA-A2-A3XU-01	0.099336035	0.310682276	0.655746665
TCGA-A2-A3XV-01	0.208169699	0.37493557	0.38676604
TCGA-A2-A3XW-01	0.251026071	0.506087963	0.411089162
TCGA-A2-A3XX-01	0.216071752	0.485556459	0.325015968
TCGA-A2-A3XY-01	0.379097352	0.636956896	0.641731336
TCGA-A2-A3XZ-01	0.12810494	0.434875445	0.393987244
TCGA-A2-A3Y0-01	0.12660543	0.366088737	0.680226356
TCGA-A2-A4RW-01	0.27818135	0.541090953	0.369145594
TCGA-A2-A4RX-01	0.367085416	0.693027584	0.691629748
TCGA-A2-A4RY-01	0.359562911	0.605566756	0.354711457
TCGA-A2-A4S0-01	0.322350261	0.363569816	0.325018397
TCGA-A2-A4S1-01	0.377300666	0.650016691	0.574946163
TCGA-A2-A4S2-01	0.270662358	0.523392864	0.355561286
TCGA-A2-A4S3-01	0.109888399	0.430502307	0.487799838
TCGA-A3-3306-01	0.547633109	0.421948253	0.270766839
TCGA-A3-3307-01	0.590810831	0.427349764	0.46981855
TCGA-A3-3311-01	0.603135402	0.502898971	0.5283678
TCGA-A3-3313-01	0.350488162	0.361058494	0.264513663
TCGA-A3-3316-01	0.580948246	0.626160945	0.455794193
TCGA-A3-3317-01	0.568429515	0.554809388	0.529879956
TCGA-A3-3319-01	0.32615	0.456931702	0.514553097
TCGA-A3-3320-01	0.536053729	0.417091082	0.398636094
TCGA-A3-3322-01	0.542981366	0.489483284	0.37305791
TCGA-A3-3323-01	0.651085781	0.523411917	0.434582632
TCGA-A3-3324-01	0.568817955	0.462841827	0.459136279
TCGA-A3-3325-01	0.631959182	0.52975694	0.462054107
TCGA-A3-3326-01	0.534581659	0.409434628	0.442796324
TCGA-A3-3328-01	0.265689828	0.122083245	0.406017444
TCGA-A3-3329-01	0.57931208	0.433030259	0.455227514
TCGA-A3-3331-01	0.561380049	0.461471591	0.438309828
TCGA-A3-3335-01	0.41406621	0.451632055	0.259517496
TCGA-A3-3343-01	0.544019124	0.410154075	0.395631717
TCGA-A3-3346-01	0.212783556	0.503567232	0.399983025
TCGA-A3-3347-01	0.49249985	0.655446906	0.56344204
TCGA-A3-3349-01	0.642882109	0.556648033	0.485029147
TCGA-A3-3351-01	0.600725698	0.457207746	0.366043398
TCGA-A3-3352-01	0.562088135	0.404128192	0.421728452
TCGA-A3-3357-01	0.491510266	0.379996606	0.361243587
TCGA-A3-3358-01	0.554033064	0.466582666	0.5029109
TCGA-A3-3359-01	0.561325758	0.420415245	0.431102081
TCGA-A3-3362-01	0.593651102	0.528468454	0.382599982
TCGA-A3-3363-01	0.113249116	0.373635356	0.384704334
TCGA-A3-3365-01	0.654059986	0.55942132	0.522930821
TCGA-A3-3367-01	0.56956367	0.446635713	0.50058975
TCGA-A3-3370-01	0.537436559	0.47984456	0.376382292
TCGA-A3-3372-01	0.64931366	0.490552631	0.505703117
TCGA-A3-3373-01	0.532429054	0.49406019	0.418599521
TCGA-A3-3374-01	0.249720395	0.351468236	0.259315879
TCGA-A3-3376-01	0.660030663	0.54715858	0.46488272
TCGA-A3-3378-01	0.419101469	0.472276041	0.463791602
TCGA-A3-3380-01	0.564807439	0.489974008	0.426882833
TCGA-A3-3382-01	0.555547445	0.503940757	0.322699054
TCGA-A3-3383-01	0.552103136	0.394709322	0.492550078
TCGA-A3-3385-01	0.46447583	0.34630071	0.287169881
TCGA-A3-3387-01	0.56152755	0.564388516	0.546010441
TCGA-A3-A6NI-01	0.582710453	0.480817963	0.436309929
TCGA-A3-A6NJ-01	0.607951706	0.443275052	0.38759531
TCGA-A3-A6NL-01	0.643672204	0.501247003	0.438648851
TCGA-A3-A8OV-01	0.528761133	0.38193716	0.316626889
TCGA-A3-A8OW-01	0.615375412	0.440002323	0.440919006
TCGA-A4-7286-01	0.123686158	0.355921779	0.302850379
TCGA-A4-7287-01	0.305971412	0.461869599	0.490528263
TCGA-A4-7288-01	0.038573054	0.309217196	0.433752381
TCGA-A4-7584-01	0.02912992	0.267953451	0.412136451
TCGA-A4-7585-01	0.257128599	0.438620673	0.39483204
TCGA-A4-7732-01	0.104809212	0.310488538	0.520007064
TCGA-A4-7828-01	0.65434953	0.600206969	0.504447514
TCGA-A4-7996-01	0.08931354	0.355946639	0.404444749
TCGA-A4-7997-01	0.196909767	0.397814457	0.560938006
TCGA-A4-8098-01	0.15460676	0.280090447	0.494617637
TCGA-A4-8310-01	0.001438723	0.323690232	0.484537448
TCGA-A4-8311-01	0.026668507	0.348398397	0.337666222
TCGA-A4-8312-01	0.223932721	0.220483428	0.193088176
TCGA-A4-8515-01	0.010078506	0.331411111	0.336273379
TCGA-A4-8517-01	0.061295144	0.305324099	0.462991496
TCGA-A4-8518-01	0.228335336	0.335673601	0.398217655
TCGA-A4-8630-01	0.049564268	0.316607835	0.323245438
TCGA-A4-A48D-01	0.199775385	0.255433402	0.270340777
TCGA-A4-A4ZT-01	0.165145918	0.372513852	0.442493804
TCGA-A4-A57E-01	0.266956371	0.329119604	0.228253421
TCGA-A4-A5DU-01	-0.026420965	0.307135165	0.389747051
TCGA-A4-A5XZ-01	0.071693916	0.312440914	0.418318168
TCGA-A4-A5Y0-01	0.161798851	0.262465177	0.385390147
TCGA-A4-A5Y1-01	0.09556751	0.381950673	0.343090208
TCGA-A4-A6HP-01	0.053241525	0.315886156	0.447582318
TCGA-A5-A0G1-01	0.129751662	0.271067002	0.544747651
TCGA-A5-A0G2-01	0.066529654	0.31452569	0.409496509
TCGA-A5-A0G3-01	0.09764569	0.415267184	0.782828431
TCGA-A5-A0G5-01	0.342945254	0.432494485	0.644067428
TCGA-A5-A0G9-01	0.158516108	0.395314129	0.252463707
TCGA-A5-A0GA-01	0.205007318	0.394777778	0.492627866
TCGA-A5-A0GB-01	0.124931477	0.291233494	0.366148065
TCGA-A5-A0GD-01	0.104969719	0.2271287	0.389994426
TCGA-A5-A0GE-01	0.311464451	0.4760522	0.377122096
TCGA-A5-A0GG-01	0.293321984	0.449632845	0.576052653
TCGA-A5-A0GH-01	0.136179997	0.354423818	0.463051973
TCGA-A5-A0GI-01	0.18737855	0.395101396	0.419029307
TCGA-A5-A0GJ-01	0.218485393	0.427259154	0.296073716
TCGA-A5-A0GM-01	0.3524035	0.46110362	0.414442747
TCGA-A5-A0GN-01	0.482245529	0.458866977	0.394815674
TCGA-A5-A0GP-01	0.189275798	0.373284276	0.440383699
TCGA-A5-A0GQ-01	0.232750096	0.337388915	0.427113516
TCGA-A5-A0GR-01	0.353810086	0.372607547	0.657534414
TCGA-A5-A0GU-01	0.164415196	0.404554168	0.360279467
TCGA-A5-A0GV-01	0.199621667	0.318872461	0.444058619
TCGA-A5-A0GW-01	0.370085772	0.540950396	0.655400078
TCGA-A5-A0GX-01	0.277772709	0.539755025	0.288671353
TCGA-A5-A0R6-01	0.186744527	0.477090926	0.70472921
TCGA-A5-A0R7-01	0.38629203	0.539877718	0.537913383
TCGA-A5-A0R8-01	0.235938144	0.408670255	0.491180665
TCGA-A5-A0R9-01	0.174766733	0.482052415	0.35207453
TCGA-A5-A0RA-01	0.128005781	0.347033427	0.388111041
TCGA-A5-A0VO-01	0.277913721	0.469687393	0.465656331
TCGA-A5-A0VP-01	0.112814373	0.338050284	0.517690753
TCGA-A5-A0VQ-01	0.306425603	0.438738917	0.365675126
TCGA-A5-A1OF-01	0.133853693	0.261685026	0.580639801
TCGA-A5-A1OG-01	0.047302494	0.299890043	0.603617715
TCGA-A5-A1OH-01	0.212189036	0.538426623	0.815888195
TCGA-A5-A1OJ-01	0.485621731	0.606485679	0.335669738
TCGA-A5-A1OK-01	0.256318531	0.429471987	0.317607368
TCGA-A5-A2K2-01	0.14072391	0.258652398	0.555157669
TCGA-A5-A2K3-01	0.214610431	0.342362089	0.635049269
TCGA-A5-A2K4-01	0.233997632	0.518907056	0.613719299
TCGA-A5-A2K5-01	0.128933538	0.341485568	0.455807495
TCGA-A5-A2K7-01	0.169214629	0.451399913	0.413885108
TCGA-A5-A3LO-01	0.090741021	0.419374976	0.623958206
TCGA-A5-A3LP-01	0.345989383	0.415138384	0.463916117
TCGA-A5-A7WJ-01	0.203717307	0.239263114	0.28963221
TCGA-A5-A7WK-01	0.254024183	0.401936457	0.450592744
TCGA-A5-AB3J-01	0.455269555	0.556416681	0.340345739
TCGA-A6-2671-01	0.159292727	0.489223648	0.623460525
TCGA-A6-2672-01	0.184580163	0.449505726	0.634272777
TCGA-A6-2674-01	0.328533015	0.607068786	0.59653009
TCGA-A6-2675-01	0.195449446	0.53599915	0.534879686
TCGA-A6-2676-01	0.137319092	0.367470766	0.67815617
TCGA-A6-2677-01	0.070521113	0.246583557	0.543290842
TCGA-A6-2678-01	0.104564475	0.369432347	0.620349325
TCGA-A6-2679-01	0.140071918	0.37212906	0.679868259
TCGA-A6-2680-01	0.179617721	0.403785633	0.669870493
TCGA-A6-2681-01	0.254799579	0.509421424	0.601667936
TCGA-A6-2682-01	0.182354602	0.54364479	0.550702031
TCGA-A6-2683-01	0.115236337	0.299119923	0.502868065
TCGA-A6-2684-01	0.175633158	0.513721118	0.571237718
TCGA-A6-2685-01	0.269361755	0.578252708	0.557187096
TCGA-A6-2686-01	0.098244264	0.444038038	0.585465941
TCGA-A6-3807-01	0.097293838	0.455136508	0.757835958
TCGA-A6-3808-01	0.226736056	0.54146231	0.59637397
TCGA-A6-3809-01	0.06241036	0.364234611	0.659876264
TCGA-A6-3810-01	0.204273974	0.535994123	0.561982034
TCGA-A6-4105-01	0.192676777	0.497284645	0.687747613
TCGA-A6-4107-01	0.182350168	0.463243497	0.558215646
TCGA-A6-5656-01	-0.005882984	0.297860356	0.602407749
TCGA-A6-5657-01	0.237924236	0.557283309	0.677540264
TCGA-A6-5659-01	0.131320999	0.424011403	0.63597829
TCGA-A6-5660-01	0.121522334	0.44175924	0.554420098
TCGA-A6-5661-01	0.081763891	0.370897168	0.693641082
TCGA-A6-5662-01	0.171404872	0.398250819	0.565413172
TCGA-A6-5664-01	0.3155344	0.559949691	0.6372826
TCGA-A6-5665-01	0.006826238	0.256230237	0.656730939
TCGA-A6-5666-01	0.126085749	0.263834832	0.520614576
TCGA-A6-5667-01	0.145677989	0.443745622	0.628261933
TCGA-A6-6137-01	0.223123578	0.346399246	0.564031314
TCGA-A6-6138-01	0.295138017	0.47106324	0.684336435
TCGA-A6-6140-01	0.154564011	0.273716654	0.694098112
TCGA-A6-6141-01	0.135866775	0.392363168	0.552747108
TCGA-A6-6142-01	0.300801776	0.612241111	0.605751154
TCGA-A6-6648-01	0.149115886	0.283322466	0.743874999
TCGA-A6-6649-01	0.299281115	0.465703596	0.588398315
TCGA-A6-6650-01	0.168542884	0.280283003	0.640400454
TCGA-A6-6651-01	0.363802278	0.625030587	0.634430293
TCGA-A6-6652-01	0.086120104	0.291634928	0.478835094
TCGA-A6-6653-01	0.227155674	0.418490938	0.705283765
TCGA-A6-6654-01	0.321357469	0.625786206	0.597906716
TCGA-A6-6780-01	0.060031674	0.286418657	0.535209013
TCGA-A6-6781-01	0.350145824	0.645569913	0.462211624
TCGA-A6-6782-01	0.298740556	0.520728911	0.658966819
TCGA-A6-A565-01	0.378497742	0.50980317	0.571473338
TCGA-A6-A566-01	0.455869381	0.662483412	0.596671357
TCGA-A6-A567-01	0.116462248	0.410508547	0.504363422
TCGA-A6-A56B-01	0.124032937	0.447538623	0.729864815
TCGA-A6-A5ZU-01	0.167739102	0.51127234	0.65818262
TCGA-A7-A0CD-01	0.296949852	0.415933079	0.370625977
TCGA-A7-A0CE-01	0.265081877	0.501863894	0.524993474
TCGA-A7-A0CG-01	0.314027011	0.567879617	0.469152426
TCGA-A7-A0CH-01	0.132736759	0.533599774	0.252664874
TCGA-A7-A0CJ-01	0.145580244	0.420010907	0.339396957
TCGA-A7-A0D9-01	0.223150795	0.496640493	0.285308663
TCGA-A7-A0DA-01	0.198087301	0.588907295	0.576224801
TCGA-A7-A0DB-01	0.250501498	0.541347153	0.357260094
TCGA-A7-A0DC-01	0.130197104	0.206016963	0.161474821
TCGA-A7-A13D-01	0.374105116	0.593190845	0.714640952
TCGA-A7-A13E-01	0.121420892	0.430895558	0.389171199
TCGA-A7-A13F-01	0.277509214	0.487377932	0.370196357
TCGA-A7-A13G-01	0.140815912	0.436786288	0.212869244
TCGA-A7-A13H-01	0.232480775	0.543941319	0.321277681
TCGA-A7-A26E-01	0.203079636	0.533579116	0.390150907
TCGA-A7-A26F-01	0.316970353	0.576327277	0.652124235
TCGA-A7-A26G-01	0.354030961	0.629288271	0.582727562
TCGA-A7-A26H-01	0.182256794	0.560714664	0.339421889
TCGA-A7-A26I-01	0.300840133	0.584663405	0.60763478
TCGA-A7-A26J-01	0.188964274	0.536981255	0.48463782
TCGA-A7-A2KD-01	0.246265634	0.544250954	0.455783868
TCGA-A7-A3IY-01	0.352857033	0.575647023	0.413217161
TCGA-A7-A3IZ-01	0.236150684	0.349293708	0.333023446
TCGA-A7-A3J0-01	0.208828122	0.348967214	0.319417528
TCGA-A7-A3J1-01	0.340707862	0.485761751	0.28837546
TCGA-A7-A3RF-01	0.258213716	0.406265068	0.433081531
TCGA-A7-A425-01	0.313450561	0.531283916	0.351466681
TCGA-A7-A426-01	0.348437658	0.565564383	0.308517069
TCGA-A7-A4SA-01	0.244964708	0.55049561	0.366957709
TCGA-A7-A4SB-01	0.294518961	0.465193502	0.454526806
TCGA-A7-A4SC-01	0.362952619	0.533036486	0.301137995
TCGA-A7-A4SD-01	0.078732113	0.582772769	0.784757257
TCGA-A7-A4SE-01	0.34221926	0.612830733	0.854732217
TCGA-A7-A4SF-01	0.055821559	0.380464452	0.343410642
TCGA-A7-A56D-01	0.16864687	0.577719129	0.480031356
TCGA-A7-A5ZV-01	0.110801648	0.45800341	0.383860144
TCGA-A7-A5ZW-01	0.26331032	0.63246016	0.400703001
TCGA-A7-A5ZX-01	0.243910435	0.600274491	0.341694193
TCGA-A7-A6VV-01	0.27531457	0.634868291	0.823005576
TCGA-A7-A6VW-01	0.111622279	0.471031356	0.648535357
TCGA-A7-A6VX-01	0.220334346	0.561302897	0.443537406
TCGA-A7-A6VY-01	0.150967886	0.586402346	0.720517604
TCGA-A8-A06O-01	0.152016593	0.432276041	0.371076207
TCGA-A8-A06P-01	0.304222232	0.61854098	0.415744729
TCGA-A8-A06Q-01	-0.02584628	0.225975565	0.27564954
TCGA-A8-A06R-01	0.338787337	0.590717266	0.437718383
TCGA-A8-A06T-01	0.113984863	0.421135186	0.271032015
TCGA-A8-A06U-01	0.1330694	0.440336796	0.376346556
TCGA-A8-A06X-01	0.134937529	0.430973716	0.421612561
TCGA-A8-A06Y-01	0.253094277	0.339642739	0.30710858
TCGA-A8-A06Z-01	0.221770283	0.280678723	0.260360351
TCGA-A8-A075-01	0.213931885	0.54167492	0.383215501
TCGA-A8-A076-01	0.166991474	0.514847399	0.415341621
TCGA-A8-A079-01	0.022731011	0.390384658	0.406961261
TCGA-A8-A07B-01	0.232160318	0.529056018	0.322963163
TCGA-A8-A07C-01	0.157578493	0.395428865	0.547554577
TCGA-A8-A07E-01	0.387889569	0.619956054	0.533744524
TCGA-A8-A07F-01	0.146645512	0.482511875	0.385913351
TCGA-A8-A07G-01	0.29829628	0.612828252	0.39627289
TCGA-A8-A07I-01	0.192317667	0.570957256	0.468478139
TCGA-A8-A07J-01	0.336526102	0.60672181	0.346395894
TCGA-A8-A07L-01	0.202517085	0.483319726	0.541096767
TCGA-A8-A07O-01	0.229827145	0.42032132	0.807515638
TCGA-A8-A07P-01	0.200872036	0.469557777	0.418030586
TCGA-A8-A07R-01	0.031612907	0.431869151	0.539701245
TCGA-A8-A07S-01	0.264082656	0.476805781	0.34221803
TCGA-A8-A07U-01	0.270070632	0.481339697	0.761682314
TCGA-A8-A07W-01	0.16363284	0.512725427	0.537953482
[truncated: 7,265 more rows]
