# Supplementary material for: Integrated multiomics analysis identifies PHLDA1+ fibroblasts as prognostic biomarkers and mediators of biological functions in pancreatic cancer
Source: Front Immunol. 2025 Jul 4;16:1592416. doi: 10.3389/fimmu.2025.1592416 (PMC12271128; doi:10.3389/fimmu.2025.1592416)
Supplement: Supplementary file 7 [file DataSheet7.zip › raw data/10-pancancer/PFS.cox.txt]

cancer	HR	HR.95L	HR.95H	pvalue
BLCA	1.01855193724151	0.904991194700577	1.1463625888666	0.760538220150818
BRCA	0.976398932056673	0.827607166981659	1.15194129842829	0.777071543889219
CESC	1.05628549538907	0.880120454149589	1.26771175753143	0.556380909083389
CHOL	0.838482246247524	0.465862967490849	1.50914008267056	0.556872440764472
COAD	1.21788681814447	1.01367957965293	1.46323190442281	0.035285977968373
ESCA	0.844587655503538	0.672472893122019	1.06075399488189	0.146306935254758
GBM	0.973335929869358	0.802811786653077	1.18008087091532	0.783306156149609
HNSC	1.09290820213131	0.944673624912645	1.26440318305313	0.232229828752979
KICH	1.08647625756516	0.552981295792304	2.13466651988921	0.809791060785514
KIRC	0.856202627485803	0.722234614178953	1.01502050015558	0.073737946637364
KIRP	1.08408512608362	0.865460645191966	1.35793645514067	0.482321578256343
LIHC	0.956697589886316	0.837807535681355	1.09245887571295	0.513216427111882
LUAD	1.00961284384541	0.884473059719901	1.15245804635409	0.887318983669446
LUSC	1.24532726775194	1.06497061992041	1.4562279698593	0.00598605783874196
PAAD	1.70832701961328	1.29998782368295	2.2449296468584	0.000121835965492302
PCPG	0.847330135577459	0.506407727852521	1.41776738222843	0.528178905072139
PRAD	1.11643058045694	0.841467797365439	1.48124175979384	0.445189214642789
READ	1.10608614612457	0.789395729464902	1.5498266800582	0.557971021860694
SARC	1.12107886422222	0.993761616429165	1.26470755061143	0.0631379283519267
SKCM	1.06023827233637	0.933460308216196	1.20423459276478	0.367994779684412
STAD	0.993569015557654	0.832899468580586	1.18523234305641	0.942849689945391
THCA	0.627708648736283	0.456363532351086	0.863386576198222	0.00419530609177742
THYM	0.992084215486503	0.678148451602512	1.45135049455862	0.96734142912498
UCEC	0.795938451057359	0.692219738894625	0.915197851600165	0.00135559838458272
