# Supplementary material for: Integrated multiomics analysis identifies PHLDA1+ fibroblasts as prognostic biomarkers and mediators of biological functions in pancreatic cancer
Source: Front Immunol. 2025 Jul 4;16:1592416. doi: 10.3389/fimmu.2025.1592416 (PMC12271128; doi:10.3389/fimmu.2025.1592416)
Supplement: Supplementary file 7 [file DataSheet7.zip › raw data/3-Fibroblast/1.4_cluMarkers.txt]

p_val	avg_log2FC	pct.1	pct.2	p_val_adj	cluster	gene
0	3.3526018020397	0.87	0.36	0	0	APOD
0	1.96225903499556	0.967	0.579	0	0	MGP
5.17072533286335e-285	1.4545789726505	0.505	0.101	9.71941240818324e-281	0	SOD3
1.65665785518697e-284	1.67574809619877	0.722	0.244	3.11401977039496e-280	0	C7
6.36064171277275e-266	1.96811866044449	0.975	0.83	1.19560982274989e-261	0	IGFBP7
8.27688575890744e-248	1.05679690511298	0.593	0.171	1.55580621610183e-243	0	A2M
2.47890944486561e-235	1.27862973435454	0.934	0.792	4.6596060835139e-231	0	CST3
4.92276985698821e-198	1.36941574702812	0.675	0.332	9.25333050018073e-194	0	GSN
1.90140434944474e-192	0.954329016966916	0.877	0.455	3.57406975565128e-188	0	SPARCL1
2.70389720038201e-187	0.930320040850606	0.445	0.118	5.08251556755807e-183	0	SEPP1
3.27243229528883e-183	1.08594232355538	0.993	0.947	6.15119098545442e-179	0	TIMP1
2.18202940165512e-170	1.17609689116969	0.477	0.152	4.10156066629112e-166	0	RARRES1
3.30210100142444e-165	0.884119358697393	0.885	0.754	6.20695925237752e-161	0	C1S
1.28127409560885e-154	0.76580553109519	0.913	0.836	2.40841091751596e-150	0	ITM2B
8.98744579831977e-154	0.708259747880765	0.49	0.167	1.68937018671017e-149	0	FRZB
4.05929412519637e-148	0.513893553243476	0.347	0.081	7.63025516713162e-144	0	CYGB
1.42670649008388e-140	0.896494720747702	0.883	0.718	2.68178018941066e-136	0	SERPINF1
3.96931239687628e-138	1.48958309325006	0.67	0.35	7.46111651240834e-134	0	SFRP4
1.27635962845139e-133	0.50612255470048	0.293	0.062	2.39917319360008e-129	0	GPC3
1.62270090943516e-132	0.835988291715668	0.869	0.787	3.05019089946527e-128	0	C1R
2.43832032085768e-130	0.582119325391519	0.42	0.136	4.58331070711618e-126	0	ENG
1.31799985757333e-128	0.670180025464597	0.315	0.076	2.47744433228059e-124	0	COLEC11
3.59306319420372e-126	0.783285751767996	0.697	0.402	6.75388088614474e-122	0	TXNIP
1.19429414787709e-122	0.797616672914288	0.76	0.575	2.24491470976457e-118	0	SERPING1
1.79811277544563e-118	0.660184949538588	0.362	0.11	3.37991258400515e-114	0	ADIRF
4.76602734457323e-116	0.680007952317123	0.202	0.03	8.9587015995943e-112	0	AGT
4.31040375930283e-109	0.60895985609329	0.489	0.205	8.10226594636152e-105	0	F2R
5.89850348632802e-107	0.877233365873201	0.554	0.291	1.10874170032508e-102	0	CFH
7.6433293333971e-107	1.01085812322951	0.581	0.326	1.43671661479865e-102	0	MFAP4
3.34422734901026e-105	0.714510550529342	0.532	0.253	6.28614414793459e-101	0	CTSC
1.03107390117234e-103	0.519624985008734	0.987	0.928	1.93810961203365e-99	0	VIM
2.40906594363094e-103	0.671765155388061	0.516	0.237	4.52832125424308e-99	0	PRELP
7.66716925691622e-103	0.740569504298367	0.596	0.303	1.44119780522254e-98	0	ASPN
3.30315976358843e-102	0.678740975985111	0.624	0.355	6.20894940761717e-98	0	ZFP36L2
2.28093609908054e-96	0.508294147560986	0.356	0.125	4.28747558544168e-92	0	PLAC9
2.87245706870283e-96	0.549207817028977	0.556	0.282	5.39935755204071e-92	0	NR2F2
4.6032567072603e-89	0.844761747785627	0.497	0.251	8.65274163263719e-85	0	IGFBP6
1.60699012135489e-81	0.884448185372438	0.434	0.213	3.02065933111079e-77	0	CEBPD
7.61576658820574e-74	0.823019206456413	0.279	0.098	1.43153564558503e-69	0	APOE
3.94000854458758e-72	0.589692035139921	0.343	0.143	7.40603406126128e-68	0	LXN
2.54729966191238e-67	0.549351444498885	0.581	0.364	4.78815917449669e-63	0	TSC22D1
1.90872401489123e-60	0.998048312470358	0.725	0.569	3.58782853079104e-56	0	IGFBP5
1.24725808877168e-57	1.08596530584682	0.583	0.463	2.34447102946412e-53	0	C3
4.35000731793227e-50	0.691740312245662	0.818	0.774	8.1767087555173e-46	0	JUNB
2.58718876406875e-49	0.594188378476637	0.474	0.289	4.86313871982003e-45	0	CYP1B1
9.07722621020094e-48	1.02931716447686	0.671	0.58	1.70624621073147e-43	0	FBLN1
3.04696726409251e-47	0.581550451421655	0.47	0.284	5.72738436631469e-43	0	HOPX
1.05549740371767e-46	0.543034089712052	0.806	0.82	1.9840184697681e-42	0	BGN
3.11864114850729e-45	0.550979725228259	0.517	0.367	5.86210976684915e-41	0	CD81
6.37567997216576e-31	0.980225351953682	0.631	0.547	1.198436564368e-26	0	PTGDS
1.18538003526255e-26	0.610390575797266	0.743	0.704	2.22815885228301e-22	0	IGFBP4
1.09560528381422e-13	0.5456165511338	0.753	0.776	2.0594092519856e-09	0	JUN
0	1.79724340356226	0.761	0.104	0	1	IGF1
0	1.44069616015228	0.957	0.659	0	1	CCDC80
0	0.92895120317587	0.693	0.153	0	1	SELENOM
7.62044462074585e-294	0.74042639760567	0.441	0.055	1.4324149753616e-289	1	TENT5A
1.0511987781318e-289	0.945416794989453	0.835	0.243	1.97593834325435e-285	1	RACK1
1.97282082875284e-282	0.984730268066245	0.712	0.21	3.70831131180672e-278	1	COL14A1
8.14344417336309e-282	0.887325237762997	0.744	0.2	1.53072320126706e-277	1	ATP5F1E
1.1048988814476e-280	0.740487233293031	0.556	0.108	2.07687842745705e-276	1	CAVIN1
6.61633322438943e-264	1.06084450673274	0.997	0.951	1.24367215618848e-259	1	SPARC
2.6129200389548e-252	0.701906414154836	0.582	0.132	4.91150579722334e-248	1	BEX3
2.18087185957412e-250	0.848579844677737	0.64	0.187	4.09938483444148e-246	1	NEXN
1.61659047240366e-247	1.06629722312392	0.999	0.953	3.03870511097715e-243	1	COL1A1
4.61954972155406e-227	0.585576021278074	0.516	0.112	8.68336761160517e-223	1	ATP5MPL
5.0470108344468e-224	0.707562996561371	0.527	0.125	9.48686626550964e-220	1	OGN
2.38935108621104e-221	0.584140217973966	0.618	0.158	4.49126323675088e-217	1	ELOB
8.54108562998885e-217	0.624990641549138	0.594	0.152	1.605467865869e-212	1	ATP5MG
7.77669357290923e-198	1.54757291961944	0.784	0.402	1.46178509089975e-193	1	ACTA2
1.70033967216524e-190	0.516061570848387	0.478	0.112	3.19612848176901e-186	1	TCEAL9
1.34536743489926e-179	0.84962831225351	1	0.967	2.52888716738014e-175	1	COL3A1
1.50331458287062e-173	0.732497944554345	1	0.984	2.8257804214219e-169	1	COL1A2
8.94085002304627e-173	0.991417653357442	0.941	0.648	1.68061157883201e-168	1	SFRP2
3.64344324410608e-170	1.19060461793096	0.897	0.589	6.8485802659462e-166	1	TAGLN
1.24612710298232e-141	1.02538749798142	0.493	0.175	2.34234511547587e-137	1	CFD
2.57379435249145e-135	0.774923896105133	0.827	0.541	4.83796124437817e-131	1	S100A10
1.00529844456025e-127	0.613801933861634	0.857	0.468	1.8896594862399e-123	1	SPARCL1
2.2553018845345e-126	0.68494399619172	0.72	0.4	4.2392909523595e-122	1	SEPT11
3.97638572719244e-122	0.61280594138791	0.659	0.333	7.47441225140364e-118	1	TCEAL4
1.36571168881241e-121	0.569929810702947	0.586	0.263	2.56712826146068e-117	1	LIMA1
4.48656008381224e-117	0.540654971378914	0.409	0.128	8.43338698954187e-113	1	DPT
1.05355168031543e-105	0.597341336959946	0.828	0.569	1.98036109348891e-101	1	THY1
7.38180115990262e-97	0.551749994451801	0.463	0.178	1.3875571640269e-92	1	MFAP5
3.47824844312988e-95	0.638830240727366	0.393	0.147	6.53806359855124e-91	1	SERPINE2
5.20708788972943e-86	0.511027681352867	0.605	0.323	9.78776310632441e-82	1	EFEMP1
2.00832021750627e-72	0.658770072231351	0.675	0.445	3.77503951284653e-68	1	ANXA1
2.42332161120933e-47	0.598380758575128	0.416	0.236	4.55511763259018e-43	1	MYLK
0	2.82908643525245	0.809	0.156	0	2	MMP11
0	1.15739702528028	0.608	0.045	0	2	SDC1
9.08904033817269e-305	1.6309256189557	0.99	0.654	1.70846691236632e-300	2	CTHRC1
1.46943213036303e-296	1.46229055343371	0.864	0.29	2.76209157544339e-292	2	COL10A1
2.46958843726401e-291	1.01860469553725	0.53	0.074	4.64208538552515e-287	2	GJB2
2.83272088066842e-266	1.40041138294645	0.484	0.069	5.32466543939242e-262	2	IGFL2
1.18516731853508e-248	1.63375594792168	0.75	0.249	2.22775900865039e-244	2	COL11A1
1.741525903393e-241	1.37158126224928	0.495	0.086	3.27354624060781e-237	2	C1QTNF3
1.82396839049476e-238	0.755260088715359	0.701	0.176	3.42851338361299e-234	2	UQCR11.1
7.15760786967822e-208	1.1747243630673	0.844	0.405	1.34541555126341e-203	2	NBL1
1.43804390483277e-189	0.609613651112689	0.544	0.125	2.70309112791415e-185	2	C19orf10
2.24750362039902e-186	1.18839081288087	0.935	0.655	4.22463255526405e-182	2	AEBP1
2.244600296879e-161	1.5405233129553	0.956	0.726	4.21917517804346e-157	2	FN1
2.88919045158121e-154	0.851122528631066	0.63	0.231	5.4308112918372e-150	2	CD55
7.10572251941641e-153	1.20409921515	0.998	0.957	1.3356626619747e-148	2	COL1A1
4.42688551304127e-149	0.881326430026842	0.71	0.318	8.32121669886367e-145	2	ANTXR1
5.80015254637567e-149	0.637669793724188	0.522	0.149	1.09025467414223e-144	2	PRKCDBP
7.90560162515148e-148	0.719755893088653	0.723	0.292	1.48601593747972e-143	2	PTMS
9.25300344240307e-147	1.3911383192643	0.608	0.222	1.73928705706851e-142	2	IFI27
4.67310823643053e-139	0.740303533050151	0.332	0.059	8.78404155201847e-135	2	MTRNR2L2
1.3017018335323e-137	1.04131127469932	1	0.985	2.44680893649067e-133	2	COL1A2
7.16322272677837e-137	0.978244917393235	0.734	0.363	1.34647097595253e-132	2	HTRA1
1.51114769873765e-134	0.91950154087643	0.892	0.566	2.84050432931717e-130	2	THBS2
5.05640225295278e-127	0.938283288975883	0.395	0.097	9.50451931487534e-123	2	MATN3
7.1307500736112e-127	0.776088338614807	0.882	0.614	1.3403670913367e-122	2	CD99
7.41822886086434e-125	1.05113993758578	0.774	0.407	1.39440447897667e-120	2	COL12A1
6.47875573053502e-121	0.567354128600031	0.469	0.14	1.21781171466867e-116	2	LOXL1
1.48621183279162e-112	0.695243745222931	0.716	0.362	2.79363238209842e-108	2	MARCKS
2.00350216555673e-112	0.780736823418752	0.536	0.19	3.76598302059698e-108	2	MFAP5
1.23573800473663e-111	0.701485825699761	0.636	0.284	2.32281672750345e-107	2	PTRF
2.6013382601368e-106	0.779502728595154	0.99	0.984	4.88973552757914e-102	2	ACTB
1.60560106920336e-105	0.694247536438873	0.741	0.384	3.01804832978156e-101	2	MXRA8
2.05439510051395e-102	0.546049803626578	0.5	0.184	3.86164647043607e-98	2	CHPF
2.45875514906641e-97	0.504621184240714	0.345	0.091	4.62172205370014e-93	2	SUGCT
1.29868676706852e-93	0.857785383393576	0.696	0.389	2.4411415160587e-89	2	PRSS23
1.72909410321445e-93	0.811831510798849	0.777	0.484	3.25017818581221e-89	2	CTSK
2.49848067602091e-91	1.05054751752423	0.739	0.438	4.69639412671651e-87	2	ID3
1.05866060849546e-90	0.670626268305567	0.755	0.448	1.98996434578891e-86	2	SERPINH1
2.284963350118e-88	0.564874466669652	0.948	0.744	4.29504560921681e-84	2	S100A11
7.27377850526717e-87	0.681067233550581	0.578	0.268	1.36725214563507e-82	2	CD9
1.12183651081089e-86	0.649720576526097	0.311	0.082	2.10871608937123e-82	2	MTRNR2L12
2.49345419267113e-85	0.552206620109432	0.665	0.342	4.68694584596393e-81	2	RAC1
3.63143944573404e-85	0.598444273825813	0.876	0.506	6.82601672614628e-81	2	ATP5E
1.86101842299278e-84	0.504294550975702	0.507	0.212	3.49815632969952e-80	2	S100A16
5.85234431422381e-82	0.716504234428124	0.527	0.23	1.10006516074465e-77	2	PLAU
4.30701161364764e-81	1.12525078625608	0.442	0.179	8.09588973017346e-77	2	RGS16
7.00141664386337e-80	0.719233073062542	0.694	0.403	1.316056286547e-75	2	MMP14
9.9421746276193e-80	0.716234420541359	0.645	0.332	1.8688305647536e-75	2	SULF1
1.87999519649816e-78	0.925346453544056	0.55	0.247	3.53382697085759e-74	2	IGFBP3
3.08889972651109e-77	0.933139294903173	0.884	0.615	5.80620481592289e-73	2	TAGLN
6.09960878689259e-76	0.701448988715821	0.665	0.396	1.1465434636722e-71	2	FLNA
1.12724473351209e-75	0.682239404098718	0.659	0.366	2.11888192558267e-71	2	MDK
1.48740029556528e-75	0.506973293725678	0.58	0.281	2.79586633557405e-71	2	MFAP2
1.21905438653194e-74	0.825991597843963	0.92	0.674	2.29145653036408e-70	2	SFRP2
2.40286098372027e-72	0.520432197133306	0.647	0.354	4.51665779109899e-68	2	CDH11
2.71558589547339e-71	0.670271220160408	0.911	0.702	5.10448680772133e-67	2	TPM1
3.4400715667376e-69	0.648132776892218	0.868	0.648	6.46630252399667e-65	2	MYL9
5.72078429998027e-65	0.587734305689515	0.574	0.309	1.07533582486729e-60	2	MXRA5
4.71062157692455e-64	0.601219205709481	1	0.969	8.85455537814507e-60	2	COL3A1
1.08938756914601e-63	0.571886325297043	0.993	0.955	2.04772181372376e-59	2	SPARC
1.22787453480732e-59	0.899539494198427	0.686	0.428	2.30803576307733e-55	2	POSTN
1.88405817951483e-59	0.585820431411531	0.621	0.354	3.54146416003403e-55	2	ISLR
3.13816302885318e-57	0.668774585283655	0.4	0.175	5.89880504533532e-53	2	HTRA3
1.91789199194194e-54	0.54517487219364	0.475	0.244	3.60506157725326e-50	2	PDLIM3
2.06813980213207e-51	0.501699133228496	0.909	0.684	3.88748238606764e-47	2	COL5A2
9.49458487935628e-50	0.588837391710367	0.757	0.545	1.7846971197726e-45	2	COL5A1
2.26477200888214e-46	0.536159358321854	0.709	0.442	4.25709194509575e-42	2	ACTA2
3.04734941623912e-40	0.621702457991128	0.56	0.337	5.72810269770467e-36	2	ASPN
3.34852573769523e-39	0.705086766096005	0.703	0.538	6.29422382914572e-35	2	DUSP1
1.33355233795671e-38	0.615889998140954	0.579	0.375	2.50667832965724e-34	2	S100A4
4.90670988150824e-37	0.502308478042514	0.877	0.71	9.22314256427103e-33	2	TPM2
2.92882440345086e-36	0.663881434727494	0.409	0.226	5.50531123116659e-32	2	ISG15
1.95768711165231e-35	0.526072584716468	0.714	0.527	3.67986446377285e-31	2	LMNA
5.8774916280619e-28	0.502651192538873	0.569	0.416	1.1047921013268e-23	2	VMP1
4.64067602426696e-20	0.637847142962629	0.385	0.258	8.7230787228146e-16	2	IFI6
0	2.95507559473321	0.852	0.143	0	3	CXCL8
0	2.47473449711558	1	0.998	0	3	FTH1
0	2.41147864976739	0.969	0.418	0	3	IER3
0	2.27772928683679	0.999	0.656	0	3	SAT1
0	1.88870750795682	0.738	0.091	0	3	STC1
0	1.81435139251908	0.992	0.443	0	3	SOD2
0	1.645943371727	0.906	0.201	0	3	ADM
0	1.61602590948511	0.668	0.067	0	3	CXCL5
0	1.56361185483257	0.646	0.097	0	3	ANGPTL4
0	1.44288080670482	0.915	0.167	0	3	AC090498.1
0	1.28482424338594	0.799	0.191	0	3	NAMPT
0	1.12785069155036	0.659	0.091	0	3	PFKFB3
0	1.07979749120222	0.69	0.096	0	3	CA12
1.16213347692942e-282	1.32285355803564	0.711	0.151	2.18446229658424e-278	3	HILPDA
6.65141252369595e-266	1.80235153967735	0.968	0.449	1.25026601207913e-261	3	HSPA1B
9.41998393389265e-249	1.42134759058029	1	0.998	1.7706743800538e-244	3	FTL
3.48626682799333e-234	1.54087242981267	0.876	0.324	6.55313575657906e-230	3	SERPINE1
2.37735203860836e-231	0.911213701125996	0.599	0.122	4.46870862697214e-227	3	SDC4
1.49902684670157e-227	1.45666641945388	0.982	0.77	2.81772076374494e-223	3	ZFP36L1
3.89093483127014e-226	1.31267719467498	0.911	0.392	7.31379020233848e-222	3	CEBPB
4.58648692877166e-224	0.782287540958034	0.401	0.047	8.6212194800121e-220	3	CEMIP
1.76880399348078e-220	0.938627587220421	0.659	0.159	3.32482086654583e-216	3	TMEM158
2.3044987192955e-218	1.18205201022843	0.992	0.806	4.33176624265975e-214	3	TOMM7
1.0359297312771e-215	0.887821685841726	0.711	0.197	1.94723711588157e-211	3	CD44
4.85887719468964e-215	2.31670745206322	0.458	0.072	9.13323146285812e-211	3	CCL20
1.37742250555487e-204	1.776767827394	0.373	0.046	2.5891410836915e-200	3	MMP1
6.83525307543431e-204	0.942431172846605	0.654	0.168	1.28482252058939e-199	3	ERRFI1
1.11056594671217e-202	1.50102732928339	0.98	0.612	2.08753081003487e-198	3	HSPA1A
7.28437554479509e-202	0.858645637847403	0.715	0.214	1.36924407115513e-197	3	NDRG1
6.64218453359323e-197	1.36551552203732	0.942	0.514	1.24853142677952e-192	3	DNAJB1
3.11470091456714e-193	1.0736922120187	0.963	0.546	5.85470330911186e-189	3	MIF
3.99716333574041e-193	1.05140988085467	0.882	0.381	7.51346792219125e-189	3	NBEAL1
2.58666184475391e-191	1.02843513108028	0.994	0.897	4.86214826958393e-187	3	GAPDH
1.40778077595156e-186	0.724064315356822	0.558	0.128	2.64620552455615e-182	3	IER5
2.9003986844883e-185	1.22958054570212	0.839	0.351	5.45187940723266e-181	3	DDIT4
5.9895629084624e-176	0.919258016469543	0.724	0.25	1.12585813990368e-171	3	SLC2A3
2.62178956721001e-175	0.947664194327576	0.692	0.223	4.92817784948465e-171	3	TNFAIP6
2.62568142996783e-171	1.28486602369728	0.945	0.597	4.93549338391053e-167	3	INHBA
1.34954232261615e-166	1.32448574363281	0.517	0.126	2.53673470382159e-162	3	G0S2
3.69324431137345e-159	0.945511176155052	0.701	0.253	6.94219133208868e-155	3	RHOB
4.84508028425636e-154	0.651849088878842	0.435	0.087	9.10729741031668e-150	3	HMOX1
7.46496037122624e-154	0.655303854615068	0.268	0.029	1.4031886009794e-149	3	IL11
9.3972636495978e-154	0.697046300087247	0.208	0.014	1.7664036482149e-149	3	CSF3
7.76140361149031e-153	0.994712548014143	0.803	0.338	1.45891103685183e-148	3	GREM1
9.78703546010554e-153	1.15423753422385	0.934	0.623	1.83966905543604e-148	3	EGR1
3.81780533858004e-152	0.81030133093014	0.601	0.182	7.17632869492891e-148	3	TNFAIP3
8.27426539431789e-152	0.978139686131318	1	0.987	1.55531366616993e-147	3	DCN
9.09513725945978e-152	1.06462929444479	0.534	0.139	1.70961295066065e-147	3	HSPA6
4.07454129105782e-151	0.9105777370297	0.763	0.313	7.65891526480139e-147	3	RND3
5.66269142825995e-149	0.926651093757391	0.785	0.338	1.06441610777002e-144	3	HSPH1
7.03448798595742e-149	0.640299584942436	0.379	0.068	1.32227270672042e-144	3	CHI3L1
1.08485284762214e-146	0.708742524180729	0.639	0.193	2.03919789767533e-142	3	XIST
1.38277032603692e-145	1.10687803408221	0.882	0.467	2.5991933818516e-141	3	THBS1
1.18446525942474e-144	0.834780179079255	0.675	0.248	2.22643934814068e-140	3	HIF1A
1.11247653345956e-143	0.681665293960965	0.504	0.133	2.09112213994393e-139	3	PHLDA2
3.21750401985878e-143	0.896139033168106	0.918	0.487	6.04794230612855e-139	3	SELM
1.6769261060025e-142	0.84831665454687	1	0.978	3.15211800145291e-138	3	PTMA
6.94836357244584e-141	0.857185929284114	0.806	0.377	1.30608390071264e-136	3	SLC38A2
4.69587241557068e-136	0.599090521396835	0.511	0.138	8.8268313795482e-132	3	SLC16A3
1.08834763467747e-134	1.00402382408843	0.986	0.865	2.04576704890324e-130	3	RARRES2
3.89692320033115e-134	0.606338380195293	0.497	0.135	7.32504653966246e-130	3	BNIP3
2.92866601901498e-131	0.718752287090919	0.628	0.218	5.50501351594246e-127	3	VEGFA
2.21749882743624e-129	0.523515571079117	0.377	0.079	4.16823254593189e-125	3	PTGES
8.47973448595925e-127	0.756988781891132	0.69	0.264	1.59393569132576e-122	3	LINC00152
3.44054700577112e-126	0.68830196391273	0.737	0.307	6.46719620674797e-122	3	C14orf2
1.44420067743533e-125	1.02683033759627	0.751	0.346	2.7146640133752e-121	3	GLUL
3.81034944597997e-122	1.16416496799571	0.399	0.093	7.16231385360854e-118	3	CXCL1
1.65188174566248e-121	0.807513571262994	0.901	0.573	3.10504211732176e-117	3	SEC61G
3.9153309229285e-121	0.755576369127343	0.707	0.302	7.3596475358287e-117	3	TUBB4B
8.50028221988779e-117	0.506514023293563	0.414	0.104	1.59779804887231e-112	3	INSIG1
9.49717974615906e-116	0.640127076290496	0.558	0.193	1.78518487688552e-111	3	QSOX1
1.37689450742545e-115	0.915559344296991	0.311	0.059	2.58814860560761e-111	3	IL6
3.53737363829092e-115	0.813464479191096	0.666	0.276	6.64920122789544e-111	3	PHLDA1
7.76446119204366e-115	1.08952569758502	0.934	0.637	1.45948577026845e-110	3	CYR61
1.01095381420328e-114	0.666347919751029	0.438	0.115	1.9002898845579e-110	3	IGF2
2.16654276677316e-113	0.643301012066029	0.646	0.252	4.07245043870351e-109	3	CDKN1A
1.08837961682528e-110	0.683291771915327	0.718	0.319	2.04582716574647e-106	3	ATP5I
3.42876986030894e-107	0.710474226440509	0.608	0.24	6.44505870642271e-103	3	ABL2
5.5701278991462e-106	0.703456645686012	0.982	0.826	1.04701694120251e-101	3	EEF1D
4.70377084311224e-104	0.590832355453002	0.515	0.169	8.84167805379808e-100	3	MIR4435-2HG
1.06274560124467e-98	0.944798230487123	0.894	0.585	1.99764290665961e-94	3	TIMP3
1.20837828480743e-98	0.801589724422599	0.53	0.198	2.27138866195252e-94	3	PLIN2
5.16580094777953e-98	0.669476168556936	0.927	0.506	9.71015604154118e-94	3	ATP5E
5.21837611646138e-98	1.2152383754562	0.27	0.052	9.80898158611245e-94	3	MMP3
7.53414590725189e-98	0.743275209816485	0.458	0.153	1.41619340618614e-93	3	PTP4A1
2.77786276794259e-97	0.552175913461993	0.438	0.135	5.22154864490169e-93	3	ITGA5
2.81408791420036e-96	0.817136852700945	0.958	0.858	5.28964105232242e-92	3	UBC
1.60550933484015e-92	1.1442074319459	0.975	0.813	3.01787589669904e-88	3	MT2A
3.75135799394673e-92	0.72097179582939	0.992	0.901	7.05142762122167e-88	3	HSP90AA1
2.683642467672e-91	0.589326684548256	0.732	0.358	5.04444274648305e-87	3	ATP5G2
3.43141081656872e-90	0.650375834333124	0.759	0.407	6.45002291190422e-86	3	H2AFZ
7.87512208333865e-89	0.603412261604722	0.561	0.216	1.48028669800517e-84	3	TGFBI
1.76068149835206e-88	0.567946711619443	0.644	0.289	3.30955301245236e-84	3	USMG5
7.59842315620537e-88	0.570184186401004	0.461	0.158	1.42827560067192e-83	3	SRGN
7.88358741594438e-87	0.622019003268289	0.928	0.693	1.48187792657507e-82	3	UQCRB
1.61816085375244e-86	0.509293386626905	0.473	0.165	3.04165695679847e-82	3	SGK1
2.55903333610491e-86	0.667295994891605	0.882	0.62	4.8102149618764e-82	3	ZFAS1
3.19170343444115e-85	0.552595274510268	0.993	0.952	5.99944494571902e-81	3	UBA52
1.51392148750322e-82	0.6053909717926	1	0.945	2.84571822005981e-78	3	NEAT1
1.95682943838894e-82	0.652536101956497	0.796	0.441	3.6782522953397e-78	3	TCEB2
4.35188190881126e-78	0.575324478205611	0.987	0.939	8.18023242399252e-74	3	H3F3B
1.63384008470968e-76	0.539187062493	0.685	0.338	3.07112920722879e-72	3	C11orf96
1.30395924005251e-74	0.5764845780673	0.762	0.439	2.4510521835267e-70	3	ALDOA
2.2872483117197e-71	0.569702316713797	0.52	0.227	4.29934065153951e-67	3	BHLHE40
8.41528565148294e-69	0.664992176117209	0.938	0.747	1.58182124390925e-64	3	MMP2
2.575979404514e-68	0.601727799824302	0.317	0.096	4.84206848666496e-64	3	CXCL3
7.81618344301417e-68	0.561455665863785	0.968	0.79	1.46920800178337e-63	3	HLA-B
1.52089521527634e-67	0.60962626626284	0.782	0.498	2.85882673615494e-63	3	CTSB
2.74465014584461e-67	0.615622295612086	0.739	0.423	5.15911887914411e-63	3	ID2
7.17472708762598e-67	0.651080811329477	0.906	0.688	1.34863345066106e-62	3	COL5A2
9.08546778519734e-65	0.773898000165842	0.863	0.595	1.70779537958354e-60	3	CTGF
1.82208231951357e-64	0.510094068154546	0.435	0.173	3.42496813598966e-60	3	CITED2
3.00541010550007e-64	0.595230083803498	0.385	0.138	5.64926937530849e-60	3	C10orf10
2.53466606001313e-63	0.519325092409833	0.255	0.069	4.76441179300668e-59	3	C15orf48
4.24038416956343e-63	0.542747700643536	0.67	0.386	7.97065012352838e-59	3	AP2S1
9.43794506129693e-62	0.561167553143877	0.72	0.418	1.77405053317198e-57	3	JUND
1.27275174186683e-57	0.514118383475195	0.859	0.637	2.39239144918708e-53	3	COX4I1
8.98561230806631e-57	0.54124445971464	0.351	0.128	1.68902554554722e-52	3	SPP1
1.70581101983743e-56	0.504753565429126	0.61	0.338	3.20641297398843e-52	3	CCDC85B
3.74073258257801e-56	0.592779886186588	0.756	0.474	7.03145503547189e-52	3	NFKBIA
4.35009070560697e-36	0.519850893381366	0.894	0.773	8.17686549932942e-32	3	NNMT
6.78722256908012e-34	0.518493000189241	0.354	0.174	1.27579422630999e-29	3	GAS1
1.0137264853854e-33	0.6986795271848	0.327	0.147	1.90550167457894e-29	3	IGKC
6.19151964888025e-29	0.770385495338381	0.221	0.087	1.16381994840002e-24	3	IGLC2
1.70726572835216e-23	0.597213097420743	0.413	0.249	3.20914738958356e-19	3	PLAU
4.28563342450415e-22	0.5279610584671	0.606	0.444	8.05570514804044e-18	3	HSPA5
1.62743292838978e-232	1.18869506784768	0.923	0.291	3.05908567549427e-228	4	RACK1
5.48903907480527e-196	0.99550996698003	0.805	0.247	1.03177467489115e-191	4	ATP5F1E
1.88662973844994e-133	0.817201749462611	0.622	0.203	3.54629791936434e-129	4	ELOB
4.20831416445646e-128	0.760610408033896	0.604	0.194	7.9103681349288e-124	4	ATP5MG
2.38129830288733e-119	0.660651078750448	0.491	0.138	4.47612641993732e-115	4	ATP5MC2
7.01991996393353e-119	0.743095129332016	0.626	0.214	1.31953435562059e-114	4	SELENOM
5.92766552184304e-89	0.731732736002406	0.655	0.31	1.11422328814084e-84	4	INS
6.62188202815183e-82	0.501975986322007	0.408	0.129	1.2447151648317e-77	4	ATP5MD
8.03648734288171e-78	0.518428090325278	0.453	0.159	1.51061852584148e-73	4	ATP5MPL
4.84064315394041e-77	0.521782868469873	0.44	0.152	9.09895693646178e-73	4	TCEAL9
1.4193401942562e-71	0.505068966234875	0.494	0.186	2.66793376314338e-67	4	BEX3
4.10011770833626e-55	0.550177913587995	0.533	0.26	7.70699125635966e-51	4	ZBTB20
4.3522381553875e-38	0.615072421680939	0.731	0.521	8.18090206068188e-34	4	SPARCL1
4.42782511784642e-15	0.507163224338954	0.659	0.591	8.32298287401592e-11	4	SOX4
4.92859330808094e-156	1.02534700942364	0.691	0.202	9.26427684119973e-152	5	AC090498.1
2.95781274978839e-136	1.09801185949185	0.905	0.558	5.55980062577724e-132	5	MIF
4.94634533764607e-108	0.818532344747557	0.936	0.511	9.29764533117331e-104	5	ATP5E
3.52747323723581e-103	0.696287789828597	0.399	0.102	6.63059144403215e-99	5	PAPPA
1.73510438710884e-99	0.864935785756001	0.774	0.4	3.26147571644849e-95	5	NBEAL1
1.79630407838773e-98	0.603998821441572	0.686	0.289	3.37651277614542e-94	5	USMG5
1.43476516454267e-94	0.679051660771632	0.848	0.441	2.69692807979086e-90	5	TCEB2
2.87829406570366e-92	0.673823152037266	0.569	0.207	5.41032935530316e-88	5	XIST
7.20621377424544e-92	0.646360801832626	0.704	0.317	1.35455200314492e-87	5	C14orf2
2.3322854692073e-89	0.588813767309409	0.766	0.36	4.38399699646896e-85	5	ATP5G2
1.97556391254202e-88	0.744053380123324	0.941	0.536	3.71346748640524e-84	5	GNB2L1
3.901902263526e-85	0.674408990449656	0.901	0.496	7.33440568474982e-81	5	SELM
4.2674693009438e-85	0.817052663150338	0.997	0.998	8.02156204498406e-81	5	FTL
1.5257131129801e-84	0.608007303229174	0.708	0.326	2.8678829384687e-80	5	ATP5I
5.25845689408877e-84	0.724801220136703	0.986	0.899	9.88432142381867e-80	5	GAPDH
5.40188195980185e-83	0.591328087014391	0.782	0.398	1.01539175198395e-78	5	ATP5L
5.06704152885263e-76	0.70570459730495	0.619	0.278	9.52451796178428e-72	5	LINC00152
2.11003740421152e-67	0.865018255882057	0.806	0.473	3.96623730869639e-63	5	HSPA1B
1.91690631474662e-64	0.575714149837421	0.764	0.444	3.60320879982922e-60	5	ALDOA
2.66200391640107e-63	0.624730760409964	0.728	0.416	5.0037687616591e-59	5	H2AFZ
3.51674319453133e-63	0.618994675633071	0.806	0.471	6.61042218276054e-59	5	SOD2
8.55031779683036e-62	0.521325721548304	0.623	0.311	1.6072032362702e-57	5	WBP5
5.68340306820332e-60	0.621230607276441	0.696	0.395	1.06830927473018e-55	5	SLC38A2
6.08886166536567e-58	0.629346752853858	0.986	0.948	1.14452332723879e-53	5	NEAT1
4.77204600318168e-57	0.801033044634569	0.793	0.536	8.97001487218061e-53	5	DNAJB1
5.81579673620653e-56	0.623664054047552	0.418	0.157	1.09319531250474e-51	5	HSPA6
2.18565802633128e-54	0.573288251637422	0.5	0.227	4.10838139209492e-50	5	TGFBI
2.6816258072121e-54	0.562377796691535	0.893	0.672	5.04065202981658e-50	5	SAT1
1.39498467997794e-49	0.644791251312098	0.625	0.362	2.62215270295453e-45	5	HSPH1
3.73602733903424e-49	0.506154967006114	0.949	0.832	7.02261058918266e-45	5	EEF1D
1.78165350811371e-48	0.54312408940775	0.603	0.337	3.34897409920134e-44	5	RND3
8.86037323592647e-48	0.733045968310274	0.878	0.628	1.6654843571571e-43	5	HSPA1A
4.75979259456093e-46	0.501899239415761	0.699	0.424	8.94698213999618e-42	5	JUND
2.32613590073026e-40	0.527684005134066	0.492	0.258	4.37243765260267e-36	5	ABL2
6.49034697054917e-35	0.506176995318323	0.989	0.987	1.21999052005413e-30	5	LGALS1
1.08964583384296e-34	0.569677479696255	0.606	0.366	2.04820727387462e-30	5	GREM1
3.28836417774085e-32	0.522821884613331	0.619	0.36	6.18113814489947e-28	5	SERPINE1
8.52921228544521e-25	0.828776765852465	0.912	0.822	1.60323603329514e-20	5	MT2A
1.38582739043887e-22	0.642592404187207	0.886	0.741	2.60493974580794e-18	5	FN1
3.17684555554991e-17	0.528108108611158	0.484	0.324	5.97151659076717e-13	5	COL4A1
4.01167089328915e-09	0.684650910323276	0.247	0.155	7.54073777811561e-05	5	CST1
0	4.69981641289546	0.996	0.143	0	6	SAA1
0	3.81782930116865	0.941	0.048	0	6	SAA2
0	1.34239400000423	0.939	0.184	0	6	AC090498.1
1.76369791752835e-239	1.79375181176163	0.928	0.334	3.31522297557805e-235	6	SERPINE1
1.24542501028041e-235	1.70133663522404	0.989	0.458	2.34102539182409e-231	6	SOD2
1.54714843937092e-229	1.26228767046555	0.649	0.116	2.90817492148552e-225	6	STC1
6.97270106707541e-222	1.79835019934631	1	0.665	1.31065861957817e-217	6	SAT1
2.22959286943014e-221	1.24910212251924	0.831	0.226	4.19096571666784e-217	6	ADM
2.04648589349165e-209	1.51315616907681	0.998	0.867	3.84677953399625e-205	6	RARRES2
1.77670463598239e-206	1.25082368400745	0.996	0.81	3.33967170425609e-202	6	TOMM7
3.43918783359932e-205	1.64589319791074	1	0.998	6.46464137081663e-201	6	FTH1
1.06101736550458e-196	0.816237355131753	0.606	0.119	1.99439434193896e-192	6	CA12
1.23208459145428e-184	1.10611263694053	0.93	0.389	2.31594940655661e-180	6	NBEAL1
5.2138123504178e-177	1.13334151916246	0.933	0.404	9.80040307508034e-173	6	CEBPB
5.23509744822934e-176	1.0826871662184	0.707	0.175	9.84041267343669e-172	6	CXCL8
4.44546893016942e-175	0.813513701724539	0.412	0.058	8.35614794803946e-171	6	CXCL6
5.54631399083848e-174	1.17542597641959	0.971	0.556	1.04254064085791e-169	6	MIF
8.18458917952642e-168	0.82660727269432	0.646	0.166	1.53845722807558e-163	6	MIR4435-2HG
1.43649346072786e-163	0.933635231006733	0.66	0.18	2.70017675813015e-159	6	ERRFI1
1.11237280322273e-160	1.22673148897932	0.638	0.173	2.09092715821776e-156	6	HILPDA
1.74406185534981e-160	0.782918507615958	0.581	0.136	3.27831306950105e-156	6	SDC4
4.04495129775508e-155	1.37311980573524	0.914	0.475	7.60329495439022e-151	6	THBS1
1.02712230464067e-148	1.30703376817334	0.937	0.465	1.93068179603306e-144	6	HSPA1B
3.14409211140936e-146	1.05151637747671	0.489	0.1	5.90994994181618e-142	6	CXCL5
1.04588412561233e-142	1.18022551293695	0.899	0.439	1.96594839091349e-138	6	IER3
5.84825066179542e-140	0.903583081502123	0.763	0.268	1.09929567689768e-135	6	LINC00152
2.33717439819816e-139	0.7856727109914	0.7	0.229	4.39318671629307e-135	6	NDRG1
1.08011344900589e-138	0.746425820988727	0.683	0.201	2.03028925009637e-134	6	XIST
9.6365756607242e-137	0.651060382582591	0.369	0.059	1.81138712694633e-132	6	CEMIP
6.71620103481548e-135	0.841874076774174	1	0.998	1.26244430851427e-130	6	FTL
4.03178515965242e-134	0.964613935490759	0.944	0.496	7.57854656459865e-130	6	SELM
7.28075427364269e-133	0.730838260665014	0.622	0.175	1.36856338081662e-128	6	TMEM158
4.5284389183687e-131	0.520016237070414	0.504	0.117	8.51210663485765e-127	6	BEST1
8.42222147686202e-131	1.11268472291191	0.987	0.775	1.58312497100575e-126	6	ZFP36L1
5.24210285908287e-130	0.819831751996819	0.676	0.219	9.85358074421807e-126	6	NAMPT
9.16446598679518e-130	1.18461724189336	0.813	0.366	1.72264467153789e-125	6	DDIT4
2.18914825019516e-125	1.59507602366805	0.993	0.815	4.11494196589184e-121	6	MT2A
6.62442506492018e-123	0.837210384723695	0.847	0.384	1.24519317945305e-118	6	SLC38A2
9.44289201328849e-120	1.07529525370538	0.926	0.527	1.77498041173784e-115	6	DNAJB1
2.57258779977239e-119	1.06070187852158	0.808	0.35	4.83569328723217e-115	6	GREM1
1.0668705274674e-118	1.19892922793015	0.955	0.643	2.00539653048047e-114	6	CYR61
1.41251345226368e-118	0.850188439171031	1	0.899	2.65510153622004e-114	6	GAPDH
3.75979906045946e-118	0.754775715171704	0.779	0.324	7.06729429394564e-114	6	ATP5I
4.22633472206164e-118	0.73246632944233	0.655	0.216	7.94424137705927e-114	6	TGFBI
1.21226597463627e-116	0.786145098405134	0.655	0.227	2.2786963525238e-112	6	VEGFA
4.06789861152319e-113	0.609735016639426	0.428	0.097	7.64642902008015e-109	6	HMOX1
1.08899279057682e-110	0.536120271032021	0.518	0.142	2.04697974844724e-106	6	BNIP3
2.24788102624113e-109	0.730351236995349	0.75	0.317	4.22534196502545e-105	6	C14orf2
1.45743722275328e-106	1.03866868777431	0.755	0.356	2.73954474760934e-102	6	GLUL
1.19776027631808e-105	0.692344046231855	0.721	0.291	2.25142999139509e-101	6	USMG5
3.16610281009357e-100	0.759506479477476	0.998	0.979	5.95132345213289e-96	6	PTMA
3.43718763107766e-99	0.967879035687166	0.959	0.624	6.46088159013667e-95	6	HSPA1A
5.52222670278955e-95	0.72838624929141	0.946	0.697	1.03801295332335e-90	6	UQCRB
6.18129749278957e-94	0.726983069652563	0.955	0.514	1.16189848971966e-89	6	ATP5E
6.65666315618697e-94	0.674956447487167	0.464	0.132	1.25125297346847e-89	6	IGHA1
1.175288782635e-93	0.641092346508158	0.667	0.268	2.209190324719e-89	6	SLC2A3
1.23733154021228e-91	0.523286046982901	0.451	0.125	2.32581209613703e-87	6	PFKFB3
9.63274667216559e-90	0.709938754811032	0.651	0.269	1.81066739196697e-85	6	RHOB
1.80892376642734e-89	0.524983317378656	0.484	0.146	3.40023400375347e-85	6	IER5
2.18955474988953e-88	0.710661101100855	0.727	0.328	4.11570606336735e-84	6	RND3
2.51767988493673e-88	0.697697178901938	0.802	0.413	4.73248287971558e-84	6	H2AFZ
4.12429463948799e-88	0.733521918769224	0.899	0.582	7.75243663384558e-84	6	SEC61G
6.58129720104652e-86	0.686464695991664	0.833	0.447	1.23708643488071e-81	6	TCEB2
1.12841026182701e-85	0.82448405135697	0.46	0.141	2.12107276915623e-81	6	G0S2
1.79843933840934e-84	1.34688685224825	0.363	0.091	3.38052642440804e-80	6	CCL20
3.37550608967232e-83	0.762269912360941	0.914	0.608	6.34493879675705e-79	6	INHBA
3.39270715338292e-82	0.759591814040371	0.484	0.154	6.37727163621387e-78	6	HSPA6
1.28273813469005e-79	0.72959780441756	0.73	0.355	2.41116287177688e-75	6	HSPH1
3.65086142694377e-77	0.530273590533101	0.579	0.222	6.8625242242262e-73	6	CD44
4.46464447339695e-77	0.816409784848861	0.908	0.633	8.39219221664425e-73	6	EGR1
3.3715683841999e-76	0.604806110697534	0.984	0.83	6.33753709178055e-72	6	EEF1D
4.09277264204804e-76	0.511418974060106	0.507	0.183	7.6931847352577e-72	6	IRS2
1.07990527416326e-74	0.636776276495395	0.887	0.587	2.02989794384467e-70	6	TPI1
1.19810443178022e-74	0.570810046273735	0.608	0.249	2.25207690041728e-70	6	ABL2
2.51413211236839e-73	0.609851162131657	0.667	0.313	4.72581413161886e-69	6	LMCD1
5.24675699642172e-73	0.613086659985932	0.996	0.947	9.86232912617391e-69	6	NEAT1
5.45949979033406e-73	0.559061228930865	0.957	0.795	1.02622217558909e-68	6	COX7C
3.08549439279377e-72	0.547416396744289	0.621	0.264	5.79980381013445e-68	6	HIF1A
1.12146773667983e-70	0.550134404055182	0.48	0.172	2.10802290463707e-66	6	SGK1
4.33524221072606e-70	0.790864729470167	0.903	0.598	8.14895478350177e-66	6	CTGF
1.90847344816268e-69	0.645421793230841	0.786	0.421	3.58735754051138e-65	6	COL12A1
1.91160269289223e-67	0.56692519545937	0.764	0.404	3.59323958182953e-63	6	ATP5L
1.84406375203476e-66	0.584758012214436	0.66	0.317	3.46628663469973e-62	6	TUBB4B
1.68059531368623e-64	0.775575470435347	0.939	0.772	3.159015011136e-60	6	NNMT
1.29341348073216e-63	0.544552066963094	0.576	0.246	2.43122931973224e-59	6	TNFAIP6
1.59088348712961e-61	0.537018584831855	0.71	0.369	2.99038369075753e-57	6	ATP5G2
2.28642563775599e-61	0.582528342526565	0.96	0.75	4.29779427128993e-57	6	MMP2
2.6785792402823e-61	0.541292935408011	0.403	0.134	5.03492539795865e-57	6	ANGPTL4
3.97572566401262e-61	0.708173322014802	0.349	0.106	7.47317153064451e-57	6	CXCL1
1.07458227477297e-60	0.57504360300352	1	0.987	2.01989230189074e-56	6	DCN
2.31136220276887e-60	1.33457296464824	0.757	0.448	4.34466753254465e-56	6	MT1X
2.32678936484128e-60	0.573701810018686	0.894	0.626	4.37366596909216e-56	6	ZFAS1
4.70447107696248e-60	0.578884104069977	0.878	0.615	8.84299428336638e-56	6	IFITM2
1.37400428433564e-57	0.507802434471232	0.619	0.307	2.5827158532657e-53	6	PLOD2
1.34879082711472e-56	0.511177668367428	0.453	0.178	2.53532211772755e-52	6	CITED2
1.60023195248743e-55	0.600484226581194	0.754	0.43	3.00795600109062e-51	6	ID2
1.16006038833315e-54	0.51956073853382	0.7	0.39	2.18056551194983e-50	6	AP2S1
4.76787923514231e-54	0.547886616674746	0.263	0.07	8.962182598297e-50	6	IL6
4.43391369501425e-53	0.564390822630765	0.921	0.692	8.33442757251828e-49	6	COL5A2
1.10549831887113e-49	0.545826135329686	0.412	0.166	2.07800518998207e-45	6	PTP4A1
2.6016359492581e-45	0.598833915012361	0.491	0.237	4.89029509382045e-41	6	CXCL12
7.13183156900545e-40	0.501461908973071	0.971	0.906	1.34057038002596e-35	6	HSP90AA1
3.41598254370257e-39	0.509813337351193	0.944	0.737	6.42102238739773e-35	6	FN1
5.04316690622915e-305	3.84447596110306	0.978	0.304	9.47964083363893e-301	7	CXCL14
1.0558697559743e-198	2.73032484644108	0.664	0.13	1.9847183803049e-194	7	CST1
4.54642061581865e-194	2.40862374234593	0.824	0.248	8.54590683155431e-190	7	IGFBP3
3.26657779466705e-130	1.00446180773074	0.64	0.175	6.14018628063565e-126	7	PPP1R14A
1.60619007966701e-121	0.847549038421297	0.395	0.065	3.01915549275008e-117	7	CST2
2.1312550192512e-120	0.830382037948616	0.412	0.073	4.00612005968648e-116	7	MEST
2.01035848591879e-107	0.645984233645232	0.453	0.096	3.77887084598154e-103	7	LAMP5
2.27889741846672e-102	1.29380783894983	0.473	0.111	4.2836434774919e-98	7	MATN3
1.88484081027322e-93	1.84798943669549	0.674	0.273	3.54293527107057e-89	7	COMP
1.79846407260622e-83	1.33729176454013	0.993	0.851	3.38057291727792e-79	7	IGFBP7
2.85077475054112e-82	1.0156122820571	0.721	0.296	5.35860129859215e-78	7	HOPX
5.18982920051403e-77	0.927345643038006	0.752	0.334	9.75532194820623e-73	7	COL10A1
1.37724568719527e-75	0.913557905210891	0.451	0.132	2.58880871822095e-71	7	DPEP1
8.65480517345903e-75	0.986875006749533	0.576	0.216	1.62684372845509e-70	7	RAMP1
3.97764829598795e-72	0.555110069653658	0.341	0.079	7.47678550196855e-68	7	CDKN2B
7.45743665714565e-71	1.62905431866942	0.836	0.586	1.40177436844367e-66	7	IGFBP5
1.06634204585998e-64	0.927402346110512	0.618	0.274	2.004403143603e-60	7	PRELP
8.53673559135503e-61	0.928808454836142	0.586	0.258	1.604650189107e-56	7	ITGBL1
1.91548326618764e-60	0.869993576798945	0.907	0.659	3.60053389545291e-56	7	MYL9
3.86553641031384e-60	0.875812597630511	0.348	0.093	7.26604879046692e-56	7	IGFBP2
3.08497980454958e-58	0.699324553491893	0.569	0.234	5.79883653861184e-54	7	ELN
4.0299466040594e-58	0.932641185236079	0.26	0.056	7.57509063165046e-54	7	PCSK1N
7.01803278833853e-58	0.766793209211649	0.694	0.364	1.31917962322399e-53	7	ARPC1B
1.3943980829236e-57	0.604912138620892	0.485	0.178	2.62105007647148e-53	7	SLC6A6
3.18954943066038e-56	0.741335509590622	0.716	0.365	5.99539606481232e-52	7	ISLR
1.65101427463214e-55	0.766640292253439	0.471	0.177	3.10341153202603e-51	7	ENG
1.52258632743062e-50	0.716602906338253	0.551	0.245	2.86200551967134e-46	7	F2R
5.15539420796694e-47	0.584066351638112	0.623	0.318	9.69059449271546e-43	7	DKK3
6.98010179024784e-44	0.854463015247774	0.713	0.397	1.31204973351289e-39	7	SFRP4
1.45966309372951e-40	0.741652163167783	0.725	0.467	2.74372871728336e-36	7	SPON2
8.17515561849093e-38	0.62483957609008	0.956	0.845	1.53668400160774e-33	7	ITM2B
1.12701922721838e-35	0.662025363866066	0.755	0.456	2.11845804140238e-31	7	ACTA2
1.44078667146332e-33	0.606759496972819	0.637	0.374	2.70824670634961e-29	7	COL4A2
4.69471022017265e-33	0.545572372364119	0.902	0.716	8.82464680085854e-29	7	TPM1
2.83547409466063e-32	0.645969994844965	0.576	0.323	5.32984065573358e-28	7	COL4A1
1.27523861911558e-31	0.699939965982874	0.488	0.22	2.39706603235156e-27	7	MMP11
1.52431829367832e-29	0.526773857519627	0.995	0.976	2.86526109662713e-25	7	S100A6
2.66142489386309e-27	0.61560338857968	0.919	0.815	5.00268037299445e-23	7	CST3
4.3439042209708e-26	0.633548332965162	0.324	0.142	8.16523676415881e-22	7	FABP5
6.64457283397282e-23	0.522583170574191	0.848	0.635	1.24898035560187e-18	7	TAGLN
9.99051909713739e-23	0.550826192681315	0.382	0.191	1.87791787468892e-18	7	HTRA3
2.8284453939891e-18	0.534180300759234	0.779	0.608	5.31662880708131e-14	7	TIMP3
1.94076096401128e-16	0.768452460696279	0.792	0.698	3.648048384052e-12	7	SFRP2
0	0.863421299966429	0.401	0.005	0	8	CEACAM5
5.77763092520078e-278	0.519879391973004	0.347	0.006	1.08602128500999e-273	8	MUC13
2.520124120802e-253	0.618141113237744	0.449	0.014	4.73707730987151e-249	8	MAL2
6.16685062379118e-248	0.552384005233149	0.442	0.014	1.15918291175403e-243	8	EPCAM
1.83754017753295e-198	0.587762560709409	0.456	0.021	3.45402427170869e-194	8	S100A14
1.28435636424734e-180	0.843955766713656	0.429	0.021	2.41420465787573e-176	8	CEACAM6
1.33979855109989e-170	0.614632415626444	0.531	0.036	2.51841933650246e-166	8	VAMP8
2.77014659339338e-152	0.881526370475204	0.483	0.035	5.20704455160153e-148	8	AGR2
2.75170526035129e-148	0.522497669634149	0.415	0.025	5.17238037788232e-144	8	SMIM22
9.39855983919275e-141	0.62031662832341	0.456	0.033	1.76664729297306e-136	8	CLDN4
6.01166597720842e-138	0.708202465733047	0.435	0.031	1.13001285373587e-133	8	ERO1L
5.83214438841264e-135	0.738807076261095	0.497	0.042	1.09626818068992e-130	8	SLPI
8.10902747715794e-135	0.724547486828597	0.524	0.047	1.52425389488138e-130	8	SPINT2
1.5814817507107e-132	0.798649853798391	0.469	0.039	2.9727112468109e-128	8	C19orf33
3.00888320749578e-125	0.810005262267925	0.531	0.053	5.65579776512981e-121	8	FXYD3
3.03677251187113e-119	0.707861401852375	0.483	0.045	5.70822129056417e-115	8	ELF3
4.02410703976425e-114	0.623940579771327	0.531	0.056	7.56411400264486e-110	8	S100P
8.52010073483645e-109	1.61568733140888	0.66	0.094	1.60152333512721e-104	8	LYZ
5.47097244264436e-107	0.574800889983665	0.503	0.054	1.02837869004386e-102	8	KIAA1551
5.23322128782177e-101	0.579689495076704	0.537	0.065	9.83688605471859e-97	8	EZR
2.99573684519754e-100	0.628848738696956	0.517	0.062	5.63108654791781e-96	8	HN1
4.56656796506512e-100	0.570847618324897	0.558	0.071	8.5837778039329e-96	8	CTSS
2.625209503283e-94	0.928289302703176	0.51	0.066	4.93460630332106e-90	8	KRT19
1.26064773611418e-89	0.890114949984341	0.497	0.066	2.36963954957382e-85	8	LCN2
1.09471265808369e-83	0.571829780964203	0.469	0.06	2.05773138339992e-79	8	DSG2
5.10064885498062e-80	0.608378384105156	0.476	0.065	9.58768965270707e-76	8	CAPG
8.38459454882998e-78	0.750640531063283	0.415	0.05	1.57605223734357e-73	8	TFF2
2.26971957242911e-77	2.40693530917978	0.837	0.256	4.26639188029499e-73	8	IFI27
4.52938296010282e-71	0.855882322959413	0.408	0.053	8.51388115010528e-67	8	TFF3
1.01692577150238e-69	0.50272795010955	0.456	0.066	1.91151537269302e-65	8	TSPAN8
9.02781668639705e-69	0.612620983959853	0.429	0.061	1.69695870254205e-64	8	TAF10
1.46516637855118e-68	1.35412547545647	0.469	0.072	2.75407324176265e-64	8	TFF1
3.35634598636794e-67	0.786759648646252	0.565	0.105	6.30892355057582e-63	8	SPINK1
1.05812250384518e-63	0.531128152116695	0.503	0.087	1.98895287047779e-59	8	KRT8
1.99053569569898e-63	0.695094277529798	0.626	0.134	3.74160994720537e-59	8	FXYD5
2.09730952962976e-55	1.4768632787154	0.776	0.262	3.94231272284506e-51	8	IFI6
7.52840130689983e-52	0.766064962131995	0.769	0.229	1.41511359365796e-47	8	UQCR11.1
1.50529728275924e-51	0.698041963035709	0.551	0.126	2.82950730240255e-47	8	SF3B14
9.91150277183084e-48	0.612604642344025	0.537	0.129	1.86306517602104e-43	8	NHP2L1
1.91746476908382e-44	1.67433851030199	0.857	0.389	3.60425852644686e-40	8	S100A4
6.33796527161065e-44	0.86305021047382	0.558	0.152	1.19134733210465e-39	8	TM4SF1
1.82620847613766e-42	1.49458039696144	0.946	0.765	3.43272407259596e-38	8	S100A11
1.11845346103146e-41	0.810756760063781	0.776	0.298	2.10235697070083e-37	8	TSPO
1.59101596200602e-41	0.681893428779931	0.612	0.183	2.99063270378272e-37	8	TYMP
7.96409105231853e-40	0.827565478314188	0.66	0.225	1.49701019510431e-35	8	ATP5J2
1.88539422079337e-38	0.660630023938785	0.599	0.186	3.5439755168253e-34	8	TPM3
8.51578623663144e-38	0.510658712976331	0.537	0.144	1.60071233889961e-33	8	CHCHD10
1.42519997658886e-37	1.22928585814837	0.993	0.977	2.67894839599407e-33	8	S100A6
3.15246037795341e-37	0.693498868632569	0.701	0.26	5.92567977243902e-33	8	DYNLRB1
1.19976665260669e-36	0.613164712288833	0.497	0.137	2.25520137690479e-32	8	LMO7
1.2830279960508e-36	1.07316415215791	1	0.995	2.41170772417669e-32	8	B2M
4.27737709934464e-36	0.517223641040698	0.469	0.12	8.04018573363812e-32	8	CDV3
1.60656033444227e-35	0.868119684169873	0.796	0.349	3.01985146065114e-31	8	GPX1
1.72983620749554e-34	0.583522551594136	0.626	0.205	3.25157311922936e-30	8	BRI3
1.92589043393925e-34	0.559850107112663	0.524	0.152	3.6200962486756e-30	8	TMEM66
1.97010757820608e-33	0.535424338616091	0.599	0.195	3.70321121475396e-29	8	POLD4
9.46726232640022e-32	1.09103922944937	0.837	0.471	1.77956129949345e-27	8	LY6E
1.13514638749191e-31	0.650036590124877	0.776	0.316	2.13373466456855e-27	8	SEPW1
3.67796323834803e-31	0.78186493979853	0.796	0.372	6.91346749912279e-27	8	RAC1
4.19625064954822e-31	0.552495655973512	0.558	0.184	7.88769234595578e-27	8	APLP2
2.55633640412454e-30	0.507647456852224	0.517	0.166	4.8051455388329e-26	8	SRSF9
5.56900841204857e-30	0.61266530711595	0.524	0.169	1.04680651121277e-25	8	C19orf10
1.03455463525729e-29	0.551940025294243	0.565	0.192	1.94465234789313e-25	8	IQGAP1
1.51366082136849e-29	1.66948392943357	0.571	0.241	2.84522824592635e-25	8	ISG15
3.01638578155889e-29	0.860148191759519	1	0.998	5.66990035359625e-25	8	TMSB10
2.27696057626762e-27	0.624362370510023	0.816	0.403	4.28000279521025e-23	8	CSTB
2.94916111029902e-27	0.600975771673991	0.646	0.272	5.54353813902907e-23	8	CD55
4.53568765515223e-27	0.817161147386234	0.844	0.466	8.52573208538965e-23	8	SH3BGRL3
6.57910784902073e-27	1.42120279848815	0.571	0.226	1.23667490238043e-22	8	CD74
2.60108352670933e-26	0.520952544036315	0.551	0.196	4.88925670515553e-22	8	CYSTM1
6.10102119433437e-26	0.713013300637038	0.714	0.352	1.14680895389903e-21	8	ARPC3
7.06205538406341e-26	0.548100913916157	0.701	0.3	1.3274545505424e-21	8	HMGN1
7.26191374185498e-26	0.579059063798722	0.639	0.26	1.36502192605648e-21	8	CD164
1.67028472000793e-25	0.572596225512609	0.667	0.278	3.13963418819891e-21	8	PSMB3
6.34493110806808e-25	0.50466913682837	0.585	0.225	1.19265670038356e-20	8	ACTR3
1.43694245952997e-24	0.891097672847576	0.238	0.051	2.70102074117849e-20	8	TNC
6.26259200997515e-24	0.565696988397779	0.639	0.268	1.17717942011503e-19	8	CAST
5.67495074452209e-23	0.846763847799066	0.871	0.544	1.06672049144782e-18	8	ATP5E
6.52273538689312e-23	1.16998325021938	0.871	0.589	1.2260785706743e-18	8	S100A10
3.27481228723224e-22	0.711321815215442	0.741	0.381	6.15566465631045e-18	8	CLIC1
7.0862863790861e-22	0.540556042661987	0.796	0.389	1.33200925067681e-17	8	ATP5G2
1.97241930095711e-21	0.859010107154135	0.891	0.647	3.70755656000908e-17	8	PPIA
3.17933243711824e-21	0.515639709521931	0.687	0.329	5.97619118205116e-17	8	ARPC5
4.74236252988126e-21	0.69940707494306	0.789	0.427	8.9142188474178e-17	8	ATP5L
5.86672658671564e-21	0.570358946254698	0.605	0.267	1.10276859650494e-16	8	GRN
8.97733991217223e-21	0.684600842056591	0.803	0.458	1.68747058329101e-16	8	PKM
9.14564832096591e-21	0.657165159845324	0.714	0.364	1.71910751489196e-16	8	TAGLN2
1.71561488557286e-20	0.668857544344591	0.653	0.338	3.22484130041131e-16	8	YWHAZ
2.41768729561996e-20	0.606065548894282	0.687	0.329	4.54452680957683e-16	8	PNRC1
1.17155708846367e-19	0.5607173848927	0.769	0.409	2.20217585918516e-15	8	SERP1
3.47723612805032e-19	0.725507247910389	0.619	0.321	6.53616074989619e-15	8	GNG5
7.62295322646667e-19	0.761881599120069	0.986	0.805	1.43288651797894e-14	8	HLA-B
9.98321550877949e-19	0.789414646659619	0.782	0.434	1.87654501918528e-14	8	KLF6
1.02996163396335e-18	0.52018082845872	0.646	0.298	1.93601888336091e-14	8	CD9
3.03817679220796e-18	0.786729464743966	0.898	0.639	5.7108609163133e-14	8	HLA-C
3.21596388729311e-18	0.538590053948294	0.837	0.494	6.04504731894486e-14	8	HINT1
3.68997740980154e-18	0.560580248159136	0.769	0.435	6.93605053720396e-14	8	CYBA
4.95415498255469e-18	0.92929585128448	0.306	0.098	9.31232512070806e-14	8	HLA-DRB1
7.15876937349208e-18	0.781395576164432	0.905	0.722	1.34563387913531e-13	8	HLA-A
9.63159159030494e-18	0.855916788091056	0.898	0.675	1.81045027122962e-13	8	MYL12A
1.01220159626095e-17	0.639046096840827	1	0.966	1.90263534049171e-13	8	SERF2
1.94315731136739e-17	0.539974598239673	0.531	0.244	3.65255279817729e-13	8	ATP5G3
2.33751280288333e-17	0.703642796548327	0.701	0.399	4.39382281557979e-13	8	MARCKS
2.43224873888378e-17	0.510364505571147	0.673	0.332	4.57189795447984e-13	8	SHFM1
5.44440338170062e-17	0.500612542812635	0.626	0.294	1.02338450365827e-12	8	PGK1
7.9245987261844e-17	0.61172393238165	0.68	0.36	1.48958682256088e-12	8	EIF4G2
1.07089707883586e-16	0.56718779899318	0.769	0.454	2.01296523908776e-12	8	TMBIM6
1.15619847923914e-16	0.670155131869582	0.707	0.41	2.17330628142581e-12	8	LGALS3
1.41417678397115e-16	0.59237355699471	0.83	0.472	2.65822810083057e-12	8	TCEB2
1.63584200908333e-16	0.618866989024881	0.837	0.524	3.07489222447394e-12	8	RHOA
4.03683055627945e-16	0.61753946652086	0.81	0.467	7.58803039663849e-12	8	ALDOA
5.30272745905567e-16	0.558976341638518	0.707	0.386	9.96753680478694e-12	8	ARF1
5.94250671191411e-16	0.557703598804449	0.789	0.497	1.1170129866385e-11	8	COX5B
6.08789937883329e-16	0.569261492100061	0.694	0.373	1.14434244623929e-11	8	CDC42
9.72422962662108e-16	0.655817372709575	0.966	0.723	1.82786344291596e-11	8	CFL1
1.91793015730764e-15	0.693805221459716	0.694	0.418	3.60513331669117e-11	8	GNAS
4.30694292718524e-15	0.527709388644814	0.769	0.426	8.09576062023009e-11	8	CTSD
4.74008125116557e-15	0.71259916586815	0.748	0.427	8.90993072781592e-11	8	VMP1
5.23131939671222e-15	0.532248807212173	0.639	0.32	9.83331106999996e-11	8	USMG5
5.23720576314335e-15	0.520634925616959	0.667	0.358	9.84437567298056e-11	8	DBI
6.80761635822767e-15	0.536261079303381	0.721	0.405	1.27962764685605e-10	8	HNRNPK
6.91385807265313e-15	0.58393936674206	0.735	0.468	1.29959790191661e-10	8	KDELR2
8.41597511532998e-15	1.17691086550637	0.347	0.139	1.58195084242858e-10	8	HLA-DRA
1.76398981289988e-14	0.76097831199311	0.272	0.091	3.31577165130791e-10	8	HLA-DPB1
2.47878579270966e-14	0.579551430751768	0.816	0.516	4.65937365455635e-10	8	YBX1
3.80988750778299e-14	1.39581557552432	0.245	0.078	7.16144554837968e-10	8	MMP1
7.65783420903529e-14	0.730331721827172	0.81	0.553	1.43944309627236e-09	8	DUSP1
2.59946115718003e-13	0.50976180892078	0.619	0.347	4.88620713715131e-09	8	YWHAE
3.24980786604515e-13	0.52313592282312	0.782	0.516	6.10866384580507e-09	8	PRDX1
3.01670710062954e-12	0.505837280748142	1	0.995	5.67050433705335e-08	8	TMSB4X
3.91676684289193e-12	0.817386269496528	0.68	0.445	7.36234663458396e-08	8	JUND
5.79205189311499e-12	0.599762053791244	0.878	0.667	1.08873199434882e-07	8	PFN1
8.5965388977964e-11	0.558089760981589	0.98	0.922	1.61589141661879e-06	8	MYL6
9.1874077695873e-11	0.761885442844077	0.844	0.669	1.72695703844932e-06	8	ANXA2
1.08543604807251e-10	0.514135656487464	0.878	0.639	2.04029413956189e-06	8	SUMO2
4.91865095276441e-10	0.884115629127822	0.204	0.073	9.24558819591126e-06	8	MMP3
7.06436570199129e-09	0.571264412868932	0.367	0.202	0.00013278888210033	8	PMEPA1
1.29469363407715e-08	0.513666102670428	0.789	0.577	0.000243363562397482	8	UBL5
3.35450570092336e-08	0.605962756324018	0.905	0.786	0.000630546436602563	8	CALM2
5.03809469843846e-08	0.585565658760398	0.952	0.962	0.000947010660465478	8	COL1A1
7.5988047401918e-07	0.557066708170265	0.776	0.605	0.0142834732701385	8	SEC61G
1.5674980396229e-06	0.832037633447908	0.571	0.458	0.0294642606507917	8	POSTN
