# Supplementary material for: Integrated multiomics analysis identifies PHLDA1+ fibroblasts as prognostic biomarkers and mediators of biological functions in pancreatic cancer
Source: Front Immunol. 2025 Jul 4;16:1592416. doi: 10.3389/fimmu.2025.1592416 (PMC12271128; doi:10.3389/fimmu.2025.1592416)
Supplement: Supplementary file 7 [file DataSheet7.zip › raw data/3-Fibroblast/univariateCox.xls]

gene	HR	z	HR.95L	HR.95H	pvalue
iCAF(APOD)	0.312926639	-1.797318652	0.088150746	1.110859364	0.072285047
proCAF(IGF1)	0.616769128	-0.772571664	0.180999512	2.101686092	0.43977592
mCAF(MMP11)	4.402178893	3.093740363	1.721423289	9.257648902	0.001976504
myCAF(MT2A)	2.96587155	0.345055054	0.061695984	14.25764455	0.730052982
myCAF(CXCL14)	0.54907231	-1.100016865	0.188674134	1.597889416	0.271324774
