# Supplementary material for: Integrated multiomics analysis identifies PHLDA1+ fibroblasts as prognostic biomarkers and mediators of biological functions in pancreatic cancer
Source: Front Immunol. 2025 Jul 4;16:1592416. doi: 10.3389/fimmu.2025.1592416 (PMC12271128; doi:10.3389/fimmu.2025.1592416)
Supplement: Supplementary file 7 [file DataSheet7.zip › raw data/4-hdWGCNA/1.1_power table.txt]

Power	SFT.R.sq	slope	truncated.R.sq	mean.k.	median.k.	max.k.
1	1	0.123369829800868	5.82900186626644	0.887746599720717	2714.5150265004	2725.44570932305	2990.31115370998
2	2	0.00636195114119253	0.645126231684342	0.961056116062629	1474.24172763931	1470.39710231341	1808.78305746867
3	3	0.0844153796027034	-1.62759645419567	0.939811458830443	842.133817288543	826.699562879111	1180.50833423706
4	4	0.253155983191465	-2.06520187071277	0.931107172024889	501.94550614735	486.708208987638	809.410835837946
5	5	0.492541734860814	-2.64136679435452	0.945473844521071	310.281448523001	295.35097072021	587.551534057384
6	6	0.607988339805056	-2.69085716075631	0.952307498142505	197.974791429527	184.706852735664	440.528206383951
7	7	0.683440583652399	-2.65191598784391	0.96275252324447	129.88417160209	117.742917402911	338.308326171264
8	8	0.739864036766578	-2.62901713349707	0.968100016944115	87.3437152670923	76.9172230598028	264.875921568648
9	9	0.747586987801962	-2.6863367922498	0.953776603281043	60.048202810589	51.1089795747922	210.709205546657
10	10	0.790010164506891	-2.61543471108947	0.966225146335634	42.1115560907471	34.5072489951968	169.871199635566
11	12	0.844246962065554	-2.48397826722355	0.979915548031379	21.8239440872591	16.3495501891223	114.053764572114
12	14	0.860924807508659	-2.41674699001496	0.981364725407439	12.008679796255	8.11739656720112	79.2548561136477
13	16	0.880280645789346	-2.34318315884715	0.989374610335483	6.95028677243325	4.20066829001434	57.4996441379367
14	18	0.889182080729107	-2.27984185992239	0.99169744082178	4.20002532298455	2.24238632357825	43.0231195353462
15	20	0.890542280808457	-2.22403070588165	0.986304065799525	2.63441305288962	1.24038581374536	32.8722839825929
16	22	0.889348640508417	-2.17445339617056	0.978118833243083	1.70696480977227	0.703757553748561	25.5752279860836
17	24	0.881584891778268	-2.16930609335969	0.986773989268842	1.13807884654443	0.407878603350047	20.218102925793
18	26	0.888501519101801	-2.11457645790299	0.986947502254875	0.77824490307572	0.242117245271197	16.2134551241471
19	28	0.881364234942024	-2.05977600541064	0.97506211005922	0.544346552076475	0.146808647675635	13.1723772944836
20	30	0.401008938928975	-2.80417434974979	0.403447411717493	0.388555593833278	0.089955423268792	10.8308222607458
