# Supplementary material for: Integrated multiomics analysis identifies PHLDA1+ fibroblasts as prognostic biomarkers and mediators of biological functions in pancreatic cancer
Source: Front Immunol. 2025 Jul 4;16:1592416. doi: 10.3389/fimmu.2025.1592416 (PMC12271128; doi:10.3389/fimmu.2025.1592416)
Supplement: Supplementary file 7 [file DataSheet7.zip › raw data/4-hdWGCNA/1.4_module genes.txt]

gene_name	module	color	kME_grey	kME_yellow	kME_blue	kME_turquoise	kME_green	kME_pink	kME_brown	kME_red	kME_black
SAMD11	SAMD11	grey	grey	0.170597145648571	0.0867541881920128	0.160222406111424	0.0842572416765614	0.134897113435478	0.0657316049182807	0.0475153137482907	0.154358327939737	-0.00770390845955298
NOC2L	NOC2L	yellow	yellow	0.234565555969239	0.106661661336191	0.248137889900943	0.101653024725802	0.235436041632493	0.103188261829076	0.0565727182236574	0.183860397747782	0.0325475928072085
HES4	HES4	grey	grey	0.0617450709110858	0.0176344638092557	0.0248175575883516	0.0943866659821146	0.0336279366975964	0.103153061679993	0.13080269164301	0.102280341172871	0.121960281169742
ISG15	ISG15	brown	brown	-0.0085630900576009	0.0930320250508394	-0.0161445121391099	-0.0335865792633609	-0.0311518293708427	0.0512994709862502	0.215023426377185	0.0155416790334572	0.00908174926307342
AGRN	AGRN	grey	grey	0.210816599565453	0.158940223178867	0.193074537236823	0.0813933582766171	0.208409793607385	0.0634728528764472	0.0580068580657458	0.145162981469193	-0.0521214714785183
SDF4	SDF4	turquoise	turquoise	0.143189892612806	-1.25473218654484e-05	0.0706567380938113	0.262714960041733	0.082123435514311	0.142017789142351	0.0635029207079047	0.147310962339077	0.0203789456933407
UBE2J2	UBE2J2	grey	grey	0.268937641703933	0.0714507322055969	0.263756988616921	0.112659994539552	0.270403019182144	0.194235362204469	0.0664441798940172	0.220545155662548	0.0186356117385055
MXRA8	MXRA8	turquoise	turquoise	0.0348166499173035	-0.0506404459074588	0.00925018289179923	0.162118119696917	0.0159087142607725	0.132133928137529	-0.000863902073403728	0.0612995913871181	0.0390999588083629
AURKAIP1	AURKAIP1	grey	grey	0.0250765714845862	0.0350237720750059	-0.0363501625799853	0.0909708312850699	-0.0425588255577142	0.0873498764408404	0.167395739953147	0.0196187156432167	0.0175092756891256
CCNL2	CCNL2	turquoise	turquoise	0.225677303834664	0.0644962133982421	0.165900760419016	0.270416077529325	0.171228495511719	0.147290359815224	-0.0081264147658685	0.161706300666114	-0.00021497295601621
MRPL20	MRPL20	grey	grey	-0.0274787204085784	0.0364349732366963	-0.046854077817258	0.0252844774249718	-0.0404123815609613	0.022475861009288	0.125297259059845	-0.00320366370437825	0.00382273985216774
ANKRD65	ANKRD65	green	green	0.131819604980094	0.0719895639654983	0.1547664621872	0.00779504758891163	0.172380112246621	0.072851053727747	0.0377767973363753	0.0961064596210302	0.0315569395254903
SSU72	SSU72	pink	pink	0.128719125631083	-8.68623825904771e-05	0.0629815538284409	0.170986180227469	0.0616419839168155	0.222051221374403	0.156010308367988	0.115329710381092	0.0506764113467338
MMP23B	MMP23B	grey	grey	0.0729446178763298	0.174019258447977	0.0458194244816755	0.0462803542791635	0.0406871379675034	-0.0104907387417075	0.00145179685235466	0.0326409255435995	-0.135522103169831
CDK11B	CDK11B	grey	grey	0.162543399678737	0.0547669733065135	0.177512030797095	0.0761352036452949	0.166817027359296	0.051008706268825	-0.00923167280367529	0.110156156034359	-0.0300566123181722
SLC35E2B	SLC35E2B	turquoise	turquoise	0.183346436517199	0.0506769656371357	0.14415073796335	0.135231712385303	0.150175027180335	0.123405036362518	-0.0226699586033432	0.137721536073735	-0.013894597054797
CDK11A	CDK11A	grey	grey	0.196932275855016	0.10035984027693	0.140711719628963	0.171563799128079	0.151378389838955	0.0878031502854723	-0.00952100078062191	0.147564884345503	-0.047756686443593
GNB1	GNB1	turquoise	turquoise	0.0397614344647853	0.065991811140996	-0.0241878554977985	0.151707445619653	-0.0317480864149507	0.0463325543477387	-0.0431445449555224	-0.00666232543412643	-0.0309941528042172
SKI	SKI	grey	grey	0.169530191581855	0.097906742305118	0.124559349864362	0.176599487819752	0.150496378102543	0.0765580523241264	0.0405376123009131	0.118627198835943	0.0234439735404089
RER1	RER1	grey	grey	0.0436957914308747	0.0692890284798244	-0.000313037386450784	0.0829789627637434	-0.0103917422562171	0.0725072767147715	0.0603196347850068	0.0165353477574401	-0.0113124648972243
TNFRSF14	TNFRSF14	brown	brown	0.202697259073051	0.0150500125101974	0.188568790782365	0.0590921328921721	0.174733039669594	0.146686702305314	0.0880176390615296	0.157665511747805	0.0441745032518993
ICMT	ICMT	red	red	0.144098931215223	0.126166796590528	0.159968850417849	0.0212783989939297	0.154679788636154	0.0585231266566262	-0.00305369777264429	0.13716680019958	-0.0590788910828921
KLHL21	KLHL21	grey	grey	0.120499707885185	0.000671295442322242	0.108430562333299	0.0302407345122358	0.116561283405826	0.0622178417907114	0.0111904667770627	0.0934855727080555	0.132404342026679
CAMTA1	CAMTA1	grey	grey	0.0411078723921494	-0.0195100660609688	0.0190743682144028	0.0563150903098336	0.0196664531695216	0.067861961736531	0.0756558291402506	0.0359517799684068	0.0171034940783853
VAMP3	VAMP3	blue	blue	0.281706311116772	0.182390540518854	0.277608325180611	0.131123522715744	0.244396440370506	0.155099946089551	0.152083114181148	0.251662543056711	0.0311108056367688
PARK7	PARK7	grey	grey	-0.0233838192050515	0.0623247071753198	0.0151500150447405	-0.0704403516002641	-0.00569771159035126	-0.00777217151119981	0.0825559991369504	0.0169558899379107	0.0227436214688499
ERRFI1	ERRFI1	brown	brown	0.00360768085236929	-0.00794248435569857	-0.0351872035220643	-0.00940104511782025	-0.041873862597994	-0.000285324473300318	0.176681068048996	-0.0241509571365789	0.156977618554151
RERE	RERE	grey	grey	0.213115135894862	0.0910505631032578	0.199651824663164	0.150999896577627	0.212569275399801	0.132182749570944	-0.0116283419272847	0.153679012715357	0.0281727371536549
ENO1	ENO1	brown	brown	0.115282592150325	0.221480555051056	0.127457116969657	-0.0448111097950285	0.0865873250357303	-0.0116671087563701	0.328257160233488	0.08076950241218	0.0202913458910799
H6PD	H6PD	grey	grey	0.177508413332004	0.0656283357950748	0.106653591826974	0.159963230491843	0.146534290080214	0.0617302673578433	-0.0251099628895019	0.114428872168272	-0.0560790226809581
SPSB1	SPSB1	grey	grey	0.063591178753347	-0.0187518433003267	0.0355718947827714	0.113678777337629	0.0266530001911427	0.0822637837051827	0.0168087514635747	0.105270752652583	0.0686943045278189
CLSTN1	CLSTN1	grey	grey	0.174756773141327	0.100591832825734	0.128723050452363	0.139948778018115	0.116957316363581	0.059367753172852	-0.00552264630469779	0.0849533728522985	-0.00626797089657606
LZIC	LZIC	blue	blue	0.218950680025405	0.0587226285716901	0.269369116826037	0.0688699444013707	0.250502251066456	0.0884286512669206	0.100323058601483	0.193436307950231	0.0165275965627341
KIF1B	KIF1B	grey	grey	0.196913875966692	0.0814609586652323	0.186745917781574	0.125574219744849	0.173744062394867	0.156955467306368	0.00417064122917777	0.178466688000852	0.0443597083095844
DFFA	DFFA	brown	brown	0.170747599387162	0.0405898513593877	0.189506133300963	-0.0064531287546565	0.141888393202069	0.112190844300139	0.10263849386204	0.110473437320475	0.0594801595471604
TARDBP	TARDBP	grey	grey	0.24947055129165	0.0755272863104398	0.243020102404578	0.126298134158162	0.193434854216294	0.118843520994044	0.0211140113905348	0.193519345887709	0.0299857834871544
SRM	SRM	yellow	yellow	0.221838680698663	0.206981921989969	0.179105945480381	0.102063904646851	0.165291255812493	0.0856603339330811	0.131218808457801	0.169552174907504	-0.0341604509343045
MAD2L2	MAD2L2	grey	grey	0.18914118392433	0.0715753951379545	0.215733659647674	-0.0124113078513616	0.170823065702315	0.112083931110495	0.0871071542238311	0.165135804280353	0.0563748345297005
AGTRAP	AGTRAP	red	red	0.152983965300623	0.018750074632238	0.115828422892141	0.139495570081321	0.105749535894518	0.159308787254457	0.122365572926808	0.177038360288091	0.0126818074066647
KIAA2013	KIAA2013	grey	grey	0.18086766183899	0.079224948091368	0.152086980738922	0.124051011529352	0.164525302226287	0.0814897938736519	-0.0066879795810435	0.114307678036586	-0.00742920858045378
PLOD1	PLOD1	grey	grey	0.184295775829831	0.166834558020871	0.14837365465164	0.116520256504451	0.132236620191176	0.0807695677299294	0.15648866451703	0.138227108310014	-0.0430933945471447
DHRS3	DHRS3	yellow	yellow	0.129359642223976	0.123998945548554	0.111513452386075	0.104152723847909	0.0986720435593945	0.0159726703467307	0.0511355999005998	0.0831369561077225	-0.0561822022865081
PDPN	PDPN	grey	grey	0.0033867929779323	-0.123603825320614	-0.015764777911099	0.010742490199118	0.00454091989033522	0.0929686893549304	0.143719597511733	0.0388805418955915	0.261301867760461
PRDM2	PRDM2	turquoise	turquoise	0.175833958854148	0.00946568197368072	0.150878610903212	0.155421700221102	0.169146051716852	0.134283297271287	-0.00593437010823594	0.176935267267869	0.00454545746712541
PLEKHM2	PLEKHM2	grey	grey	0.178531245949709	0.0369631216273443	0.119308773712572	0.0682997644541728	0.16068956162892	0.0866078648363934	-0.0149950026474023	0.121388826522462	-0.0243325285498586
FBLIM1	FBLIM1	grey	grey	0.0547497330326978	-0.00637967719581143	0.0195850635613534	0.0843050492190713	0.0676767962736257	0.0778337540000188	-0.0150280080072143	0.0962248231688103	-0.0452379971064866
SPEN	SPEN	grey	grey	0.182894505697449	0.0707127453961233	0.143084199615878	0.149395755053154	0.146377931382767	0.103666310291395	0.0134456146519746	0.126360518355693	0.010469042701767
SZRD1	SZRD1	grey	grey	0.263220419494137	0.154369536471188	0.252741358031422	0.145861717572132	0.2439214424841	0.163314754421914	0.0734898859802545	0.225125126350256	-0.0573448188651931
NECAP2	NECAP2	brown	brown	0.170318653371719	0.0519839061914761	0.199682457948295	0.00969690925709991	0.171729214329762	0.10162177358429	0.0844853642295529	0.146098153667606	0.0130514737492162
NBPF1	NBPF1	grey	grey	0.227310973097393	0.138002693446695	0.211313571457617	0.14611502154281	0.194799066769694	0.0693993730816495	-0.00856621540116272	0.156881176421763	-0.0825961279998093
MFAP2	MFAP2	grey	grey	0.0827056456141746	0.0974742571624615	0.0664712395056613	0.0725941448127564	0.0796691725993188	0.0651041113308987	0.0676418545663267	0.049310389592919	-0.0716881913036596
SDHB	SDHB	grey	grey	0.217510519347771	0.0519402329554568	0.218770112846034	0.113531008597162	0.207134658741521	0.170894343789695	0.130602016285777	0.254495272368819	0.058275747124192
UBR4	UBR4	grey	grey	0.191083501848767	0.0383292947847387	0.155304549183429	0.146129865087353	0.169407222697248	0.107088445108949	-0.0211183907399711	0.151764520445747	-0.0533102541538202
MRTO4	MRTO4	yellow	yellow	0.152627248078767	0.109150549222817	0.187008550798823	0.0149782251687059	0.160461974306594	0.0384952954432694	0.071425124748123	0.146066150459326	-0.0132477344091515
AKR7A2	AKR7A2	grey	grey	0.167055099564706	-0.0380324418806356	0.121594837594179	0.185138459183907	0.140165523350105	0.191932586741657	0.12302400377552	0.188687743057252	0.0505038147644349
CAPZB	CAPZB	grey	grey	0.0556537597241819	0.125043826807346	0.0321873821536664	0.0169323486805088	0.0261318652768463	0.00695198616051161	0.119930843184911	0.0170469118542486	0.0679399524781882
NBL1	NBL1	grey	grey	0.133242770880228	0.0158076594786688	0.0494977202477184	0.192561099738181	0.0313807009246191	0.172888650521217	0.170971484500786	0.0631846246699753	0.102626857379946
CAMK2N1	CAMK2N1	grey	grey	0.084594578689348	-0.0628648142673929	0.0423131166237331	0.12354457550148	0.0230585404444503	0.116587298159067	0.0908037538311116	0.0963713946885403	0.08356163273062
PINK1	PINK1	grey	grey	0.124296239015605	0.0917644838120236	0.119835190643008	0.062144319389255	0.131874543187901	0.0693705441727525	0.0237240642410841	0.0813324728922312	-0.0177248508362636
DDOST	DDOST	grey	grey	0.105983404192739	0.010087607798403	0.051907113834585	0.147233529491261	0.0882568245548663	0.111480644491481	0.0857804485021266	0.0835676106609405	-0.0266035977453525
HP1BP3	HP1BP3	turquoise	turquoise	0.00715980847818568	-0.0165561597435648	-0.0675692157136653	0.191861797197728	-0.0254758525156606	0.0118438099870799	-0.059724983792455	-0.0308657263586383	-0.014155814064774
EIF4G3	EIF4G3	blue	blue	0.226983031426671	0.141200604255768	0.202546013163307	0.162359600774093	0.200183815129794	0.0794195069914595	-0.000736340818163783	0.131388180916483	-0.0526270641480934
ECE1	ECE1	pink	pink	0.193940186716873	-0.0101691262204511	0.172799958043724	0.15203432812597	0.168727243231115	0.257352842752496	0.0635692045606185	0.174821080258644	0.0438816752961376
USP48	USP48	grey	grey	0.245054243297744	0.184255377552697	0.272298027271972	0.0185648491978735	0.277647246495796	0.0225071684436751	0.0399353540552786	0.179826975661457	-0.0480468440187979
HSPG2	HSPG2	turquoise	turquoise	-0.0309410749563363	0.0985475656595639	-0.123602044669605	0.169043566245449	-0.0812164889100063	-0.125338657740967	-0.132737506743536	-0.147723778725985	-0.130459585868821
CDC42	CDC42	grey	grey	0.0187352163907864	0.0035262470620312	0.0255636346684097	-0.0386856464678195	-0.000915732854922407	0.0293532992298143	0.123990148197032	0.0309328625144724	-0.0268834407945816
LUZP1	LUZP1	turquoise	turquoise	0.132253301942193	0.0204669458087631	0.11355075471836	0.141652301646372	0.118939404460881	0.098474342519909	0.0175520431073839	0.124735271417903	0.0107092260950181
HNRNPR	HNRNPR	grey	grey	0.0458669135345067	-0.0167461988052113	-0.0247580092185043	0.13502283999689	-0.01246023284131	0.0935407164199094	-0.0191100500243462	0.00938208347978687	-0.00327510492419712
TCEA3	TCEA3	pink	pink	0.295644873329455	0.104447754807008	0.26047191678792	0.125954874237308	0.272754284122986	0.253641142930349	0.0703534753469321	0.243529990770388	-0.0148090152344537
ID3	ID3	grey	grey	0.00341614327835249	0.0226378451716096	-0.0150665599265082	0.0165212010875405	-0.019069216381829	0.0665387177276392	0.153658790850216	0.0135579466035655	0.410088173235145
PITHD1	PITHD1	green	green	0.218197775445907	0.101518479978005	0.201207384651704	0.130357752158704	0.240782733692599	0.122842774727375	0.137143970234351	0.199570934182237	0.0272093211672665
FUCA1	FUCA1	grey	grey	0.220201136224723	0.0178239921990628	0.253377978926374	0.0200570371384295	0.259907209503101	0.168392494189203	0.0669636931624793	0.200090994934806	0.109526072622685
PNRC2	PNRC2	pink	pink	0.106693231173526	0.00437823908412027	0.10074677319493	0.038573558352498	0.133542724869428	0.106467548915407	0.0113481683243847	0.0827021495391391	0.047075257044581
SRSF10	SRSF10	grey	grey	0.16677670838118	0.00221982888544531	0.122531761389683	0.151799844663263	0.148890355617073	0.129022865951731	0.0324422835329522	0.140853656701191	0.0799532928437193
SRRM1	SRRM1	turquoise	turquoise	-0.082406237714606	-0.0967859194466041	-0.114856778142947	0.11842875696289	-0.106403915948619	-0.0528053313741638	-0.0843166406627627	-0.0791242777938404	0.00297015425486525
CLIC4	CLIC4	grey	grey	0.0245181292181571	0.325827109211104	0.0182850276489609	0.0425958571191448	-0.0044013745870891	-0.0842900443759103	0.0252942912082463	-0.0423302963175715	-0.153057121469779
SYF2	SYF2	turquoise	turquoise	0.0126680744194476	-0.0806199656393784	-0.0527235775927007	0.131290810267571	-0.0268485275077493	0.0576180107665975	0.0162801489820805	-0.00492154106140442	0.0701343088581518
TMEM50A	TMEM50A	grey	grey	0.00952036423851377	-0.0040487641411018	-0.0274863298991769	0.0545697458780569	-0.0322178234615767	0.0736877748999864	0.0458655014526884	0.00916406601078162	-0.0121098877559306
MTFR1L	MTFR1L	turquoise	turquoise	0.241563254850437	0.051109555300019	0.206868731644306	0.147197878459432	0.198490922579399	0.16549494012856	0.111936255704191	0.255041076322045	0.0299721976143946
STMN1	STMN1	grey	grey	0.160202141367762	0.110264381495628	0.121362459998216	0.0802586509434413	0.132568227666909	0.125602229652756	0.101890429786234	0.146424885982536	0.0315845834318591
ZNF593	ZNF593	brown	brown	0.203567287783676	0.12273223312185	0.214689001099927	0.00986488336774368	0.183923169496092	0.0617409514525093	0.152892286658265	0.170701644446482	0.0360526063321319
SH3BGRL3	SH3BGRL3	grey	grey	0.123302397875045	0.204717804239691	0.11651835048425	-0.0391520561248774	0.0850079701857697	0.0415738140208044	0.338835387949824	0.0694989359733579	0.0116353457035724
HMGN2	HMGN2	grey	grey	0.0296654080052084	-0.0248129246312329	0.0213963550095441	0.0443670007767004	0.00794062792195427	0.00595947559163336	0.0909658617627214	0.0315567594146315	-0.0452224924141151
ARID1A	ARID1A	blue	blue	0.218704485385481	0.0951659385653516	0.231556897120645	0.0633315590598375	0.201954002131368	0.128616257185591	0.0660970432522132	0.165439322000836	0.0196415418972057
NUDC	NUDC	grey	grey	0.0092653739687995	0.0449226480390798	-0.00157868459783129	0.101452204095505	-0.0324205959892902	0.0524497943950928	0.100005905934102	0.0140161135331312	0.0345645269520733
SLC9A1	SLC9A1	grey	grey	0.0927847803092772	0.0597097039249855	0.105174394390604	-0.0105274935413367	0.113341559426002	-0.0157555530849181	0.0279709223509799	0.0477879533437504	0.0607059518642455
TMEM222	TMEM222	blue	blue	0.190995688774933	0.11514187452539	0.241558913127525	-0.0236236099707516	0.212561288472424	0.079556415433313	0.0700137789180639	0.185413122573954	-0.00992760849903467
WASF2	WASF2	grey	grey	-0.0549501946879286	0.00730323508303708	-0.0891479169500031	0.138744250229819	-0.0905046312271641	0.0300897038652663	0.000428021217896986	-0.0219358749235474	-0.0702608978392037
AHDC1	AHDC1	green	green	0.187010583729746	0.0580717894868166	0.177822204848391	0.0768225019516504	0.23150166768997	0.101661722869948	0.00909212153218153	0.121959735679777	0.00987718868311939
IFI6	IFI6	brown	brown	-0.0515442408547521	0.0475294221453336	-0.0273801666249838	-0.106204807486281	-0.0479785963606917	-0.0170130511142081	0.138241711053304	-0.0409672646664892	0.00555247525148412
STX12	STX12	blue	blue	0.313806606672592	0.191500781538443	0.304961863720612	0.128219269216099	0.272744603990145	0.169035880548562	0.105935934019025	0.25618505927598	0.0210793550967943
RPA2	RPA2	grey	grey	0.23914679736126	0.0817022908245195	0.226414249723857	0.107052645776713	0.184372094549711	0.187536155574771	0.127334887388926	0.233910837210154	0.0665417840471657
DNAJC8	DNAJC8	turquoise	turquoise	0.0164048856191843	0.000928430905410461	-0.0223571455230008	0.16492470829415	-0.00392983977674825	0.104613534587054	0.0611470492948833	0.0455755657526656	-0.00444824874083546
PHACTR4	PHACTR4	grey	grey	0.232456645902776	0.0464798890449397	0.200486353249721	0.0737061938981433	0.222698617466227	0.118915385710626	-0.0138547191238638	0.181969350497059	0.00723637313435767
RCC1	RCC1	grey	grey	0.228522131754722	0.0550824866799083	0.222089264483001	0.0852833000619178	0.221035630893126	0.131627936453546	0.129501235106324	0.188359856158368	0.111939072537492
TRNAU1AP	TRNAU1AP	grey	grey	0.144174986952066	-0.0270005085692525	0.139684471246753	0.0712946518259101	0.137242623132244	0.139457940605778	0.0739542637530135	0.14920060064465	0.0775382343338766
SNHG12	SNHG12	grey	grey	0.177243199778106	0.0469475146185923	0.175515578649751	0.0645461890722861	0.145736242187262	0.094809070593708	0.00384846203876275	0.142796837014388	0.024416316104831
TAF12	TAF12	blue	blue	0.234907258177495	0.0875735201929086	0.28078871450037	0.053846750460634	0.257039373831685	0.169883006134177	0.131227007815781	0.24001082541358	0.0185055948556788
YTHDF2	YTHDF2	grey	grey	0.154711858429683	0.014394316321256	0.135694915557743	0.124708591367476	0.118228886817489	0.142900949311975	0.0687680192796958	0.169191408763479	0.0104328756524118
SRSF4	SRSF4	grey	grey	0.128951098071957	0.0302663060517755	0.0635218714958135	0.184082005188654	0.0804346547651308	0.0652646667320019	0.081254300991812	0.121876973287702	0.0345034204714676
LAPTM5	LAPTM5	grey	grey	0.0477820702895407	-0.0123687538675693	0.0252359954972365	0.0168830272610297	0.0308734997871747	0.0840875226735922	0.0875807342072646	0.0656999687257182	0.0405950511217692
PUM1	PUM1	grey	grey	0.246332132987671	0.054380984766587	0.224967436171201	0.180560222304424	0.213843115033566	0.19659569898007	0.0195604537917917	0.234014346222863	0.019317724752953
SNRNP40	SNRNP40	grey	grey	0.187358862787199	0.067524563220251	0.205698864210745	0.0341230827414137	0.183341176654897	0.135563943513461	0.143441497677794	0.15701164995967	0.0140857977119743
ZCCHC17	ZCCHC17	green	green	0.212779339901436	0.124300596580053	0.205166481931501	0.0584820149507784	0.223075037557668	0.104250015274526	0.108112162783364	0.178361355160398	-0.0169746639226871
SERINC2	SERINC2	grey	grey	0.215862487466969	0.103783644274479	0.209160432854211	0.0462061555655055	0.21535839726453	0.129743591337697	0.0601331587129269	0.153835148819864	-0.0343341608085571
PEF1	PEF1	grey	grey	0.227348892358482	0.109178152315928	0.242619534890221	0.0164757794713093	0.247475644249774	0.0923412776789654	0.0696522125767181	0.21269742492678	0.0815620170519636
COL16A1	COL16A1	turquoise	turquoise	-0.000482931896923564	0.0122753841574756	-0.0762964543839433	0.181548391691235	-0.0595455849227335	-0.06172277860697	-0.0990442417603392	-0.0730737548497536	-0.104024879950408
PTP4A2	PTP4A2	grey	grey	-0.00405606064179652	-0.0585698529433467	-0.036990038485058	0.049573816184292	-0.0161122723319127	0.0386616686064799	0.0153786649658889	0.0192823356035472	0.0135791954375362
KHDRBS1	KHDRBS1	grey	grey	0.0392569691272445	-0.0454217202775844	-0.0234033624763945	0.129023006798492	-0.0272751835018482	0.109718632664867	0.0399596676247738	0.0360319042827485	0.0154885938449332
KPNA6	KPNA6	blue	blue	0.205842724820591	0.114030281643314	0.209909082290527	0.0803322066612104	0.211177967798735	0.0932764670978387	0.016602095286466	0.159150827349387	0.0179458018563723
TXLNA	TXLNA	green	green	0.21202465027192	0.134571715487246	0.245209250115112	0.0316065739410163	0.24866054077301	0.0513190684214738	0.014130769444314	0.179005703014406	-0.0608213658264134
CCDC28B	CCDC28B	grey	grey	0.172995656242908	0.0712336111024499	0.212026520688309	-0.00579993941362879	0.208235942918635	0.0970943160184851	0.0612229741592012	0.198659530618847	0.0344131715430567
EIF3I	EIF3I	grey	grey	-0.00993121945323611	-0.0490609584334095	-0.0414929403304164	0.0345428102658174	-0.0623932572590336	0.0367542017656218	0.0862208147773702	0.0194637582715988	0.0392102699412518
HDAC1	HDAC1	blue	blue	0.185184456603261	0.0507620360937008	0.186909215710233	0.0731802129204937	0.175253004743012	0.165944048493614	0.0405192540682014	0.168591341641716	0.0289574002423338
MARCKSL1	MARCKSL1	brown	brown	0.131123115157237	-0.0543538967529086	0.070203168251697	0.086392947695191	0.0628036112511882	0.136906851645513	0.189435772111093	0.155769648004392	0.196810589033432
BSDC1	BSDC1	grey	grey	0.212438686972816	0.12339346342089	0.202897999728156	0.0895372407527312	0.183935276088109	0.116038158902938	0.0365735593430291	0.152885774298645	-0.00746982191319533
ZBTB8OS	ZBTB8OS	grey	grey	0.210117985554379	0.14437554741033	0.224549577844612	0.0727579093050364	0.229287797369888	0.0973871112516173	0.0612768869933559	0.147628478840887	0.0235862397449938
RBBP4	RBBP4	red	red	0.230828917210622	0.0272234223084076	0.197977186128001	0.192442740668526	0.180414896627957	0.169983482375079	0.118570943602263	0.237093938354869	0.0249252513897788
SYNC	SYNC	blue	blue	0.192177100417953	0.181147383964635	0.194338167348355	0.0345311470655227	0.196584499403086	0.0526426718415737	0.0687334375719784	0.173645535289053	-0.0891944880157981
TMEM54	TMEM54	yellow	yellow	0.12706320864545	0.124324570743388	0.134082512107656	-0.0221540959143377	0.115034530576452	0.0295369456924693	0.152849865136432	0.0894499584043139	0.019397020586993
AK2	AK2	grey	grey	0.250192765899507	0.0956032644732383	0.198894551293977	0.164402656321084	0.194769629849434	0.198444356737982	0.149625595390577	0.209148994113961	0.0999240605056075
PHC2	PHC2	grey	grey	0.0608284084846461	-0.023752804359092	-0.00100936811716066	0.095764947326682	0.0143247124257022	0.0343917655210724	-0.00745150180765039	0.0640686928353407	0.0269482021466422
SMIM12	SMIM12	brown	brown	0.136496949020006	0.0289239426600411	0.149359331862263	0.0155644089271938	0.117486616948977	0.11027573636122	0.0406326911284789	0.119805628108037	0.0388566554205807
SFPQ	SFPQ	turquoise	turquoise	-0.0721313628507281	-0.0673276170804953	-0.133288605341469	0.0775788579721441	-0.12566032059838	-0.0372929846419168	-0.0615250955490732	-0.10018543918907	0.00608979433528221
ZMYM4	ZMYM4	grey	grey	0.17529707682695	0.0989587707735878	0.160175139095994	0.0845966517746826	0.166363565825923	0.0622625880395521	-0.00333014780011386	0.101637635921064	-0.0709535324052723
PSMB2	PSMB2	red	red	0.140762809988714	0.035658000556364	0.103564749191673	0.11890734428271	0.112634103387073	0.134990135682658	0.127426573552682	0.143952676527233	0.0144106323674418
AGO3	AGO3	grey	grey	0.202705447555574	0.0231004385051632	0.178666157922306	0.154584906507363	0.203677123314872	0.117706036762056	-0.0440787988451601	0.215947918395146	0.00972544400900533
TRAPPC3	TRAPPC3	grey	grey	0.215899909252168	0.0635058086495197	0.188411030084597	0.112230055333705	0.153878669729713	0.187150822685352	0.125779973009961	0.216918402965678	0.0422184784552167
MAP7D1	MAP7D1	grey	grey	0.229391513560161	0.1284636203068	0.187654707692325	0.102424508865691	0.200017685339231	0.132416265494762	0.0514455998004487	0.173246168916364	0.0157987779388652
THRAP3	THRAP3	turquoise	turquoise	0.0622508282519765	0.0239446899335076	0.0112352993739328	0.154236567623949	0.0211027562061241	0.0442998353647495	-0.0174219211623059	0.0621467071932149	-0.0794629629963518
EVA1B	EVA1B	grey	grey	0.057734007164854	0.00798397476861976	0.0197418631258868	0.144456923633712	0.0371083021925551	0.0849919024257188	0.0255597185108817	0.0411448220383057	-0.0886641510425995
LSM10	LSM10	green	green	0.264400010332985	0.153882141918971	0.22931376947168	0.0754931845612771	0.239159341617116	0.168420917103275	0.203097723186468	0.253868038430362	0.0714973264586962
MRPS15	MRPS15	grey	grey	0.210362826577346	0.137893513728124	0.175153142124925	0.159315154067689	0.153048919332699	0.146216840396236	0.106526265662095	0.188597331054735	-0.0455065561337055
ZC3H12A	ZC3H12A	grey	grey	0.131534610190726	-0.0533351269153814	0.121413472377935	0.0172436510381742	0.115789068177589	0.0985505107273754	0.0328413667935466	0.117379654350048	0.330490558600341
MEAF6	MEAF6	grey	grey	0.223138313757821	0.0951257587302971	0.198601381733072	0.198597035034006	0.168379940950322	0.175979599258712	0.15678957872054	0.191655749496914	0.0193554598743473
GNL2	GNL2	grey	grey	0.175304810421259	0.0904075086736099	0.199844902946982	0.0242447889400729	0.177619158452419	0.0956443279257078	0.0721983244706972	0.143238989119755	0.071469848951021
C1orf122	C1orf122	grey	grey	0.0145721073327344	0.0719772838811078	-0.0192556577618068	0.0591809512300894	-0.0354289392699521	0.0537588052592489	0.139724038861566	0.0151620379517833	-0.0493082877045214
SF3A3	SF3A3	red	red	0.260440933047621	0.113217558757856	0.239260262669459	0.103191829279567	0.248798501891793	0.146034291215693	0.095157017429409	0.286857365236187	0.052516277936816
FHL3	FHL3	blue	blue	0.22793675620916	0.207537230732285	0.274903666467771	0.0589987525258776	0.219414243382335	0.0915394321179421	0.0750158630989527	0.196676179401875	-0.0286495650785618
RRAGC	RRAGC	grey	grey	0.185798562987487	0.02498593626427	0.157821311927811	0.111541535716855	0.184361425476822	0.0918403645308621	-0.0380868732459525	0.151223483800504	0.0300711735471779
AKIRIN1	AKIRIN1	grey	grey	0.260712917448562	0.101072026353134	0.253984711799321	0.0517273860112298	0.248172546535321	0.137614831712525	0.0834404189444641	0.213098348807315	0.107806332699109
NDUFS5	NDUFS5	brown	brown	0.0743166401268093	0.148340642850931	0.100474250952274	-0.0935726212803378	0.0551661215586407	0.0458211153321906	0.36442817475839	0.0772566569739015	0.0582988914540677
MACF1	MACF1	turquoise	turquoise	0.00219993709081384	0.0620981661743613	-0.0837316421884958	0.201545311579133	-0.0505619375968328	0.0190069337397398	-0.0906140017477058	-0.0736325049814191	-0.0450516561552946
PABPC4	PABPC4	turquoise	turquoise	0.0878315836526616	0.00689460792128571	0.055821106737901	0.112724244805135	0.0405286755437632	0.0590877534679768	0.0640962425182752	0.0786208897898126	0.0353022546647104
HEYL	HEYL	grey	grey	0.0274305961052224	-0.0109799166370956	0.013687148696877	0.00938499152239725	0.00447770798562031	0.00186901436122767	0.0163396690062794	0.0453357361069569	0.0719661700263252
PPIE	PPIE	grey	grey	0.277391154261186	0.127293364785145	0.273224254614544	0.0894307544028184	0.261475182055368	0.124827662261346	0.0951852812415155	0.253712183669896	-0.0435248059271811
CAP1	CAP1	grey	grey	-0.128658817249418	0.137533221312052	-0.0980680913455521	-0.103076548416972	-0.128424521862962	-0.0740800688103281	0.02958748972508	-0.101016102999134	-0.0857669393232862
PPT1	PPT1	grey	grey	0.185864590023423	-0.0153434076528329	0.129385731837665	0.192301070532507	0.108222892406561	0.138225298221369	0.064485831864209	0.174989525914157	0.0693581065134578
RLF	RLF	grey	grey	0.198124236815943	0.117851276197813	0.218857557811994	-0.00259490874056215	0.195051240974386	0.10279910664505	0.0639063887986527	0.186899415459068	0.0485818374307459
ZMPSTE24	ZMPSTE24	grey	grey	0.233851989665421	0.152101128346628	0.258759813584289	0.0478273052616961	0.225759117978019	0.069452435947726	0.0998810092475509	0.197845154458959	0.0461894040698921
FOXJ3	FOXJ3	grey	grey	0.121764658204424	0.000893238385359618	0.0792894589780674	0.113391915007515	0.0976580940887658	0.0526657827510524	0.0305844156620521	0.0806787455868759	-0.0054964265812345
PPCS	PPCS	green	green	0.261791870102925	0.083736467030508	0.26617189211856	0.126902584195292	0.29500786104914	0.177406190228166	0.110583263236269	0.25703310527847	-0.0373082638717265
PPIH	PPIH	green	green	0.169990572431433	0.0792508771659118	0.192062091680024	0.0378976346947796	0.222799007971536	0.0320093880157494	0.0868651271009735	0.157537504334603	-0.0349979853706987
YBX1	YBX1	brown	brown	0.0887933606959807	0.107982829738141	0.120410807935832	-0.0572740951954948	0.0612166213722984	0.111978399280396	0.375950878719281	0.127145043559053	0.0839534284872022
SLC2A1	SLC2A1	grey	grey	0.148212644539234	0.188168784618355	0.134133921524456	0.0384611561593005	0.112650454703687	0.0260310779708023	0.105689845682739	0.092484458908975	-0.0412958576156116
EBNA1BP2	EBNA1BP2	blue	blue	0.218104445342977	0.0907405462198336	0.257816109800251	0.0501232668736127	0.201413777806029	0.115514438548843	0.083474979442173	0.159871529976909	0.0661421761730443
ELOVL1	ELOVL1	blue	blue	0.246572826176978	0.113801678455952	0.274019412439759	0.0215856296575056	0.255790608910782	0.140731669401908	0.0530662170670534	0.23874198571216	0.0114352102921124
MED8	MED8	blue	blue	0.251982493431327	0.159738131590247	0.274448745580427	0.0532123553199734	0.264942037514853	0.144467243721966	0.0957998798951586	0.208547585729119	-0.0247779716789676
HYI	HYI	grey	grey	0.213610539436469	0.0793828677714882	0.213761413379181	0.107774521624662	0.192561702569075	0.159649332732946	0.100609159828401	0.188009565999242	0.0362162374517402
ATP6V0B	ATP6V0B	brown	brown	0.0596797809459833	-0.050910389250081	0.00481457365997123	0.0758380969942235	0.0068077375356012	0.121267025512542	0.193721511611021	0.0748823769986408	0.124533491060864
B4GALT2	B4GALT2	grey	grey	0.0969711964621751	0.143186236236907	0.095605939599412	0.00673101756352326	0.102284436069319	-0.0106511066797139	0.00301384772844607	0.0220535532134204	-0.10052409631953
ERI3	ERI3	grey	grey	0.280689801117534	0.131939484331407	0.286905958791836	0.0501915711274863	0.294376739508991	0.183211772025377	0.0860111633256009	0.238480130236157	-0.0244471290208886
PLK3	PLK3	pink	pink	0.116408445934488	-0.0818964270767674	0.077217894215528	0.0755312044791587	0.0572575350788987	0.27041343886606	0.0617022117732209	0.111291817674666	0.346101957443906
UROD	UROD	grey	grey	0.263289945588373	0.0858066277683949	0.25391256445763	0.151867124057478	0.2058054929607	0.184347894718084	0.114768498506938	0.244527793504337	0.0554505876388301
PRDX1	PRDX1	brown	brown	0.0518457142097467	0.0374142805017133	0.105995758075533	-0.0512274516636093	0.0616878144944618	0.000305845645800996	0.18090501833606	0.0700031290487544	0.13109982596949
AKR1A1	AKR1A1	turquoise	turquoise	0.0480769525932172	-0.034246863768922	-0.0376236136371605	0.176782750849607	-0.0220893031355283	0.124023629733256	0.025962925467612	0.0521579874811034	0.0283132738528606
NASP	NASP	turquoise	turquoise	0.073934702460044	-0.0608073705050889	-0.00514848150778364	0.159142986193434	0.0134649600450492	0.0951559401133185	0.0162863550897929	0.0663622834458896	0.131312855343742
GPBP1L1	GPBP1L1	grey	grey	0.261237024912198	0.0661332337681404	0.228449427443655	0.14589995418291	0.21458079999654	0.176645838679397	0.0621407475745567	0.194387569175208	0.00130497403317884
LRRC41	LRRC41	blue	blue	0.172095365148543	0.136142999821497	0.197543032121488	0.0370200816734045	0.202412091285982	0.0461941757102752	0.0373871153794367	0.105877824127701	-0.00348631112084164
UQCRH	UQCRH	black	black	0.0054748625561712	-0.0260239785768407	0.0155760571978824	-0.0617360941668761	-0.0268412015758411	0.0565402060720487	0.257586095310361	0.0486580459838521	0.121647841306582
MKNK1	MKNK1	grey	grey	0.146831467439066	0.0751015457898686	0.13476758666393	0.0483808451886363	0.159437429344594	0.0338755782607194	-0.035714096645373	0.0882042590845827	-0.0336864785303036
EFCAB14	EFCAB14	green	green	0.263728074221999	0.114199843494399	0.257935608614185	0.126079267702725	0.277710378752888	0.154199044503004	0.0720755166443386	0.213906158728138	-0.000745749567584349
CMPK1	CMPK1	grey	grey	0.122065591734991	0.0245839598107541	0.0630841348547321	0.153746040125874	0.0444293792320302	0.108386728599193	0.188135734475053	0.125620223440259	0.00304994071807235
CDKN2C	CDKN2C	yellow	yellow	0.126818780369993	0.0391866395902249	0.135517423793812	0.0810471650435626	0.126366780532027	0.0602737100169215	0.0319981239737171	0.115327794389675	0.0369343778617833
RNF11	RNF11	blue	blue	0.302997820869918	0.140986586302449	0.296901724706768	0.0704579355689098	0.268345357201178	0.19562307726518	0.182570358508092	0.267413741658974	0.0365191426135065
EPS15	EPS15	grey	grey	0.285793231631817	0.0939300104279605	0.239804274614566	0.187446543963137	0.263964457893902	0.179833424549787	0.07585802326133	0.219132816826951	0.0542038706462016
OSBPL9	OSBPL9	grey	grey	0.214742256532672	0.111745682743465	0.217226166166096	0.0733742075688442	0.217974416440968	0.105320669435427	0.0832831529434351	0.187611874611503	0.0107713416549236
RAB3B	RAB3B	grey	grey	0.0145988668210405	0.0918695047529921	0.0377149593727187	-0.0409311758494361	0.0315632458560171	-0.0673684990813136	-0.0458010264761715	0.00191299462890049	-0.0907200382177616
TXNDC12	TXNDC12	grey	grey	0.237927845415604	0.135362785279633	0.239721626338386	0.0776119846538766	0.228581784183725	0.0907011178370557	0.0674932138267305	0.233918981753129	-0.00616463122172783
BTF3L4	BTF3L4	grey	grey	0.211975811161652	0.0702148656906328	0.1407599748727	0.164513790103875	0.16188959930795	0.208070480319986	0.165013781624037	0.196370057783272	0.0486032504058824
PRPF38A	PRPF38A	grey	grey	0.237951939949963	0.0620155657003037	0.235722754806326	0.135153131595263	0.222889810401458	0.167279780762648	0.0658693997876402	0.201178310484295	0.0347046274487105
GPX7	GPX7	brown	brown	0.241414178131138	0.115710955683414	0.283563906550435	-0.00453190664151319	0.25750948871279	0.143588846460108	0.111244964926806	0.230047011507048	0.0547276214389771
ZYG11B	ZYG11B	yellow	yellow	0.157723707814258	0.108729675296008	0.144521516757642	0.0510515803472214	0.141033103089942	0.0428737165867273	0.0705478877640045	0.101550333512905	-0.0303292117699392
ECHDC2	ECHDC2	turquoise	turquoise	0.125112845955815	-0.0238265664556854	0.0804161049300139	0.172313222668912	0.0814780520622173	0.03739490276834	0.0267732839493227	0.0840768817694424	0.0399044641465677
SCP2	SCP2	grey	grey	0.0457147059511746	0.0518844833341626	0.0179997219644932	0.0577008887560493	0.00020873758843477	0.0614816548897613	0.147056376261152	0.0261220951711894	0.0531023365109639
PODN	PODN	turquoise	turquoise	0.0362062559215893	0.018065936131963	-0.0147006335227881	0.178116256007486	-0.00314727924678118	0.0614356671961522	-0.0385376483716549	-0.00261327433449371	-0.0199243532239939
MAGOH	MAGOH	grey	grey	0.276151689573117	0.0493184821304808	0.230375871935988	0.215375044003674	0.244932929110649	0.161379801085941	0.164247571047885	0.267220840407003	0.00300578567410408
HSPB11	HSPB11	green	green	0.275839007665383	0.150116759617138	0.28549806696876	0.0823809910780281	0.281706294475656	0.164987625227455	0.124360594668347	0.230810408904445	-0.0197351421472309
TMEM59	TMEM59	grey	grey	0.0808840801180159	-0.0066037474467717	0.0826302488206093	0.0355387420240748	0.0726182021769233	0.0748533862161863	0.0947376883083646	0.0568749825912965	0.0987647733002903
MRPL37	MRPL37	red	red	0.238240895727709	0.0722386994090793	0.252075152328909	0.0440718138232422	0.217832440481919	0.14565151336647	0.0756042129017267	0.238082678890532	0.0182482736650311
SSBP3	SSBP3	blue	blue	0.232763649582431	0.0854026852139188	0.269652561206299	0.0599929042910999	0.249252059119948	0.124907576822657	0.105572504877477	0.208589419305307	0.023696268127713
JUN	JUN	black	black	0.031591255932728	-0.188111859791347	0.0581132454781318	-0.0848891277973515	0.0150801084223915	0.113320700142119	0.0462574987459994	0.0612266575390306	0.629845622339723
NFIA	NFIA	grey	grey	-0.0199187215666708	-0.0673858142068762	-0.0357219251312019	0.092717541532949	-0.0557268768927576	-0.000682706601106645	-0.0505281382058918	-0.030877235761883	-0.0201411927203567
TM2D1	TM2D1	turquoise	turquoise	0.177393519792727	0.00843672797991511	0.0899000661589996	0.250559568661116	0.122789666240997	0.148869573009637	0.0793151617828097	0.153747226498708	0.0471320340971204
USP1	USP1	grey	grey	0.210108234386739	0.0886842190576992	0.20297872211557	0.121150705745169	0.199745144390773	0.12973906301221	0.0566903154295327	0.1914267234963	0.0149030231456928
DOCK7	DOCK7	pink	pink	0.192054626415498	0.0901377629036106	0.187678369349615	0.0661474996485923	0.179123907376	0.104214101004711	-0.00303211436392031	0.179705521395609	-0.0387078453808586
ITGB3BP	ITGB3BP	grey	grey	0.259285625830662	0.101307723544306	0.216726618793931	0.100315688785414	0.244580285527402	0.194040443126554	0.100996888182061	0.192539314993499	-0.0433108996577293
PGM1	PGM1	grey	grey	0.224043264829898	0.0885319597129576	0.219620375236256	0.0831061945304998	0.191953604181782	0.148225210406832	0.091269325417001	0.228048200508508	0.0386527762716873
JAK1	JAK1	pink	pink	0.00300453912885849	-0.100357942442264	-0.0363335932782435	0.108958690093803	-0.0147494215437929	0.103212480356341	0.0993027062750424	0.025860289934754	0.0808976575805632
LEPROT	LEPROT	grey	grey	0.00835339382392142	0.000323130553987777	-0.00465169374476528	0.0403983171714046	-0.0119934803633697	0.00690893801588767	-0.0112343810591257	0.00187301458014477	0.0472611905876672
SGIP1	SGIP1	grey	grey	0.133280929346513	-0.128033848898385	0.0521577617227342	0.218192547050182	0.0689256594788064	0.24978854413887	-0.00680559902822736	0.0787191155806421	0.127261656769506
MIER1	MIER1	grey	grey	0.0796488420454903	-0.0247663983419694	0.0285328947542222	0.180956959480765	0.0538821910881019	0.0919704066695466	0.0207342752682745	0.0672903819373787	0.0222705924539342
SERBP1	SERBP1	grey	grey	-0.0138589329665731	-0.0147558969526436	-0.0234889511323286	0.02581955608416	-0.0238934763162761	-0.0332531935806645	0.00219828268975634	-0.00978772353264624	-0.00769634213333778
GADD45A	GADD45A	grey	grey	-0.0737575105791394	-0.0964591039416926	-0.0818821644968249	0.0351096716701071	-0.0559671974098293	-0.0191729712070345	-0.00201620533414789	-0.0400789579685555	0.0523500516710173
GNG12	GNG12	turquoise	turquoise	0.0711087290991901	0.0451988291997784	-0.000722025496117583	0.214734516416345	-0.0202851205517779	0.042365327976191	0.00689511330603103	0.046317973951084	-0.0254167611883302
WLS	WLS	grey	grey	0.0827000170612929	0.0743049627811997	0.0434058894572815	0.123570666748862	0.0523090210168992	0.110161411120393	0.0183235432018388	0.0663102632578039	-0.00886694421739805
SRSF11	SRSF11	turquoise	turquoise	-0.0482612573596731	-0.0814021263062117	-0.0917867468762022	0.0805034922019422	-0.0839550002843418	0.00687158907041114	0.0164597851070793	-0.0599075340691645	0.131115868541233
ZRANB2	ZRANB2	turquoise	turquoise	0.133428893447427	0.0423335268148536	0.0596310513696415	0.268258357700621	0.0782317128046588	0.112792339537145	0.0366219817983312	0.0928730125611081	-0.00215926147472388
NEGR1	NEGR1	grey	grey	0.171866572749673	0.032910152001763	0.158326694023064	0.124689336616442	0.161176573226215	0.154275360116459	0.0337722572755254	0.154850517509186	0.00338980904607303
TYW3	TYW3	grey	grey	0.267717305464162	0.103201288035574	0.258988219064982	0.115830247936795	0.24248195626487	0.164177730904332	0.1401054905607	0.253248967205214	-0.0099835508854176
ACADM	ACADM	grey	grey	0.272958588679914	0.0975569371549849	0.263580409452355	0.150228008577781	0.268686735596737	0.152787395178713	0.0684809869299546	0.217228444250309	-0.00989840745216405
RABGGTB	RABGGTB	grey	grey	0.213466504794049	0.0292990855676165	0.169180188215864	0.215383022939516	0.158948118057791	0.168550470431967	0.0198323209156743	0.196645836534134	0.0188619051944916
PIGK	PIGK	grey	grey	0.193199820391334	0.110124785806237	0.216007510934177	0.0309250931478096	0.194592045427717	0.108554852461048	0.0404348751798891	0.159394204476809	-0.0115635012333294
USP33	USP33	grey	grey	0.216710289212751	0.0344649313435793	0.193532572510295	0.155317347706273	0.202914347601764	0.121335578349534	0.0292196096649568	0.169827099889673	-0.032430063697362
NEXN	NEXN	grey	grey	-0.0819216364879341	0.270712812077495	-0.0838518272486655	0.0260965719799793	-0.0885030814340639	-0.0961389238523287	-0.0653425759866031	-0.0797090557755863	-0.114258349113886
FUBP1	FUBP1	grey	grey	0.227208049143376	0.137931305365439	0.251650583172434	0.0825020384165407	0.213724901842214	0.0932953062433458	-0.00357918893416815	0.142270740448093	-0.0329868273784945
DNAJB4	DNAJB4	grey	grey	0.054985498739187	-0.0084864782537518	0.0480778187244024	0.0388456528192239	0.0383035030229813	0.0241064562257346	0.0295240520220853	0.0504710280185362	0.18741770350002
IFI44L	IFI44L	blue	blue	0.135625962458414	0.074948784161557	0.171045591822082	0.0355105007814872	0.141655220980051	0.111436965260417	0.0866295797356146	0.129489033809816	0.041507633124167
IFI44	IFI44	green	green	0.227431453915179	0.06118625704007	0.203123414938171	0.133785975979235	0.259038532780658	0.14121031315891	0.0553328683815516	0.173841696949884	0.00931223551747432
PRKACB	PRKACB	blue	blue	0.15443332774145	0.0864222552646411	0.186767160063404	0.0408555861545646	0.18612353519597	0.0590355050706932	0.0477482834259316	0.112373773232861	0.0402778785454449
RPF1	RPF1	blue	blue	0.198926961567867	0.0802573127359633	0.212737069323151	0.0775684914716584	0.179840399542124	0.083904516990982	0.0560925452404104	0.188739026615277	-0.0172054398847686
GNG5	GNG5	grey	grey	0.000944377388501303	0.0797358349292386	-0.0313879352479542	0.0339793618302432	-0.0294511745483267	-0.00860682619104401	0.143473169448929	0.0358405833952832	-0.0228059123923043
CTBS	CTBS	grey	grey	0.185700914049792	0.0662898230206429	0.202059182982098	0.111291216012927	0.214983691536293	0.141640359256758	0.0476248473588591	0.181029362636792	-0.0296883069028839
C1orf52	C1orf52	grey	grey	0.213984443784103	0.06823140476928	0.18304705346593	0.111584783733495	0.21461163407294	0.159460017471457	0.11085047585579	0.174564191267062	0.0166408890197994
BCL10	BCL10	yellow	yellow	0.180209750249945	0.0878554025545902	0.168500699401885	0.0708725859950292	0.186940862950121	0.0946502380829365	0.0449463245578723	0.126894393686927	-0.00559795480803544
DDAH1	DDAH1	yellow	yellow	0.166310405442236	0.263362283638364	0.142554926966345	0.120234550984698	0.139744434863483	0.0194980389686069	0.0337490284173837	0.0827338737782604	-0.0732557801467452
ZNHIT6	ZNHIT6	yellow	yellow	0.116136593667251	0.116966713879012	0.112704265656024	0.0550054564231837	0.107621755257595	-0.0113749839523713	0.0353986348905738	0.0399447928575958	-0.0658973054219873
ODF2L	ODF2L	grey	grey	0.152975511731956	0.00584718309051058	0.102185964921185	0.19600843395911	0.112729882340623	0.14926728342989	0.0205690569190829	0.116978759137768	0.0412629359775897
SH3GLB1	SH3GLB1	grey	grey	-0.00541382646163372	0.0747836992154634	-0.0203502137113685	0.0505489462843693	-0.0159400594783955	0.00484695144863102	0.0702141726910482	0.00303039954604208	-0.037167423312971
HS2ST1	HS2ST1	grey	grey	0.276525432966479	0.0723498977180616	0.23499722505374	0.148284308418835	0.247499480427206	0.176285981910918	0.0852437106761029	0.243731313895994	0.0451099568703929
LMO4	LMO4	grey	grey	-0.0569529080020746	-0.0373761061120703	-0.0720488183361613	0.0618467015127582	-0.0607720079050843	-0.0104701227799695	0.00463114930120876	-0.0555524713389667	0.0095885485560535
PKN2	PKN2	turquoise	turquoise	0.165648605659715	-0.00341793758591525	0.121352381566004	0.142820662516903	0.168562786922141	0.153309947949174	-0.0755509465793179	0.141534092990226	-0.0285612996354166
GTF2B	GTF2B	grey	grey	0.13407685817332	0.0434152748371025	0.150398058868328	0.000995566996918001	0.151422231168683	0.0436340083000627	0.086991613857086	0.122501369161569	0.0650676158589735
GBP1	GBP1	yellow	yellow	0.117307084051575	0.17050599642486	0.103017717458113	0.078296458419677	0.126272080652641	0.0476790373456898	0.0652785005012825	0.105342115883875	-0.0544740422029356
GBP2	GBP2	grey	grey	0.209596803366047	0.0506105900381873	0.171033770394918	0.132374912515597	0.178682908073036	0.207922778970061	0.0841955854857475	0.193239501294089	0.0712797721552348
ZNF326	ZNF326	green	green	0.181141621510198	0.113508095979738	0.192238164904972	0.0566240029984695	0.191258067188532	0.121576485656019	0.0464548176314434	0.129338280044347	-0.0388268046886043
ZNF644	ZNF644	grey	grey	0.222058442124403	0.0929465547937751	0.226068012872346	0.0815055184090798	0.204899316861269	0.0896632605354146	0.0837075588036403	0.189558699468242	-0.0256278422323328
TGFBR3	TGFBR3	grey	grey	0.105586517830712	-0.0120356276158102	0.0842582865785402	0.107790040686085	0.0824456475774556	0.128434896162236	0.0314627146371979	0.081398303165895	0.0317628378272566
RPAP2	RPAP2	blue	blue	0.139970344195518	0.0596633614167441	0.135939037583154	0.0414888649103491	0.120096128612509	0.0632917281841116	0.0496883790773178	0.0957013844234297	-0.0254168451276783
EVI5	EVI5	grey	grey	0.239085790520741	0.100305921621394	0.222217599173982	0.137158347279269	0.207004683374816	0.132060991984471	-0.017019747277983	0.198815817505652	-0.0384766432021812
MTF2	MTF2	pink	pink	0.23361584043856	0.0552374533779894	0.215484882334355	0.0670633394448824	0.231931044886503	0.242933526121069	0.039421878373643	0.189280045181951	0.0590420013561699
TMED5	TMED5	grey	grey	0.198220175111846	0.0656870824631655	0.205693710655743	0.0265063060268698	0.196106818836755	0.0822080192050667	0.0960589572579299	0.134795818061399	-0.016860371461208
DR1	DR1	blue	blue	0.343105449677618	0.117636222466184	0.340974575764515	0.147923181147654	0.296813530068515	0.201085181916353	0.142821766503166	0.319252253659142	0.0538551652300891
FNBP1L	FNBP1L	grey	grey	0.261904331087772	0.148346108527034	0.263157663856142	0.122794701609405	0.267808781665343	0.134952739386709	0.0588454318841393	0.224751914931988	-0.0633012986016546
DNTTIP2	DNTTIP2	green	green	0.163000275696868	0.0649399854143968	0.187210527725889	0.0242235190112321	0.194402283289759	0.0415241309456634	0.0224671266077522	0.114516469190402	-0.00356207266089693
GCLM	GCLM	grey	grey	0.15422949260602	0.0937998680052639	0.158538813973309	0.046387172537031	0.168729314143281	0.000572884103144045	0.0521916478903347	0.0899615922815543	-0.0650637939535793
F3	F3	grey	grey	-0.0479037008130005	-0.0721297499411374	-0.0767470838877038	0.0311690616820913	-0.0661720533213549	-0.0440284235054893	0.00473226127731785	-0.0408975934282204	0.113336173780441
CNN3	CNN3	brown	brown	0.146046091681884	0.392037329262347	0.194637154900522	-0.0158561178418738	0.146212352792649	-0.0798004472137257	0.0610272498105568	0.0503448075569366	-0.0254087851198227
DPYD	DPYD	grey	grey	0.200638541350838	0.0858099297635871	0.190223304492967	0.0674798198926626	0.170344696504047	0.108580457524718	0.00173220018467212	0.143679010846079	-0.0478770670118439
SNX7	SNX7	blue	blue	0.319160967847724	0.198228638633285	0.388402019790616	0.00977187601357501	0.30809659298044	0.122969974802988	0.125914092885661	0.270372314324227	-0.0506910926410354
AGL	AGL	grey	grey	0.106153219394412	0.0752380096530076	0.117988376271252	8.03189942041277e-05	0.120591397791859	0.0584714862442969	-0.0368862358726696	0.0355083653739191	-0.01756174077628
RTCA	RTCA	grey	grey	0.176837508013731	0.0853755487754879	0.209612481449646	-0.0154955618085833	0.174722429887128	0.0921872615842497	0.157435032601483	0.155962405825057	-3.78243088973713e-05
VCAM1	VCAM1	grey	grey	0.135967533705024	-0.0320282045516915	0.0981776312547439	0.110087685790319	0.120184414244794	0.164200251475011	0.00748456720870606	0.12794468828315	0.055039611046089
EXTL2	EXTL2	grey	grey	0.166432965138014	0.0715053862504892	0.160350420646698	0.100710311815156	0.158734812664328	0.135686831489128	0.0462503855977478	0.175086367633073	-0.029955531609462
SLC30A7	SLC30A7	grey	grey	0.221704379943945	0.0593302231480439	0.178367176276764	0.111169457503603	0.196908990198098	0.156365463357674	0.0755804935821212	0.182508822091372	0.0314987341168518
PRPF38B	PRPF38B	turquoise	turquoise	0.085300689150504	-0.044731720433094	0.0119862465413638	0.20859706645958	0.0463311906291846	0.123688421614596	0.00746778523323977	0.0602040027449675	0.0900231134021253
STXBP3	STXBP3	red	red	0.174210681516435	0.0446627170462182	0.184468695305607	0.0926586553986575	0.16771992734964	0.122148771432074	0.0124461968988263	0.200177703651363	0.0406257099034799
TAF13	TAF13	blue	blue	0.228486264424304	0.132472077631922	0.240808530144009	0.0282703653334988	0.237282775426628	0.085758713383537	0.0810896430312974	0.182549329376859	-0.00911102890744224
TMEM167B	TMEM167B	blue	blue	0.206772816124384	0.1359424790081	0.24332517881598	0.0088569162107222	0.212847855915165	0.0573911611578221	0.0722936785922067	0.155799616997201	0.0465754580312833
SARS	SARS	grey	grey	0.0667158455314051	0.0314342697970534	0.0156884088201746	0.10045087922645	0.0347252569269065	0.109609448968119	0.135996078764729	0.0929024948594853	0.10819456099938
PSMA5	PSMA5	turquoise	turquoise	0.190229893538219	0.0852429332414506	0.183273069703332	0.110155006488132	0.170193277251855	0.0968606923734721	0.0536868995981074	0.174330009649294	0.00107436985242563
GNAI3	GNAI3	grey	grey	0.1698989242846	-0.0153254117063697	0.153478899977034	0.139000356773088	0.136997887357277	0.117342509878617	0.0637287571672263	0.144963844009914	0.0890204244087504
GSTM3	GSTM3	red	red	0.0101528569744801	-0.0216973860302704	-0.0239674389582053	0.0980742778688693	-0.00399148268444878	0.0543003943134169	0.0603332062433834	0.0339167083700852	0.102706465657048
CSF1	CSF1	grey	grey	0.1942492183205	0.0951449047600772	0.163308435311355	0.144297926608759	0.16727444119133	0.0678752459902943	0.0245165198137781	0.115447391964127	0.00341025112836518
AHCYL1	AHCYL1	grey	grey	0.082640575843177	-0.0415459960301814	0.0183564750870371	0.100165022553788	0.0252828827827301	0.137444827213475	0.0846333150635852	0.0698179014877528	0.144750733955066
LAMTOR5	LAMTOR5	grey	grey	0.0389056326653744	0.0325756694140871	0.0119574990943611	0.0840922426824122	0.0152975835077422	0.0383772338900373	0.142350263686747	0.0146727362726673	0.0022068249887848
LRIF1	LRIF1	grey	grey	0.0994128798066731	-0.0166032303365849	0.089039637227259	0.032118247885009	0.095105331145691	0.032782617105599	0.0438518504389589	0.110144943067296	0.0206141504187947
DRAM2	DRAM2	grey	grey	0.241405552898057	0.0480875590393391	0.247514778860942	0.0875039398900691	0.233069993076948	0.176958984945477	0.108897678057053	0.233833452482596	0.0889573676295627
RAP1A	RAP1A	grey	grey	0.212532580229697	0.0398846853228763	0.154103612910149	0.196442965717122	0.14374280841392	0.144419611676446	0.0545219673052256	0.182074045085961	0.0818485159590226
CTTNBP2NL	CTTNBP2NL	grey	grey	0.209220508510796	0.0684765811252351	0.207191069639445	0.0661201665299246	0.198037840230026	0.139449471694052	-0.00514412850285535	0.135261879619132	0.00645513401782416
CAPZA1	CAPZA1	turquoise	turquoise	0.138298451398847	0.0339710560049325	0.0827510413018191	0.170491366544148	0.0859980383072035	0.122364002655757	0.0617117031596246	0.110718832004916	0.00320252898993614
RHOC	RHOC	brown	brown	-0.0845149196674819	0.0568435989652712	-0.0559874729444719	-0.131944394299826	-0.075028802405775	0.00373684950573339	0.123138512402652	-0.0392946548198657	-0.00841579350756723
SLC16A1	SLC16A1	grey	grey	0.247602542704064	0.116593120474924	0.253092495000958	0.0279553372706008	0.263208020536443	0.143796043006056	0.183717361698006	0.247602832041826	0.122967422526071
RSBN1	RSBN1	grey	grey	0.197833304969193	0.0455720624899377	0.195154864353299	0.115565652921613	0.181705901244768	0.198235020008516	0.0908536092081724	0.209300991119442	0.0778057002855953
HIPK1	HIPK1	grey	grey	0.252975786546649	0.100990918341771	0.247342712797354	0.0644085657890099	0.22649395951708	0.142670875022265	0.0514550444413484	0.220807519839948	-0.0213616398972809
OLFML3	OLFML3	grey	grey	0.0433208314384012	0.162229999795399	0.0432659314365896	0.0089759827775706	0.056718854519966	-0.0169552510522543	0.0158819305956892	0.0196030572581797	-0.0842526634957932
TRIM33	TRIM33	grey	grey	0.150924436730205	0.0583054531432926	0.134482632268447	0.0403771701744886	0.135898969402775	0.0773714377788303	0.019026301300875	0.111708308820865	0.0428535985999164
BCAS2	BCAS2	grey	grey	0.269743853162052	0.123832806549891	0.305322014553266	0.0417997766392639	0.296278809714661	0.156492748900068	0.121613760686189	0.26343718009906	0.0480763272223904
CSDE1	CSDE1	grey	grey	-0.0486502121441057	-0.098321678054585	-0.0776285242160466	0.0689390630667593	-0.0859688287108333	-0.0131849422500231	0.073854911414953	-0.0184099547682276	0.0249594106419137
SIKE1	SIKE1	green	green	0.199643963939467	0.101687090629401	0.225962513710164	0.062707829361044	0.231296843865221	0.0736556141970903	0.0660349648168909	0.185110067322323	0.0111491886174128
ATP1A1	ATP1A1	grey	grey	0.0704776026614246	-0.102677676850206	-0.00335630135419494	0.145528185872181	-0.00668903867001213	0.0940667145924787	-0.017255151611139	0.0513477055745853	0.179304695718863
PTGFRN	PTGFRN	turquoise	turquoise	0.102675526005754	0.00637364073451918	0.00699939186180589	0.201149853503302	0.0441470129457865	0.0761840177781833	-0.0721102151033855	0.0569123832183777	-0.0109101077523547
MAN1A2	MAN1A2	turquoise	turquoise	0.156129298237365	0.0950558173791682	0.123781081775892	0.146498421728628	0.111509351615946	0.13365678615738	0.02527229817465	0.13165373996409	-0.0383124689416093
NOTCH2	NOTCH2	grey	grey	0.229894229364295	0.0373607213722757	0.179532629502787	0.228885851664023	0.17581875517292	0.180893542589921	-0.0206710185235259	0.164658365114381	0.00232331643352591
RNF115	RNF115	grey	grey	0.245455251613052	0.0311992748168876	0.214476017782688	0.15165827854292	0.246000777337647	0.17173956830857	0.0247575188101235	0.235778817902979	0.0334089679163161
PIAS3	PIAS3	grey	grey	0.171391525552485	0.0337645924245841	0.156730102685133	0.0778365963353985	0.181747907569054	0.0904710252106763	0.0434385492614423	0.151521292008252	0.0023877107921308
ANKRD35	ANKRD35	red	red	0.218853058857712	0.0613737611582217	0.204890280519004	0.125940623162999	0.195899174118904	0.214714971977453	0.0731808312713092	0.232543099988976	0.0955571102633267
RBM8A	RBM8A	grey	grey	-0.032787364260527	-0.028698322905363	-0.0851345233369014	0.0659245403577596	-0.0646226171367248	0.00512061881482239	0.0594434756949795	0.00923474539079023	0.0693173174928264
LIX1L	LIX1L	grey	grey	0.206237857147559	0.155471587820123	0.231979171963903	0.0336236414650422	0.195341737071017	0.0847726393805543	0.0608643881221985	0.197184435051902	0.0438778776700831
POLR3GL	POLR3GL	pink	pink	0.182787450637685	0.0260105277799412	0.177799965517193	0.103677046938615	0.140909530584161	0.168114450396843	0.0847783690126608	0.174204594000201	0.0316181685559433
TXNIP	TXNIP	turquoise	turquoise	-0.0295668571431209	-0.132648612996812	-0.0496619512737798	0.128040573232076	-0.0227353590895844	0.00459552209010938	-0.00839999142380851	-0.00227004881855355	-0.0346642188740884
PRKAB2	PRKAB2	blue	blue	0.220599497832966	0.174562131583141	0.198340343181727	0.0837647520191772	0.176927482953423	0.0798895225954317	0.0400342491964236	0.128431622795179	-0.0378906961203867
PDE4DIP	PDE4DIP	turquoise	turquoise	0.203972908799663	0.0580573291561461	0.145973931533738	0.162359587306652	0.154468776094541	0.141450497672883	0.0182344279994592	0.175549481944497	0.0208793204970917
SF3B4	SF3B4	grey	grey	0.264713093752427	0.122112613509316	0.269621576468581	0.0901662916343116	0.278664725304993	0.1358465746643	0.0923999123325916	0.21794425251478	-0.0178994406621292
PLEKHO1	PLEKHO1	grey	grey	0.106636265779009	0.133182793070897	0.148440654307729	-0.0348862747338668	0.109349512368742	0.0581568658537723	0.0656534333845817	0.11171064572876	-0.052555510273864
ANP32E	ANP32E	grey	grey	0.216418994078724	0.0619314378584952	0.19009434166907	0.140313273651789	0.194545657912422	0.120561095839142	0.0589963513326996	0.210157489859632	0.0360309426924657
APH1A	APH1A	grey	grey	0.229884698242778	0.033722162259806	0.165348953177163	0.221480673459819	0.144879047141104	0.207502825596248	0.141101153371047	0.200565502904798	0.0832437668367961
C1orf54	C1orf54	grey	grey	0.149697831455757	0.0320445459487563	0.12593581240009	0.098999574907205	0.0941520057343903	0.0961618878871941	0.177812991335962	0.166908170116449	0.0771218096520614
MRPS21	MRPS21	grey	grey	0.0530558128474851	0.0743813116348189	0.0125700966406052	0.0740502048554725	0.000484753472282229	0.0621970804055375	0.219350298239839	0.0432351244628163	0.0858343229221433
RPRD2	RPRD2	grey	grey	0.163268337980834	0.0335216993534123	0.152652716911043	0.138071440169284	0.16505961176243	0.105219798449882	-0.018613759358672	0.121818768033346	-0.0221000609886505
ECM1	ECM1	grey	grey	0.0341875122195248	0.055269625898291	0.0251041430761408	0.0432826343043492	-0.00122834715460979	0.03876820469934	0.0347781244678689	0.00328925897241677	-0.0149998432097344
MCL1	MCL1	black	black	-0.0163043321431227	-0.163399706986423	-0.0556983081138857	-0.00509716069407238	-0.0613740329702272	0.0741657189599036	0.0607088956670595	-0.028654161451993	0.50766426965606
ENSA	ENSA	grey	grey	0.198747398486361	0.0417579301628459	0.148464952039789	0.174986467298002	0.150276239123876	0.164349299164955	0.0902496171230444	0.14917875780961	0.0197359285762127
CTSS	CTSS	grey	grey	0.114272550300088	0.0252192225442611	0.124391491247653	0.0555079442743282	0.122039159243216	0.129262098704978	0.0916369783729476	0.114563060857634	0.0857283558866549
CTSK	CTSK	grey	grey	0.0405402887831073	-0.110274722018859	0.0293301574662361	0.0491343581462785	0.0410607091872115	0.178346150995015	0.0835706750877746	0.0676641212634128	0.112709743184955
ARNT	ARNT	grey	grey	0.224914779205633	0.0865186722041392	0.201338411772977	0.133307007980408	0.215613691819432	0.121318370909207	0.0808174069609809	0.138995741165587	0.0534348753816818
CERS2	CERS2	grey	grey	0.222189785470931	0.0691081578194668	0.214559529650234	0.0853724649849093	0.221953793273425	0.168701267730863	0.0627635887692074	0.192316094371961	0.11201315896473
C1orf56	C1orf56	grey	grey	0.144470220485054	-0.0262180295411884	0.109230182190317	0.0879875971216327	0.126022540676402	0.144828339202766	-0.00594497584217221	0.128106806430449	0.107575007731838
CDC42SE1	CDC42SE1	grey	grey	0.164978611751884	-0.0499645368779492	0.126093389542668	0.148094400388102	0.137360000112883	0.109513463834974	-0.0351497916957291	0.157741505404632	-0.028257760649329
MLLT11	MLLT11	grey	grey	0.175861243143846	0.141598746029456	0.182522848873101	0.028935554710414	0.170088578896055	0.0995462534318572	0.149731295232573	0.126725935863935	0.0412200991076796
VPS72	VPS72	green	green	0.295254272394026	0.10550449546348	0.284776898993627	0.0943174977159059	0.315062676099913	0.130009370712613	0.0830200818172767	0.234357911513938	-0.0112485133258271
PIP5K1A	PIP5K1A	grey	grey	0.126801439117324	0.0685763098549543	0.115245642725216	-0.0100903629222998	0.114077733873932	0.042991809108621	0.0228153061935771	0.054659971763127	-0.0477240070658334
PSMD4	PSMD4	grey	grey	0.100053702738789	0.0485238850741544	0.0725635629003993	0.137575092446669	0.0786157005870006	0.0959841539015919	0.0510398113123302	0.112399434180596	0.0453140120604064
SELENBP1	SELENBP1	brown	brown	0.146401752770703	0.0496824578299262	0.15598622770292	0.0433394823728874	0.117150551978565	0.0805179006979197	0.0789781088908205	0.147293916377494	0.0321647048051353
PSMB4	PSMB4	grey	grey	0.0677640216949883	-0.0118434314820795	0.0211437618288701	0.1487388545119	0.0142249964775579	0.095383071378645	0.0087782924090997	0.0862702318496318	0.0769511436208272
POGZ	POGZ	grey	grey	0.189400649193656	0.0353728706117844	0.167230254875303	0.137983398905544	0.175038628518249	0.154400172006821	0.0204973130436073	0.123944374911751	0.0256116118566009
SNX27	SNX27	grey	grey	0.212702038121289	0.0639642007746412	0.184275459312935	0.0812935974019707	0.182852843396944	0.108712328906401	0.0619410953814727	0.15976624944729	-0.0212074013200753
MRPL9	MRPL9	blue	blue	0.209717995013102	0.049617195150422	0.252519402721805	0.035024932886404	0.244339025161764	0.155340619758987	0.118948533655944	0.209641919692198	0.0994771760841573
S100A10	S100A10	yellow	yellow	0.255740581200812	0.392802977933375	0.265101661591174	0.076407484936379	0.228704337460804	0.0270618983030632	0.266242742214201	0.152851300008292	-0.0478004426108542
S100A11	S100A11	brown	brown	0.0340026096701071	0.211973645095116	0.0863067343676652	-0.0953492452461729	0.0567370096804823	-0.059369862832538	0.282385015915341	0.0534058331151567	-0.0870813215482764
S100A6	S100A6	grey	grey	0.162740828317086	0.161900818658159	0.168024816781143	0.0375942904247139	0.15004740678621	0.0496241771882047	0.209723333217584	0.103058971540819	-0.0278754148665572
S100A4	S100A4	turquoise	turquoise	0.0568195135997234	0.00440130534065141	0.0668062108328253	0.0267846176078643	0.0504951708837187	0.0174350948070754	0.10718005867315	0.0497242833697223	-0.0616349451827113
S100A16	S100A16	brown	brown	-0.0091012948729338	0.114480800184474	-0.0031354796627734	-0.0509842599205258	-0.0333358128236411	0.0585141813089684	0.235440742565501	0.0168711325632459	-0.00913029701033295
S100A13	S100A13	brown	brown	0.129342500257439	-0.0158006155865328	0.130413066670563	0.0662541909099254	0.0960510325758316	0.163575488972213	0.221407840615774	0.12999878127016	0.0848004289877958
CHTOP	CHTOP	green	green	0.235093252253259	0.0946164669465951	0.259570182964241	0.0597555407190367	0.250299771912943	0.134495516715686	0.055292785294043	0.225872415358078	-0.000972969137563012
SNAPIN	SNAPIN	green	green	0.295051313132703	0.159474782468603	0.305701142234637	0.076682678908725	0.297057265943312	0.182544651894505	0.142767639329682	0.266817179666784	0.0391380568937963
ILF2	ILF2	grey	grey	0.121942829536119	0.0379520915856501	0.107775141895577	0.138179090641243	0.0606263122785371	0.114951078575264	0.059619450537905	0.0846242093460524	0.0341051659523371
GATAD2B	GATAD2B	grey	grey	0.128796024702051	0.00858716604375739	0.109193537996535	0.047820250819112	0.105492745772861	0.083684625358913	0.038730200972646	0.0827043480576123	0.0791298974702486
SLC39A1	SLC39A1	turquoise	turquoise	0.135118257199596	-0.0148915210885257	0.0558569717845574	0.194291001691441	0.088136502541737	0.163551778523344	0.0839013268841592	0.176353412785782	0.0692122315297824
JTB	JTB	grey	grey	-0.00619731301019656	-0.0399203753983164	-0.0336065585989405	0.0342208379701965	-0.0425816256321909	0.0235382197250065	0.102178299784342	0.0185034021546199	-0.0220007914953562
RAB13	RAB13	grey	grey	-3.37758335571912e-05	-0.0596634240095685	-0.0198995011964717	0.0804124953082044	-0.0269398082187038	0.0864209581407465	0.115118099701465	-0.000597229146548369	0.0911825341022778
TPM3	TPM3	grey	grey	0.0583442156034609	-0.0279696735748943	0.0258912887039943	0.122856574478641	0.0196550991302008	0.0779507858585109	0.0828883408775998	0.0354879642588428	0.0136286384105338
C1orf43	C1orf43	grey	grey	0.204261121654533	0.0592099352322752	0.150431514951128	0.203957060579288	0.149596120794288	0.150137372025194	0.111917643300566	0.201950741300719	0.066778275253241
UBAP2L	UBAP2L	red	red	0.170236795496826	0.0108382997875184	0.187524261195719	0.0551205080080932	0.181673590712173	0.0622785492280961	-0.0107093507685615	0.172912517021362	0.00882671551712152
HAX1	HAX1	grey	grey	0.244253415904146	0.0231057969580238	0.164645884713042	0.229465830225459	0.174046590188468	0.192248948514032	0.140508862277706	0.192038093716383	0.0439912677281006
UBE2Q1	UBE2Q1	grey	grey	0.126656458432209	0.0253128359605911	0.108893790357426	0.0939437800741414	0.12246654660009	0.0330202052705411	-0.00867651860156664	0.0630814905170432	-0.0276905324019177
ADAR	ADAR	turquoise	turquoise	0.131879411830737	0.0216897030099605	0.0624497991998437	0.237190433682901	0.114647938587341	0.114038417206389	0.0716365924572376	0.0867846584832759	0.0083823271196676
PMVK	PMVK	grey	grey	0.245356183487099	0.0940178263793179	0.226058647263874	0.123570298513083	0.212137373096291	0.148480456118752	0.0756368395795898	0.236627746966738	-0.0128744691712084
PBXIP1	PBXIP1	grey	grey	0.217267055476835	0.05516218437255	0.177550397129711	0.158623577190143	0.181652900338676	0.148151054148874	0.0487710094431506	0.169304092072426	0.0820347304882708
SHC1	SHC1	grey	grey	0.223724864576776	0.0443023861648911	0.162058598885878	0.178373568928549	0.177631072017768	0.193799086564787	0.0420902349895341	0.203516674338396	-0.00365150704087244
CKS1B	CKS1B	pink	pink	0.219260447473501	0.0329511276142931	0.210977112096462	0.0983384577427973	0.185010544441488	0.17858143978059	0.108782532516465	0.184848632799663	0.104389830123606
DPM3	DPM3	grey	grey	0.0655272287542588	-0.0608039146779534	0.0465119596630667	0.0840288178213471	0.058755468297603	0.104846825178596	0.103255217660498	0.0515973211788701	0.0861967938816874
KRTCAP2	KRTCAP2	grey	grey	-0.0217315605152892	-0.00473524105431985	-0.0420487097763985	0.0691519335998892	-0.0575061925440795	0.0395405758017882	0.0659827090132408	-0.0291973436346077	-0.0350554289284997
MUC1	MUC1	pink	pink	0.272440020755289	0.086166881335646	0.220325517281149	0.151318125024897	0.195475020016917	0.207305323003504	0.192607907692523	0.210171643703062	0.138680332207252
THBS3	THBS3	yellow	yellow	0.219779733439062	0.142080901112406	0.183013342993794	0.0994510418540054	0.186145861027455	0.0753176528696586	0.0226858123001854	0.164025098685453	0.0125261787878038
MTX1	MTX1	blue	blue	0.223936168277034	0.113457383722569	0.292663549756053	0.0275630692428828	0.276711629701604	0.108418543530026	0.0912771316149682	0.234201539290401	-0.016674404779265
GBA	GBA	grey	grey	0.167043602004257	0.028994049695886	0.151231682574076	0.0710063787833347	0.154584019217832	0.103636526030798	0.0483581822572409	0.120257596025082	0.0553155090873677
SCAMP3	SCAMP3	grey	grey	0.170922546626388	0.0920191327783854	0.162483220241581	-0.0151029015390849	0.151814370649215	0.0993609199462112	0.0455556149446759	0.119788262996224	0.0472540432726723
FDPS	FDPS	red	red	0.248339711128334	0.111133883134563	0.194930145135649	0.168463500553435	0.206959857155072	0.215586422528629	0.134273701023354	0.243428056198102	0.0379623486956801
ASH1L	ASH1L	turquoise	turquoise	0.0645199591885733	-0.0652816165600724	0.00155954683102504	0.203579372719803	0.00864412617499289	0.0119868490088974	-0.0425411792494035	0.0343813527752709	0.074250027268634
DAP3	DAP3	turquoise	turquoise	0.228660446612056	0.0417799350104868	0.201532031340526	0.196650838546885	0.205685248911429	0.139370884635963	0.0787227908742274	0.247832893231478	0.112468356424314
GON4L	GON4L	grey	grey	0.222824020042121	0.0303556244781331	0.190080674530406	0.135661444229752	0.205888555532478	0.178161850100614	0.0406172457016943	0.177414229092209	0.0325850479553242
SSR2	SSR2	grey	grey	0.0482469333452117	0.0144836403151784	0.0607415448620368	0.0191794478633513	0.0315138065259358	0.0759551840878119	0.258286024463155	0.0634236513141334	0.0796559086519936
LAMTOR2	LAMTOR2	grey	grey	0.225332670831232	0.103461496176959	0.162367818246053	0.204989003530062	0.143225714344994	0.177985078349974	0.157863026105773	0.167819688823564	0.0589783919073083
LMNA	LMNA	black	black	0.0700275640336937	0.0580394556188458	0.0629104905874992	-0.0414277129745217	0.0610863067428003	0.04976291241804	0.000359183712425228	0.0363397062174635	0.366802215512959
SEMA4A	SEMA4A	turquoise	turquoise	0.163994051311061	-0.0143884879801869	0.173810397007375	0.0300240420387849	0.179139732451596	0.126449779294991	0.0396691203070172	0.163004578803641	0.280165636019464
SLC25A44	SLC25A44	grey	grey	0.0447481256715427	0.0524015681259207	0.0844363646976638	-0.081206716648148	0.0627423085486545	-0.016601146212097	0.0154308579122483	0.0146622754888273	0.208581495393201
PMF1	PMF1	blue	blue	0.223620484068855	0.0781493309178674	0.229340447549797	0.0777397464085221	0.207480817425386	0.122839958891389	0.01487622767429	0.163408691969595	-0.0419139531672946
CCT3	CCT3	grey	grey	0.157754749314928	0.105157505809188	0.0843019664597764	0.189771988484457	0.0914737387954364	0.090734574176965	0.00913940469468034	0.111181280488005	0.0269886806229423
MEF2D	MEF2D	grey	grey	0.118789866984564	-0.00743402938839917	0.116182739625751	0.0240943211895642	0.0964319502305246	0.0384628045808036	-0.0226214632612549	0.0956105864468673	-0.00545496989882436
GPATCH4	GPATCH4	grey	grey	0.168905996100087	0.116205702514705	0.163646942003267	0.0582943047005716	0.162382332434771	0.0663985681614693	0.0621030480313392	0.121884341116269	0.00592947779348456
CRABP2	CRABP2	grey	grey	0.179966490316545	0.131631460949142	0.19206894293649	-0.012928765868707	0.173497739913002	0.0460371830569626	0.214277692801288	0.163927484545059	0.0591596528955985
ISG20L2	ISG20L2	blue	blue	0.189885235891497	0.0271633300125094	0.225849249263626	0.0546348923992287	0.200550395596082	0.120154672087122	0.000172580439451306	0.150856498034061	0.108888957450529
MRPL24	MRPL24	yellow	yellow	0.263015660726327	0.147694192548423	0.268067650120278	0.122867847078035	0.259954313250206	0.101759450510166	0.114558396082553	0.217651695005772	-0.0150215590758184
HDGF	HDGF	grey	grey	0.215269450260439	0.0800597834532352	0.18543583428316	0.104343547232827	0.206498420996044	0.12648226819869	0.0595402313716635	0.204037560773605	0.0208855287584571
IFI16	IFI16	grey	grey	-0.0379335725945655	-0.132944405739986	-0.0740870714329633	0.141744813958834	-0.0415497906870223	0.0617552071653216	-0.00345040579633973	0.0341430559836729	0.0510542883656313
DUSP23	DUSP23	grey	grey	0.224750710904583	0.0923315750244541	0.237104316791184	0.0275584077219167	0.231247281963002	0.16499273819679	0.125149434604347	0.234445837653896	0.0340116814181645
TAGLN2	TAGLN2	grey	grey	-0.0450406419915709	0.0528638916781541	-0.0110597587165001	-0.15042197806816	-0.0271834105367126	-0.0477297807874378	0.222271867095523	0.000878909708458378	0.0736817710346814
IGSF8	IGSF8	grey	grey	0.223202810710666	0.0793886318931965	0.251543702572405	0.0583588483184378	0.22563619548569	0.177959256067524	0.0685516843781865	0.165839873041591	0.0477520867248893
PEA15	PEA15	grey	grey	0.116520675757738	0.147373325037732	0.0522622149015829	0.159557404567556	0.0523463698891677	0.0677358136268406	0.0395923451719348	0.0911847936450623	-0.0556035780357691
DCAF8	DCAF8	grey	grey	0.0938195832583879	-0.00553935306606024	0.0774591719731369	0.0459655157120853	0.0399001990137486	0.0328027694929759	-0.00337783138566865	0.0741556638795355	0.0024060148667388
COPA	COPA	grey	grey	0.161986018424778	0.0750546153178596	0.0739794913372688	0.230716612752459	0.100885028675226	0.0464598702136547	-0.0123125380708484	0.115876247768108	-0.0592365250819208
NCSTN	NCSTN	grey	grey	0.189563964166892	0.0681714682852491	0.172419650676036	0.0769007410733642	0.179636137258797	0.0777302412543207	0.0531720535004785	0.165826767088525	0.0307917749809996
PFDN2	PFDN2	grey	grey	0.0102041400559922	-0.00319691726596946	-0.0277832501810657	0.0563631266645139	-0.0226517441417506	0.0395421408408763	0.0791105637173194	0.00980048990306663	0.0680348807474748
UFC1	UFC1	grey	grey	-0.0595978604434264	-0.0400347836330616	-0.0834037312460724	0.0817490988682963	-0.0928782960471369	0.0442753502947824	0.117976549857142	-0.00200844358485056	0.0413768035657151
B4GALT3	B4GALT3	green	green	0.222470803400186	0.138032026007221	0.253965184456264	-0.00337023347596124	0.268785013378342	0.0660062196790132	0.139302423729505	0.178831360290408	0.0328580017203439
ADAMTS4	ADAMTS4	red	red	0.104094543380788	0.0271318325340606	0.103210112133447	0.0186041488799336	0.0947092773808659	0.0760961074112574	0.0519432609733641	0.108234044657609	0.0871769972716947
NDUFS2	NDUFS2	grey	grey	0.194490684248975	0.0500677948126503	0.176950840788479	0.108256478076274	0.154180818485119	0.162679508972679	0.0937075532620949	0.199017199382397	0.0468655250061938
FCER1G	FCER1G	grey	grey	0.0343506260399454	-0.00419389289180191	0.0221695833755054	0.00990563281541208	0.0100953993845201	0.0626641669209392	0.0568637388716638	0.0202838326307828	0.0908465850192986
SDHC	SDHC	grey	grey	0.20453343239139	0.121997464624557	0.149538259433983	0.195927275833564	0.145068274759592	0.0932180839949822	0.0991990274801514	0.191768126300974	-0.0599305764012873
HSPA6	HSPA6	grey	grey	0.0877388457758285	0.0301012509305428	0.0728083226808371	0.0571613899740068	0.0809458801736785	0.056110175109517	0.0105863503976546	0.0609108335227475	0.206512586043725
ATF6	ATF6	grey	grey	0.256881016139872	0.121596295270862	0.273200656278468	0.0451781264203266	0.270660346599198	0.0918596216603094	0.0512356845572797	0.200628999693343	0.00489703172400994
OLFML2B	OLFML2B	turquoise	turquoise	-0.0291014490801863	-0.180392607926882	-0.0836925960366617	0.216930030987482	-0.0480049404089455	0.104769434361628	-0.103948293993431	0.0154254268842343	-0.0214368265659186
UHMK1	UHMK1	red	red	0.151505138451835	0.0567459730834142	0.173119284353475	0.0066644275817809	0.173883297412802	0.0665984834686501	0.0903699929194445	0.155117316738767	-0.0271361194653318
UAP1	UAP1	grey	grey	0.116912294395554	0.0226566177645324	0.0785900699313421	0.136245086318488	0.0814753106742587	0.100732309128375	0.0959647195900433	0.107252239463171	0.174114009968732
DDR2	DDR2	turquoise	turquoise	-0.0338180878089327	-0.00282119377829318	-0.0851311125177224	0.093891685191126	-0.0601651801629712	-0.0245950859799035	-0.0460252000825778	-0.0432500866519557	-0.0265580257447793
RGS4	RGS4	grey	grey	0.103277481456011	0.053051363756417	0.0831857095307358	-0.00611717808565085	0.0846147401852194	0.076682852934288	0.139268445485936	0.0779501772675849	0.0994601281442324
PBX1	PBX1	turquoise	turquoise	0.0071397231336791	0.0262916390852754	-0.030699892383307	0.127748539025746	-0.00419716755069143	0.0327934621105309	-0.0199624835350263	-0.0253172626991369	-0.0277691272947601
MGST3	MGST3	grey	grey	0.0932458409042393	0.0209463091589996	0.0989846807056573	0.0465477717249742	0.0849346526835202	0.119870377237045	0.118791058275138	0.104785015876018	0.0026563673099717
ALDH9A1	ALDH9A1	grey	grey	0.219193856593173	0.0867775664235634	0.224523818220793	0.0853666093454782	0.238906527175729	0.120802340649477	0.0373455084881452	0.173398124581048	-0.0219931926173235
TMCO1	TMCO1	grey	grey	-0.00967780746256085	-0.064116373943386	-0.0198381464314691	0.0849321164955089	-0.0250522992551283	0.0476951658419585	0.11879217113111	0.0156486903509579	0.0494234072857919
CREG1	CREG1	grey	grey	0.114467283060869	-0.0456634221029842	0.0475225908260049	0.206041319245686	0.0772402536098621	0.125235091187057	0.0701138241411075	0.101442836927511	0.0608969693059135
MPZL1	MPZL1	grey	grey	0.0624273768716746	0.0864969188794771	0.00338646376390528	0.158348171800017	-0.00740883017124237	-0.00225484723327904	0.0337908505414693	0.0399534693635305	-0.0562480940021691
MPC2	MPC2	grey	grey	0.143978140073104	0.0953796479101139	0.105477166188418	0.155933136793562	0.119918761844838	0.117859271178265	0.125472381471171	0.141692744290233	-0.0151615109232156
DCAF6	DCAF6	turquoise	turquoise	0.200673042635158	0.0968678926879391	0.152243084107487	0.144288729265626	0.205308869446432	0.139585930841834	0.0236230270392139	0.117813429445417	0.0263280446512133
TIPRL	TIPRL	blue	blue	0.256133481554211	0.105806445069862	0.299994612245947	0.0681204937878803	0.280806495848426	0.129525422917076	0.0427981320030251	0.222420229491922	0.014831659407832
SFT2D2	SFT2D2	grey	grey	0.224672265221346	0.140370093018828	0.168501433252209	0.196755964974762	0.2099243869238	0.105957556250077	0.0469743787402567	0.182664973454048	-0.00771145751475611
DPT	DPT	grey	grey	0.101378884620373	0.0553645360315676	0.12302893328627	0.0609304645081743	0.0955785261267401	0.0537487578154524	0.0437356480775755	0.0839488088386358	0.00526651413622941
ATP1B1	ATP1B1	grey	grey	0.162048323069447	0.0900152747479676	0.124255952971617	0.0421175687790264	0.138786874917182	0.102784842516085	0.0658331451531729	0.12986234486647	0.0325841938841244
SLC19A2	SLC19A2	grey	grey	0.0525354263407504	0.0265936462367744	0.0851161544268452	-0.0535552406885382	0.0738248316497043	0.0150014322064621	-0.0199131023038427	0.0371772262432526	0.126712696419853
KIFAP3	KIFAP3	grey	grey	0.231281121441064	0.122926052861637	0.223295411616597	0.0948714977666464	0.228380184375075	0.123897879573726	0.0291327582364846	0.208766885234559	-0.00124103686800259
PRRX1	PRRX1	grey	grey	-0.00961406358209901	0.0119374939508963	-0.035144661742161	0.0390745651444929	-0.0258397863593018	0.0493220191064541	-0.0301452728853448	0.00207401821053136	-0.0605557341161656
PRRC2C	PRRC2C	grey	grey	-0.0591463112746586	-0.0973114343020704	-0.104608962791405	0.111764205649992	-0.112146010564297	-0.00685741273892766	-0.019748773901224	-0.0653146368851671	0.0830213297597433
VAMP4	VAMP4	grey	grey	0.296027674676823	0.122362062659046	0.276273452483624	0.115181111184044	0.284710291877546	0.12549742204648	0.0700858605419548	0.245055300276403	0.0300775424725589
DNM3OS	DNM3OS	grey	grey	0.0921547012000552	0.0580138772791131	0.0900861074467811	0.0125090520150997	0.0982301424442269	0.023007113486449	-0.0315017157971108	0.0520018598516026	0.00459558504705042
PIGC	PIGC	grey	grey	0.195152514977849	0.0570195896261191	0.221735119511787	0.0561720340733091	0.19790078377645	0.161327195028835	0.0557146622746805	0.193498856551142	0.0445612199234218
SUCO	SUCO	grey	grey	0.147465738977346	0.11540420698664	0.149555339932759	0.0480985361858923	0.15130735050293	0.0421249637553967	0.0371439606173942	0.0832753165756917	-0.0818596143050706
PRDX6	PRDX6	grey	grey	-0.00312107726246441	0.0252812277388399	0.0447560779634646	-0.0598197650277248	0.00496906617979173	0.0243622452222401	0.174782182527664	-0.00992467047094391	0.0881165494472437
KLHL20	KLHL20	grey	grey	0.153973495079944	0.0553139184153351	0.150380713273741	0.0419143828488936	0.167662654647827	0.0214312190566	-0.0161818481070717	0.100419640083557	0.066281660918636
RC3H1	RC3H1	green	green	0.246671747901033	0.112631842043561	0.238577910213948	0.113907260607754	0.270545824599499	0.12948982022451	0.0164860795710861	0.193857340365417	-0.0274224270237595
RABGAP1L	RABGAP1L	red	red	0.22352992114589	0.0438771319141438	0.183433580749684	0.13977349812646	0.213383217484531	0.200788363749718	0.0779811303953405	0.230939708958456	0.0230290952737185
CACYBP	CACYBP	grey	grey	0.168821614019009	0.042543597331112	0.130493277631713	0.15865154660327	0.12531914551158	0.165065417133051	0.144468916353665	0.174838728894823	0.150344268529744
MRPS14	MRPS14	green	green	0.288838930991034	0.104278827813207	0.309157608550165	0.0922458370486648	0.285384085276987	0.186536692528287	0.168848807867185	0.276423097164791	0.0760633585774488
KIAA0040	KIAA0040	grey	grey	0.140276815481759	0.0851496606642125	0.146238013901824	0.0208945853204707	0.141152906979569	0.11651414095524	0.0814840517362146	0.147073969096986	-0.00611309634531651
RASAL2	RASAL2	turquoise	turquoise	0.163763793476005	-0.00390811196244432	0.119024861398934	0.147975689559401	0.143905902193182	0.160959931706238	-0.0483233905407464	0.176174549968884	-0.0120913049574984
ABL2	ABL2	grey	grey	0.031280196868304	0.00640529154191628	0.00575253151692097	0.0506097636644284	-0.0153793587317814	0.0504753685354543	-0.0343433501834619	-0.00740705960061786	0.124592900827601
SOAT1	SOAT1	green	green	0.158604410568636	0.0676448346176726	0.162052848604769	0.0710743606720557	0.197045027809716	0.114611149857457	-0.0510961038690036	0.0994977162313003	-0.0118924566991583
TOR1AIP2	TOR1AIP2	grey	grey	0.177258290809533	0.0269265117770575	0.142295767822532	0.175073161413688	0.131829181316787	0.125237896626544	0.0106964759121776	0.153311837153701	-0.041378104272314
TOR1AIP1	TOR1AIP1	grey	grey	0.177267447509108	0.0292268888140923	0.161358513176244	0.102093790723297	0.171129106613635	0.132275998019925	0.0435058460961016	0.178329239288593	0.0349256270090178
CEP350	CEP350	grey	grey	0.197605137762394	0.0385923672835438	0.173843924928612	0.171590611255479	0.17779513504483	0.0971158307310753	-0.0382810264289475	0.138388671719083	-0.0503439820349797
QSOX1	QSOX1	turquoise	turquoise	0.00529662852794697	0.00171461822657891	-0.0892703489592686	0.139989253423021	-0.0858287581473828	-0.0421119436876676	-0.0106398581005136	-0.0586540744417139	0.0344767159275676
ACBD6	ACBD6	red	red	0.263274640856383	0.10886245858431	0.269397321821852	0.0775723913513974	0.256799890553405	0.202107992127015	0.139315804091242	0.292813845493395	0.0350393928255893
IER5	IER5	turquoise	turquoise	0.0433306230854392	-0.0168715346048365	-0.0157524888684177	0.122938469397693	-0.00758458534934238	0.0710759719900355	0.0177089053156965	0.00636341918964431	0.159994176056952
GLUL	GLUL	black	black	-0.0189925519949899	-0.072851370925709	-0.0239581075463149	-0.0230822949017467	-0.0340164709286058	0.00420936791778746	0.132034817107166	-0.0187647665593162	0.247291495934686
RGS16	RGS16	grey	grey	-0.0088706852472206	-0.0840529734735546	-0.0152071267899642	-0.0115878954638947	-0.00310795854912087	0.13349488154175	0.0443750425093426	0.0127050804755642	0.365244783157092
DHX9	DHX9	green	green	0.186142416635522	0.10958873499127	0.164795031205502	0.102750734378085	0.185237751391071	0.0656679506676699	0.0407191522694174	0.131884135104687	-0.025153235416438
LAMC1	LAMC1	grey	grey	0.0573874921693329	0.0997563989458696	-0.00425058499622362	0.167559725801952	0.0120977621849258	0.0129294018576546	0.0148249612625978	-0.0340414275245415	-0.0590927885564056
ARPC5	ARPC5	yellow	yellow	-0.0565579911636382	0.150487298858382	-0.0170542923608266	-0.0815493205226508	-0.0653043186570378	-0.061294491656441	0.055931596347551	-0.0403099695251564	-0.030959092449492
C1orf21	C1orf21	grey	grey	0.0701188471559333	-0.0212915524650182	0.0247923835320014	0.141944395968863	0.0424370950032035	0.110109785790495	0.003798172189856	0.0897060603090016	0.0108083889027285
EDEM3	EDEM3	grey	grey	0.213919757611683	0.109839845608948	0.187911285964589	0.168845438000074	0.177854462362505	0.0882380335024643	-0.0579601581238687	0.18015894300155	-0.0344164267190912
IVNS1ABP	IVNS1ABP	yellow	yellow	0.084838594125145	0.0619579515013646	0.120972466838612	0.0069627134880973	0.0907253676566749	-0.0109400427877556	0.00690120037363513	0.0476353875473321	0.0399196380477962
HMCN1	HMCN1	grey	grey	0.251306202599138	0.254041859864801	0.236813517542068	0.119331149800366	0.231261334743026	0.0456027767694288	0.029008637214306	0.139340272391848	-0.0696879221150914
TPR	TPR	grey	grey	0.0114954876782272	-0.0847905420068365	-0.0715906070345377	0.159071374312612	-0.0320470293392572	0.0461604687942235	-0.0358113360245137	-0.00790634234361205	0.0223580580559453
PTGS2	PTGS2	blue	blue	0.100190792750161	-0.00917164112604601	0.0879163129732919	0.00747834554166693	0.074071652341223	0.0189340615832069	-0.0083637873665577	0.0784489810548531	0.068757367372689
RGS1	RGS1	grey	grey	0.0316151874648794	-0.0489504522457909	0.0381713102651097	-0.00958390416549582	-0.000653684726027888	0.0809246441283587	0.0667446551650422	0.0507475632317623	0.117864533879939
RGS2	RGS2	black	black	-0.036819224865974	-0.12772263777819	-0.0569409575504421	-0.0157724414746465	-0.0565237572933278	0.0778710384309088	0.131107607058409	-0.0114125941043992	0.377807305110787
GLRX2	GLRX2	red	red	0.13650903519135	0.0328980383780548	0.146098344653811	0.0286659809895798	0.164007603821274	0.0860581623264899	0.0145728330094601	0.145107950686269	0.041695557494914
CDC73	CDC73	grey	grey	0.164291866781709	-0.0145513362761377	0.163881108090313	0.0932910792764094	0.162360277144341	0.148176988377622	-0.0307522586535603	0.157495475090473	-0.0331620616399089
CFH	CFH	grey	grey	-0.0448600592048167	-0.134421296224992	-0.0942361463224248	0.104538591547931	-0.0654053663416043	0.025189466375368	-0.143402005128199	-0.0777121014361837	0.000618383087799415
NEK7	NEK7	grey	grey	0.246630111946979	0.22540287430964	0.232255473639676	0.0779400232218556	0.23826057419257	0.0820173168826046	0.0737460458894467	0.186374192035772	-0.0500876788989536
ZNF281	ZNF281	grey	grey	0.141066179170771	0.074417993754899	0.089754012262739	0.0842384572189287	0.142780238277055	0.0620716554441056	-0.0228588784840525	0.111671130450584	0.0150817150148465
CAMSAP2	CAMSAP2	blue	blue	0.213177103315125	0.0557474550842878	0.184127803635987	0.103980634710003	0.172446977993546	0.104473232483013	-0.04204097058984	0.174843793045639	-0.0567246093800949
TMEM9	TMEM9	blue	blue	0.238631526102991	0.118765345877206	0.251435770037551	0.0613979932591662	0.220434506997663	0.12537937980047	0.0919985390916044	0.221565017291959	0.00336396876156184
PHLDA3	PHLDA3	turquoise	turquoise	-0.0632551582470123	-0.0429220119136068	-0.130692130851655	0.160912395181246	-0.0809334898622952	0.0284264862438971	0.0135176717514997	-0.0321147566461508	-0.0785518511544076
CSRP1	CSRP1	yellow	yellow	-0.0562995484722162	0.474102227959951	-0.0426542881978915	-0.0257567336361027	-0.0887374084986407	-0.114710622265427	0.115768656316683	-0.0719078793247396	-0.143804911146398
NAV1	NAV1	grey	grey	0.187578715256062	0.10426883620714	0.165228441833731	0.127287455219818	0.151000044390163	0.0978095104687052	0.0357828298323309	0.15165054294358	-0.0041715720177577
IPO9	IPO9	turquoise	turquoise	0.10878432650962	0.0564857402363472	0.0974397909153095	0.0939683911642476	0.0908570052129543	0.0492223624346397	-0.0273679793680648	0.0787041691518072	0.034965921098124
SHISA4	SHISA4	grey	grey	0.216094634909584	0.113219936619978	0.211932838362305	0.0406547390999616	0.185785328062738	0.158223603524258	0.0616542063713335	0.189244603198969	0.0394476593259593
TIMM17A	TIMM17A	grey	grey	0.217634321296695	0.170493363406322	0.228634726057029	0.065753077239262	0.197495466266823	0.112468356668708	0.098449310297383	0.18323354662976	0.00211426238360509
RNPEP	RNPEP	blue	blue	0.180153896166007	0.0534497819273404	0.224037460605518	0.0256261388538174	0.155483816979539	0.0798550158270159	0.0891345984949348	0.181028580029482	0.0128852806569193
ARL8A	ARL8A	grey	grey	0.238897969288408	0.116584336709947	0.262818142536169	0.0433027723914821	0.233395716111915	0.124895154385936	0.084337438911573	0.205592914778548	0.0272830022049381
PPP1R12B	PPP1R12B	grey	grey	0.14391774360919	0.123458370471939	0.125292484953732	0.0995500633763061	0.145117903649956	0.0287265420452456	-0.00180498938459729	0.108614209777694	-0.039237943685228
KDM5B	KDM5B	blue	blue	0.139762791465288	0.048350775478489	0.167036864443001	0.0360288680268567	0.170468467666836	0.0915884956681342	-0.0160621856839708	0.11401863627122	-0.0368757700328687
ADIPOR1	ADIPOR1	grey	grey	0.281492208350265	0.108275473374479	0.282862465485349	0.112905633927984	0.267091567757618	0.136935267448061	0.0757355513523482	0.228657530774301	0.0229196719126404
CYB5R1	CYB5R1	blue	blue	0.166808415778179	0.0894118815474766	0.200548140152994	0.0179811457760665	0.15900022390879	0.10429138921412	0.135261373803775	0.165384861168486	-0.0278777615348322
TMEM183A	TMEM183A	blue	blue	0.301743338717209	0.110833443159068	0.320563854231347	0.092005743179185	0.306329628261867	0.191961560560034	0.191877043836701	0.266731245658135	0.0856725966858232
CHI3L1	CHI3L1	grey	grey	-0.00357463281802048	-0.0657498278423804	-0.00557979630923394	-0.0286621469384254	-0.00585270949603442	0.017911198067681	0.0560637403073317	-0.0410853554725612	0.100918643879689
BTG2	BTG2	black	black	0.00518432578817581	-0.169244778673619	-0.0101335596730294	-0.00901611484320269	-0.0252589189362492	0.134568607656712	0.140978687266258	0.0489025017659191	0.540389429392335
FMOD	FMOD	turquoise	turquoise	-0.0724069455468725	-0.09267121139945	-0.138968205734635	0.0870193106779576	-0.111368674656038	-0.00318976197645079	-0.0305521435613656	-0.0734769752597412	0.0630786525768384
PRELP	PRELP	grey	grey	-0.0240976656776841	0.014091832020782	-0.0365552598527166	0.140549399638021	-0.0406095795970931	-0.0241575247820367	-0.0798683009991593	-0.0597231523257305	-0.0300110040077093
ATP2B4	ATP2B4	blue	blue	0.213789315351406	0.147023338456248	0.233645090920602	0.100115227410161	0.203323219573655	0.0984507730654432	0.0609331670047434	0.158617028999915	-0.0387219709743692
SNRPE	SNRPE	grey	grey	0.00954515644711076	0.0312598100747912	0.00224905879203112	0.0632698492599789	-0.0226083648752506	0.0337493580092149	0.144841067763724	0.0203065701961081	0.0438746373554081
PPP1R15B	PPP1R15B	grey	grey	0.151793574192475	0.0179922852085502	0.122714410564075	0.0244545300442428	0.183391861613994	0.0650723626570657	-0.00907103840745049	0.151513856423951	0.0739252141202928
MDM4	MDM4	grey	grey	0.174334711919326	0.00584701065297233	0.110898654614598	0.196019961839805	0.122539478968439	0.0706356402085814	-0.0637156315221944	0.0777835142841697	-0.0240637669283921
ELK4	ELK4	grey	grey	0.28153086134077	0.110081294638078	0.254288237685461	0.0791127755720108	0.25859816521736	0.187467950353587	0.079960883200925	0.201942710334342	-0.00183826150875228
NUCKS1	NUCKS1	grey	grey	0.0640785594442959	0.0603380157845997	0.031626310031376	0.0866707441634136	0.033475488573931	0.0428361656473599	0.0557963448958462	0.0330860818525745	-0.0387182467882604
SRGAP2	SRGAP2	grey	grey	0.166145178942165	0.0804705511518138	0.150108731706788	0.0692825664973268	0.16449593909971	0.0955312044006126	-0.0666854869875137	0.122191542955333	-0.00628913704184336
MAPKAPK2	MAPKAPK2	grey	grey	0.190960411181647	0.0795069910458296	0.18351481554158	0.0681211464409481	0.182873645018556	0.152419127578102	0.0103063561130201	0.193274713621588	0.0318596876859557
CD55	CD55	grey	grey	-0.0572540759805237	0.163035193102116	-0.0065356579791073	-0.0727712327736646	-0.0377188165135982	-0.0348392719109578	0.0204027998389191	-0.071157480771157	0.00717349793328241
CD46	CD46	turquoise	turquoise	0.184833855100769	0.0220922028948359	0.0894649128458234	0.230386732023986	0.104193767083906	0.11713020898273	0.0463524779369191	0.157908413900088	-0.0135692069358895
G0S2	G0S2	grey	grey	0.00328553050046232	-0.0447333906112107	0.00717517364883013	0.0373892709513326	0.00491254739813678	-0.0109941808047962	0.0312874806006818	0.0379423218556512	0.0923807281104685
HSD11B1	HSD11B1	grey	grey	0.0350377197083719	-0.0110685979346046	0.0127588520108718	0.0418186292068551	0.0265221439824307	-0.00824414210126642	0.0665925113421722	0.0251084616868316	0.074489839688536
SERTAD4-AS1	SERTAD4-AS1	grey	grey	0.279322374345438	0.158578792597088	0.333629686508067	0.0734093057203286	0.306659310132575	0.141006796049526	0.0811332091394186	0.224259755654593	-0.0253091973200155
SLC30A1	SLC30A1	grey	grey	0.163432316666718	0.0437923627808099	0.136027521818913	0.0445508834518163	0.138883166472048	0.104447107469748	0.0877677068233997	0.126775368231439	0.0699613735140324
LPGAT1	LPGAT1	grey	grey	0.218963965001427	0.0880862002739063	0.190166684104737	0.0905044526937403	0.204097706971724	0.0880105005033212	0.0618553107807737	0.152085964501745	-0.0303571835303568
NENF	NENF	grey	grey	0.0531883984186574	-0.0106942918624528	0.00356550337481077	0.04165539973881	-0.0248278208604345	0.0905653118430577	0.238360372347146	0.0528405568407503	0.0367279392072273
ATF3	ATF3	black	black	0.0593125157759388	-0.0856902052379997	0.0859393667236108	-0.10977180141351	0.0463495999595712	0.115746388901486	0.245417392545334	0.0995925881089746	0.613503170718069
NSL1	NSL1	red	red	0.228687349079569	0.102792420615238	0.240864815842322	0.0813554778950725	0.237997334894476	0.15692009241685	0.0810153687354566	0.251266487577737	0.0297307119008828
PTPN14	PTPN14	grey	grey	0.202933736055668	0.132750810376797	0.210832503314159	0.0380824969878377	0.233766270199332	0.0833518852011829	0.0689539688128502	0.143757450138103	0.0155485816989803
KCTD3	KCTD3	grey	grey	0.187324342732905	0.123768437052807	0.185695139268684	0.102422146356747	0.163878372504317	0.0634485628018512	0.0461029854586518	0.117714909442867	-0.0435801736986455
GPATCH2	GPATCH2	grey	grey	0.148919914718191	0.118972794740918	0.120859030605982	0.0712373502662576	0.130735683904134	0.0646798207306195	0.0702637361379647	0.0988731753531189	-0.00455752111540998
RRP15	RRP15	grey	grey	0.145004936553277	0.105416105286831	0.17918911489154	0.00644179129685426	0.158942689621861	0.0350588705189249	0.0491973134091504	0.115508469353087	-0.0418050249900616
LYPLAL1	LYPLAL1	grey	grey	0.193788407732526	0.049161072496749	0.219287260524785	0.0675633036841806	0.229382042460856	0.0994270947661511	0.0929882817070002	0.170722121766964	-0.022949715257075
EPRS	EPRS	grey	grey	0.212665389681434	0.148960042642513	0.214956502161596	0.10153100869209	0.229296342496188	0.0655812685419231	-0.00139822364098225	0.187383552911114	-0.096908730386886
IARS2	IARS2	blue	blue	0.117962436952128	0.1056250206689	0.154830453217293	0.0123275848417504	0.138123219771017	-0.00888151511642891	0.0294027620385183	0.0699007285232078	-0.0597981925734473
RAB3GAP2	RAB3GAP2	grey	grey	0.139655832627283	0.0720928957262744	0.140477515097137	0.0210860792429572	0.115931156842284	0.0440773096530536	0.0254277516055509	0.0817099973071011	-0.0531619028348663
HLX	HLX	grey	grey	0.152523342789217	0.0702362466336979	0.199059271927927	-0.0109748025725259	0.175645305624597	0.0822336338603913	0.0748374094038247	0.154412871295588	0.124955215892005
DUSP10	DUSP10	grey	grey	0.163623050686785	0.0905469490106557	0.197314721534218	-0.0928206041181486	0.171998727928282	0.12964561713979	0.1340566160595	0.149008692706661	0.210029646277268
MIA3	MIA3	turquoise	turquoise	0.172306015597065	0.0415011298307891	0.148113876176091	0.15978639710751	0.185893803860742	0.0708106276507	-0.0405568115612906	0.15741444243547	-0.0551269428248362
AIDA	AIDA	grey	grey	0.203068271754467	0.125298189099754	0.16896309211256	0.10278129828094	0.143240769719032	0.112328880008583	0.167863572769739	0.175996378582389	0.00716417731134065
BROX	BROX	red	red	0.243992687058553	0.0611521228385528	0.26386949810207	0.0807457615394856	0.251686517261912	0.157803006181907	0.0732649329883748	0.248625795895211	0.0183655057613406
CAPN2	CAPN2	grey	grey	0.0194375145919838	0.0906299714859363	-0.0319969014053358	0.114634327633418	-0.036216920879679	0.00622775877209605	0.0134626096762639	-0.00644068730960404	-0.0697345883415182
DEGS1	DEGS1	grey	grey	0.169456746678148	0.0945147006963102	0.101203835042355	0.161592123209515	0.095137824155907	0.115144565312572	-0.00222696341628187	0.175633408060412	0.0267080278675198
CNIH4	CNIH4	grey	grey	0.0540062968721627	-0.00500795897953619	0.00611575945853232	0.0988515278356977	0.00807355503182827	0.0376693631819729	0.0866203978716609	0.0665963870231591	0.0536977837744376
WDR26	WDR26	yellow	yellow	0.305501246583436	0.141163556228709	0.236088431176197	0.218190336180798	0.232336811964461	0.186773092882091	0.0812317134779977	0.211890818502015	-0.00841283071249507
LBR	LBR	yellow	yellow	0.151273915317159	0.12577364824689	0.175700718063165	0.065885300725348	0.145045560590046	0.0217217260056549	-0.00491689149104883	0.0995693122179598	-0.0122459873926965
ENAH	ENAH	grey	grey	0.051219244029514	0.11028653666378	0.00743198449424438	0.0857858413035201	-0.0127687973402633	-0.0368088242818942	0.0329234478715009	-0.00876889516975155	-0.0122947410420984
SRP9	SRP9	brown	brown	0.0842939206322717	0.0715708769414291	0.0580572334129298	0.0363466606673542	0.0126386202337599	0.0736027573280359	0.126245509495412	0.0637859548060695	0.0282445469866777
EPHX1	EPHX1	turquoise	turquoise	0.103742893821622	-0.0361135978265232	0.0539714861189327	0.174741666645084	0.0605284174266819	0.0977856422937393	0.0580164140807704	0.104973935396609	-0.0165845726975286
H3F3A	H3F3A	grey	grey	0.0288344205927939	-0.0871386907232918	0.046430193695068	-0.0332851545944372	0.0211868892911332	0.136338378590515	0.249268121673785	0.0987429028650573	0.144982655605895
ACBD3	ACBD3	green	green	0.199044506273179	0.0604300830247954	0.1491363205807	0.175245319482444	0.178802962778539	0.149626744994532	0.0880631464596994	0.162131469014862	0.00174395718773332
PARP1	PARP1	green	green	0.203423496014437	0.0970018303222954	0.218688056511469	0.0790913460141573	0.214148489933975	0.0855122478897268	-0.00289947624395273	0.137939893186085	-0.0432249026733145
CDC42BPA	CDC42BPA	turquoise	turquoise	0.158845719734118	0.0795660773283714	0.134910938979403	0.205423666468006	0.124032111133638	0.0758730646500494	-0.13827056701056	0.094577822138545	-0.0807125994728578
ARF1	ARF1	grey	grey	-0.0836725035287806	0.0301673267835149	-0.0855240921933943	-0.071259544058625	-0.0994888007356785	-0.0400317285407527	0.0967282871229779	-0.0721620387705088	0.0400559907979722
C1orf35	C1orf35	grey	grey	0.177979391838275	0.10234234285558	0.18961656837011	0.0669102803932794	0.161939228745728	0.0736213396704032	0.0493843629718286	0.119702367036436	0.0395777897275517
MRPL55	MRPL55	grey	grey	0.12887374490811	0.000533128836719257	0.0773135451600625	0.172412433864816	0.0804428554567414	0.138449232303251	0.135199076523783	0.129878556404556	-0.00884280409205695
GUK1	GUK1	brown	brown	0.136937695149798	0.117934329784363	0.177392508552733	-0.0900965643002342	0.117612490191778	0.0693948348362475	0.353522453321323	0.127020866787363	0.0672919818267387
RNF187	RNF187	grey	grey	0.224188945391473	0.0631023833571987	0.178429323691244	0.13850158387698	0.177579791609069	0.162649809509329	0.133370156961519	0.21995798895864	-0.0575275513517215
RAB4A	RAB4A	grey	grey	0.244165867530052	0.0706095977793801	0.215276430173136	0.127439562965126	0.218831181490733	0.171133718450702	0.106966410623805	0.244690736174674	0.0592279937538275
GALNT2	GALNT2	grey	grey	0.239125548338619	0.10949704120256	0.202983701171191	0.166711340906131	0.177850312968036	0.135556939902581	0.010648625565364	0.164823516177046	-0.0562291095996046
AGT	AGT	grey	grey	0.110566159672223	-0.0580024443415447	0.0992487199781511	0.0769756133160514	0.0830550725693619	0.0967876799485985	0.100086888553575	0.107736134231532	0.0627703989054441
C1orf198	C1orf198	yellow	yellow	0.193760310697562	0.368962831099359	0.21363227342575	0.0420732294290517	0.165851500394707	0.0333333525702516	0.117098169415169	0.121633513649404	-0.0731896718331905
C1orf131	C1orf131	grey	grey	0.184216294072374	0.0426542017070909	0.164348003489533	0.0688433262081549	0.165602309054315	0.0521431932127423	0.0721746976995179	0.128794879644266	-0.0136481979641858
EGLN1	EGLN1	blue	blue	0.159442198593889	0.116066818967571	0.173155542792965	0.00291236571574519	0.163797792095627	0.0669362646071667	0.113356100043908	0.158811995875151	0.00770066177181073
TSNAX	TSNAX	grey	grey	0.28902647718408	0.133463990579584	0.307013461458105	0.046748509482675	0.313175796721926	0.162372761844017	0.133106511337789	0.282012274859783	0.0176248413286068
NTPCR	NTPCR	grey	grey	0.206432965096392	0.0499767454176781	0.205248091508116	0.0928003671182848	0.214675962153629	0.176885816011584	0.131516503591126	0.205933876473044	0.0227064269022947
COA6	COA6	brown	brown	0.259876476126442	0.101809348536175	0.249073829571774	0.036240427507517	0.251259818206112	0.19128097519634	0.140122713274014	0.218745651462196	0.0502327257968455
IRF2BP2	IRF2BP2	turquoise	turquoise	0.132772798764029	-0.0399101900620721	0.0498084946001144	0.27250276470038	0.0504856155017725	0.143837468154224	0.0326954675431626	0.0829700306544763	0.0529248252226088
TOMM20	TOMM20	grey	grey	-0.0503026242535801	-0.102893487882858	-0.0693987226786356	0.0451324188160734	-0.0662859258935144	0.000973889827070675	0.151161099948366	0.0100028472558802	0.0798277842356329
ARID4B	ARID4B	grey	grey	0.0893121448984325	-0.0374215899426735	-0.0179060662608203	0.239968378682175	0.0149555463584246	0.165817888114201	-0.0161281883742218	0.0717251359968848	0.0167328465442179
GGPS1	GGPS1	grey	grey	0.250499713496291	0.106148655699748	0.24231831394369	0.105477656597023	0.232073996314122	0.132554696126661	0.141803551586098	0.196155251662481	0.0548946469630191
LYST	LYST	grey	grey	0.221138535919435	0.0672717388826104	0.190768101855721	0.12970151071043	0.226256666801989	0.090543174015041	0.0495231677247381	0.183962335888314	-0.00769681693180882
NID1	NID1	turquoise	turquoise	-0.0206551099432116	-0.0228654592385727	-0.0627083510058811	0.0895494195712406	-0.0553634563587754	0.00185681450689474	-0.0623912936272794	-0.0212043567470774	-0.0682116664125554
LGALS8	LGALS8	grey	grey	0.156321084504975	0.00910676607847558	0.177204946194509	0.0250406221439832	0.156870980434618	0.111127989007185	0.027105569042505	0.107515482623456	0.054395032893491
MTR	MTR	grey	grey	0.190666850394139	0.0721837127530875	0.169041507537217	0.162408890688236	0.199122366197305	0.111931904808613	-0.0207965049634226	0.169024973150544	-0.0406312911261451
CEP170	CEP170	grey	grey	0.242828099264204	0.0161547525915509	0.236699398306431	0.184508840474335	0.236954979468804	0.120545188850949	-0.0101602638383423	0.216406513748903	-0.0140851228373985
SDCCAG8	SDCCAG8	turquoise	turquoise	0.137954101171259	-0.00567297028629501	0.103687338612508	0.0969004254826103	0.0999765914146061	0.088570166394238	-0.0343756564445701	0.11380286855336	0.0306301967252034
AKT3	AKT3	grey	grey	0.196844643753684	0.0777796279398165	0.222286959525118	0.0277760872568595	0.175743667573578	0.116079160259089	0.0605749327360606	0.169054003944228	0.0311001082622209
ADSS	ADSS	grey	grey	0.219170151448573	0.0973056567900597	0.199423842111663	0.0831899927127591	0.246591102044151	0.118595477597724	0.0498753148070126	0.189647368210563	0.00576627790354686
DESI2	DESI2	grey	grey	0.0906484660761052	-0.0649949882597099	0.0501800431381309	0.115028978155125	0.112389671903437	0.074515431098832	0.0254143269286345	0.102393726099729	0.0495632736832213
COX20	COX20	grey	grey	0.209230041262285	0.153305469659071	0.169818490682942	0.158642681817049	0.191834569297928	0.162124745254428	0.109365718476231	0.227744588202452	-0.0703614874184119
HNRNPU	HNRNPU	grey	grey	0.0308415398404859	-0.0776654451973166	-0.0302605653749687	0.0884603864516518	-0.0107270021235213	-0.00891809921663633	-0.0288114118574202	0.00666665922789178	0.0950038002866394
KIF26B	KIF26B	yellow	yellow	0.187308036658305	0.235603886735085	0.163387963318574	0.076809179625164	0.158297451556162	0.0366597502062895	0.0944123567173139	0.13527409327826	-0.0448492524872619
SMYD3	SMYD3	grey	grey	0.197349240756451	0.193356586912025	0.20514452890822	0.0221514269698962	0.162412745331317	0.0499987840138836	0.18396433044815	0.186588684353229	0.0157366509976814
SCCPDH	SCCPDH	grey	grey	0.207550433538941	0.0668474279450531	0.237821810862755	0.123769444988129	0.203984782592064	0.112961372779649	0.0830097717281335	0.166101853680759	0.0530236047498043
AHCTF1	AHCTF1	grey	grey	0.131979575476718	0.0497420897948108	0.088858839361672	0.126703471501963	0.118811015023016	0.0534581916429597	-0.0708988173245042	0.0771308448061284	-0.0725895289925944
ACP1	ACP1	grey	grey	0.194960431770946	0.0975562404344162	0.137627815149435	0.159156887953339	0.144925914038302	0.141507133674189	0.169993832592167	0.148050635601761	0.0315570849814369
TMEM18	TMEM18	blue	blue	0.281726243988324	0.142201449507944	0.308534287159875	0.0356292616764646	0.268414289006228	0.165676391618452	0.174641783350728	0.258860729247758	0.0186177293747344
PXDN	PXDN	grey	grey	0.044079335456187	0.14053444428645	0.00191890548102408	0.0684500882488734	0.00946094992875989	-0.0180294702828645	-0.032934350128983	-0.0213416840358354	-0.0990794578885575
ADI1	ADI1	yellow	yellow	-0.0184452776280407	0.126204344973643	-0.0644863292638382	0.0598410955349674	-0.047527497119392	-0.00313905605164261	-0.001197348424857	0.00442219631095787	-0.0068248470542481
RNASEH1	RNASEH1	blue	blue	0.0934055550956711	0.0341108119417262	0.109768873211783	-0.00510475828545236	0.0931292879552073	0.0391924274057323	0.0306382459905929	0.0650129731120777	0.00766987204917816
COLEC11	COLEC11	grey	grey	0.0982379885450371	-0.00736086659842592	0.0908703757407726	0.0926136096961276	0.0781062275786769	0.117746657912211	0.00366254959835539	0.1573729403221	0.0169912472102495
ID2	ID2	black	black	0.110675761724184	-0.0405502595865834	0.107312930062876	0.0293347860722906	0.0970164869666123	0.07984825347533	0.0936935870891088	0.0789984938281389	0.492523298963582
KIDINS220	KIDINS220	grey	grey	0.22980379468133	0.0979345746038294	0.15182283780637	0.234430859337547	0.168469475007548	0.123385938464376	-0.0101616695712385	0.167949988511578	-0.0231795844753486
MBOAT2	MBOAT2	grey	grey	0.24790371983986	0.103023174652544	0.237584934538722	0.0898403181805184	0.2150858471391	0.156961178703195	0.0878676465491332	0.206144174574732	0.0331239342446583
ITGB1BP1	ITGB1BP1	grey	grey	-0.00750329488114147	-0.0139901832364323	-0.03462032583804	0.0786336356725792	-0.0840149492464752	0.051409134297393	0.0468534619518873	0.0110304555760941	-0.0353265851568414
IAH1	IAH1	grey	grey	0.0822896107590695	-0.0297477063724918	0.0368583974415778	0.135758081650239	-0.00506828054176458	0.161513129342783	0.00332240205609534	0.0712907870270493	0.0618750091070684
ADAM17	ADAM17	grey	grey	0.162199000558821	-0.0053639571570475	0.11953184709209	0.136815909016972	0.135305338306821	0.121119507467893	-0.0270119401163332	0.108640255150055	0.097668812294734
YWHAQ	YWHAQ	brown	brown	0.0274012016810782	0.00525892472744891	0.0317844303692248	-0.0365569112973888	0.0209417753857121	0.0480660989914919	0.00677930636063701	0.0418242289286601	0.0406397816040105
ODC1	ODC1	yellow	yellow	0.195643772136209	0.153749485616025	0.220936254025567	0.0207383982681659	0.188237099591574	0.0483338598637491	0.0480106697567061	0.143824039823794	0.0828731137141581
PDIA6	PDIA6	brown	brown	0.021887425426213	0.0453202246332565	0.0410385629912352	-0.0476451146438549	0.0323862394897833	-0.0127217713621107	0.0525232337080577	0.0141992965002386	0.0135503587816287
ROCK2	ROCK2	grey	grey	0.0894822742888835	0.0302018908671807	0.054355000569516	0.110419106940752	0.0864235078208852	0.00190610413114974	-0.0904704841725725	0.0914465855679485	-0.0891210629742276
LPIN1	LPIN1	grey	grey	0.154838567342218	0.051438856721972	0.121640702970583	0.0796539208161984	0.124710625480546	0.0255686983983709	0.0234621192119997	0.10078576903	0.0343407288459861
TRIB2	TRIB2	grey	grey	0.196706889473285	0.0348455217340961	0.175378465881529	0.113038832506455	0.164360485835936	0.140912376192333	0.00960929781371938	0.161429996048412	0.00578790285785747
DDX1	DDX1	turquoise	turquoise	0.178626640181717	0.030144534308421	0.133844940490205	0.176532255353103	0.139089459014622	0.0907264080937715	-0.061761743045078	0.185561670358222	-0.0619653792777108
SMC6	SMC6	grey	grey	0.156172641416843	0.102015703905314	0.169170074909494	0.0590721906851663	0.149704933700166	0.0816418699528445	0.00286228444699389	0.135225276786946	-0.0567782524646033
KCNS3	KCNS3	grey	grey	0.228792804516201	0.0626458428958018	0.210163124125591	0.0815356310251915	0.198533747667122	0.170678983116235	0.0346386290742028	0.20995121414448	0.0505729154836281
MATN3	MATN3	turquoise	turquoise	0.157535197110264	0.187686028051365	0.101922297426948	0.268757246477098	0.132153088043629	0.00245824711236853	-0.0363748391931141	0.0543540127981759	0.0410410181187177
LAPTM4A	LAPTM4A	grey	grey	0.185106140094639	-0.00562059534866618	0.200313148914705	0.106951988536541	0.19555942884794	0.160023020015536	0.0921876478303276	0.18059162559715	0.166225071427921
SDC1	SDC1	grey	grey	0.156380915740475	0.181172280126529	0.132016486959781	0.0811702821041869	0.112703121578007	0.108233360952716	0.0201145505082117	0.0887954530977192	0.000550036859324951
PUM2	PUM2	grey	grey	0.178792834014492	0.0506186798509763	0.179290628506002	0.0552683621700247	0.168435260323943	0.10363936156257	-0.0205578455890507	0.145860681377101	-0.0603904180923847
RHOB	RHOB	black	black	0.0207926217212346	-0.0545019049985139	0.0205664781002131	-0.0791115888619601	-0.00712517761237512	0.0375173957459994	0.188341467493785	0.00638951234092945	0.399614350116165
UBXN2A	UBXN2A	grey	grey	0.19729074041967	0.0954795203494385	0.187765654074569	0.0826107797753276	0.205514043002113	0.115425147710231	-0.0434677855152283	0.132843192042837	-0.0361602508929502
TP53I3	TP53I3	green	green	0.241318530654549	0.11751905564914	0.224495410339325	0.0847020363906393	0.281292083924852	0.155038078542427	0.0821390743545469	0.192430651695978	0.0199352535049646
ITSN2	ITSN2	turquoise	turquoise	0.111818137246896	0.007318152406771	0.0579306601976005	0.144296911488255	0.0933216812444414	0.0982952957902209	-0.0466204025595632	0.0960382007972217	-0.0255928183909203
NCOA1	NCOA1	yellow	yellow	0.158920384696508	0.0948331044220804	0.149035832321031	0.0820282782861517	0.162595844554877	0.0963111334668947	0.00565008739678224	0.118400523348966	0.0234370113906083
PTRHD1	PTRHD1	grey	grey	0.255941576595303	0.124485202843106	0.245501618062239	0.158180073962071	0.226257674781729	0.104339716768909	0.0723202499202032	0.208682352030475	-0.00883779640573672
RAB10	RAB10	grey	grey	0.14149563025482	0.0881101571259291	0.103643080368096	0.159552137711775	0.0893724717820567	0.056749797982533	0.00640036281287032	0.113971100490055	-0.0239815140966604
HADHA	HADHA	grey	grey	0.128468414826354	0.0620479564558459	0.0716547863279291	0.183906613010284	0.0781899885495062	0.126292006333801	0.109797031360294	0.140201040516886	0.0269388466437259
HADHB	HADHB	grey	grey	0.195024519879756	-0.00609561925675585	0.104034628669478	0.22692107113851	0.113222420320296	0.166387512173614	0.072769817025201	0.192578948039829	0.0669576687556179
SLC35F6	SLC35F6	grey	grey	0.192548847333578	0.0641769557800018	0.196991518900301	0.0438766168884071	0.188224414799286	0.126147072961737	0.069683755816727	0.147670039756818	0.0348092555148051
TMEM214	TMEM214	red	red	0.277693960199666	0.147179843852589	0.282144869834161	0.0918009137559999	0.289019635556716	0.176094659901302	0.110356058673845	0.288436433141663	-0.000831919650048665
OST4	OST4	grey	grey	0.166548411076789	0.224078469212322	0.178684034210178	-0.0417478922689823	0.137058645386957	0.0827982867009115	0.371030138063821	0.129825252229339	-0.00991026279428645
EMILIN1	EMILIN1	grey	grey	-0.0360820722144676	0.157813047136257	-0.112274137981794	0.0417978099100714	-0.100948647247513	-0.153436672923794	-0.0766795671802697	-0.0960110115455062	-0.164648663083085
PREB	PREB	grey	grey	0.157727702728705	0.0844900231135528	0.133106890743183	0.0855688916265236	0.139792889792698	0.0465462139070431	0.0900660312673651	0.113833337545055	0.00189301931956595
ATRAID	ATRAID	grey	grey	0.0630609271060233	0.000230288224319216	0.0588648194975726	0.0428370729874835	0.044777810154105	0.0551331277949211	0.117224439205689	0.0755227895200061	0.0118554964144777
MPV17	MPV17	red	red	0.229741798515145	0.0598917765392648	0.252387251631629	0.090177712025727	0.218770045356283	0.170574857132969	0.106575416778293	0.305559291501548	0.0139316363961204
EIF2B4	EIF2B4	grey	grey	0.153268193129005	0.0815776616213449	0.151576292285245	0.0550476933100499	0.12947239788977	0.0491049227717174	0.0172020311401148	0.137062527362678	-0.0271958769809616
SNX17	SNX17	turquoise	turquoise	0.188174383233115	0.101884863352052	0.130788773573415	0.127535907226641	0.149783457824942	0.161696644879381	0.0982119754001576	0.160083817790234	0.0713393844081849
PPM1G	PPM1G	blue	blue	0.283416179807279	0.14110560109786	0.283640404646995	0.115823991872723	0.26291063791545	0.159830504036184	0.0931381830180473	0.263185302802004	0.0827268666272477
NRBP1	NRBP1	turquoise	turquoise	0.164831718752267	0.0401045693743203	0.0838111582234154	0.251087018160887	0.0885914318316548	0.122838169136225	0.0459212491182451	0.142325036197565	0.0115469321034673
MRPL33	MRPL33	grey	grey	-0.0167830703133115	-0.0113809580304629	-0.0366992947189829	0.0398407508561905	-0.0352704332024925	0.0101210009437041	0.0872603794109629	-0.0200260074330592	0.0375571458344825
FOSL2	FOSL2	turquoise	turquoise	0.116906048381769	0.101716368209306	0.0407704489643291	0.206661038840082	0.0504920564799635	0.0521869704928796	-0.0485965084648732	0.0794428826332626	-0.081140605729484
PPP1CB	PPP1CB	grey	grey	0.0244556962547955	-0.0531399023034711	-0.0179757488227682	0.138722183272267	-0.0120182160712	0.0236017105570876	0.0203376869320423	0.0195929666093291	0.0155170808669441
WDR43	WDR43	green	green	0.12170482029932	0.0244686111180026	0.126545393422911	0.0210259608431561	0.135204835193942	0.0352154156644327	0.00535718967273604	0.142071100993688	0.00340420045228669
YPEL5	YPEL5	grey	grey	0.188065943515999	-0.00404882410779438	0.118256490676586	0.153118867210636	0.123919572489591	0.149037773917929	0.0731208587716715	0.197985996441075	0.117711608722133
LBH	LBH	grey	grey	0.00746409318603723	0.169551004051975	-0.0248120458657183	0.094557055742615	-0.0156349829495389	-0.0244334887905436	-0.00680264383665032	-0.0259233159210868	-0.0938881352063361
DPY30	DPY30	red	red	0.139083601866196	0.0413865046459112	0.129942248123144	0.0885496820206422	0.0953485192780607	0.148038874133181	0.118284877870753	0.185171650286497	0.043942093885037
YIPF4	YIPF4	grey	grey	0.249609820454827	0.0609798691088248	0.187081692542	0.231021325508353	0.175011320166715	0.191916006555789	0.0556354282387261	0.22747321170124	0.0433042171134181
BIRC6	BIRC6	turquoise	turquoise	0.149448646429564	0.0318140843312904	0.116817037009154	0.125999493877542	0.131029326461685	0.0684955531002449	-0.0703341456131194	0.0924712430521787	-0.0317835123823366
LTBP1	LTBP1	grey	grey	0.00874013634839775	0.147553345325733	-0.0482405386160062	0.0927507575871706	-0.0273907134153628	-0.104789012714834	0.0055937610323731	-0.0669997467993807	-0.0302384265628876
FAM98A	FAM98A	grey	grey	0.131660920566548	0.0989645988139193	0.126498426625926	0.0237777102663564	0.141146036654633	0.0440316254317659	0.0146870334303122	0.115868590758604	-0.0339553264144177
CRIM1	CRIM1	grey	grey	0.0129493641474846	0.135547623497993	-0.0297742394050263	0.0693910959070959	0.00960334545287291	-0.0755143112722455	0.00584726458732725	-0.0191232395616457	-0.0676295413231294
FEZ2	FEZ2	grey	grey	0.261043440806225	0.0956788148975335	0.217332886422912	0.160882017962967	0.186798054763051	0.152578914138505	0.0597044186988648	0.216878377368372	0.00473789603953243
EIF2AK2	EIF2AK2	grey	grey	0.11921163269733	0.0246703279053676	0.0756912600814154	0.154666444105485	0.092154667247646	0.0590277462032545	0.0645810518506743	0.120918803271543	-0.0475670062650928
CEBPZ	CEBPZ	yellow	yellow	0.100761275229796	0.00512830771113829	0.122220170958047	0.0683402347401318	0.119982681412398	0.0477454111173563	-0.0267207824827638	0.109950802721747	-0.0170826176095123
PRKD3	PRKD3	turquoise	turquoise	0.190809693194382	0.0593939415309954	0.163875513725838	0.170164663191287	0.16023238805077	0.0918892363718578	-0.0253689011461206	0.173473821180306	-0.0290198240888185
QPCT	QPCT	yellow	yellow	0.127002592842015	0.123307918118698	0.169647416249728	0.00749553718312395	0.155398694132413	0.021436294843169	0.104267426207626	0.0963550043815845	0.0135033695793897
CDC42EP3	CDC42EP3	yellow	yellow	0.149819292512092	0.211405462961891	0.109145686499258	0.170631670695035	0.102139874918294	0.00697919249572092	0.0852720045919674	0.113727675588605	-0.053750001002209
HNRNPLL	HNRNPLL	grey	grey	0.186523103040737	0.167665524224936	0.203081797388571	-0.00121432625368697	0.198694046011324	0.0531213982495857	0.0833519065409011	0.101424151654639	0.0829976201076231
SRSF7	SRSF7	grey	grey	-0.0583284528973259	-0.129347531184671	-0.114967893803775	0.12191732569937	-0.12689414034101	0.00878430666786179	-0.0344411939379963	-0.0501589759295227	0.220183591894482
MORN2	MORN2	grey	grey	0.241227570466649	0.158328949245034	0.265117701249007	-0.0300868018779001	0.248387570055007	0.0933015978354242	0.173611954885653	0.225077738386947	0.0392457488805082
SOS1	SOS1	blue	blue	0.115906484989299	0.0209204138474701	0.131102221943933	0.0448652170821242	0.146931964540401	0.0612626553321947	-0.0203828238804258	0.0922731317199474	-0.0809160816957104
MAP4K3	MAP4K3	grey	grey	0.187461265426073	0.101784542590698	0.163959379059266	0.0912347265433716	0.176974647959093	0.0794166186427995	0.0393356003316912	0.104452754383278	-0.0241195671144137
THUMPD2	THUMPD2	blue	blue	0.208507710480376	0.1662988675183	0.25294572643811	0.0526467448561917	0.216487764154542	0.0543763291323072	0.087076408235404	0.118103202288971	-0.012869767381109
PKDCC	PKDCC	turquoise	turquoise	0.0685316819467491	0.086987637042013	0.0372981546548536	0.14530306282101	0.0529904203022872	-0.00280324829839872	-0.0626786165263377	0.0370136961079702	-0.0235299541541452
EML4	EML4	grey	grey	0.259342408998693	0.0884392756319685	0.198828229388398	0.15789899423812	0.176478626177495	0.164005342573083	0.0911943859488038	0.187551505667728	0.058054317573806
COX7A2L	COX7A2L	grey	grey	0.00310203956685911	-0.0544593409771533	0.00459303304179917	-0.0116072295368975	-0.0409601572444511	0.0895119336796645	0.168749966663908	0.0159948814289095	0.0709490490363034
ZFP36L2	ZFP36L2	grey	grey	-0.0501539655908086	-0.24678787148274	-0.0752674936895137	0.0506777939429326	-0.0840564483082754	0.0713130265927181	0.00203026524763863	-0.0369456266181482	0.288242942390191
DYNC2LI1	DYNC2LI1	grey	grey	0.191835538959634	0.0831254849223218	0.183633207024322	0.0892095013143386	0.165712591393068	0.0652697562272428	0.0235140835468179	0.169469460453921	0.0213433338846884
LRPPRC	LRPPRC	grey	grey	0.216148612626096	0.0593878503127007	0.216236568903864	0.0945949964170516	0.211193040665934	0.113666769126875	0.0063205232800983	0.140382628158662	-0.0260807715180313
PPM1B	PPM1B	red	red	0.192289059039679	0.0767847442736782	0.202113946673766	0.0610293973497529	0.191952612864747	0.0950640310685409	-0.0171967386737391	0.19105233373001	0.0471780051708358
PREPL	PREPL	red	red	0.180800655681417	0.109434673594991	0.20857677888927	0.0259661795313018	0.183200129400158	0.0892516497451869	0.0253705218968417	0.195544790324403	-0.0573387248362595
EPAS1	EPAS1	grey	grey	0.161286514797594	0.0549313545900964	0.150238006661866	0.0830835318832455	0.154514703143877	0.125252160126078	0.141114933386897	0.137596531658442	0.104904796214136
RHOQ	RHOQ	grey	grey	0.118456981337038	0.0253891779263104	0.0360490389258739	0.203049056734279	0.051458173950154	0.100117621257391	0.00220350410291041	0.0792018089377206	0.0224948621113775
PIGF	PIGF	green	green	0.222808896769135	0.109415727453681	0.247112053745294	0.0249506890443739	0.24168625319339	0.1243914466773	0.116563418700056	0.214975671631834	0.0927577593662848
CRIPT	CRIPT	grey	grey	0.200739554436894	0.068566654817885	0.19092384782357	0.0653716482173794	0.190848494972541	0.117706525577632	0.17434803722882	0.199790215106558	0.0896143504545221
SOCS5	SOCS5	brown	brown	0.224794538757077	0.0998607613240608	0.217886249346819	0.0342954450446237	0.20069749201312	0.105928302251715	0.0885921622718899	0.179956917633135	0.0951748697361487
MCFD2	MCFD2	grey	grey	0.158954078862823	0.0204861326393551	0.114689157509166	0.182520143500215	0.106925646872069	0.183365118432001	0.0712766210073276	0.123749828311438	-0.0182221761523531
CALM2	CALM2	yellow	yellow	0.107955577041216	0.366466236257579	0.156131242871931	-0.032830823601785	0.0957157959384904	0.00209943685499413	0.218120257948842	0.0945081544690662	-0.0155540862921603
FBXO11	FBXO11	grey	grey	0.225057881747777	0.0946511478014348	0.218911879479639	0.0982455398619244	0.212404217098038	0.104943415048963	0.0693366192186184	0.165284064561346	0.04018414549819
ERLEC1	ERLEC1	grey	grey	-0.0374030577325382	-0.0180487425385735	-0.0643617522896817	0.0921987787779652	-0.0773567710376563	-0.00436009269791388	0.00611734519630868	-0.0370384837954903	-0.0191433453845085
PSME4	PSME4	grey	grey	0.0948566364251846	0.0378395097896763	0.0708300626603695	0.0463091066540279	0.0801651481888676	0.0647855899952823	0.0366100764650609	0.0652714063637853	-0.00205672367942809
SPTBN1	SPTBN1	turquoise	turquoise	0.0104135908284732	-0.0529056054489856	-0.0879435594263707	0.222092947159845	-0.0371716245612507	0.000661606746812869	0.000577490818251404	-0.00352744324980401	-0.0343093068521887
RTN4	RTN4	grey	grey	0.0820286032671233	0.139658978156783	0.0787096675180408	0.0346422837193658	0.0682287279477457	0.0237382122486414	0.0288175406330376	0.0696478208727518	0.070671894283724
CCDC88A	CCDC88A	grey	grey	0.195172528638471	0.124591024451099	0.176982592078247	0.116748593879099	0.185009703927717	0.0639741616125692	-0.00239348034249863	0.141058330602968	-0.0500451682654063
EFEMP1	EFEMP1	grey	grey	-0.0613607844559745	0.11074967176394	-0.0572798303883051	-0.0475866634228622	-0.0256039652384931	-0.118789621498343	0.0391243612742865	-0.0718555850672753	-0.00774545702573135
REL	REL	black	black	0.0581241971032944	-0.106807553319781	0.0305339719959772	-0.017174086846395	0.0100799498209672	0.0729149564742476	0.0881293971534383	0.0743218820988155	0.440647581430945
USP34	USP34	turquoise	turquoise	0.179593536238706	0.0753939384473249	0.105031486890159	0.256536920402262	0.112026247338336	0.0991184710198881	-0.0125529626498842	0.146720965794646	-0.0396366287934089
XPO1	XPO1	grey	grey	0.192480183539364	0.0808952047872079	0.139927681283851	0.176074641188863	0.157801376895191	0.0952355591095763	-0.0166661354677672	0.141944794465021	-0.0680494945000877
CCT4	CCT4	pink	pink	0.102280205757962	-0.0719856408123044	0.0457567825774405	0.17265186293563	0.0436365792317563	0.179742401321453	0.0877060710202649	0.0880194198850202	0.0922136947955677
COMMD1	COMMD1	blue	blue	0.208201843181855	0.117374182556032	0.244142995743755	0.0763578380891782	0.207612916296853	0.147124543946502	0.111795933490034	0.193900480023452	0.0297097842057217
EHBP1	EHBP1	grey	grey	0.152380454552322	0.0760162986911427	0.116501339611175	0.0624312562436713	0.0889252933747487	0.0686540839502208	0.00383169356400062	0.13497144926855	-0.0162535167339713
MDH1	MDH1	grey	grey	0.0985299255975302	-0.00681309522855447	0.052636088504922	0.155256037400555	0.0489125339031031	0.123163201449834	0.0276603928169	0.126995119961934	0.0606772328423524
UGP2	UGP2	grey	grey	-0.0724401596285348	-0.0334305528982613	-0.0997663055890375	0.0531619543904617	-0.074457804241818	-0.086747230965984	-0.0491148340799983	-0.0703518224881966	0.00989476967956475
PELI1	PELI1	green	green	0.14819571681301	0.0177116718808549	0.166881417357773	0.0505207708274385	0.187398651388635	0.0506647460949648	-0.0394819312926072	0.108602346614426	0.0282660463748153
SERTAD2	SERTAD2	grey	grey	0.202551796741938	0.096987847235156	0.216991450419471	0.00451779592279451	0.216366552965315	0.0899038829066322	0.0829804367123178	0.142971607198936	0.104620262760233
RAB1A	RAB1A	grey	grey	-0.00993766636814567	0.0386580427137262	-0.0202914414917381	0.0513604869245144	-0.0331601798390516	-0.0322030031881142	0.016525742725613	-0.0294874241132699	0.0282674462628451
ACTR2	ACTR2	grey	grey	0.0379758324215577	0.153154316369279	-0.0225916583406654	0.110449732124734	-0.0185289328658468	0.00981212628110673	0.00242278353627344	-0.00119897523354573	-0.118209185873791
SPRED2	SPRED2	grey	grey	0.138953514540572	0.0826794351948294	0.14280123944311	0.0788015476910618	0.143381934953284	0.107007617179394	0.0502343179450037	0.108788245845298	0.0256251630886421
MEIS1	MEIS1	yellow	yellow	0.185195884424699	0.139042361097305	0.169890267943971	0.108478676744221	0.160772889038733	0.0781398481991302	0.0390198553583406	0.0991226483764776	0.0356290516442198
C1D	C1D	pink	pink	0.268110449151842	0.0752102009942036	0.227921392428137	0.169665734056959	0.225688444993203	0.236960541680334	0.0980549940856685	0.262357250394897	0.039742935646585
PNO1	PNO1	grey	grey	0.195166664134974	0.0466623826130805	0.202960808699545	0.0502075955538895	0.218377543044574	0.0973527027447284	-0.00178783484613397	0.162537093408664	-0.0221992361387556
PPP3R1	PPP3R1	grey	grey	0.212722392023744	0.105319829090674	0.195049186444761	0.11466419166736	0.211272095213277	0.0639020734515043	0.0380522693980333	0.156956400437701	-0.00716935754758511
CNRIP1	CNRIP1	grey	grey	0.229475204137144	0.0760766819819895	0.258924949618663	0.0233443016397115	0.249185630951481	0.174293308059959	0.143643363612687	0.223820978013774	0.0462400916858976
ANTXR1	ANTXR1	grey	grey	0.0444956603421771	-0.01000980185892	0.00768741074404599	0.0561544266226627	-0.00772341635556906	0.205492814946183	0.0890388053504376	0.0365697924908565	0.0655861008851633
GFPT1	GFPT1	grey	grey	0.219010417608478	0.0835328790052153	0.196751876064651	0.172925123023305	0.175491173933925	0.144142298849849	0.0702789018368819	0.172179425122429	-0.0268202797968164
NFU1	NFU1	grey	grey	0.204786649677641	0.131580312167388	0.233003914594498	0.0526707488154576	0.215011277649862	0.136061200451	0.0860198156242121	0.185635957663921	-0.0157555039290363
AAK1	AAK1	grey	grey	0.138500447374729	0.0262486699867856	0.0796103006175398	0.108679268308046	0.116800842178798	0.0414767431653891	-0.0860317925519151	0.0790301938020739	0.00881836810303441
ANXA4	ANXA4	turquoise	turquoise	0.0298742636915957	-0.0268234273337072	-0.0054518880344649	0.174611780571991	0.000315343275025279	0.039683125644635	0.0079882527559995	0.0309222113360463	0.00217746519200817
GMCL1	GMCL1	red	red	0.121415261310263	0.0213402576720992	0.145678360976633	0.0473368165201747	0.106716392496347	0.0733802961570423	0.0488333083409924	0.160728218974695	0.0494687569362489
SNRNP27	SNRNP27	blue	blue	0.224406143597945	0.0948862968553922	0.23155356216351	0.0731327908467411	0.221858760596918	0.122982815820729	0.0806690545776132	0.193268252405157	0.0408375816162023
MXD1	MXD1	grey	grey	0.10946919057345	-0.0323934401533639	0.127691808472858	-0.00515111223024679	0.120350356079699	0.0554011500081711	0.0362854477373005	0.0677215848074854	0.110507417893313
PCBP1	PCBP1	grey	grey	0.0523784193814694	-0.0683555111434685	0.0184851342209948	0.0720066693342628	0.0011887928075426	0.086153053118596	0.132275771209031	0.0220122414407589	0.0906438567711125
TIA1	TIA1	grey	grey	0.289847218340284	0.0864261316722821	0.240152546063091	0.175898413182246	0.261977178235348	0.169109519083648	0.0591478173898306	0.224541340712358	0.00921440494632431
PCYOX1	PCYOX1	grey	grey	0.197749250684722	0.0150903475399064	0.160802569603206	0.151270074878722	0.164590501929373	0.140319932246046	-0.0370670679771473	0.175927084062059	-0.063240800557108
SNRPG	SNRPG	grey	grey	0.00907173806442601	0.00791233487980043	-0.022811979212273	0.0474757036774724	-0.0365849270478468	0.0112715305385792	0.145645697928892	0.0270067961702031	-0.0239595676601094
FAM136A	FAM136A	grey	grey	0.238940682839932	0.11341146075516	0.245977680204957	0.0343139481884015	0.211398787868881	0.150486239749157	0.12329491598725	0.200889474270425	0.00754291393872119
NAGK	NAGK	red	red	0.300224032920501	0.153703867260437	0.256838611628848	0.171877864921502	0.271662959941167	0.187148880405084	0.0547201100326396	0.311862505624391	-0.0306922631696697
MPHOSPH10	MPHOSPH10	grey	grey	0.180363831441705	0.105998193411677	0.168501219449644	0.0798180740520717	0.192955910032342	0.121514442435466	0.0371406994149169	0.168622496064256	0.0133358187327959
ZNF638	ZNF638	turquoise	turquoise	0.151641960455498	-0.00538969058894984	0.0805511418042868	0.236888053754629	0.0998786910919992	0.0942112835435448	-0.065430545437398	0.101860358198444	-0.0646448231705911
PRADC1	PRADC1	blue	blue	0.209193025717725	0.123987957625859	0.232133882492781	0.0612185071985631	0.19903074563598	0.112876681179232	0.0789422761925358	0.182644560477489	-0.037567662151792
CCT7	CCT7	grey	grey	0.124121878776181	-0.00881159984134352	0.0578576927435638	0.191082972652397	0.0684078983651013	0.157832562683413	0.1104197641115	0.129682197217299	0.00803013548243301
TPRKB	TPRKB	green	green	0.184086606622621	0.028880065740519	0.206487913146569	0.0508447675449441	0.197663397395042	0.11634101199499	0.0915327933814762	0.213290718571636	0.0509738252239043
DUSP11	DUSP11	grey	grey	0.186598679466923	0.100953592590276	0.190201796504318	0.0454623147896713	0.185647881871024	0.0512888989532818	0.0784065148921458	0.147808566925243	0.0049038353478838
STAMBP	STAMBP	grey	grey	0.209161145470611	0.10955505940663	0.207931226912568	0.0469552058662343	0.193518552077838	0.0994516759864465	0.0936243168802482	0.148096709514051	-0.0108340398509444
DGUOK	DGUOK	grey	grey	0.0390610415792839	-0.0501287168165537	-0.0151580904393996	0.0947499888493038	-0.0145739111877571	0.0289024505802318	0.0872502309603118	0.0234810626154715	0.029427487686818
BOLA3	BOLA3	grey	grey	0.217645519491284	0.157207829318961	0.233507240153502	0.0435631369445931	0.201688400890201	0.115456419700574	0.109261233351953	0.187690246541784	-0.0368411431404326
MOB1A	MOB1A	blue	blue	0.150159975490909	0.0947296949011766	0.147416062064024	0.158089031317465	0.143002766790863	0.109175031571174	0.0787626392149137	0.147417721060024	-0.0400418373717847
MTHFD2	MTHFD2	grey	grey	0.199406660645848	0.0921960495487586	0.222216019613485	0.0102610233522366	0.189462484162876	0.122596619194015	0.161372592924772	0.203140221217276	0.0383963494818948
DCTN1	DCTN1	grey	grey	0.303183938805943	0.150221229053902	0.300328326559626	0.0859680949351849	0.286449159848565	0.152160542476974	0.0879685026481658	0.222582485924929	0.012452299845364
WDR54	WDR54	grey	grey	0.236132475778856	0.172519423053647	0.220166219870206	0.0708157371692853	0.227774438369593	0.107687368776802	0.101908662290146	0.187106401248983	-0.0474483385836008
MRPL53	MRPL53	blue	blue	0.203777122389043	0.0961676348761206	0.249503225833578	0.00501998798758981	0.216572076620031	0.110232068393705	0.0620252817591477	0.195040548346538	0.038343879183803
AUP1	AUP1	grey	grey	0.204442659887179	0.00726826972855552	0.105832109772549	0.268464482439249	0.111406178033826	0.191454056840442	0.134514780332976	0.194344097276571	0.1495879499023
HTRA2	HTRA2	green	green	0.24220084553083	0.0736799843730265	0.245779296893765	0.0608221705072539	0.300525453602877	0.151135456013033	0.0963511848589646	0.212582018327196	0.068538535610041
POLE4	POLE4	grey	grey	0.197882836740992	0.00822853635366494	0.153793794314106	0.166559602064008	0.128822221501588	0.136595687956911	0.111188950347152	0.189691868404163	0.0493415671761285
EVA1A	EVA1A	grey	grey	0.192572587080059	0.107705429551697	0.197046992164853	0.0454114438430907	0.176540960525743	0.123416204394381	0.103205821294554	0.166596658330728	0.0116857989823597
MRPL19	MRPL19	grey	grey	0.194381535872943	0.0895699186323708	0.206164137761295	0.0164082057310883	0.194231391977138	0.125168299321443	0.0664475397377092	0.168296049556027	0.0152471988391623
REG1A	REG1A	blue	blue	0.0791118708508261	0.0489718809451188	0.0916220073935886	-0.0190815752636046	0.0606539136842422	0.00689463615885552	-0.0094191566302505	0.0457653921707321	0.0466092644270331
SUCLG1	SUCLG1	grey	grey	0.218878150940273	0.0886050102749338	0.200234612334407	0.136803050698131	0.1533112350352	0.167373335330821	0.105442273862279	0.202054570593799	0.0338061682243923
TMSB10	TMSB10	brown	brown	0.125375108998741	0.218200280130387	0.136567928456245	-0.0529903490339206	0.0912915861225564	0.12401067323956	0.568460911492351	0.155110857421718	0.126619792519944
KCMF1	KCMF1	grey	grey	0.23332743552723	0.177029344749197	0.203871021525694	0.098986050301605	0.207582482702391	0.0877838584947485	0.118708584555897	0.158411606270123	-0.0254788291354731
TGOLN2	TGOLN2	turquoise	turquoise	0.0826509860782867	0.0359961167830202	0.0214985005182523	0.211319667662356	0.0179454196244961	0.0956357397219881	0.0554681942967736	0.073298764279822	0.000596526766471479
CAPG	CAPG	grey	grey	0.225800455259686	0.144871584812488	0.18962213915167	0.126446667633034	0.172360029636054	0.153553436243621	0.130143543033293	0.159925833008603	0.0187438427732408
MAT2A	MAT2A	black	black	0.17175354354451	-0.0450883285776752	0.129961565228463	0.0675534268904519	0.127757468972291	0.131381739789783	0.0971137159068343	0.175441289819734	0.24344520634156
GGCX	GGCX	grey	grey	0.18716525769639	0.0845510873529292	0.216744587301523	0.0498667625088526	0.21590091094548	0.0948231837160793	0.0201542171088993	0.14252502460093	-0.0300717672770635
VAMP5	VAMP5	grey	grey	0.0929223246658346	0.00528000084451504	0.0711327381507383	0.0642554835014282	0.0408416684120774	0.1228921515988	0.17158702415534	0.0865260429745891	0.0172249147753696
RNF181	RNF181	grey	grey	0.0250609342964346	0.0130909468449966	0.0113496386382135	0.089025655422849	0.00507895627363788	0.094465156216528	0.118663151895485	0.0559000079955625	-0.0307541516680835
ST3GAL5	ST3GAL5	grey	grey	0.103864037157656	0.0254407950865375	0.0983262945317249	0.0933707778896988	0.114960151315261	0.107314240616412	-0.0653364691996917	0.0902690743164887	0.02791856768591
PTCD3	PTCD3	green	green	0.215510779786078	0.0645676294356157	0.189675297925281	0.127159213818583	0.225686634701504	0.113769439018998	-0.0151982806823158	0.154005773721447	-0.0154273319572494
IMMT	IMMT	grey	grey	0.138007614356696	0.0323435084016816	0.160505401560483	0.0200138716615445	0.16286846749281	0.0983974604614157	0.0428272625972714	0.127761999768279	0.035772497374871
KDM3A	KDM3A	green	green	0.0909627183357141	-0.0350333522811557	0.105800922271463	0.080590085885078	0.134204305461893	0.00575085333684445	-0.0402809248633914	0.0274029664471984	0.023291163433396
CHMP3	CHMP3	grey	grey	0.067763658462928	-0.0713772527617466	0.0255617245413108	0.152207472302974	0.0304235644191431	0.169431619691877	0.0202047535794423	0.10480099594217	0.0310183225082151
RNF103	RNF103	blue	blue	0.143946599650577	0.0771517764382979	0.149023554501953	0.0417293513345191	0.136751790096118	0.101651490846727	0.0672608419680994	0.110380946373823	0.0256867609291722
KRCC1	KRCC1	green	green	0.236134812140306	0.0729170105225619	0.274711018181414	0.0500927483606084	0.265189850157088	0.112461330308707	0.0781880977779551	0.238634301989307	0.0507045468975611
MRPS5	MRPS5	grey	grey	0.274339623244832	0.0696635381363547	0.227497111969905	0.173700718420896	0.222769813059045	0.182180330546338	0.0711786557674232	0.22858590415787	0.0604547812405821
ANKRD36C	ANKRD36C	turquoise	turquoise	0.124543348504467	0.0338995066959372	0.116020954359048	0.156025466598853	0.116600193509595	0.0450081339475829	-0.0230130261302974	0.0990480752491005	-0.0487203930112274
CIAO1	CIAO1	green	green	0.168141602338003	0.141812076055625	0.185756372462832	0.0371324848909173	0.188177406819587	0.0777032400451534	0.0311104631239575	0.113498985917165	-0.00473672078969964
SNRNP200	SNRNP200	grey	grey	0.247432952172364	0.123872972581113	0.218230401042549	0.12590982944907	0.231599218386253	0.0925201645687153	0.0256924397066491	0.165304892123329	-0.0663530711678677
ARID5A	ARID5A	red	red	0.165854421341612	0.0495837014279909	0.152592521751315	0.0177204123105006	0.171317345644202	0.116925859332849	0.147092091210816	0.213388992971303	0.116582341853871
ANKRD36	ANKRD36	turquoise	turquoise	0.217891243713778	0.100861622425431	0.143581300544459	0.248108145781885	0.166921601031751	0.077786865209951	-0.048756165023095	0.118765219349105	-0.0863910777033215
COX5B	COX5B	brown	brown	0.0287871484951708	-0.0184558235718777	0.0530273355755922	-0.0484551564477531	0.0277937067870338	0.0814899413973705	0.261022298294367	0.0352187665724116	0.100553040705609
ACTR1B	ACTR1B	green	green	0.269263013076441	0.116339479794652	0.271976380580849	0.125372701761562	0.289559212062125	0.151867853755081	0.0749835606194884	0.187875375502316	-0.00816780247009631
TMEM131	TMEM131	grey	grey	0.181396016913505	0.0729547407103916	0.171801541694981	0.0802474717055249	0.155488644005185	0.0409465189258882	-0.0196082149785225	0.119088132701281	-0.0525318244926338
COA5	COA5	blue	blue	0.255788211144331	0.0885626578364477	0.297693447730134	0.105366888865911	0.258091339981943	0.131770054203131	0.108310965835441	0.244807162955487	0.0330969808879325
UNC50	UNC50	grey	grey	0.220153015665981	0.00239339952841897	0.185215033019042	0.170921008655609	0.186284886178775	0.156471440729072	-0.0210764831279799	0.225959990718464	-0.00329486228809415
MITD1	MITD1	grey	grey	0.270618279104544	0.0730496854701281	0.264660316354385	0.0871520710881587	0.24007869021338	0.1396204024452	0.0653258509631938	0.241015238777798	0.0158314961207488
TXNDC9	TXNDC9	blue	blue	0.24168514251554	0.136774859270035	0.3046172737686	0.0407174876813807	0.2708915893701	0.138393803816436	0.0819067846611014	0.288829636074857	0.0279841906796616
EIF5B	EIF5B	turquoise	turquoise	0.0129801181204926	0.00741812481045648	-0.0324812501373242	0.144514854374593	0.00364510554387814	0.00753069102376491	-0.0232816190428355	-0.00361789431456975	-0.00454910110516175
REV1	REV1	grey	grey	0.15585565016164	0.0994800800546524	0.131304428380847	0.10687951813438	0.141752722016562	0.073420937913628	-0.00669910949933584	0.134265902758282	-0.0362714141247692
PDCL3	PDCL3	blue	blue	0.16921718656278	0.101424840816671	0.200291407107573	0.0192230997699448	0.177911309052118	0.11292127342007	0.00486553281941171	0.152326313069479	0.00269366922519262
RNF149	RNF149	pink	pink	0.231075051506182	0.0373412119321746	0.156941141726908	0.156163546777074	0.175286881753074	0.190095447483607	0.0658395324798888	0.202455535345299	0.130615769941567
MAP4K4	MAP4K4	turquoise	turquoise	0.182847799849746	0.0498882190168194	0.0796497533889099	0.24120167922393	0.0789755623363212	0.156741055405036	0.0319952129463956	0.14408951564215	-0.0374421797705567
IL1R1	IL1R1	grey	grey	-0.0433088437223286	-0.0944650232061325	-0.0755869109313508	0.118350289811134	-0.0454958076688298	0.00458836007454034	-0.0677222277734024	-0.0494561289589214	-0.0342012548790446
C2orf49	C2orf49	grey	grey	0.134748074577963	0.0642420123882314	0.163059096785222	0.0243745826590147	0.145518275653504	0.112665869977756	0.0761577360136855	0.12849651692613	0.00740119243526094
FHL2	FHL2	grey	grey	-0.116900918541298	0.0591601529612653	-0.129391586616822	0.041417547075999	-0.139168171491478	-0.0449321686918466	0.0379319348316115	-0.0537058455509266	-0.00104452383404502
NCK2	NCK2	blue	blue	0.211553445264771	0.110308403162648	0.216791477006209	0.108231262199179	0.160151235087186	0.0898016961074327	0.0238128408730137	0.156924966990635	-0.114755737149515
UXS1	UXS1	grey	grey	0.215708163105298	0.100539497514343	0.201755831533903	0.0744719376529444	0.205436475434496	0.158232049749084	0.0519199379611086	0.215702142615859	0.0370510845405898
GCC2	GCC2	turquoise	turquoise	-0.0536687967484726	-0.120830374236494	-0.115136891175407	0.19183253668114	-0.0715803347634659	-0.00627395173224776	-0.0404216509169217	-0.0270269866654312	-0.0297216993570471
LIMS1	LIMS1	grey	grey	-0.134599029098152	-0.0079973286883202	-0.137426596772237	-0.0653546512759876	-0.127015425235111	-0.0901433126883356	-0.0533014190262009	-0.100422339195227	-0.101905765649509
RANBP2	RANBP2	grey	grey	0.241789222795356	0.110070789318893	0.208938431097396	0.147652133170191	0.210408614249069	0.0413903263699321	-0.0201135521926586	0.177739671856018	-0.0212153950004943
BCL2L11	BCL2L11	grey	grey	0.0758441149807396	-0.0753912768174738	0.0325331512423639	0.0597633461827026	0.0434957679175596	0.078240759985699	0.0578959832944849	0.0752156963793179	0.0832840229214007
TMEM87B	TMEM87B	grey	grey	0.2032985357308	0.0675621070918874	0.166813472595009	0.140629259639814	0.188477504274486	0.12039631016883	0.0790491696783453	0.143603175918823	-0.035101024012293
ZC3H6	ZC3H6	pink	pink	0.296628934823206	0.0988943554237729	0.268745400473278	0.174831930738046	0.253478097519053	0.312878388313133	0.0698600700908879	0.250834681029996	0.00771586348584264
CHCHD5	CHCHD5	red	red	0.232099935723461	0.00854453396446464	0.192554926604042	0.162068500266112	0.179527305547028	0.234363986645187	0.130883816437678	0.251694469269799	0.0353329796815528
SLC20A1	SLC20A1	grey	grey	0.116054638844937	-0.039136867169585	0.0294590718392858	0.164838846024093	0.0480517377092978	0.125931288275997	0.0300429792768984	0.0543177575005034	0.155097337404942
SLC35F5	SLC35F5	blue	blue	0.229332899297599	0.101177309670871	0.240140870052802	0.0851153695596562	0.227138495530433	0.1327064277484	0.0517940337476675	0.198929651398737	0.0484925894084365
ACTR3	ACTR3	yellow	yellow	0.00269862641163263	0.149252183784156	-0.0144922029887238	0.00658313471061213	-0.038068301997369	0.0010770746149621	0.107772839769347	-0.0106853101379539	0.0010068908680393
DDX18	DDX18	yellow	yellow	0.0890306891066097	0.0156382576144667	0.0445707105258967	0.132518530278117	0.0264958112480463	0.0489629466043392	0.028526661315762	0.0546512873462684	0.0359317098856703
INSIG2	INSIG2	green	green	0.295665381277593	0.0930147233160467	0.278912245903736	0.154291057357708	0.298602436863221	0.165067255376008	0.116551878135903	0.253635615382837	0.022168582326226
C2orf76	C2orf76	grey	grey	0.21838967111567	0.0857175198426192	0.217930776663768	0.0368866940866083	0.226189616078354	0.12006361077646	0.0710201718086814	0.1701111310177	0.0395785609983316
DBI	DBI	pink	pink	-0.0240157131617712	-0.00223710888564426	-0.0552966127603014	0.00458498713146545	-0.0435405016595017	0.0675332822636411	0.167925668462798	-0.00555171327798402	0.0780159516844429
RALB	RALB	blue	blue	0.24166406366646	0.12979123275088	0.315888988088496	0.00814611000949055	0.264141120969953	0.169820364022761	0.118754683816989	0.218509161381929	0.0634028415213681
NIFK	NIFK	red	red	0.206251444214675	0.00649142864258765	0.236244369856905	0.049796108664964	0.235231999884169	0.192093156837099	0.0733573988097086	0.251748881390502	0.0497440818397656
TSN	TSN	blue	blue	0.268946832471551	0.105620630024825	0.310894557534382	0.0610745114879629	0.284675583944958	0.164614472340953	0.122486967580382	0.249996608602277	0.0380143366509431
GYPC	GYPC	pink	pink	0.160490146945508	-0.0529010372192968	0.121009603378441	0.198826446300974	0.0927786289719214	0.281457631127602	0.169537710786946	0.219799944043245	0.100972348444173
MAP3K2	MAP3K2	grey	grey	0.167824247803393	-0.0175508728766277	0.096725415264442	0.199349413354888	0.106808369660976	0.134760573033283	-0.00141511750545895	0.158974229942501	0.00436157258908296
IWS1	IWS1	grey	grey	0.134828697214576	0.0544835133519801	0.130104502657358	0.106159549404112	0.137732192742764	0.0683882281603421	-0.0123656438369464	0.0980129480925651	-0.0131469376609881
LIMS2	LIMS2	green	green	0.187171591523138	0.312202657034298	0.198700876011356	0.0647651865097004	0.237330735054395	0.0211025321502892	0.0272462269076077	0.116479676321904	-0.116625169187759
WDR33	WDR33	grey	grey	0.252855838243812	0.105697723191527	0.264202975086359	0.0711820278826368	0.267955074443614	0.19054456476045	0.0895320086031542	0.23962460100425	0.0784698625984665
HS6ST1	HS6ST1	grey	grey	0.0886118196511426	0.0639269909672085	0.104227212121349	0.000580333535725638	0.0878704596136882	0.0204417416767259	-0.048934517988123	0.0171648501447161	-0.059639811224106
MZT2B	MZT2B	grey	grey	-0.0454095020509424	0.00299973089423915	-0.0478668068187165	-0.0218891650592441	-0.0749788260428936	0.0336994815586756	0.212090807793294	0.0119407468003404	-0.060959359489485
CCDC115	CCDC115	grey	grey	0.275815026663785	0.0991909058749612	0.225405368038087	0.171467139623705	0.198956438060182	0.192321568012459	0.122167771642935	0.232143387333811	0.0510316602427879
IMP4	IMP4	blue	blue	0.166000691927323	0.088243992471789	0.199109265213897	-0.00828250668985231	0.185937113694722	0.102813788874791	0.102642998951455	0.133947119747836	-0.0318632556433708
FAM168B	FAM168B	grey	grey	0.176913905468306	0.0949635126248566	0.172607911491299	0.0541804309183478	0.189253746961091	0.0572279684895136	0.0278418963947451	0.138128026492124	-0.0712851507390448
PLEKHB2	PLEKHB2	grey	grey	0.172166273670561	0.0391493093170537	0.175024165316759	0.0545368563405124	0.177776774908382	0.0822012954870929	0.0684385111208602	0.157130520772232	0.0395707372249769
MZT2A	MZT2A	grey	grey	0.0234077795732756	-0.0228860674381667	-0.0226113552510273	0.091772506387314	-0.0346693169485945	0.102249125942553	0.203347716575236	0.0481533300775282	0.0476162726702673
CCDC74A	CCDC74A	red	red	0.247328921033202	0.0942825908942832	0.242872828761072	0.0943544760944968	0.229114201762126	0.191996507405387	0.0973248504686257	0.334620009806644	0.013319086039662
RAB3GAP1	RAB3GAP1	grey	grey	0.273586426639698	0.135303127063712	0.230433386672013	0.162767082184058	0.232160091606734	0.105312157026405	0.0664231305332154	0.16547958140129	-0.0678186438544727
UBXN4	UBXN4	turquoise	turquoise	-0.0748194398111553	-0.0228935385158775	-0.113332615412926	0.078124363973594	-0.117917399059127	-0.0149428862567818	-0.0544860471387727	-0.0706353710166706	0.0279049563788186
DARS	DARS	grey	grey	0.224197784477025	0.0116326149108655	0.156451461082964	0.165930365113976	0.152125734638507	0.173615810626015	0.162597124875612	0.228087038194844	0.0822872408675334
CXCR4	CXCR4	grey	grey	0.115624144195457	0.0495036308739416	0.0834145230777332	0.029201610830028	0.0560209656759928	0.0664547436296654	0.09708803055907	0.0807693905296668	0.0696310843255194
HNMT	HNMT	grey	grey	0.090239135288396	0.0581167643124856	0.046578496681991	0.136813428994171	0.0491488899708881	0.0920918789918323	0.129712600092027	0.0892782012627855	0.0582699338276384
ZEB2	ZEB2	grey	grey	0.000780381019819294	-0.0123911845410258	-0.0793661222487089	0.141095089478876	-0.0597106903486811	0.0469937682945983	-0.00403216915628181	-0.026036163032258	0.0566324958466924
ORC4	ORC4	red	red	0.229187276501044	0.104164071309609	0.229155295870755	0.0735567255648271	0.228442908378565	0.125109379569636	0.0353351192838938	0.224961392770449	-0.0154118175658577
MMADHC	MMADHC	red	red	0.165659541500488	-0.00883195622210123	0.118345933094265	0.179033375337063	0.137334357767102	0.203208700264117	0.133188364861823	0.219223723609327	0.021187583085218
RND3	RND3	grey	grey	0.009242204606397	-0.0160708885170618	-0.0083651704710532	-0.0401096302641332	-0.0077415027259418	0.0300569292228128	0.0706644730978563	-0.00735854627039304	0.209635890744524
RBM43	RBM43	turquoise	turquoise	0.235205493666279	0.0142425957705974	0.198263695736048	0.187536237771608	0.201543460896724	0.198365689837302	0.00516942807131208	0.209978935902507	-0.0333305073691459
TNFAIP6	TNFAIP6	black	black	-0.0723669241381847	-0.0855595038979923	-0.0738747098346778	-0.0603557680245769	-0.0729525214949585	0.036565129974454	0.0540253757637595	0.0194247300363341	0.250778744939337
RIF1	RIF1	turquoise	turquoise	0.155268629015972	0.0431467200905523	0.109387458087795	0.190437200518447	0.118328896059811	0.104258040219903	-0.0619493087074737	0.108147576703144	-0.019467606969929
ARL5A	ARL5A	grey	grey	0.140260093118445	0.0183348198786239	0.099225631065944	0.186036526863282	0.111959405269222	0.0947754555536392	0.0919839827051105	0.124212869354809	0.0309931106052717
PRPF40A	PRPF40A	turquoise	turquoise	0.0482186326176272	-0.037288144249127	4.28599846437661e-05	0.158717825667933	-0.00962399789546898	0.0763957062179595	-0.0103293071207509	0.0662609688955395	0.00326245666520366
NR4A2	NR4A2	black	black	0.034200039820379	-0.0517606531131374	0.0408744407953152	0.0163111364951107	0.0135861225845252	0.0566683349081828	0.092987901936147	0.0393292633674874	0.398345037713254
ACVR1	ACVR1	yellow	yellow	0.198036460876493	0.144366920807784	0.226974537463285	0.0513160876600333	0.200151807172478	0.059044683532455	-0.038718261561055	0.149412831898717	-0.000567822883312418
BAZ2B	BAZ2B	grey	grey	0.146979385042627	0.0180705624742389	0.166776028749884	0.0967248443966175	0.149517953348336	0.0708564171632858	-0.0263639241370234	0.120737403299344	-0.0154587157640551
MARCH7	MARCH7	grey	grey	0.278435407335427	0.142784650624584	0.256500951635965	0.154322216771033	0.305872371302512	0.166511541487587	0.072138483351964	0.244747628969498	-0.0309528413156881
CD302	CD302	grey	grey	0.154919578505044	0.020477502992282	0.101605704968452	0.165472708062654	0.0875728228638149	0.0990237655167116	0.0554945344811744	0.114486002189026	0.000898926107505404
RBMS1	RBMS1	grey	grey	0.0187446387571647	-0.0483840367731667	-0.0494721398109476	0.152674448451635	-0.0354031246412301	0.0486986685972226	-0.0063241265504944	-0.0105539277212464	0.0739972948684377
TANK	TANK	grey	grey	0.277760311117942	0.069513885310681	0.236328104046988	0.132625495701377	0.232827699641469	0.176328619959464	0.136200138799386	0.239363066341231	0.10298170825625
PSMD14	PSMD14	blue	blue	0.28482878315266	0.175085448926025	0.295387204933595	0.0938966490532099	0.276020248151264	0.157197815542112	0.092649380877761	0.238276687906637	0.0279862248718199
FAP	FAP	grey	grey	-0.0448043543548032	-0.0196328510062511	-0.0716052525316951	0.0601091151341192	-0.0566292537268843	-0.0180558223514405	-0.120095112026129	-0.0528093050862771	-0.0999403473816353
CERS6	CERS6	grey	grey	0.223084441095211	0.0844671882928697	0.2067097116365	0.125805452953838	0.209141428318507	0.15129226950082	0.05871508208216	0.228045719549532	0.0425454674598534
PPIG	PPIG	grey	grey	-0.01975741322871	0.00535378321684132	-0.0752605106403737	0.108114595013733	-0.0817066936139399	0.04332374952995	0.0633775071022983	0.00422417609310215	0.0218366836538676
SSB	SSB	grey	grey	-0.0268893356590341	-0.0647958424038601	-0.0549010561851168	0.0569541920908683	-0.024259572817782	0.0036069003867967	0.0205208155438137	0.0102924151293966	0.00176817478040199
METTL5	METTL5	green	green	0.360834225925184	0.110473875336756	0.34328451741434	0.144603594319434	0.366859673859055	0.262224670293614	0.177594370125129	0.348638545255466	0.0855680223253205
GORASP2	GORASP2	green	green	0.27054160921142	0.135657761192126	0.277722762569692	0.134520057326818	0.29863539548572	0.124862932807136	0.0763458218496864	0.28406464574048	-0.0278780979236662
TLK1	TLK1	green	green	0.25298564764096	0.0827271578920424	0.291443137046736	0.0176592894442644	0.294851165191828	0.169942233425005	0.0925140843823337	0.240870399897734	0.0176950363190278
CYBRD1	CYBRD1	grey	grey	0.0695790129498146	-0.00302855724182246	0.00789478082872337	0.182156588286526	0.0121763313169346	0.0278845707038821	0.0393761892076588	0.000965506381037642	-0.00749971883550111
DYNC1I2	DYNC1I2	turquoise	turquoise	-0.0235040173139119	0.00696576347664505	-0.0630136430830377	0.129646622170149	-0.0420129708264045	-0.032708958041811	-0.037767183625414	-0.0088469989689472	-0.015867548746413
HAT1	HAT1	yellow	yellow	0.156790188494492	0.103811836753698	0.191346319538292	0.00971427341618375	0.207550298475906	0.0532347587416967	0.0199762920714542	0.106011383862274	-0.026211467937021
SP3	SP3	grey	grey	0.151388495218471	0.0146786000805261	0.156406870209252	0.019086576142844	0.171639238119843	0.0437049050692422	0.0568229835584063	0.126759082545483	0.0129125773253608
OLA1	OLA1	grey	grey	0.240046235189585	0.087264979624886	0.225795442160941	0.0543788636511119	0.242378112925207	0.161861174937049	0.180973874846083	0.212495335156398	0.108375154316692
CIR1	CIR1	turquoise	turquoise	0.0734649708578464	-0.102590856292817	0.0074858315868095	0.206095150796779	0.031263317877427	0.149478625670753	0.000859004641932868	0.0899129933076527	-0.012616940825719
WIPF1	WIPF1	turquoise	turquoise	0.179313726224903	-0.0118519144618127	0.0984677029285538	0.212392002555706	0.099578156865017	0.179737641721449	0.0325448224714461	0.130185060504603	0.0867962897704014
CHN1	CHN1	blue	blue	0.180935625740069	0.115608639293093	0.2020058300592	0.0507722815813677	0.190994157526412	0.0964753850970754	0.0780023813883774	0.170857571500189	0.0168582531224801
ATF2	ATF2	grey	grey	0.231801668362843	0.0845388999819091	0.275316426279939	-0.0172249972071042	0.260882633985623	0.0981286424662784	0.0765707216683108	0.217098521503509	0.0328428529596194
MTX2	MTX2	grey	grey	0.253158509324564	0.132837618171551	0.27478343080263	0.0363082601776527	0.270044990184921	0.212259340772426	0.104472083743522	0.267694767773353	0.0680863424875611
LINC01116	LINC01116	grey	grey	0.21520753056239	0.113347738567277	0.201725103646302	0.0652445691938748	0.215548562189585	0.100270375768711	0.0238140546695826	0.210233893126023	0.00551746825025675
HNRNPA3	HNRNPA3	grey	grey	-0.0222567625139303	-0.0133344019822637	-0.0721765899652245	0.08729692976205	-0.0547371403152783	-0.0460259340698781	0.0404218800500093	-0.0367960225389119	0.118318142669804
NFE2L2	NFE2L2	black	black	0.0267670697522707	-0.0704416879169892	-0.0162372623482244	0.104899469476263	-0.00262037549498151	0.0758858867954244	0.0180941951583228	0.0361373839980744	0.247108164720581
AGPS	AGPS	grey	grey	0.226425383322541	0.106178283309903	0.224152640597765	0.0999090596962639	0.221874706044267	0.109169815953148	0.0585261720399694	0.183101660500229	-0.0261615448216852
PRKRA	PRKRA	blue	blue	0.296657058713779	0.126606577388662	0.322053195036265	0.0786502624984456	0.321074177053113	0.194969307687334	0.162277378347638	0.303917154980575	0.0535816044280017
FKBP7	FKBP7	grey	grey	0.105523392991417	0.0715143673048244	0.0599805400325563	0.138601385036737	0.0706704655564482	0.0549263535484453	0.00311257013514764	0.0924031349319488	-0.056305365818428
PLEKHA3	PLEKHA3	grey	grey	0.226255369554737	0.0618252752824698	0.219838470106687	0.0984309977282076	0.232568278946912	0.125094791534533	0.0727211554783412	0.217989107327779	0.0105292651008986
SESTD1	SESTD1	grey	grey	0.245680354519481	0.063042747421771	0.220290272254328	0.120836674080898	0.242096343671539	0.160312389775004	0.0533144849541943	0.205476742043052	0.0741839405735745
CWC22	CWC22	grey	grey	0.229503198748109	0.0522124580005002	0.192298389103675	0.149420441688987	0.209637716325847	0.146677147607438	0.0279115694038052	0.174392892247239	0.0416602940331288
UBE2E3	UBE2E3	grey	grey	0.108325721988139	-0.0357817446910831	0.073251435090217	0.117977904120973	0.0711465230871457	0.16257104173262	0.0956104857210128	0.153195026825827	0.0309193406733566
PDE1A	PDE1A	pink	pink	0.239387007654927	0.0265634388379534	0.183860868906297	0.142641564834705	0.21599778606267	0.203286265919582	0.0826881867577019	0.241242561066712	0.057390330469448
DNAJC10	DNAJC10	grey	grey	0.216255466665848	0.097924206244378	0.174696912364521	0.161009452851412	0.175784570413286	0.0886396013895435	0.0458554633218884	0.148538058199466	0.0194013306174439
FRZB	FRZB	turquoise	turquoise	-0.0189809820340271	0.0451189164199843	-0.0610701365921007	0.129943281408089	-0.039463025294113	0.0219354128202052	-0.0832449426543734	-0.0486477333472788	-0.0425521216787799
NCKAP1	NCKAP1	grey	grey	0.0844683190593267	0.0504800869365236	0.00838443774550223	0.200491607503264	0.0200608180228737	0.0548286424175375	-0.0333600095621981	0.0119175925426215	-0.0306960652514893
ZC3H15	ZC3H15	turquoise	turquoise	0.112001208941359	-0.022127400738761	0.0433069260440211	0.202822602335054	0.0564605623980977	0.16126511674307	0.012728211184813	0.137235379848253	0.034426774243837
ITGAV	ITGAV	turquoise	turquoise	-0.00630548508241105	0.112364778650089	-0.0775859332601681	0.0761414433856973	-0.060284301007196	-0.0356980500097656	0.0215726028328685	-0.0406690167971999	-0.120214762877879
TFPI	TFPI	grey	grey	0.0096052766344479	-0.0978145608111454	-0.0334213759284248	0.15118141666313	-0.0387192784269224	0.0597484812043461	-0.0747731690939348	0.0090548004414481	0.031765723283599
GULP1	GULP1	grey	grey	0.166298597088468	0.0329459840598512	0.116658319173351	0.16249331602654	0.103210400776142	0.10034800282292	0.0343014373368007	0.156143786291639	0.08872677781711
COL3A1	COL3A1	grey	grey	-0.0728516136160303	0.0806943281383573	-0.141909600919754	0.02023561270615	-0.125742426994803	-0.22051200691206	-0.247856671381636	-0.166789205436199	-0.436880664134041
COL5A2	COL5A2	grey	grey	-0.139561696214637	0.158064806510903	-0.167529304216181	-0.0620268663532926	-0.16095445217908	-0.228500090201639	-0.201397682209209	-0.224474854446123	-0.384804022441042
SLC40A1	SLC40A1	turquoise	turquoise	0.182730758171054	-0.123426975161244	0.141694701811532	0.235132663813575	0.132563984919135	0.22767161427169	0.0150096037770079	0.188150908992142	0.058361881838436
ASNSD1	ASNSD1	grey	grey	0.275724499816856	0.155560430943944	0.295865463988653	0.0718736122862139	0.337101365803909	0.185152358641364	0.121309788742136	0.24615018901191	0.0379087450107933
ORMDL1	ORMDL1	grey	grey	0.190162817134133	-0.00762859949316867	0.138397094245313	0.194046433027711	0.14325944702379	0.181760555402341	0.104933957734388	0.15931169133989	0.0599449383235204
HIBCH	HIBCH	blue	blue	0.230613594096337	0.0945886320013131	0.295748420639803	0.0249683544559048	0.299047061255196	0.143691178120944	0.0746521877935892	0.237810033674715	0.0403211342802195
NAB1	NAB1	brown	brown	0.212978638375858	0.104326248674722	0.215399414976759	0.0584152918190956	0.191185231538978	0.134694938971624	0.157730644714006	0.155809201603195	0.126226883337762
GLS	GLS	turquoise	turquoise	0.073899736518808	0.0844084891236052	0.000920023147546812	0.142308075859826	0.00776855616905514	0.00377240351908037	-0.0926273733058489	-0.0208027668489863	-0.0235798258113353
STAT1	STAT1	grey	grey	0.08188010108527	0.0677034405788781	0.0350726749866419	0.0985103274397706	0.0483021205131154	0.110595554364955	0.0614671673408907	0.0406273692466768	0.0169668645576495
MYO1B	MYO1B	grey	grey	0.170224432760842	0.0903427814062151	0.147964015601552	0.079641574048049	0.152338842141289	0.123442676898089	0.00899349881026157	0.145955588655788	-0.0530105791541793
NABP1	NABP1	grey	grey	0.219006928694049	0.104221208988833	0.176269494504368	0.153194253212028	0.216729681341689	0.101816398976655	0.0660921976923211	0.170739863758198	0.0374571569241985
SLC39A10	SLC39A10	grey	grey	0.12049048791303	0.0322549283977861	0.120928298309389	0.0840757760425083	0.15508404093846	0.0330727970064153	-0.0183386399041349	0.0992920987008659	0.0345908378007605
STK17B	STK17B	turquoise	turquoise	0.168636173885056	0.10755211126428	0.158722599445336	0.0784344566657128	0.175540083980673	0.0768881571641871	-0.00692154503569309	0.147337507849714	0.0508112113510439
SF3B1	SF3B1	turquoise	turquoise	-0.00641682693349362	-0.0971461248652913	-0.0797167851666401	0.185787600236147	-0.0384327783439605	0.0100361900571178	0.0260296821784606	0.00167018857080309	0.0476818675494198
COQ10B	COQ10B	brown	brown	0.22017069297378	0.130601743418406	0.272702361297665	-0.0070786777378902	0.229859942120992	0.117914259193992	0.168416343211437	0.211970598654648	0.0876132692114041
HSPD1	HSPD1	black	black	0.0109634223176866	-0.0764843747366308	-0.00630546906347327	0.0522458332155524	-0.0172083253491448	0.104810633799706	0.0581222937599167	0.0503621693635798	0.294656053947829
HSPE1	HSPE1	grey	grey	0.0363978360629173	-0.0469373035461559	-0.000117060119406385	0.0505051988215719	0.00309007164347402	0.0566942855754437	0.100226208045475	-0.0152210021126231	0.284884810360057
MOB4	MOB4	grey	grey	0.264654537551514	0.054751774135192	0.220033117733022	0.181292537326905	0.224357165377542	0.248458241964105	0.0635177169535416	0.235098007427185	0.0888273761478443
SPATS2L	SPATS2L	turquoise	turquoise	-0.0558421678762619	-0.025685195791192	-0.0972785124502279	0.139790078117197	-0.104607303296374	0.00801140338362657	0.0385070539143846	-0.0407091893224395	-0.071209280004446
BZW1	BZW1	grey	grey	-0.0260221082490057	-0.0326712705860438	-0.0847186408933095	0.045405587725466	-0.0707459382990261	-0.0192214824995193	-0.0409778868350527	-0.0481035130930335	-0.0097734091660661
CLK1	CLK1	turquoise	turquoise	0.00772117592398678	-0.114751362342406	-0.0504326432639853	0.130570734030602	-0.049545059681186	0.0886152038488441	-0.0428049110448125	0.0183794441400065	0.191846058948618
PPIL3	PPIL3	grey	grey	0.27420882242721	0.12613369308456	0.314080341586332	0.0405191215499207	0.271243574988085	0.194860023254273	0.193604888260754	0.246751008396811	0.083354195918445
FAM126B	FAM126B	grey	grey	0.111623545380107	0.0349483399943421	0.102611385270294	0.0398460443496774	0.105735556860951	0.0494482599366329	-0.0283414731683196	0.0868007842582644	0.0246594310315196
NDUFB3	NDUFB3	grey	grey	0.0508279096652854	-0.00106497367242175	0.0129613035015481	0.114864291511486	-0.00737957793392958	0.0795521887691384	0.096030920017963	0.0418741663827982	0.0633025223260964
CFLAR	CFLAR	grey	grey	0.126068250685408	0.0510424814992275	0.0576706546343419	0.230807680943233	0.0778336421024478	0.111971917660519	0.0567101335183015	0.0852609242119325	0.015336235318532
FZD7	FZD7	grey	grey	0.217154659655169	0.146404148636115	0.189282495877061	0.131821518806344	0.180769529761044	0.0876084590974474	0.0181737162082898	0.138202213748166	-0.00597529895682289
SUMO1	SUMO1	brown	brown	0.0671701771555042	-0.0120641048901996	0.0320455896788687	0.07136833491071	-0.0172321700853812	0.0894239921355497	0.224125872762541	0.0630337152911192	0.0761219475431234
NOP58	NOP58	grey	grey	0.166881062301031	0.0273847716690958	0.169724820939838	0.0892039729744246	0.123303404956847	0.0761455245383948	0.0396586631923883	0.157293017869634	0.0610693501278095
BMPR2	BMPR2	turquoise	turquoise	0.146768856323068	0.0987318072759818	0.0356518159925091	0.282682183082596	0.0632311084029886	0.0597575412404391	-0.039154609317986	0.105832385331388	-0.0398698101014862
NBEAL1	NBEAL1	turquoise	turquoise	0.129207109781709	-0.000175876009307295	0.111487048796512	0.0899027637872661	0.105091928607102	0.183097943406318	0.192842228947334	0.136352042709263	0.0931886296619624
CYP20A1	CYP20A1	blue	blue	0.229611538386492	0.113192823721687	0.271660829018344	0.0136090149468328	0.225396676902166	0.161246151692026	0.0619947660191597	0.204997340908514	-0.00829023342377895
ABI2	ABI2	grey	grey	0.221228424516683	-0.0443716518575042	0.112749748077191	0.254423828207324	0.142941746884517	0.173009681344062	0.101877384986046	0.196375026538224	0.114571020480096
NRP2	NRP2	turquoise	turquoise	0.0213771456763905	0.00588258731765404	-0.034810838745202	0.150529635271619	0.0237196335833639	0.015782062005001	-0.0208171812897438	-0.00191236982888886	-0.0251484635994537
INO80D	INO80D	grey	grey	0.146961295767884	0.0246857358477734	0.13840457896424	0.105357575376356	0.139506976225397	0.0817463766748097	-0.0656049339453829	0.0901782392019923	0.00425213319241229
NDUFS1	NDUFS1	grey	grey	0.214838939194645	0.132471832571097	0.220735986307926	0.075771492561507	0.205721578695381	0.10055096540232	0.0193866627919945	0.164875944520031	-0.0176140445608131
EEF1B2	EEF1B2	brown	brown	-0.00761060657328054	-0.0178233521150685	0.0139501877266868	-0.062097640766834	-0.00165773692792815	0.0643181018620767	0.286618683906501	0.0748211895440544	0.037636652754289
KLF7	KLF7	grey	grey	0.198860492016558	0.109068054939751	0.198299858147785	0.0479919050767062	0.170214485662249	0.0562080218300188	0.109587828002457	0.160804122245455	0.050557081059727
CREB1	CREB1	grey	grey	0.199976336961778	0.0523962757310395	0.200420421047655	0.0951141202438356	0.207876501572059	0.0973302503959258	0.0188310448721078	0.163507516776055	0.0460123145834107
IDH1	IDH1	red	red	0.232069639670938	0.0539594193890244	0.195291623546572	0.0988372868534366	0.178831821915439	0.199192993472015	0.0304008623021364	0.260582136828929	0.043474744129481
SPAG16	SPAG16	blue	blue	0.206202411912144	0.045405080904148	0.240404184067014	0.0655902638178773	0.222653240127045	0.13172263462422	0.0991623731741189	0.191292643041874	0.0553987028338022
FN1	FN1	grey	grey	-0.0050047885879358	0.261752968116306	-0.0550463357448629	0.0180644398837665	-0.0538224285963151	-0.159371624733545	-0.0746562769431335	-0.132461094728892	-0.336860940487944
XRCC5	XRCC5	grey	grey	0.013812680524316	-0.00619209295028035	-0.0155605644757885	0.0966372881934439	-0.0119564731578334	0.0413521241811613	0.0342968558228337	0.050859130049154	-0.0188945809994617
IGFBP2	IGFBP2	grey	grey	0.087913419886323	0.0051917998860027	0.0478527578283245	0.0982533932485555	0.0823433956516051	0.0758846929158562	0.0153018721035796	0.0842910782727437	-0.0220798479313355
IGFBP5	IGFBP5	turquoise	turquoise	-0.060108343494413	-0.0307043133630088	-0.0991363040140437	0.0848418167903827	-0.0887350343916888	-0.069419130262616	-0.136024171785696	-0.0700237787374617	-0.048483725239835
TNS1	TNS1	grey	grey	-0.0170013301130182	0.155273858964608	-0.0636721137620598	0.0481174776972816	-0.0431623851242799	-0.0536659774877629	-0.0475598911241502	-0.0511450083663326	-0.138570880820732
ARPC2	ARPC2	grey	grey	-0.00546540143882873	0.125189761846684	0.0229690583955097	-0.0561089810554274	-0.0026649845004015	0.0191017320793869	0.127418083219288	0.00119452592604918	0.0283604615692692
GPBAR1	GPBAR1	grey	grey	-0.00203026518674379	0.028760360153041	-0.00336732698961306	-0.00266948659970293	-0.011579660540246	-0.0317180126427331	-0.0419357828431752	-0.0331588122784839	-0.0176317931030811
AAMP	AAMP	grey	grey	0.249041899103381	0.0987396527518661	0.255235819290883	0.159715862974454	0.209046716257441	0.1864298009961	0.108291247797462	0.243256319516167	0.0385879609408806
PNKD	PNKD	pink	pink	0.0983473794020216	-0.00439331771054126	0.0514742421149962	0.151233785798403	0.0548520718640664	0.192703930372641	0.168204472211303	0.123960611609583	0.0765582480118431
TMBIM1	TMBIM1	turquoise	turquoise	0.174178500725988	0.0270507219142014	0.113762069426926	0.178912454934633	0.153555061947451	0.153344481714547	0.0770459963929932	0.158019489552038	0.0480701305683816
CTDSP1	CTDSP1	grey	grey	0.272648256867872	0.0729409230428998	0.240023438829222	0.164238525964269	0.272519288364982	0.214060660332869	0.128939471893276	0.244284667080149	0.0249972241091755
DNAJB2	DNAJB2	grey	grey	0.119283459076034	0.0489449994894432	0.110044275069145	0.0559641777598468	0.117116996782605	0.0104827235004773	0.0306269854004986	0.0594697845773468	0.0107299025605418
DNPEP	DNPEP	brown	brown	0.214207278302025	0.0396272504378433	0.217120320411007	0.0951153559984876	0.192413120146506	0.15223541026376	0.0869716817931381	0.211540653582662	0.0685535497802048
GMPPA	GMPPA	grey	grey	0.163825694874474	0.0807141947603511	0.17387545443815	0.00616155728002856	0.198162144044032	0.0697896966822604	0.0289813049563107	0.131028875264915	0.0291123881320332
CHPF	CHPF	turquoise	turquoise	-0.0250745202203154	0.159667007234994	-0.0638266887239077	0.103977918070877	-0.0428535949164487	-0.0151628807685799	-0.096366611070491	-0.0961418013165056	-0.182946335835004
ACSL3	ACSL3	grey	grey	0.125396561434856	0.0919022102451037	0.105092709151754	0.11131850419689	0.113375467142478	-0.0359523141672616	-0.0193254587350515	0.0647298221520454	-0.00684642295920945
KCNE4	KCNE4	grey	grey	0.0408162864121338	0.170251199477309	0.0122708724375677	0.110617935592596	0.0317670397222814	-0.0638532126402716	0.00409982045868364	0.000153451101899919	-0.0364005596402588
SCG2	SCG2	grey	grey	0.0496027424309149	0.0600524872809612	0.0282559169939115	0.0357138090651483	0.0414773183131649	0.0020319709624264	-0.0108697321646569	0.0199048435180191	-0.00869118112198036
WDFY1	WDFY1	grey	grey	0.231705439540664	0.164079382050531	0.200125176308719	0.12160892932433	0.205797945278702	0.0930518557729243	0.0856628736830059	0.154992834248434	-0.0205273170271565
SERPINE2	SERPINE2	turquoise	turquoise	0.0493534262954426	-0.00819762074475238	0.0147353561410119	0.173151334115989	0.031140351186581	0.0516169825535022	0.0149555420188909	0.0031925906862564	0.0647330248920895
CUL3	CUL3	grey	grey	0.188938877550302	0.0264337898971398	0.147364540595915	0.0930608956219071	0.163228279760003	0.12118804574932	0.0176025341877874	0.150982260051907	0.0198215630442116
IRS1	IRS1	grey	grey	0.11204415208657	0.0674196836173035	0.0958167486616047	0.0991095759821571	0.112927244997342	0.0635152376639104	-0.0487051292885545	0.0865481535650047	-0.0410100766822876
MFF	MFF	grey	grey	0.240472844482867	0.0206542467887581	0.199143399665431	0.209658178277092	0.176461060688154	0.177901633801394	0.111942501766732	0.249518655217816	0.0821009633014928
AGFG1	AGFG1	red	red	0.107476266182761	0.0321162345417031	0.113160766541478	0.00309901328895349	0.143198574381135	0.0358319449456231	0.0344381375077997	0.138102080820297	0.0405187465168393
CCL20	CCL20	grey	grey	0.0772179209793735	0.0362343667514313	0.0189312783200764	0.11485899977769	0.0211055097923186	0.0356554848235197	0.0745120959174658	0.0515538834713835	0.0765098251692549
PID1	PID1	grey	grey	0.15020537759418	0.114313253839917	0.163316978584738	0.011412928007099	0.152661008456383	0.0448597096835925	0.124331792391235	0.129868968046594	0.0596490369293264
TRIP12	TRIP12	yellow	yellow	0.181189962166815	0.102943692385649	0.17857136041232	0.0946189598465583	0.18274251148123	0.105250066672028	-0.0576388394441291	0.141100084147748	-0.0253099105821207
SP110	SP110	grey	grey	0.205024149169382	0.0336847226223324	0.199956662749704	0.122712958133015	0.212385168976863	0.215007332374756	0.0595069668808931	0.195828790327231	0.051222838345308
SP100	SP100	turquoise	turquoise	0.105702818802633	-0.0895355465692779	0.0471356870366662	0.221318767932171	0.06958237620057	0.164752865814299	0.0155523570058683	0.11037569987921	0.0432647883685761
CAB39	CAB39	grey	grey	0.162466527735845	0.0644932936622011	0.152905901990437	0.0483828946149101	0.145828124826676	0.0981702247052007	0.108493077037319	0.134300537198829	0.0963395303508102
ITM2C	ITM2C	grey	grey	-0.00933168963421546	0.0653976903970661	-0.03125222652328	0.0340521234849588	-0.0380178439413855	-0.00342650294450992	0.00686801385361001	0.0185444440828844	-0.062077007983913
PSMD1	PSMD1	blue	blue	0.23828205233842	0.171301429636435	0.228874498948574	0.140534334996235	0.212658619706596	0.121140297751918	0.0657968727480516	0.175478123578265	-0.0141287763666566
NCL	NCL	turquoise	turquoise	-0.0340524591201757	0.00842979835617745	-0.0500250757672305	0.0719132404930623	-0.0319664617783137	-0.0317162400107486	-0.0784042107733359	-0.0246648488302355	-0.0795768336441716
PTMA	PTMA	black	black	0.0788402693505759	-0.215198513129631	0.0809645017878421	-0.041347154332355	0.0415370681472783	0.260132578976009	0.409255412332635	0.154225859396449	0.504708964048916
EIF4E2	EIF4E2	grey	grey	0.149570993090936	0.0339197992440704	0.0959969921479765	0.117616389551618	0.103845561188788	0.120150836418841	0.121028582664958	0.129036137312302	0.00707039273649113
GIGYF2	GIGYF2	grey	grey	0.213433987362173	0.119478538568559	0.200225969655245	0.118377928766158	0.198526764765799	0.105974650193742	0.0260057250493576	0.165138221979376	-0.0798372401131848
ARL4C	ARL4C	grey	grey	-0.0748882876376002	-0.119015149830199	-0.112617329385482	0.0453241248410471	-0.0984400018787679	0.0185164307791632	-0.00449952584153435	-0.0402364953237518	0.00764393688445098
SH3BP4	SH3BP4	grey	grey	0.157514552425329	0.0278049452133112	0.13023807471044	0.0811825823223138	0.131327976137353	0.0890895275070014	0.00158155793657825	0.117841861909407	-0.0441642462468988
ACKR3	ACKR3	grey	grey	0.167419709419828	0.155463522407114	0.15420763266066	0.128234671825232	0.146560896443313	0.0339713952209286	0.0719253809566918	0.0946162362834009	0.0323945242502512
COPS8	COPS8	grey	grey	0.0240483459340236	-0.0230769817880689	0.00920019593646048	0.0708125621328791	-0.0175480796626689	0.063083197246998	0.058390649881141	0.0212836616534141	0.0239439144356988
COL6A3	COL6A3	grey	grey	0.0134382605432112	0.00682005051462589	-0.0768384313681758	0.116572252834031	-0.0277493640412273	-0.0784254514904106	-0.146424844298325	-0.0785577201399124	-0.279951529331953
LRRFIP1	LRRFIP1	grey	grey	-0.0322004396489342	0.0241143369173197	-0.0571752120251391	0.00109644590333102	-0.082735264731092	-0.0133993983591722	0.00415277913424929	-0.0300804187450138	0.106642664539541
RAMP1	RAMP1	grey	grey	-0.0417758602504504	-0.00885951943092696	-0.0961012500469941	0.0681974910825736	-0.0589853374460825	0.0592303067346075	0.00409509858273686	-0.0672301504041239	0.0113947644820692
UBE2F	UBE2F	brown	brown	0.252648347423614	0.108213869383282	0.249032707078588	0.0342051815323918	0.21449700196914	0.160248950143641	0.0797232213192331	0.215972995854677	0.0267693373873408
PER2	PER2	grey	grey	0.132600678774965	0.0179786877357651	0.126705227280751	0.0834623182968256	0.144237258786204	0.0470775718602008	-0.0341840484795425	0.0902878381344632	-0.0083364195711278
NDUFA10	NDUFA10	yellow	yellow	0.212939408429359	0.0957187752215699	0.208146957251216	0.0877343340226329	0.211848720207864	0.130139908208425	0.0821237440754583	0.208957607590103	-0.0211813948501287
GPC1	GPC1	grey	grey	0.176882653939629	0.0776464644222137	0.147306330266867	0.177395884845728	0.104001727299182	0.0919491298156363	0.0151105262401772	0.151916118023325	-0.0245322947850633
SNED1	SNED1	grey	grey	0.14454106864237	-0.0174802887839226	0.139593765205737	0.127817065972264	0.091608912587193	0.167365488158204	0.0311434381062316	0.0996053027546274	0.0939120363928105
PPP1R7	PPP1R7	grey	grey	0.22669173388975	0.0982391929568298	0.234955617006503	0.0730505705645669	0.24419661484179	0.191604984031358	0.0472514726246649	0.146441193858003	0.0267526703894379
HDLBP	HDLBP	grey	grey	-0.0990314739467796	0.0420834253103394	-0.130527084472212	0.0280802847227368	-0.136446294821409	-0.0965500633789165	-0.0132695193120388	-0.0940981216515674	-0.104253889641549
STK25	STK25	grey	grey	0.237604712971568	0.0323383772212354	0.202874857291148	0.133337091393176	0.206316074907192	0.166526734832309	0.0723940104886331	0.203601764711238	0.0575920650073466
ATG4B	ATG4B	grey	grey	0.15725696246069	0.065310507136812	0.148547875115616	0.0538499974792136	0.150862135073288	0.0611993171169996	0.0328968648113619	0.0984985607168958	0.0638557832606588
CRBN	CRBN	green	green	0.213931268737177	0.0780923385692709	0.186461710682721	0.100452649609247	0.245173428874776	0.108902661228473	0.0201331229470762	0.177178095621414	-0.0333937361411999
SUMF1	SUMF1	green	green	0.199042563488302	0.0915987017744791	0.171966007544097	0.0862056343829408	0.192226052474649	0.0835836402737867	0.0413657270090964	0.160198016988872	-0.000783676531333378
BHLHE40	BHLHE40	turquoise	turquoise	-0.00808148762258385	0.0193526636087237	-0.0433650247620725	0.0402564024358234	-0.0177164321538535	0.0098614897399976	0.0372913391071079	-0.0259096441898309	0.240915577907003
ARL8B	ARL8B	blue	blue	0.217166958110927	0.131167781131645	0.219976001444733	0.0683880082410572	0.200434914264722	0.0904492805461492	0.126782027750515	0.207506184729835	0.00804497256125993
EDEM1	EDEM1	yellow	yellow	0.271088542563889	0.193070691138989	0.276131043173739	0.065722593191276	0.270709319955315	0.105420226827522	0.102973512478822	0.201723804294789	-0.0375773571088686
LMCD1	LMCD1	brown	brown	-0.13784695971014	0.11612453962214	-0.0915120730866115	-0.139708277435355	-0.119026122849259	-0.120851507263319	0.104982307951178	-0.0942876105771393	0.098313734984183
THUMPD3	THUMPD3	yellow	yellow	0.173074314612319	0.140628832815858	0.171761591032326	0.0611495194115592	0.167755301429305	0.0390504647956325	0.0323899309017335	0.112843246140947	-0.0368275892295544
SETD5	SETD5	grey	grey	0.222525561954882	0.112895520266097	0.148520568718481	0.187540180351507	0.190381582324673	0.130853513558905	0.03243408067839	0.195812384439385	-0.0153269017676389
TADA3	TADA3	grey	grey	0.319996855686112	0.122058194543708	0.263441206309066	0.211856971385082	0.256906669263929	0.199564071894521	0.137740736844169	0.29156304489817	0.0739481480218175
ARPC4	ARPC4	grey	grey	0.0720546098561772	0.025670094292233	0.0128091119224894	0.161892294725644	0.0171959274373795	0.0994488382853073	0.0747514174546888	0.0554134561567308	-0.00910643083237228
JAGN1	JAGN1	red	red	0.164320596403062	0.0655480382455347	0.170861259130287	0.0304583074320099	0.185153243814935	0.119399367977419	0.0774856745357748	0.230277877386247	0.0376402159616241
CRELD1	CRELD1	grey	grey	0.295675503432345	0.137160330634662	0.284309194429862	0.0961682633351749	0.273790981079332	0.165285732761432	0.0935935155791893	0.241390792337849	0.0997239724505822
EMC3	EMC3	blue	blue	0.290850056513974	0.147354483909649	0.301452522414851	0.121779008002866	0.259453430376362	0.126692614778638	0.132833250817526	0.247526011216161	-0.0149257541929384
BRK1	BRK1	grey	grey	0.0495977248551226	-0.0417741447110489	0.0379978297291767	0.0175704611753518	-0.00138601990722322	0.1402035220124	0.211675846789719	0.0622633927632186	0.0957666249110216
SEC13	SEC13	blue	blue	0.215179917863546	0.0853452273682752	0.244879550318985	0.0718548679008454	0.174800048967127	0.149108141141941	0.12260564605836	0.229857464903847	0.0571525633081918
VGLL4	VGLL4	turquoise	turquoise	0.0162687824516619	-0.0910823519950978	-0.0580030246161371	0.180897003128521	-0.0362774810254198	0.125423246490784	-0.0508678449657933	0.00535063492697584	0.0652303131413054
RAF1	RAF1	grey	grey	0.188179147657703	0.0497020686196945	0.156858731056261	0.0970717085648524	0.153347524249963	0.132736984857338	0.0179105669805323	0.140186472701417	0.0455034855588906
IQSEC1	IQSEC1	grey	grey	0.16969000004591	0.0363465361557066	0.11100705260956	0.157322934882768	0.135089811372474	0.108162097849065	-0.0727125746218138	0.11890067882915	0.002727336313184
FBLN2	FBLN2	turquoise	turquoise	-0.0170745281120127	0.0126319962577272	-0.0688707556923271	0.136116448508259	-0.0326265551043265	-0.00920280452453053	-0.108880582960088	-0.0461192102592696	-0.0501351817251856
TMEM43	TMEM43	grey	grey	0.216586293719078	0.0180880103314412	0.115931572676318	0.300493487945918	0.112308917356017	0.172031537741613	-0.0124715716925022	0.173568007472234	0.0713383635175923
XPC	XPC	turquoise	turquoise	0.217092504102418	-0.000988173167202957	0.197140441772027	0.171315097532458	0.218030526160133	0.147226026159514	-0.0165834297803417	0.191356490414753	-0.0450782872257736
LSM3	LSM3	grey	grey	0.0588514211485005	-0.0241293325491835	0.014067505703695	0.120652002564413	0.0357710930448246	0.0836350556201625	0.0924783650745909	0.0587083158057351	0.0135683297627728
SLC6A6	SLC6A6	grey	grey	0.0500885279377086	0.11363591490185	-0.0226476295890467	0.185422092902248	0.015306423642767	-0.0129708762803153	0.0115120735295338	-0.0416859673948034	0.0105030536369921
CCDC174	CCDC174	grey	grey	0.235703485918067	0.0655749013295978	0.21603147275614	0.131649460762764	0.227648316611517	0.151570905897063	0.116887211445466	0.223141211823437	0.0374681554551082
FGD5-AS1	FGD5-AS1	grey	grey	0.26770619826959	0.108974883420142	0.188735469150441	0.210057952190775	0.238757461601503	0.145210938683685	0.0377873599908488	0.231937849436388	-0.0236190156386837
MRPS25	MRPS25	pink	pink	0.220879763300523	0.0931137499142649	0.212612511553048	0.0363085494525501	0.204476174689224	0.202557427853649	0.0913475062857122	0.181712540116122	0.0291517469604117
CAPN7	CAPN7	grey	grey	0.171727830484631	0.0760436698570991	0.160336478931582	0.10041341354191	0.168511732735934	0.0854673407161881	0.0205135085292765	0.0999372688067854	0.00489437843390895
SH3BP5	SH3BP5	red	red	0.214694657897391	0.00409303579075012	0.18346924978313	0.175952509269526	0.203903703335349	0.173361560266417	0.0974013594312364	0.254616116347563	0.0323990277022908
ANKRD28	ANKRD28	grey	grey	0.04199055955782	-0.0373133539214648	-0.0301844295778395	0.111700281499165	-0.028250314028832	0.0936166727937117	-0.00228158206926889	-0.00502065385948193	0.094779289519934
DPH3	DPH3	grey	grey	0.186004245860622	0.0749077163014306	0.199265631078409	0.0215031173932007	0.183746954698701	0.0918322457066402	0.114531524162254	0.168108470258891	0.0464960947117706
RFTN1	RFTN1	grey	grey	0.164271327611334	0.209032856745175	0.156167702606023	0.0373620490733646	0.149744637759595	0.0821633862103566	0.062710702054344	0.10845367814321	-0.0763875660844478
TBC1D5	TBC1D5	red	red	0.188538722806485	0.0896518512409923	0.176263506216174	0.0807273173778112	0.189014498802261	0.086579794777816	0.0690314318521325	0.193632648158426	-0.00424483701646962
RAB5A	RAB5A	red	red	0.244811961017387	0.0666910681984725	0.230125857830181	0.107787899247904	0.235698694467129	0.189554377210255	0.0836791885573299	0.254305443485537	0.122911218036462
UBE2E2	UBE2E2	grey	grey	0.205467545260106	0.194791968111016	0.187886825596604	0.195826818766608	0.169250960229197	0.116358575573645	0.100235817888186	0.183852299137894	-0.00406549847289327
UBE2E1	UBE2E1	red	red	0.230600101323854	0.0215883656219073	0.203585282187171	0.139401458246643	0.199822464330741	0.248652358208284	0.137600525352109	0.256745664296686	0.0516012772346214
NR1D2	NR1D2	grey	grey	0.146531714495196	0.0480069829497958	0.121695087369835	0.0938941300406304	0.118027325242643	0.0635303713347335	0.0249291383689247	0.0962769892911562	-0.0500739127431486
TOP2B	TOP2B	grey	grey	0.277579914381476	0.101336184368589	0.298796492991445	0.00795084228915934	0.269186778750931	0.114524093384284	0.049919536857686	0.216262442911125	-0.00920105310278298
SLC4A7	SLC4A7	grey	grey	0.145159106592495	0.0226436313608407	0.113105766704603	0.0860170107690472	0.137855439162073	0.132424201482348	-0.0114553305992455	0.122432538436313	0.0104766992133231
CMC1	CMC1	blue	blue	0.26943622518462	0.140063817199568	0.260478985124704	0.116894877857854	0.270420139368343	0.153753603923685	0.100383211481907	0.234023383516375	0.0421884769926315
AZI2	AZI2	grey	grey	0.175996783900373	0.0326981748444952	0.132348015935168	0.184996324820574	0.137856260447467	0.0780409816850916	0.103863924365335	0.125545762794784	0.0284863364043692
RBMS3	RBMS3	turquoise	turquoise	0.114318125080748	-0.0115735389052423	0.021027683918107	0.284683183763984	0.0373947201118136	0.042584844852516	-0.034326113472991	0.0614101392621447	0.0369172782274953
TGFBR2	TGFBR2	turquoise	turquoise	0.161202011994359	0.0334333267036733	0.117620642567259	0.19737277048894	0.111247137219422	0.126586087844102	0.00939416042720155	0.119156338276573	0.00181311952262459
STT3B	STT3B	grey	grey	0.190246149496954	0.0645040003652936	0.128555539581659	0.176762527336787	0.119261886441803	0.0784479936619585	0.0483955001795879	0.126607824491737	0.0754051776262712
OSBPL10	OSBPL10	black	black	0.146422739840762	0.0998783991819821	0.155085976252818	-0.0219725979668273	0.147764947113783	0.0255847163239265	0.0380905136344742	0.085617312036289	0.0582586751302764
CMTM6	CMTM6	turquoise	turquoise	0.163924236737466	-0.0225039706652199	0.0708911464244455	0.236099807759225	0.0776594936222452	0.170761989558017	0.0220979517666064	0.12694926003782	0.0836278456491251
DYNC1LI1	DYNC1LI1	grey	grey	0.227785434343266	0.0668683403357817	0.246895051855075	0.0836314106211132	0.207472847083531	0.101699673651938	0.0756504549261202	0.19788357352041	-0.00293694058952913
GLB1	GLB1	grey	grey	0.164016993765456	0.111993849144561	0.162965803720575	0.0315562995360961	0.18584530907552	0.0184319705478298	-0.0256352811545034	0.139802495627429	-0.000979212182966143
CRTAP	CRTAP	grey	grey	0.0218635533330412	-0.0458549434767283	-0.0242591222503795	0.0829092475474082	0.000345835006692991	0.0926033960351201	0.0448755037034107	0.0253481122412994	0.0545765146567899
UBP1	UBP1	grey	grey	0.162179574413161	0.0366629180733574	0.146020956332693	0.090047910270163	0.125307848552718	0.11054828437781	0.0299484030788339	0.130804094778029	0.0613948148495513
PDCD6IP	PDCD6IP	grey	grey	0.145756240206747	0.00511834732204036	0.113418846541538	0.148871822237828	0.116349796910597	0.0541657303902713	0.0139077540664917	0.0942899857139748	-0.00249437182667214
EPM2AIP1	EPM2AIP1	green	green	0.175796490431188	0.0631153834626811	0.185622143555642	0.0509107700491316	0.221950927049507	0.087502270407438	0.0406801882025344	0.164770186885661	0.0310156625125649
LRRFIP2	LRRFIP2	blue	blue	0.202708602400111	0.106594884649116	0.22428535546422	0.06401562283807	0.180592721307453	0.104240047489624	0.0611817107487862	0.17389035086087	-0.040074495336541
GOLGA4	GOLGA4	grey	grey	-0.0648032651342689	-0.0620612979049469	-0.0721794954255331	0.0751109264940051	-0.079243251215192	-0.0448460034306143	-0.0909684549203304	-0.0546255932032505	-0.0107269152257764
CTDSPL	CTDSPL	grey	grey	0.213578348955883	0.130501889746885	0.179382695149922	0.143759829993203	0.202634121515533	0.151323530398069	0.018694539777171	0.168747210236098	-0.0726216952724399
ACAA1	ACAA1	grey	grey	0.142774625002295	0.02852596696162	0.134987431980243	0.0329859956520065	0.125707851847836	0.0808832038219558	0.0675312734081032	0.128410031936653	0.0473619681674011
CSRNP1	CSRNP1	black	black	0.0970827319254691	-0.0717289409668309	0.0698927580726516	0.0318787039531693	0.0683851940690737	0.15544747032605	0.044080072939836	0.159564203584138	0.362156329837377
EIF1B	EIF1B	pink	pink	0.0105124072423705	-0.126127563977711	-0.0100104116038322	0.0525711297517462	-0.0246434648321655	0.115462120410203	0.0967977522759853	0.0613242321837584	0.151663959397492
CTNNB1	CTNNB1	turquoise	turquoise	0.0153590680059675	-0.0494542506087366	-0.0702341055511961	0.143333600279624	-0.0163739173138277	0.0354808925872178	-0.159932803454424	-0.0409504463787759	-0.120486116069655
SEC22C	SEC22C	grey	grey	0.273735891742953	0.115613920486282	0.288760879933886	0.109542905033423	0.250577141780326	0.165187768408202	0.0421176489479773	0.236238533112916	-0.00702318839857059
SS18L2	SS18L2	grey	grey	0.216914792376499	0.0648372219251348	0.23377309740777	0.0323743242341669	0.209626030208274	0.159582269084933	0.123557674195787	0.199939822485128	0.00564108032461116
NKTR	NKTR	turquoise	turquoise	0.0193359274725145	-0.00506721067546934	-0.0665597631523266	0.212627482581065	-0.0538174374660444	-0.00111345595752611	-0.05541266859324	-0.00882324415120007	-0.0083942967954562
HIGD1A	HIGD1A	grey	grey	0.225291029104679	0.115634796073688	0.197341582230399	0.19326906892428	0.217063792892133	0.152283628170195	0.147695927629695	0.17439745297527	0.0201317451880282
ABHD5	ABHD5	grey	grey	0.0402864950915627	-0.0261015859207632	0.0092983911279651	0.0860109194243293	0.0218799876512101	0.0407841929972083	0.0508437031451157	-7.64924719304294e-05	0.162951687758496
KIAA1143	KIAA1143	grey	grey	0.210254870569216	0.0482492027388014	0.193097391297738	0.126526324146265	0.195170114400242	0.158774646606418	0.0318669815634239	0.184164926358209	0.0229890938576461
ZDHHC3	ZDHHC3	blue	blue	0.26298057648622	0.160309983099467	0.283159539894792	0.0383441729559194	0.257175991542183	0.160929723531297	0.176987939629442	0.197058546919379	-0.0186081008059459
EXOSC7	EXOSC7	blue	blue	0.139201818581562	0.116041299727664	0.209768668308265	-0.0314512834905496	0.163420158983519	0.0621103005741434	0.0566534238146691	0.108486558594274	0.00604613573343392
TMEM158	TMEM158	grey	grey	0.0281998213352103	-0.0753555493060266	-0.0223657013543051	0.090319117852146	-0.0136717132626319	0.0947565443270354	0.0429380701338855	0.00812681486974662	-0.0286741264058786
CCDC12	CCDC12	green	green	0.268689785300646	0.126004122706757	0.252894422144263	0.140542393456951	0.267948897216301	0.154395208586124	0.0501969647458616	0.240080276488038	0.0680756299983887
SETD2	SETD2	turquoise	turquoise	0.222344434512248	0.0840069012063464	0.168882263993519	0.164751232876407	0.20302112076581	0.0987580100656251	-0.0383390808581142	0.166219857125337	-0.0360564426728564
ELP6	ELP6	grey	grey	0.243395494924505	0.105836953138599	0.238996834800281	0.0915344593127197	0.272363928919164	0.182296997871866	0.0325892022790932	0.216419776534499	0.00700126662525245
SMARCC1	SMARCC1	grey	grey	0.188727712284709	0.0853027661046303	0.167716856505542	0.0712997774603204	0.139964513338861	0.130884559417181	0.00247381617103403	0.143080113985299	-0.0256707789374448
DHX30	DHX30	grey	grey	0.199024590316727	0.0626383391582123	0.186632460211105	0.102864070009947	0.230609971371362	0.0977855933680465	0.0885445374123537	0.14301265070081	0.0126351504670595
MAP4	MAP4	grey	grey	-0.0278186197181168	0.10057353092675	-0.0808526070970973	0.0874225224696656	-0.0647379529843839	-0.00688878722136315	-0.0413181180319254	-0.0473357278917802	-0.112906704796366
TMA7	TMA7	brown	brown	0.16762359676144	0.116625593950399	0.187832765663938	-0.00520774601780114	0.155699949283298	0.106843094097846	0.353391860906821	0.138910400583881	0.112739753817738
SHISA5	SHISA5	grey	grey	0.12879725306257	0.0527852262480571	0.0733693880335775	0.138849955626941	0.0943009618883547	0.144151735377719	0.105798423953357	0.102739085138475	0.00271303051157256
COL7A1	COL7A1	grey	grey	0.0177796574887229	0.0316083428816881	0.0371912988783166	-0.0500472698515156	0.0355382126623814	-0.0333745954525077	-0.0103313025729071	-0.00164769047362405	-0.0717511148695168
UQCRC1	UQCRC1	grey	grey	0.191474596881713	0.0892604823855784	0.157488486487106	0.115113470844133	0.145920563387287	0.137809601184729	0.105842990959601	0.205390692176677	0.0657397276372814
IP6K2	IP6K2	grey	grey	0.215489442416237	0.0469363859096436	0.17682077643645	0.146974909784814	0.181486275320802	0.222355587493789	0.101921737296357	0.193938868334357	0.108217251971013
PRKAR2A	PRKAR2A	turquoise	turquoise	0.262955266873154	0.046912909671657	0.193616433958709	0.210404068978095	0.207931956505365	0.173594112035682	0.0117292522096483	0.210848780669926	0.0835642675792757
ARIH2	ARIH2	blue	blue	0.234255011379451	0.0944155299045104	0.237713316955824	0.0841684330663904	0.213002070589602	0.072023385174769	0.0538321981757298	0.216036561245478	0.0335188799447409
WDR6	WDR6	grey	grey	0.148876643971462	0.0744219186748646	0.1398731950334	0.068972686181167	0.17055400076058	0.0845070919404832	0.00890519737168773	0.0963817321763937	0.0394896254771379
DALRD3	DALRD3	green	green	0.205247489065649	0.0749806640804847	0.231145618432893	0.0474649720571705	0.259826542801043	0.136416877728862	0.0626313452805459	0.175302755556958	0.0577139543523139
NDUFAF3	NDUFAF3	grey	grey	0.0524116513032554	0.0426492096792898	0.0148427362854801	0.100463231481182	0.015317976669819	0.105723395543771	0.184863662082182	0.0495377813476516	0.00969725558154728
IMPDH2	IMPDH2	grey	grey	0.106498081925404	0.0290261465511856	0.0456282683915914	0.142030981379953	0.0445567846356466	0.0688024573042258	0.0594739452303587	0.0731280316918376	0.0570295486416646
QRICH1	QRICH1	yellow	yellow	0.0529439705291996	0.0460819830076814	0.0473579748297476	0.0413396094820327	0.0572760809670161	-0.00367007881378882	-0.0357751078380241	0.0302343784197068	-0.0854113050469621
QARS	QARS	red	red	0.243791316199221	0.103489682546268	0.249367133715957	0.0534209039129154	0.239463936172683	0.149591285421089	0.150350019523652	0.260654349484156	0.0661168612810454
LAMB2	LAMB2	grey	grey	0.0573267050948308	0.146235278749477	-0.00837904756624076	0.185709214862638	-0.0101613820042736	-0.0636618797690031	-0.0541545450504456	-0.0702373077671767	-0.144470243481941
RHOA	RHOA	grey	grey	0.102375694617429	0.191789004319826	0.104901829957142	0.0187499035656176	0.0587197160133325	0.0370157292115356	0.258256666636857	0.0800141852134671	0.0181207926241523
DAG1	DAG1	green	green	0.220476209997499	0.185952268898727	0.247376823182051	0.0320582196771729	0.266945381702876	0.0693639771346817	0.102781375757865	0.163156496516198	-0.00479576881776177
RBM6	RBM6	turquoise	turquoise	0.103888688999008	-0.0774164310511239	0.0218420765998526	0.191457080524663	0.0639977971332507	0.0800238307312746	-0.056875092480908	0.0657066963955399	0.0850615453925287
RBM5	RBM5	turquoise	turquoise	0.219560157840929	0.0585603152669323	0.193191119806383	0.154184725553052	0.182678604781559	0.0912147569952339	0.0107311984035425	0.162333133677491	0.0566066232198766
GNAI2	GNAI2	grey	grey	-0.0626992111447655	0.0630186095322715	-0.11037382917392	0.037612635228003	-0.0964902691358258	-0.0510412961452393	0.0578356363826515	-0.0364556638352501	-0.0611573329716059
IFRD2	IFRD2	blue	blue	0.211431266178593	0.107912949059262	0.250164612802832	0.016774387490068	0.222433490401717	0.132715109964913	0.144263876868228	0.159642704760133	0.078652115553008
HYAL2	HYAL2	blue	blue	0.291521971602451	0.175439730429706	0.314321068557678	0.0334367551942727	0.279987877248201	0.165819093301793	0.0972997125221987	0.229266785458086	0.0397897427185
TUSC2	TUSC2	grey	grey	0.163633519425994	0.0153113253049139	0.192800006941656	0.00382463239565902	0.11539159074344	0.0942089130387756	0.0987494882437449	0.159055057558127	0.0401094138879026
RASSF1	RASSF1	grey	grey	0.148153264366225	0.0628209941353887	0.15321426393787	-0.0214404467558151	0.150144587980283	0.0340223455261387	0.0370850124922574	0.0776802158314645	0.0249779257585473
TMEM115	TMEM115	blue	blue	0.226653448572127	0.058947121252426	0.264329032144238	0.0630130936454849	0.210734297358663	0.167005738872361	0.0862525363726808	0.216012648426968	0.0445920908365884
MANF	MANF	grey	grey	0.0328142376295059	0.0411972642392758	-0.000125026109790957	0.0634670786752255	-0.0164521989709779	0.0672724305183141	0.13149781796568	0.0211441327691153	0.0421424924590691
TEX264	TEX264	grey	grey	0.24804512820003	0.0784740087371911	0.249148253605934	0.13106989974155	0.242643445205356	0.17586971125635	0.0922816963985613	0.230612839873736	0.0721741966943362
ABHD14B	ABHD14B	grey	grey	0.284447806143719	0.09232535020941	0.246710407060558	0.152851361136483	0.234446644835207	0.17196721748447	0.148245406769929	0.254041815569046	0.113399226476776
ABHD14A	ABHD14A	blue	blue	0.221917654845124	0.104969297859464	0.255968424965003	0.0527273919186239	0.224092772678467	0.113139714627942	0.0819049495402174	0.188843723222793	0.00202641289075686
TWF2	TWF2	grey	grey	0.221222357992493	0.11258755106751	0.253402413224133	0.0300361063377465	0.236341203841993	0.132470069045637	0.11396076216922	0.226896841390413	0.053536638958378
WDR82	WDR82	turquoise	turquoise	0.174641016229024	0.0801077075067187	0.161151519037716	0.111434547324534	0.134449895528091	0.0830375781556324	-0.0634245346611927	0.159941317231579	0.0224735810746266
NISCH	NISCH	grey	grey	0.191391082829927	0.0481293013952688	0.191333070122114	0.0985207841800699	0.177865511107857	0.098790203086237	0.0296512846042314	0.129914396274786	0.0195301262656146
NT5DC2	NT5DC2	grey	grey	0.0989721367696754	0.150131085649449	0.0647272154051313	0.130482985540054	0.0826795545977657	0.0256278971287814	-0.0044405833352575	0.111253996855539	-0.0846870770675893
SMIM4	SMIM4	grey	grey	0.0623833131350729	-0.0065791090953543	0.000943879473074241	0.180300902894359	0.0442281971467261	0.0613862903138864	0.0146725674543305	0.0678273238109877	0.0343610913814872
PBRM1	PBRM1	grey	grey	0.199380420265298	0.0851685529425858	0.149491903555207	0.170904706848232	0.159425772243476	0.0855277707839858	-0.00635004318141136	0.152436190803883	-0.0204420573874471
GNL3	GNL3	red	red	0.176252458609405	0.0417443707241371	0.158102713277664	0.120837506743004	0.17519914411381	0.0684054732223262	0.0266820120826729	0.178826213241784	0.0410228981571942
GLT8D1	GLT8D1	grey	grey	0.124751001877305	0.0490915882921999	0.0880623651046817	0.162723291283854	0.0671841381050229	0.0470793788068187	-0.00590432059149257	0.122311477078315	-0.0198907670280299
SPCS1	SPCS1	grey	grey	-0.0818345511048566	-0.0552020069574113	-0.0998030830846573	0.0191524977960019	-0.102092810545252	-0.0269792753214924	0.0566023071201623	-0.0902381721267957	0.0535967370880146
TKT	TKT	grey	grey	0.00189805071100674	-0.043103771252723	-0.0121041850153906	0.0695695329158081	-0.0183363204087224	0.051614371961761	0.0635948423658791	0.0403148203077283	0.0983804025277345
DCP1A	DCP1A	grey	grey	0.145101022428926	0.0326095166724787	0.146699510426811	0.0816695442977269	0.138193078350259	0.0491945017193373	0.0666349373023519	0.0814968141850842	0.0915163250496282
WNT5A	WNT5A	grey	grey	0.0613978872361947	-3.47691280975466e-05	0.00470394846950485	0.108164223368493	0.0237100620140224	0.0457670835268659	-0.0741381430419475	0.053379297286286	-0.0883534060285911
CCDC66	CCDC66	grey	grey	0.23045239944299	0.0592998813738385	0.214818596258114	0.136702993428955	0.208786092517987	0.186946977846328	0.00296182100794923	0.156384509634592	-0.0207099435216719
APPL1	APPL1	yellow	yellow	0.15476921030886	0.00694030982986208	0.128349200034402	0.157771679561869	0.17246484343269	0.0837705593852305	-0.0158439473429559	0.134651414206752	0.0166006052638614
ARF4	ARF4	blue	blue	0.132117006579028	0.266802390866642	0.170601653584692	-0.0347061044790638	0.128225883146148	0.000712470904341279	0.137803951115533	0.0973910793431489	0.0151421324022024
SLMAP	SLMAP	grey	grey	0.233809826372747	0.185743615035066	0.19212208177373	0.114834310846503	0.186173513593046	0.105872645748495	0.0855672594566321	0.18273134772274	-0.0216683138065169
FLNB	FLNB	grey	grey	0.142641005536595	0.205657123415164	0.133531302113665	0.10263781944312	0.125297254360675	0.0204207129171346	-0.0490426636479982	0.0825299872578732	-0.0800417510314602
PXK	PXK	grey	grey	0.23876659937496	0.0574169082597783	0.191128728559155	0.128457398062305	0.204038657872194	0.16734772350659	0.0863567128239847	0.210189366621523	0.0272477733279904
PDHB	PDHB	yellow	yellow	0.189694692392117	0.214220358309718	0.175369348903493	0.0526756296024668	0.176897762828909	0.0600803376744415	0.0905930506191251	0.15253593656596	-0.0224134433604353
PTPRG	PTPRG	grey	grey	0.216800047852376	0.0430305788418454	0.14885313216152	0.207139323601247	0.177537309710674	0.129037375955293	-0.0358623136730391	0.126527516499684	-0.0293662891619482
C3orf14	C3orf14	grey	grey	0.161185181197134	0.0512106029167096	0.184482411200113	0.017553270639638	0.17569082669192	0.124895196373716	0.0248731156016921	0.121352654866692	0.0579367444201233
THOC7	THOC7	grey	grey	0.210502701933286	0.0944133063381443	0.192820171986215	0.169046225348173	0.175911392204452	0.132038757812915	0.145504766621295	0.227638388558391	0.0446892819171388
PSMD6	PSMD6	grey	grey	0.270707043376153	0.0984577194305808	0.299147718223966	0.0594493985796757	0.285669728739649	0.175173246318736	0.103657258648643	0.28096838013928	0.0359209110102609
PRICKLE2	PRICKLE2	grey	grey	0.117996098771243	0.0820996640523151	0.124685013042891	0.0392247142451582	0.0910698341756961	0.0120401159404327	0.0115043739972571	0.0733998653671786	0.0631531374354833
SLC25A26	SLC25A26	grey	grey	0.27453067680292	0.101970290745352	0.269525293470282	0.103114973446703	0.250444195154867	0.152422427122612	0.115339108401055	0.228148798245025	0.0833387294747059
LRIG1	LRIG1	grey	grey	0.154993016372623	-0.0346357574474218	0.111690015846825	0.0885482041912658	0.101595903811917	0.103210137841733	0.0284288087691915	0.0637388370888227	0.0851659971253521
SUCLG2	SUCLG2	blue	blue	0.268229621875235	0.110792167309326	0.231579952125367	0.125539161228555	0.233862975592927	0.110713312469726	0.0768023556359611	0.21318318117555	0.0435662546744677
TMF1	TMF1	grey	grey	0.0604867160368255	0.0141580969697692	0.0159098107538127	0.117299767197714	0.0352275233549281	0.0246864598101849	-0.0240754676208029	0.0565572625063147	-0.0465207359453078
UBA3	UBA3	grey	grey	0.199005810990901	0.0785767872477896	0.21305739515498	0.0614235118332432	0.186056810554841	0.111780930792926	0.0653742622472251	0.150633715003262	0.0246389775845897
ARL6IP5	ARL6IP5	pink	pink	-0.0175572939598901	-0.114673137419035	-0.0305534916050854	0.0775781318657972	-0.0100954868532372	0.0840817135271742	0.0747998199037152	0.00634956682405136	0.115577829470694
MITF	MITF	turquoise	turquoise	0.21730380392466	0.00718471817804615	0.139555974631554	0.232510369571438	0.177087577233758	0.233007409908209	0.0263506958986826	0.209729805610675	0.0967107653327656
FOXP1	FOXP1	grey	grey	0.0488882548221063	0.0119892709336739	0.00241817447607065	0.0856472884267988	-0.0118523001744471	0.04412884228175	0.039797021933616	0.0419336021243871	0.0200139182462726
RYBP	RYBP	grey	grey	0.144367981681919	0.0683153314302992	0.134751147703781	0.0779359284473999	0.105403351965923	0.087283591418488	0.125134542308256	0.112402697985457	0.123978743379388
GXYLT2	GXYLT2	turquoise	turquoise	0.118693011796173	0.125804074100488	0.103132638074162	0.106641109783622	0.089448334870579	0.0382195215811273	-0.026644013231879	0.0932433354053011	-0.146684357343972
PPP4R2	PPP4R2	turquoise	turquoise	0.149410193884558	-0.0175343299087733	0.101322227058499	0.174435656403836	0.115239009491654	0.0922881087757522	0.00487094088249376	0.125372715528316	-0.0118779622015461
ROBO1	ROBO1	grey	grey	0.238543001653378	0.117841886737375	0.195285613245372	0.147342410768784	0.189904683512022	0.120033180493676	0.0278571169622499	0.139867279616243	-0.0312145326389921
GBE1	GBE1	brown	brown	0.223770667765664	0.167259112436223	0.241180389885779	0.0613322170206811	0.214965551190798	0.108386785562208	0.153146411563737	0.165054770588991	0.00867166806163467
VGLL3	VGLL3	green	green	0.140963339352264	0.160487436997087	0.102106887252574	0.144335771542103	0.110285561427884	0.0273868392229658	0.068320993041007	0.0869202916215001	-0.0648363091892698
CHMP2B	CHMP2B	grey	grey	0.123228312049665	0.0145287627392655	0.0709842423479239	0.195723077329904	0.0714230474595677	0.0984358464856927	0.0320415485457731	0.106268638362018	0.030891530060062
CGGBP1	CGGBP1	turquoise	turquoise	0.15028646732688	-0.0234455074881955	0.0882570749314713	0.189171480663453	0.123666846820937	0.111870542792691	0.000804382244675085	0.162853705016715	-0.0113471850485102
EPHA3	EPHA3	grey	grey	0.162336426153343	0.0363636879093561	0.111331093381494	0.153058932003611	0.126167497053893	0.094835084314444	0.0535684727645974	0.142449559023745	0.0019770615814009
PROS1	PROS1	grey	grey	0.25678366466279	0.0806531604103694	0.228923007260961	0.211342910232518	0.248983917544368	0.16182956963466	0.0901191640029078	0.223980410250543	0.0263663318828387
ARL13B	ARL13B	grey	grey	0.222224457499195	0.0885663118368382	0.208343566851149	0.09309693897721	0.186866572592626	0.0918825594236168	0.0568912189678845	0.198398474454793	0.0495308322013374
MTRNR2L12	MTRNR2L12	turquoise	turquoise	0.0652107810289647	0.0235718949168293	-0.0411895214876982	0.319051283535022	-0.0225035822615995	0.0405718079413573	-0.11617406659611	-0.0707592960939151	0.11936725124331
CLDND1	CLDND1	grey	grey	0.339135705717683	0.0949988344122046	0.30990707198393	0.199508576223405	0.266474461446159	0.274150444206172	0.196215979248313	0.325483924928508	0.0949694921612559
DCBLD2	DCBLD2	yellow	yellow	0.161914844160676	0.163531574202206	0.148883619924947	0.0910367220246176	0.155797150811476	0.0173891348317292	-0.0214450258563463	0.114185266584224	-0.0557356336160749
COL8A1	COL8A1	yellow	yellow	0.0533247582214202	0.471411397957282	0.0532345446610442	-0.000738119619016918	0.0347473889892048	-0.189947048099073	-0.0512956631454378	-0.0600750237139496	-0.1698096079061
CMSS1	CMSS1	grey	grey	0.256578035660996	0.1093368153493	0.274296865956605	0.0840867749021904	0.270358259029916	0.137081335527792	0.106810439283897	0.214269364342956	0.0677177197599163
FILIP1L	FILIP1L	grey	grey	-0.0381933428302384	0.103197055000282	-0.0606449685661345	0.018036796169418	-0.0658690116408618	-0.0608346721462231	-0.0538553462793089	-0.0235713370966801	-0.0744245764052351
TBC1D23	TBC1D23	grey	grey	0.165082466083638	0.0503753135989918	0.153613062460864	0.021838904535347	0.139204256807351	0.0888841962454274	-0.00237279238885776	0.110091108245342	-0.0418172776832763
NIT2	NIT2	grey	grey	0.25502450710884	0.111505673731252	0.239300621886422	0.134382694275907	0.216499481895121	0.172204819156756	0.0871592204910251	0.181316075055063	0.0441157705950882
TMEM45A	TMEM45A	grey	grey	0.0903781872883351	0.0281243234331491	0.0787474751730062	0.0644719455336211	0.0659737319481586	0.117303917791569	0.14602483868515	0.106001499700907	-0.0593358181700512
TFG	TFG	grey	grey	0.00590892318755673	-0.0118894245808	-0.00958294833469473	0.0819990087616948	-0.026296323860662	0.0315288238538685	0.0264606173595054	0.00340755769728556	-0.0218229935269335
ABI3BP	ABI3BP	grey	grey	0.204273525083239	0.00525229280335512	0.143306804710946	0.173198836658386	0.179919923754391	0.140036661229361	0.0162116798543523	0.214676206040109	0.0322935187344606
TRMT10C	TRMT10C	red	red	0.178431030467294	0.0654160332005882	0.19847706497421	0.0103416491243546	0.179203567303438	0.108380276388007	0.0727018973455465	0.188721935270881	0.0134513760229965
PCNP	PCNP	grey	grey	0.066453257662235	0.00782221610935352	0.0348556738289336	0.14661106870274	0.0195556373346276	0.100119698380312	0.109369156402948	0.0547999474845414	0.0656673868814578
ZBTB11	ZBTB11	grey	grey	0.142495071706042	0.0255192935879931	0.116811222467304	0.0920193735738916	0.131843037313209	0.116597911001354	0.0107924566845301	0.0963906316021127	0.0294938883104757
NFKBIZ	NFKBIZ	black	black	0.0161287868566612	-0.0912622164704848	0.00621710290718268	-0.0784696019277642	0.00299295247141679	0.0312503683708576	0.0807011422202856	-0.00860626235546576	0.531456166216863
ALCAM	ALCAM	red	red	0.165506080494039	0.0611643823111776	0.155923583554255	0.0441977903200984	0.159888632043327	0.11820619160484	0.0516600945117071	0.148986888029915	-0.0195281232295245
CBLB	CBLB	black	black	0.132116669055717	-0.0118067134037768	0.122414887849523	0.0261891635085336	0.0974716023200898	0.147672982917882	0.122361056006983	0.13760353838354	0.152335874932755
BBX	BBX	grey	grey	0.00863232736332381	-0.0690794763894645	-0.0519421679768931	0.130606826717459	-0.0117792316791192	0.0944308788586672	-0.0478402460308947	0.0245535215128522	0.0321178033760472
CD47	CD47	grey	grey	0.171488484900427	-0.0289146540316203	0.0982476717537586	0.201764305800659	0.103549376171847	0.151665964771718	0.0868813800879375	0.1229081016143	0.0987183029355026
IFT57	IFT57	grey	grey	0.110588978558965	0.0302069966054009	0.0797950117486202	0.120320855312932	0.121742345597305	0.0858686372337298	0.0620703083907473	0.109262676448152	0.0466480183454214
PHLDB2	PHLDB2	grey	grey	0.182467210102218	0.0831524350510357	0.17431908097457	0.0720252822597961	0.179239309740169	0.0832409842158063	0.045166519017904	0.16466390612644	0.0678302251775295
ATG3	ATG3	blue	blue	0.313478078511038	0.148511302753984	0.310384584776991	0.157983248967634	0.310825597179094	0.204114120446597	0.0438956195210056	0.288078597118998	0.00209496650043529
CCDC80	CCDC80	grey	grey	-0.0450939583798467	0.178234118988099	-0.0435959168620523	0.0435037447807116	-0.0267040924850868	-0.179537203638927	-0.123691196224591	-0.0745628718575302	-0.164207882633953
BOC	BOC	turquoise	turquoise	0.183479129755162	0.0683142301556174	0.101923254164311	0.272028945663168	0.115019476821849	0.0876312244071762	-0.00361759444494254	0.144764905133115	0.0188434501096962
NAA50	NAA50	red	red	0.306794277510643	0.126760723007016	0.296390423666693	0.123622911479846	0.280970390468478	0.17245911868641	0.107427198404701	0.343393582217468	0.0715157754125847
ATP6V1A	ATP6V1A	grey	grey	0.228069358051686	0.0768766438478247	0.20385838319801	0.0985834554418232	0.201865383869914	0.162754306341364	0.0695702395682874	0.171616364675332	0.0965721429499855
ZBTB20	ZBTB20	turquoise	turquoise	-0.0447501926137762	-0.185934621475437	-0.110816554853299	0.146937983651769	-0.0803804521938853	0.0340201915170214	-0.145502313527655	-0.0492562794463714	0.0981046518324453
B4GALT4	B4GALT4	grey	grey	0.121188229187194	0.0855268023603508	0.162032554215565	-0.0614852565800626	0.142208426078295	0.0333737763423442	0.0244782505117153	0.0966725359033467	0.0910354472648294
TMEM39A	TMEM39A	blue	blue	0.226495394745273	0.120917567033695	0.26737592420976	0.0375354781684764	0.244257238330256	0.138848722284458	0.105515499512004	0.228486222012697	0.0376038017232317
TIMMDC1	TIMMDC1	grey	grey	0.249222362863142	0.0970476925892439	0.24042065812059	0.144029697515306	0.242912007261168	0.173169380439453	0.0824588754263693	0.251357068694939	-0.00371044370416645
COX17	COX17	brown	brown	0.0126378755363002	0.166382460257577	0.0172606321580342	-0.00689897089290582	-0.0332050855781958	-0.0440041058015048	0.231663125345018	-0.0307692174858692	0.0770240697002816
GSK3B	GSK3B	grey	grey	0.216488411710056	0.0921195088429447	0.231427201906569	0.0498342405960172	0.206271675074408	0.081897342045005	0.00245516120921287	0.171753629012281	-0.0225416774512943
LRRC58	LRRC58	grey	grey	0.235299721574048	0.0427864487063932	0.180322323624009	0.216537202868471	0.193417837982122	0.133697740176412	0.0576264098022141	0.184736851078977	-0.00132042464076022
FSTL1	FSTL1	grey	grey	0.0615235796655787	0.247133501047404	0.0307945492898632	0.0813369221253681	0.0357944795448889	-0.14157115513129	-0.05600909475155	-0.0223462808251885	-0.147958305110784
NDUFB4	NDUFB4	grey	grey	0.0186499381762761	-0.0128157992964293	0.00581892378688263	0.0198904708627364	-0.00648297140390832	0.0985729163983177	0.231361268925991	0.0490506810363735	0.044496671767547
GOLGB1	GOLGB1	turquoise	turquoise	-0.0320891925942549	-0.0598455969267921	-0.095197674458526	0.158366165592081	-0.0426846139705818	-0.0392787338490844	-0.0493939330855695	-0.0226208490912558	-0.0694711126763422
CSTA	CSTA	grey	grey	0.213799788119438	0.0593183340171125	0.161106949954661	0.175103291928947	0.195213127268715	0.156501452341152	0.15033336384142	0.184624322220669	0.0365004557530221
FAM162A	FAM162A	turquoise	turquoise	0.110452868838057	0.0721196146039868	0.0598642927790172	0.143458150038375	0.0527086683726964	0.0598105182390795	0.162846768096989	0.110493468053899	-0.0605533604215571
KPNA1	KPNA1	grey	grey	0.159489534663609	0.107691411749861	0.17066364632784	0.0133557168035809	0.145253104866601	0.0669771596540283	-0.0192019720832064	0.100588447485124	-0.0505943042155141
PARP9	PARP9	green	green	0.213377104221649	0.107759235046456	0.215571304438494	0.0744692215146142	0.266492645748237	0.127526462294624	0.0651346389766033	0.186381971913177	0.0229059629762881
PARP14	PARP14	grey	grey	0.244723985286755	0.0264111799906623	0.228459408608561	0.139639549124594	0.273138845973997	0.162472231331299	0.0635916758489133	0.243526006813019	0.0194454958354375
PDIA5	PDIA5	grey	grey	0.19649139087036	0.0977714434825014	0.181014459251201	0.06012082016463	0.175970600949197	0.0548662660743983	0.0112343808505839	0.163172766478341	-0.0019595811157032
MYLK	MYLK	yellow	yellow	-0.0728534036531755	0.393475245721101	-0.066533328963636	-0.0652998819107669	-0.0996789404146667	-0.15717167897617	0.0125023094549073	-0.111751317755552	-0.155566839573856
CCDC14	CCDC14	grey	grey	0.148940039848657	0.0727749397694208	0.125417131251431	0.136076732342941	0.117038318391056	0.0722167767078782	-0.0606750503484373	0.0997046625035702	-0.0167830951053181
ITGB5	ITGB5	grey	grey	0.0415912262206004	0.0545116779521701	-0.046209458909514	0.15788019014736	-0.016293258667049	0.0609385362595447	-0.116153875941843	-0.0356160596139454	-0.161144119717731
HEG1	HEG1	turquoise	turquoise	0.122587750690669	0.128578879145151	0.0552722074642499	0.142799614030303	0.0883233157050341	0.0238652742381946	-0.0375710698744251	0.0780700475490175	-0.0160524893414363
SLC12A8	SLC12A8	grey	grey	0.118245765581673	0.0703134141859	0.106586865613875	0.106319422891293	0.0994835481380745	0.0948099607097488	0.016199215193696	0.114349846574723	-0.029001738323762
ZNF148	ZNF148	grey	grey	0.178304119036028	0.0314436886331878	0.135615755827747	0.133828398295415	0.12621335456375	0.11916540485253	0.0143161688825872	0.161587230160613	4.88657197597003e-05
SNX4	SNX4	grey	grey	0.213857777294967	0.148176792583643	0.234304474444166	-0.016320309932326	0.209328157804355	0.0921262117411371	0.133403949256391	0.198769763604448	-0.0270220444666575
SEC61A1	SEC61A1	grey	grey	0.0898357232994381	0.0422048822552461	0.0225898297301693	0.156519041288771	0.0160072126694194	0.0240274394977982	-0.0327377448964423	0.0264384133057578	-0.0676802506084852
RPN1	RPN1	grey	grey	0.14297307369553	0.0320058212726126	0.0476376021087521	0.184949317317076	0.0643080572515334	0.0888011548081497	0.0108085041388581	0.0986275879054373	0.00112829173340214
RAB7A	RAB7A	pink	pink	0.0270536560906124	-0.0263440442797775	0.0115795919372275	0.0552909355420693	0.0234475681817843	0.109660627388259	0.0735050512391845	0.0465139776548514	0.140261531023927
ISY1	ISY1	grey	grey	0.211544926297882	0.097403275827371	0.213302081854473	0.0598260827488774	0.209842573243853	0.129823576437473	0.0433158512864627	0.200654400665314	0.00811859817493699
CNBP	CNBP	grey	grey	-0.0566392161778043	-0.0505102747108868	-0.0362868638009739	0.0066626972200159	-0.0485083357425471	0.0642791626576425	0.115712462916836	0.00867078271590747	0.0615101789746807
COPG1	COPG1	grey	grey	0.268856512557537	0.15179914901762	0.219199433662182	0.165924629207498	0.228930787153542	0.0982029127587043	0.0245214494249282	0.227450823947147	-0.0252802803136929
H1FX	H1FX	turquoise	turquoise	0.0598083613958586	0.0129724988874062	0.00645061861580619	0.170733816526556	0.0255552484092933	0.052425772443831	0.0499251270981331	0.0554678953754147	-0.0348045291631212
MBD4	MBD4	blue	blue	0.241917314058691	0.11346833080898	0.255802345370782	0.0604562771047189	0.24282773662484	0.130313189416301	0.0636572718930237	0.245023152885012	0.00951745964919068
ATP2C1	ATP2C1	grey	grey	0.194827333689223	0.0768100667236942	0.212333505542984	0.0530579429171567	0.178378673769832	0.101584857057809	0.0658104935840602	0.137774401287815	-0.0161770226882522
NUDT16	NUDT16	brown	brown	0.178584475654513	0.0636688472947791	0.201347816518084	0.0170354383011972	0.135411126262737	0.10121580423963	0.0645497142873652	0.168908438535989	-0.00175302383798701
MRPL3	MRPL3	blue	blue	0.262358689199979	0.0882722197691698	0.27905659717563	0.10430731423606	0.253612979897096	0.145894860777152	0.103603218184299	0.261691800754906	0.0462134137579864
UBA5	UBA5	green	green	0.217152271255761	0.176417403217537	0.269048044692857	-0.0264232061681098	0.276768727128123	0.0575596600789189	0.0877358408130145	0.163359162619025	-0.0343887057892005
NPHP3	NPHP3	grey	grey	0.276225702540897	0.0655789034957548	0.235556875932845	0.179843793234197	0.220087823584937	0.18335960675565	0.0145817126964027	0.202569699149654	-0.0171296443068673
CDV3	CDV3	grey	grey	0.0801442404210358	0.024410915412209	0.0605359194613471	0.132730036633111	0.0852142252532963	0.0153792620570994	0.0355599497659072	0.0899285131326977	-0.0398268845985931
SRPRB	SRPRB	blue	blue	0.228938441391534	0.123717737400045	0.23364116463685	0.0726162861676824	0.206797246677544	0.137140085012754	0.117478117301601	0.178094655130281	-0.0149752686897043
RYK	RYK	grey	grey	0.214228706543497	0.109154683562755	0.216794323570306	0.066682112429171	0.208858952582404	0.109074574283693	0.0687869120925732	0.146191134271026	0.00610613713429029
AMOTL2	AMOTL2	grey	grey	0.142843518234221	0.202043083298586	0.16196561712441	0.0270879369828241	0.173819108223844	-0.0200013606550173	-0.036730777053783	0.0688098090127261	-0.0635017214272651
ANAPC13	ANAPC13	turquoise	turquoise	0.156039007262063	0.0128697207391154	0.124415846945404	0.118430011089073	0.122245005480754	0.192138563350712	0.114287270660671	0.148518648830673	0.0577806824334531
CEP63	CEP63	grey	grey	0.171696222297873	0.0802279939904587	0.14897647959741	0.0957248885443875	0.16199097742658	0.0624073162161835	0.0345253945486355	0.156240205055378	-0.0545571027985038
STAG1	STAG1	red	red	0.26427855901202	0.0692915481684491	0.236843733509187	0.127818616690383	0.256919180707728	0.152839508015213	0.065460195956751	0.254164142691902	0.0817438960777819
NCK1	NCK1	turquoise	turquoise	0.21083238735764	0.0590739859858575	0.170060604781651	0.135044636033287	0.217218861004979	0.0980816884122727	-0.00806847470393528	0.188077326756568	0.00764750316187001
ARMC8	ARMC8	grey	grey	0.179717791933499	0.0391649852465463	0.180754297972898	0.0293854101790246	0.205316973685312	0.112358096931714	0.090112537386608	0.181999709310473	0.0472903019813726
MRAS	MRAS	blue	blue	0.185381034549311	0.103289885697849	0.223091042477478	0.00363822326288552	0.227187368525729	0.0956416320135484	0.0933985008912444	0.190422042368501	0.0178050824872158
MRPS22	MRPS22	grey	grey	0.177126067179739	0.0904790890359801	0.182516405946494	-0.0400509419103252	0.172479338165883	0.0589723248369134	0.0408928423029187	0.155215336712189	-0.0146403779298391
COPB2	COPB2	grey	grey	0.120489350524152	0.061797833089749	0.0763895126421619	0.159980979455462	0.0821063234972192	0.0428931136130743	-0.000257464372170942	0.100039967160892	-0.0324878941160213
RBP1	RBP1	grey	grey	-0.0459779797100857	-0.0598603750856095	-0.0810278873315697	0.0467635057891955	-0.069620233706891	0.032721353983805	-0.0145303764749498	-0.0212918557989518	0.00807544254218412
SLC25A36	SLC25A36	grey	grey	0.116527916251882	-0.0159048438004619	0.0302154105393829	0.204093574928691	0.0546253720212287	0.117424275652469	0.0337525336617002	0.108063100383521	0.0173159491348579
ZBTB38	ZBTB38	turquoise	turquoise	0.0725281215177548	-0.0617246217754293	0.0123161153886945	0.219626392367016	0.0172012026263338	0.114040231246797	-0.0443272312928787	0.0711114581983063	0.0259391706912858
RASA2	RASA2	grey	grey	0.164328757550335	0.0179371294584612	0.153711194856176	0.0569080835492166	0.130211387554369	0.104617529764368	0.0465526563462316	0.145945260095459	0.0182600431071957
RNF7	RNF7	grey	grey	-0.030089449643776	-0.072309459560512	-0.067140177405329	0.101297981181377	-0.0925227699745878	0.106156343971821	0.0480029821992423	-0.0295562579382317	-0.0181411927822997
ATP1B3	ATP1B3	grey	grey	0.0334663219168484	0.0108236886749351	-0.000391663478919827	0.095499019765105	0.00294614970971214	0.0389275924351609	0.0167344578392487	0.0353941806267652	0.0971872479637171
TFDP2	TFDP2	grey	grey	0.152190344992252	0.0478222058043021	0.131883700537896	0.132477805317862	0.129906491974668	0.0841231838105106	0.0322601876951171	0.132320989583467	0.0723902128142973
XRN1	XRN1	turquoise	turquoise	0.240515718374754	0.0349080659594506	0.189403088164508	0.184901547017051	0.224922119555587	0.103332818228937	0.0411210517789552	0.204584983033486	-0.0278863092876104
U2SURP	U2SURP	grey	grey	0.0907356301083004	0.047030609002008	0.0314581544474981	0.165820182630555	0.0453942072195426	0.0460829465500468	0.0553904195350787	0.0540650604842798	-0.0688615918219079
PLOD2	PLOD2	yellow	yellow	0.0259833998961937	0.157731490540697	0.0131588549832802	0.0627038533738641	0.00775568625791099	-0.0576877055421844	0.0392667239886303	-0.0332004902468645	-0.0836727316538732
PLSCR4	PLSCR4	turquoise	turquoise	0.189840685449481	0.0167859967179681	0.11799689829456	0.297837050318647	0.131963142303545	0.181787033197877	-0.0134698537422761	0.148871985634251	0.028419928951008
PLSCR1	PLSCR1	pink	pink	0.148190011640103	-0.0638601997940712	0.0758412395231985	0.162175688306871	0.0957846996017465	0.23341338458423	0.12330766316773	0.142711164272234	0.139594322842733
GYG1	GYG1	blue	blue	0.21394112461819	0.0857557072756619	0.224445854598351	0.0329291095994218	0.213385474102413	0.14285071258495	0.0449314895647312	0.192323861514183	0.0431263965386872
HLTF	HLTF	blue	blue	0.158446033892064	0.0990043718677804	0.1625790016756	0.0645927310959078	0.166210570261083	0.0529505892737128	0.0466770042092217	0.132963017472193	-0.060305515625893
TM4SF1	TM4SF1	grey	grey	0.233836447903687	0.157842309627169	0.2063518601228	0.186027070135379	0.174425500014983	0.154487280403422	0.125051180948906	0.162129790102724	0.0773073453967178
WWTR1	WWTR1	turquoise	turquoise	0.067004572689152	-0.0872647259156814	-0.037373032028639	0.279769574665775	-0.0141142968577515	0.136140114878712	-0.0145752455740036	0.0418522819568148	0.00824405006880102
COMMD2	COMMD2	grey	grey	0.226456045271461	0.0594795656914692	0.196263387852487	0.124891424924536	0.180018749299414	0.178837629969055	0.0489687292932362	0.180305264277111	0.0190376590838302
RNF13	RNF13	grey	grey	0.245839125866032	0.00328667075031516	0.182171864523171	0.202456212850064	0.211506869922108	0.215220411439583	0.0628313694790922	0.231354685847935	0.0515997348134302
PFN2	PFN2	grey	grey	0.201281953648978	0.108436583446494	0.171063030956362	0.160700230381929	0.14382658002082	0.140260089714078	0.156967500341935	0.144580884954529	0.0030176018237435
TSC22D2	TSC22D2	grey	grey	0.184497345569158	0.0678298199842401	0.150414489365024	0.0750382987619181	0.149008909566358	0.0805722415440416	0.02964301440306	0.143134279762118	0.138651807026828
SERP1	SERP1	brown	brown	0.0351176937084892	0.012076983817005	0.044022463615805	-0.0547891402655462	0.00995082570797526	0.0224311643141937	0.277964113061372	0.0184493951071557	0.107427894523827
EIF2A	EIF2A	green	green	0.207444727838997	0.0209541151037866	0.193911930029104	0.129432154950682	0.22822599774615	0.164780154216216	0.134543396591057	0.220980500632676	0.0412738375844798
MBNL1	MBNL1	turquoise	turquoise	0.0151956934080863	0.0592677924795658	-0.0660550929428641	0.213646188093357	-0.0441993061036411	-0.0251615021009062	-0.0825463418529255	-0.068361330014025	-0.0889182919232
RAP2B	RAP2B	grey	grey	0.196511518237645	0.108363497019446	0.195956224771611	0.0715011401515284	0.159400100020874	0.121090464744047	0.0191557941200023	0.184368713187233	-0.027403883976605
DHX36	DHX36	turquoise	turquoise	0.0809472192588307	-0.0814641375920934	-0.00654058811167462	0.184151405104873	0.0165272635899919	0.164141295398164	0.029183986611763	0.0730687488721306	0.0808789118582166
MME	MME	grey	grey	0.125831520395789	0.039678364205283	0.119951864172808	0.0153373553871897	0.125163193345983	0.0924463058463953	0.11922350786094	0.100916296203051	0.00507883400522176
SLC33A1	SLC33A1	blue	blue	0.21997162358944	0.0482337331517912	0.226563522110084	0.0864292282273226	0.213354128443744	0.147677297582425	0.0262065968410996	0.183523507255405	0.0611487145616657
GMPS	GMPS	red	red	0.25960907980275	0.0833595998301481	0.247115965969104	0.086844991035659	0.262988270737252	0.138148081814921	0.112017018038677	0.259695691264819	0.0828430492312256
SSR3	SSR3	brown	brown	-0.00096133105211916	0.0822413670368174	0.0274087889963879	-0.112843737046536	-0.0116366593968543	-0.0335413177493831	0.168559325766507	0.0121307784478921	-0.0241758806364214
TIPARP	TIPARP	grey	grey	0.192901717662294	-0.0385703163167347	0.208677200271091	0.0579243857105594	0.182211363731834	0.138501867824588	0.062024116961037	0.199039101339994	0.262862377808457
CCNL1	CCNL1	grey	grey	-0.0132327513102713	-0.175002555230028	-0.0682346144813537	0.120511291919947	-0.0703560162986793	0.0152147731435232	-0.0412855384848218	-0.0461005181657228	0.275752611484814
RSRC1	RSRC1	grey	grey	0.173158968099585	0.0261743443982055	0.141043761651101	0.169834822071976	0.17954490881046	0.173700839139567	0.00421831390417234	0.173220299658785	-0.0104985928578577
MLF1	MLF1	grey	grey	0.220863223602322	0.113842556235868	0.238404291038318	0.0110721680708966	0.215572392655704	0.111559128204659	0.145746604004989	0.197108020709058	0.171431597622343
LXN	LXN	grey	grey	-0.148873864023456	-0.0939690230409184	-0.153507207013333	0.0155925314886962	-0.123071941340047	-0.0520370363154592	-0.0247982674285802	-0.0719355376110005	0.0205852203670744
RARRES1	RARRES1	grey	grey	-0.172612526249381	-0.0973386312866612	-0.187292562640467	0.0111560707703083	-0.180407697072728	-0.0736353874935408	-0.00583395689220207	-0.132189265485315	0.0422594613867698
MFSD1	MFSD1	grey	grey	0.220392743805553	0.0586470471427146	0.195697353315773	0.135716872179544	0.179127377811451	0.139421142226462	0.0348795686914591	0.183223390314187	-0.00825522839548981
SMC4	SMC4	grey	grey	0.137224251551159	0.0422259019083534	0.119540496027064	0.0737601670284122	0.110418816585963	0.0921507489308698	0.00415964098596955	0.123142365437629	0.0364844711657321
KPNA4	KPNA4	grey	grey	0.279973050432727	0.132794156437855	0.221175998647683	0.181713558720902	0.232502368755239	0.151096781070323	0.0572421561188585	0.20526387705966	-0.0261723795079218
NMD3	NMD3	grey	grey	0.234025481479658	0.1229241658543	0.219913515084269	0.125099972308508	0.209433332795405	0.124827372803376	0.0744538113654874	0.196862852799816	0.0516666029548887
PDCD10	PDCD10	blue	blue	0.20045572947847	0.112366181201199	0.224017668019791	0.0706309338033682	0.202927747594817	0.105229201362892	0.0312055608297764	0.169169109650365	0.0285593795672945
GOLIM4	GOLIM4	grey	grey	0.0428354146912998	-0.0569520412151089	-0.0335506110901238	0.150912300871496	0.0129642008697486	0.0742806207970459	-0.0990432103290686	0.0162385890123978	-0.0178755376308708
SEC62	SEC62	grey	grey	0.0175484939113734	-0.0244346381643316	-0.000538241512370347	0.0613395767215968	-0.00618902606222076	0.0475958621323033	0.0723080803010959	-0.00512598138288892	0.119540756065855
PHC3	PHC3	turquoise	turquoise	0.21459711223119	0.100366445328412	0.188593264306829	0.133589041881174	0.184321133453824	0.099644338668612	0.0282792632195165	0.146717769670054	-0.0222955326653985
PRKCI	PRKCI	yellow	yellow	0.245713865013854	0.176900234502972	0.253066420254497	0.0770356579605041	0.268346917648429	0.108535423306263	0.0349017387511901	0.174606266630596	6.02515178923787e-05
SKIL	SKIL	turquoise	turquoise	-0.0304391955959485	-0.0389219188381986	-0.087772081665138	0.167443546630119	-0.0778886846816727	0.0177774540229443	-0.0945803531759525	-0.0640252844204209	0.109950302274343
CLDN11	CLDN11	grey	grey	0.0776521796151765	0.0143931373429257	0.0279771957139945	0.07294360667802	0.0114667627127804	0.0722355960206848	0.000704449823602848	0.0671871703848748	-0.0306614545825821
EIF5A2	EIF5A2	grey	grey	0.129457863823674	0.121989675668679	0.178220117780322	-0.0515841405253269	0.17092346413235	0.0059425785449222	0.0436606939274788	0.0848732607408666	0.116783802431429
FNDC3B	FNDC3B	grey	grey	-0.0322210838420219	0.0616512639554464	-0.0896426228710281	0.09820520048078	-0.061533632669638	-0.0630596812603959	-0.0273407081589788	-0.104441381160493	-0.0485593407728869
TNFSF10	TNFSF10	pink	pink	0.111610570616013	-0.0541641011876246	0.0657359909362945	0.0983110821799698	0.0932667153342323	0.171426036904114	0.0164095106560865	0.104790826617806	0.0117580256196303
TBL1XR1	TBL1XR1	grey	grey	0.0870355482729844	-0.0433419391870051	-0.000505576762516753	0.2316447504968	0.0161267802535709	0.0525748192057178	-0.0476423381038803	0.054734889819993	-0.016106833607236
ZMAT3	ZMAT3	grey	grey	0.0834883252137511	-0.026221622027459	0.0430177372741781	0.0789287055752406	0.0820236187550929	0.0914721280632562	0.0586432574888403	0.0380266252298364	0.0103266226016984
PIK3CA	PIK3CA	grey	grey	0.127233120179781	0.116170109855124	0.129814851797666	0.0579277078973342	0.140143181777416	0.0210646293681451	0.0597960069923663	0.0948500071644722	-0.019208992844228
ACTL6A	ACTL6A	blue	blue	0.343751899758806	0.137005565822185	0.361885265063619	0.105803095344288	0.354631073531129	0.201191755730668	0.0805175551645368	0.301536684464792	0.0502108717668435
MRPL47	MRPL47	green	green	0.279982156796753	0.148235946532609	0.305495867471932	0.0833869883438879	0.322438629727528	0.160220161890991	0.11438409418882	0.263500952115706	0.0336518319335571
NDUFB5	NDUFB5	grey	grey	0.0270947065239501	-0.0887279932552953	-0.014473288362524	0.0559301677056393	-0.0196500175145333	0.103060719549939	0.152470587713451	0.0370835024647271	0.111178021002659
TTC14	TTC14	grey	grey	0.261020449589688	0.0759127319870015	0.20236779152338	0.23727557805681	0.213201207384638	0.140728230905163	0.0277755080926785	0.20202809222616	0.0391309922496056
FXR1	FXR1	turquoise	turquoise	0.155244200380557	-0.0139331391166942	0.0984901613324828	0.25639732537516	0.11557754461228	0.178905127203022	0.0331027528183803	0.174681493203217	0.0448751450563843
DNAJC19	DNAJC19	turquoise	turquoise	0.274940797151494	0.116710899739494	0.246802132159849	0.153641463277484	0.245738405838518	0.189961884023708	0.15249641489629	0.240066983587852	0.0561326229381096
ATP11B	ATP11B	grey	grey	0.265803863304405	0.0466740709965979	0.229091682677541	0.106747298509237	0.251730145068283	0.155479396731017	0.0475768248957498	0.207856424217932	0.0237818139982914
DCUN1D1	DCUN1D1	grey	grey	0.264024213237604	0.094970193264451	0.238248951283694	0.13458356714707	0.231089676841834	0.148204760265736	-0.00389546268796889	0.206201412522252	-0.0289775546421286
KLHL24	KLHL24	grey	grey	0.142719372908717	-0.0595294655641304	0.133833150829826	0.100311998966075	0.113915624557827	0.116881145504948	-0.0297973768364719	0.140745348086725	0.0328126072566769
PARL	PARL	grey	grey	0.248108339699174	0.118276489920065	0.269477649505692	0.0779314206487813	0.215130573650544	0.160458884933886	0.0722036404617945	0.207182127987822	0.00472162255091849
DVL3	DVL3	yellow	yellow	0.190769048942003	0.117078457007689	0.192425689614075	0.0464200599039421	0.201305629923974	0.0486686282066598	0.0548846418267158	0.12939848965282	-0.0186858374789661
AP2M1	AP2M1	grey	grey	-0.0629789371777763	0.0780245919350436	-0.0647632035182731	-0.0387336531268464	-0.0729888625153992	-0.0489818552073325	0.0308849119020037	-0.0483222858220535	0.0158684884762161
ALG3	ALG3	grey	grey	0.240905979187925	0.105094437154679	0.218462551215153	0.0478179947542908	0.239728826871341	0.11708227018316	0.0620135819261604	0.18063074396516	0.0425688456458846
PSMD2	PSMD2	blue	blue	0.226124054858553	0.103569554046454	0.218571778171007	0.1389126258984	0.193569811430375	0.127688665405453	0.0655688833281468	0.224611448316063	0.0200753321235375
EIF4G1	EIF4G1	grey	grey	0.242866142615916	0.135454259711747	0.186537469049838	0.20900857776217	0.19083797785479	0.126500094330498	0.0557068891103494	0.147738586312687	-0.0444217147168674
POLR2H	POLR2H	pink	pink	0.249810286732687	0.0300836330044506	0.207871266606204	0.187913273536094	0.190205079270912	0.221223849557761	0.114709150164421	0.237752415229947	0.000832142814337231
MAGEF1	MAGEF1	grey	grey	0.274382000093067	0.141730159147488	0.251085346132703	0.160525789963958	0.281465308810838	0.109646930502297	0.0535168273587052	0.209015204204038	0.0461386379374355
MAP3K13	MAP3K13	blue	blue	0.188004871471125	0.0428911046156053	0.168860995962127	0.117680680552274	0.152874311087799	0.141935070127845	0.0934077009591863	0.175051836168036	0.0945145416235618
TMEM41A	TMEM41A	grey	grey	0.137391439785411	0.0464491983980445	0.108533393886214	0.0246544361052521	0.108885493215909	0.0896129106856299	0.0365843198576111	0.152426057681139	0.00599295141400533
TRA2B	TRA2B	grey	grey	0.00214657930268937	-0.109786326136928	-0.0385372450185401	0.112885411148332	-0.0386577961241588	0.0555467536400229	0.0272189184668101	0.000156831826403426	0.165371380908106
ETV5	ETV5	red	red	0.140230420020248	0.0450508969436624	0.169241501334284	0.0267920690437056	0.178190452624278	0.091471323838803	0.00613244227965897	0.104189155968747	0.0376976506316225
DNAJB11	DNAJB11	grey	grey	0.165315875733678	0.0523225661582123	0.123482642168787	0.118715129391149	0.120965249312963	0.092038061216501	0.0870350012692466	0.0995643927721631	0.0482237165878787
EIF4A2	EIF4A2	grey	grey	0.07978179502659	-0.0663003868822542	0.0542527758603728	0.0524221512002238	0.0556479000835548	0.0768347148052019	0.191247642823357	0.0629279773213822	0.328181743253504
BCL6	BCL6	grey	grey	0.264545189922577	0.0657261218679782	0.184548618539865	0.170993566385709	0.19965769178391	0.15880724033349	0.0188347589244417	0.189036539742213	0.0303990481081134
LPP	LPP	grey	grey	-0.0214854025344853	0.312558281663084	-0.0754156275859045	0.0445129537636269	-0.0583582656016423	-0.112239806652891	-0.00280872516052362	-0.080469410429739	-0.115894690937982
CCDC50	CCDC50	grey	grey	0.121588887298005	0.0909763177007908	0.0709285155305741	0.137515929559591	0.0730235517375774	0.114761870449471	0.0807788826049363	0.0877786808620256	0.016785214445141
HES1	HES1	turquoise	turquoise	-0.0079727400237755	-0.102846651610766	-0.0112902660752975	0.0312013889203018	-0.022452434147845	0.0607586197843163	-0.0706380170399156	0.0114429993731439	0.288274454281026
ATP13A3	ATP13A3	grey	grey	0.134049059860987	0.0624354536958284	0.083351565305126	0.0948547757495563	0.0845669881239721	0.0490162750210481	-0.00517563419048795	0.10203444713788	0.0402449267238692
ACAP2	ACAP2	turquoise	turquoise	0.155540918560751	0.0329329923584795	0.0985904816807713	0.236154042507368	0.101085393250638	0.124314281716569	0.0204639746153089	0.138737895333402	-0.0371676982660363
PPP1R2	PPP1R2	grey	grey	0.0967135649207043	-0.0695241509716181	0.0247571307149192	0.216260675899095	0.0329330535091384	0.158851027970087	0.0807184965794216	0.0983553870031123	0.0460120515817
APOD	APOD	turquoise	turquoise	0.0624938408901232	-0.215839577209218	-0.00312286886684203	0.303607595585392	0.0367268643365628	0.152972606581689	-0.00177179576311301	0.0522743346249361	0.237567908872588
TFRC	TFRC	grey	grey	0.0770912655193968	-0.0175783567197284	0.0663077669513597	0.0156850787955562	0.0566824006218941	0.0349133551758305	0.0236929483288687	0.0502436898984927	0.0687783357265841
UBXN7	UBXN7	grey	grey	0.221990999189828	0.145728687776941	0.216401128502171	0.0719532425707506	0.197545708923409	0.120820433201826	0.171577346371602	0.161697452233321	0.0322814200794396
RNF168	RNF168	grey	grey	0.20486138760107	0.121847620284886	0.209169817033514	0.134437337807644	0.225965692423138	0.096200132183204	-0.023566226022156	0.178437346639124	-0.0413302448525946
PIGX	PIGX	grey	grey	0.204449051284859	0.0331687561525905	0.191165397895856	0.0758965597752875	0.189376561434827	0.11901112386749	0.051075577227935	0.160857624256214	0.0502860375938743
PAK2	PAK2	red	red	0.110695742208527	-0.0122046682758867	0.0593970311788358	0.134053544147383	0.0944434846167495	0.0952460452689773	0.0198952181609121	0.139818781991977	-0.00542145569417712
NCBP2	NCBP2	green	green	0.227960733645351	0.0637848034999247	0.210946797554607	0.130295691148	0.225746610267474	0.177814372002838	0.0214133141304631	0.185720555422572	-0.0255748142530044
DLG1	DLG1	grey	grey	0.2113124515861	0.0868391818962716	0.23063971536415	0.0586435665256453	0.217481470281322	0.0865491051408421	0.0204727608295694	0.172121745067747	0.0735864031025732
FYTTD1	FYTTD1	grey	grey	0.202532102717539	0.054852829844994	0.147240830806491	0.169143998606581	0.123276961433154	0.15012604371776	0.0772558549985889	0.134071754050296	0.0523367024423337
LRCH3	LRCH3	grey	grey	0.184057742512793	0.0511200599944547	0.14313464576775	0.11356068682754	0.152206089795807	0.0735001811814576	-0.0336411816815727	0.111292359514171	-0.0276385044542642
ZNF721	ZNF721	grey	grey	0.179743636763498	-0.0107582338685134	0.194038885416526	0.0775273954720491	0.183794958107068	0.0723955861725827	0.0698797112377698	0.147252211314139	0.0972037846082517
PCGF3	PCGF3	pink	pink	0.109448578579304	-0.013044055161113	0.0912349743990293	0.0139401545255734	0.107973618714157	0.106144667302474	0.00142757787148669	0.0929420639152586	0.0438630431095806
SPON2	SPON2	grey	grey	-0.0206101979371416	-0.182128271855226	-0.0546307172675291	0.0404185332842587	-0.0394404454162136	0.144616971675785	-0.00828232927969294	0.0170205593098429	0.0546864469863879
CTBP1	CTBP1	grey	grey	0.231878068553034	0.0786838511185192	0.185027811410285	0.159651157891308	0.184212206934748	0.12336226575979	0.0775072383925936	0.18928019367316	-0.0200563901064019
SLBP	SLBP	blue	blue	0.226814109845721	0.0864270382811611	0.282741929684772	-0.020662820205935	0.248109232814269	0.078773969996371	0.129155821675643	0.2202332422847	0.0606764774303554
C4orf48	C4orf48	grey	grey	0.151649590305708	0.122900786769828	0.113388175715118	0.10359067665644	0.0728015378395336	0.122468244679078	0.176672150107988	0.0744130506609117	0.139797795491364
MXD4	MXD4	turquoise	turquoise	0.138591516231576	0.00951925468429951	0.118394256890418	0.129322792343517	0.12559063069675	0.0847688093497774	-0.10517195099802	0.0870228703701638	-0.0629482630728849
TNIP2	TNIP2	grey	grey	0.176635941896914	0.0758007238462984	0.158428561731663	0.0514857374335169	0.158945439319034	0.174397123621208	0.0501089200401867	0.171432167374158	0.00975420582640994
ADD1	ADD1	turquoise	turquoise	0.061594296219587	0.0072168655089168	0.0122670180796551	0.18047806001224	0.0258542638205103	0.0966910784184246	-0.0207403371311504	0.033859654139238	-0.051407975638317
MFSD10	MFSD10	grey	grey	0.234229100544782	0.0976042046045066	0.176534327345143	0.226091504071875	0.168570491526968	0.142060077511749	0.0624636985936187	0.204753631233625	0.00959695889728357
LRPAP1	LRPAP1	grey	grey	-0.00958665040282558	-0.0279035176811449	-0.0474440719789667	0.105709448267061	-0.0602008675077899	0.0536867077608923	0.00439208740518045	-0.0202646843149462	0.0336201124388285
TMEM128	TMEM128	grey	grey	0.274518065929373	0.114877799558085	0.291852025248227	0.0856637783557036	0.256662809034807	0.160239935235912	0.0976983258541037	0.196755547818314	0.0228419409920455
LYAR	LYAR	grey	grey	0.137058631387375	0.105885623809191	0.162670630968542	-0.00723726241497286	0.139439631897337	0.0726653610839673	0.0286404336686589	0.117631475046095	0.00562165158243333
MSX1	MSX1	grey	grey	0.0931561673652514	-0.010129804832019	0.0931005960059372	0.0194277804707293	0.0656068983542219	0.0900112954222951	-0.012243486485758	0.0686322174269949	0.104458679377262
MAN2B2	MAN2B2	blue	blue	0.117784453164338	0.10877378053437	0.126738537664701	0.0245690560745737	0.123420430326643	0.0409247534266784	0.0559083224019369	0.0775610108405367	-0.0273122504942494
MRFAP1	MRFAP1	brown	brown	-0.0535479319692922	-0.0150519410153988	-0.0433976580495343	-0.0363591145186096	-0.0617317716309575	0.0315567034099489	0.159418422227108	-0.0149070140736512	0.0885122386840257
S100P	S100P	brown	brown	0.244510721259583	0.105237218411971	0.193226391674932	0.0717721240963023	0.172292695497678	0.142110060240292	0.281960810363607	0.173722647912621	0.152516310210781
MRFAP1L1	MRFAP1L1	green	green	0.207480632125125	0.0684898343010325	0.211662072900847	0.0928392937758107	0.238414865294033	0.13890789853707	0.0808210649367157	0.167764121625144	0.0274835362789175
GRPEL1	GRPEL1	brown	brown	0.209484097053086	0.0739247251083375	0.242556660923479	0.00124222302954575	0.20903495412678	0.155842981227396	0.122984233026496	0.224504914472955	0.0464001419090746
AFAP1	AFAP1	grey	grey	0.166850276066741	0.105432816329913	0.158619807753662	0.0607014961174809	0.165101838500218	0.083141414218383	0.0016859925294336	0.112618369470631	-0.0145660340277152
HTRA3	HTRA3	turquoise	turquoise	-0.215973311319982	-0.225408918794135	-0.233959268914176	0.0116628828675095	-0.214469968270006	-0.0351084581485842	-0.150831292549957	-0.163336389023482	-0.0997377794331462
WDR1	WDR1	grey	grey	0.0222412564825024	0.088828953105285	-0.0538433485210702	0.163733019428057	-0.0514253318187088	0.0442624450358311	-0.02893112470076	-0.0115964483406458	-0.035859228604318
RAB28	RAB28	blue	blue	0.265196641196007	0.0894348871677097	0.268677598029826	0.0754371578397235	0.231884118721073	0.134004065127531	0.07779536875153	0.20424615601954	0.116881873954785
BOD1L1	BOD1L1	grey	grey	0.114750511878155	0.0528314354872082	0.0627995455320976	0.171340880499701	0.0692372698291134	0.0919347718616705	-0.0489784059142397	0.0977995177113587	-0.0626712917009357
FBXL5	FBXL5	red	red	0.221273149080762	0.0608973349211908	0.212820426474482	0.116613300499561	0.210094795618167	0.133495420101264	0.0164771414643259	0.245072765487826	0.0252308552635445
FAM200B	FAM200B	blue	blue	0.198108837575557	0.118066354577846	0.179523183369895	0.0908124827015665	0.170797828004323	0.113920008779173	0.188800892804834	0.201216489973856	0.0219860984851729
BST1	BST1	red	red	0.177639346263762	0.153705784268307	0.181779299848347	0.0388022831896222	0.171738040186505	0.0728092322018313	0.0371606296605329	0.159854131901935	-0.0431373742942502
LDB2	LDB2	grey	grey	0.239737619497566	0.0751370185649111	0.226523386220009	0.101470188722233	0.22966160246989	0.175302424506344	0.0824531943855476	0.214919801597331	0.0366086725555363
LAP3	LAP3	grey	grey	0.143564406034674	0.0722820874617749	0.157582550893855	0.0862618438974967	0.129087142091074	0.0958126513887892	0.0520008305028841	0.166833844329875	0.0511337002846408
MED28	MED28	grey	grey	0.264292379425469	0.0676272132957233	0.235320199032859	0.19219550743111	0.223628079042089	0.18912005104049	0.147465898326791	0.219973804694088	0.0270143042122039
SLIT2	SLIT2	turquoise	turquoise	0.132212377714221	0.0530470673329527	0.0924014880220494	0.193254006786043	0.136424165584323	0.133558598223131	-0.0115223250126671	0.111278364963707	0.0322916976326904
DHX15	DHX15	grey	grey	0.2563750784245	0.100999539487597	0.223783585472541	0.101243333270817	0.257621673057194	0.17590195084153	0.0871579235426015	0.191791225753223	0.0333290929239524
SOD3	SOD3	grey	grey	-0.0662046510235604	0.00998785006672413	-0.0898496017196935	0.0474660256133012	-0.107093025862182	0.00538932281592404	0.0522370382997829	-0.0456533443733129	0.0466312972939187
SMIM20	SMIM20	red	red	0.245855829843584	0.0181070732824199	0.208371069899227	0.144891010962885	0.193638686821586	0.221766314840158	0.1686184344744	0.300195773292215	0.055463670738416
RBPJ	RBPJ	grey	grey	0.117551589623315	0.036400210567024	0.0168878681408934	0.183497242348282	0.0276196635127433	0.0326877908183923	0.0529613260870431	0.0482167596193788	0.00393422459570587
PCDH7	PCDH7	yellow	yellow	0.136892958829736	0.243709687300726	0.111192175945412	0.0874712227238183	0.104515567155593	0.0249361064837157	0.0154311024138227	0.11738314108494	-0.0986348076503007
KLF3	KLF3	grey	grey	0.202479015634569	0.0648428044778845	0.179254614229501	0.0756679985666617	0.179474776857994	0.12975487925291	0.0776404021103047	0.166404918211224	0.0747978085945887
FAM114A1	FAM114A1	grey	grey	-0.0378125667561082	0.087478533694532	-0.0704661124890809	0.0284774896804367	-0.0550245572216272	-0.0586342688911844	0.0065701827854702	-0.028910545316523	-0.111523156478706
KLHL5	KLHL5	yellow	yellow	0.210598031690656	0.11012833795166	0.191972934005022	0.0871181055310319	0.207125874539868	0.076108786973047	0.0615717794815996	0.14902969306472	-0.0420859153907255
RFC1	RFC1	grey	grey	0.141164073424463	0.00809568738129282	0.0919462575106668	0.139927806416192	0.127283046991226	0.078980510130974	0.0404280738799301	0.120358688021722	-0.00529437234120395
UGDH	UGDH	grey	grey	0.222184029347225	0.0320298364843704	0.174136785998119	0.12103838831455	0.157131174289859	0.148581296352714	0.13998691578219	0.177357093925441	0.207689708475771
SMIM14	SMIM14	grey	grey	0.123945651488158	0.00180738347327806	0.0726872817690372	0.179529727041295	0.0597357185338719	0.135803483576398	0.116716934054629	0.12095542242421	0.0297402806903307
UBE2K	UBE2K	grey	grey	0.185549827617881	0.0179070952922469	0.129082741265662	0.165001214523363	0.141864752843021	0.116545937551565	0.110359734740763	0.144187568280191	0.0682221615539831
PDS5A	PDS5A	grey	grey	0.219106182843558	0.0714125849599472	0.195930810338296	0.0801428369860218	0.190441879649045	0.123169154779705	0.0382304033388168	0.198387739934464	0.0495197796336622
APBB2	APBB2	grey	grey	0.259122314001856	0.147864597651079	0.243006725958467	0.179273213217162	0.227930771941763	0.13390097862634	0.0685099690840833	0.206771721602547	-0.0239296681454903
UCHL1	UCHL1	grey	grey	0.0952455502898108	0.129376399784634	0.0859751469547299	0.0745747869150577	0.0936466855236088	-0.00296776959263209	-0.00370849247074768	0.082435939966204	-0.00873938036086109
TMEM33	TMEM33	blue	blue	0.212032868090563	0.130079715994407	0.213548911196574	0.0744833586751758	0.202629120786396	0.040577517734271	0.00205860811467039	0.139540170108435	0.00131499775459584
SLC30A9	SLC30A9	grey	grey	0.150023469992288	0.0543311162472354	0.140852410762374	0.0226651843370261	0.141452699241096	0.0549985889414364	0.0925485657746074	0.10797851684393	0.024936109132542
GNPDA2	GNPDA2	pink	pink	0.273224742070759	0.115544597641611	0.254161805888143	0.107595052315655	0.253651079606247	0.217225148636455	0.0753708240587114	0.274767896597786	0.0408249508852156
ATP10D	ATP10D	grey	grey	0.197154454937697	0.0630216272482032	0.174210159661175	0.134351777798921	0.201502859937152	0.112318316647939	-0.0403519300451319	0.139198321993078	-0.016246645113936
SLAIN2	SLAIN2	grey	grey	0.221234067389076	0.124655436068363	0.195248298980957	0.098520594966356	0.228628130712747	0.102054437204977	0.0187708635113426	0.115167880681045	-0.00279626995206307
OCIAD1	OCIAD1	grey	grey	0.114241680846698	0.0258936091045725	0.0536439100709831	0.202314223085953	0.0567548531905124	0.118169176842924	0.0930759637625646	0.1078432094165	0.0592804011779804
DCUN1D4	DCUN1D4	yellow	yellow	0.261423859487971	0.158552949589304	0.285806831281629	0.0261921134322956	0.275886191792086	0.102659395627387	0.103198427440005	0.221426696538093	-0.0278398644769093
SGCB	SGCB	grey	grey	0.113188162554688	0.0204847539845232	0.0547093059735147	0.180437842436653	0.0749877379952698	0.11738808706418	0.0438239226528434	0.105941641608162	-0.0141489949799431
USP46	USP46	turquoise	turquoise	0.184888026783308	0.0566429853125796	0.147394700264106	0.16548652477137	0.172068169758439	0.0572309361991071	-0.0605330314068638	0.132808462350753	-0.0455918484353836
FIP1L1	FIP1L1	red	red	0.227028352795512	0.0927202655765521	0.204506913462981	0.121393389965231	0.202336498189682	0.149769282926507	0.0548973556506726	0.193413929686781	0.0041166620518357
CHIC2	CHIC2	turquoise	turquoise	0.180581096299502	-0.0130207681402611	0.0960060498666082	0.246368517056983	0.107915029604008	0.17255067679465	0.100964817386939	0.21383386088824	0.10381192962283
PDGFRA	PDGFRA	grey	grey	-0.00842251376396113	-0.0657031978911941	-0.0521445633296202	0.109321461776728	-0.0143301934583178	0.00345228869483386	-0.0737485529034669	-0.0241225124919813	-0.00813834002479813
TMEM165	TMEM165	turquoise	turquoise	0.0983043550063959	0.0159346203722578	0.020479056103838	0.203239990265033	0.0284240676227898	0.139205397892098	0.0780656906919353	0.0895336524150358	0.0652731051138468
CLOCK	CLOCK	grey	grey	0.196920551164532	0.113166742067437	0.15691664581367	0.105945914389544	0.172939690812426	0.0306443855491303	-0.013401792126438	0.137398789577665	-0.0314380214183467
EXOC1	EXOC1	grey	grey	0.146035002150542	0.0146495036336488	0.176181312925487	0.0257246851050531	0.173781907951297	0.0595463766878894	0.00253128842493923	0.132136724556755	-0.00535218706914611
AASDH	AASDH	grey	grey	0.130324774475873	-0.00955592927689645	0.130888788569818	0.0478781191164006	0.162046318424374	0.10983987081107	-0.00175224508471724	0.124442304518324	0.00274271884228465
PAICS	PAICS	grey	grey	0.19279231285029	0.0878033837386752	0.188689653985417	0.0401683495723806	0.184333088881227	0.0956943136093629	0.132338959669964	0.164189934362766	0.0377927421028522
SRP72	SRP72	turquoise	turquoise	0.123617208385007	-0.0221784516292016	0.0567482725088066	0.207905404366608	0.0432431884154991	0.146845981537608	0.0506004345674069	0.145974903287349	0.0344834181176916
HOPX	HOPX	pink	pink	-0.0698863268269046	0.0473593095305959	-0.101981500402079	0.000222402420554374	-0.0956677556867179	0.074555786475513	0.00726243106867269	-0.0496354967091154	-0.0463505989501665
REST	REST	turquoise	turquoise	0.198382571894877	0.0912120608711029	0.14503528056007	0.160996894391403	0.173672103733507	0.119953849288935	-0.0547949090614337	0.150107600602278	-0.0478044552737304
POLR2B	POLR2B	yellow	yellow	0.151810832937503	0.0380199484368661	0.152820850362354	0.0193445849322917	0.157554530556554	0.0292377879053937	0.078698910715276	0.12164863489377	-0.026899193403536
IGFBP7	IGFBP7	grey	grey	-0.02810631260168	0.0802518263605201	-0.0789998479283052	0.146060782690158	-0.0750644953454917	0.036885435845363	0.010441271351282	-0.0229840563996513	0.0669375686677203
CENPC	CENPC	grey	grey	0.155104323043155	0.0485327726231663	0.136063700370336	0.145211439267721	0.13116206026082	0.0740409904632162	-0.0386711663234214	0.0941043868189553	-0.0652976706769761
UBA6	UBA6	grey	grey	0.12761291201732	0.028261647912391	0.124510745857136	0.00828067789620786	0.122656730891742	0.0557300276293749	0.019771758472549	0.0883268967932938	0.0481249001575311
YTHDC1	YTHDC1	grey	grey	0.188832045386141	0.00983950581126901	0.138625670517326	0.171473936635999	0.130461887366372	0.167065541917873	0.0194039041833229	0.15810780713752	0.0902913039371065
RUFY3	RUFY3	grey	grey	0.176662277288169	0.023047110478796	0.125105481947278	0.186766068876393	0.175906149031554	0.0935209371841563	-0.0347998455627845	0.107142174493331	0.0193559118532152
GRSF1	GRSF1	red	red	0.251771145023217	0.0818795582118979	0.255657104534359	0.0647121916095185	0.238308177878161	0.174668832722086	0.0969537550661446	0.283530087121493	0.0139671264367281
ANKRD17	ANKRD17	grey	grey	0.227942542121816	0.101611753444724	0.180934233511562	0.145475355228085	0.176706613699104	0.0724439408168842	0.00667054833802117	0.147718806418213	0.0354720384773879
CXCL6	CXCL6	green	green	0.0105545320183456	0.0946483287545978	0.00898089475504422	-0.0483180433256697	0.0222706085596714	-0.0154439061780081	0.0598545911556058	0.0379255263989681	0.0254659409286222
CXCL1	CXCL1	grey	grey	0.028626403466593	-0.00728419409693562	0.00114671374414432	0.024044393017054	0.0255887178136174	0.0605085456754321	0.00738445709225403	0.0245434098951368	0.0914018124414533
CXCL5	CXCL5	grey	grey	0.0338682567962067	0.0811996865363931	0.020580774350383	0.0638717348305182	0.0379023019451398	0.0269841167704945	-0.0203898158948467	0.0232919284319761	-0.00834360738070504
CXCL3	CXCL3	black	black	0.0800223483138773	-0.0361541435784145	0.0938118762509336	-0.0765732354042629	0.112050692201791	0.0552560557662964	0.122225230094167	0.107188847395477	0.343049252487977
CXCL2	CXCL2	black	black	0.0678217429377062	-0.0402777981227396	0.0918122877700866	-0.153553134264987	0.0793006328099888	0.0420632056196629	0.169794589568033	0.0914055059647321	0.52199145453129
G3BP2	G3BP2	grey	grey	0.151073170411502	-0.0291619671733615	0.099143401283341	0.141987603188704	0.123697417579812	0.0918816823990266	0.0361083387012191	0.146324019310967	0.0478825196560119
USO1	USO1	grey	grey	0.166453976131824	0.103232676063587	0.121396295213177	0.127993771780873	0.122285043359666	0.0706578430560168	0.119059426601443	0.141433739016881	-0.027699182543324
NAAA	NAAA	grey	grey	0.229028041530942	0.136763783111049	0.234557994167865	0.120485831911205	0.204277125605461	0.0989029969815266	-0.011136913521719	0.17644417231281	-0.0207500538579031
SDAD1	SDAD1	grey	grey	0.217424961406166	0.105320653016636	0.239645363045439	0.0401686638452096	0.250994020957444	0.113386908086096	0.040148983200999	0.174048296829866	-0.0136964351294075
NUP54	NUP54	grey	grey	0.251315699686043	0.0827543082593359	0.22159019527628	0.0850567001694125	0.235308953720971	0.146672986171274	0.0224543026902202	0.217503291648725	0.0233604119549078
SCARB2	SCARB2	grey	grey	0.0865511214185284	0.0122019962715529	0.00115431811345841	0.192491264113722	0.0259582861926499	0.0788979206247313	0.0462703895673416	0.0714757821007631	0.0273714564041774
CCNI	CCNI	brown	brown	0.15429951830102	0.0130228218791324	0.185810586197256	-0.020418224866256	0.142968448821534	0.182185715292383	0.311203695618839	0.205797447320354	0.109145960546568
CCNG2	CCNG2	grey	grey	0.232811868303561	0.0613016819111423	0.20902942562769	0.112166978173816	0.216173922886676	0.147487664901415	0.0420420860394351	0.23328351465204	-0.0210776937436881
CNOT6L	CNOT6L	grey	grey	0.162625964276198	0.0337311977902933	0.163225068228979	0.034075816649389	0.176963617435917	0.107009307513192	0.01757835792299	0.130742045076522	-0.0180395985929763
MRPL1	MRPL1	grey	grey	0.15361152749003	0.0716180014487246	0.193738466863725	0.0107572389331333	0.170877629751034	0.0795207014521721	0.0624278809026227	0.126867498899896	-0.0168217270361761
BMP2K	BMP2K	grey	grey	0.0965635854714705	0.0136018973229272	0.0905455977090132	0.056715342540398	0.102129550294474	-0.00153985166609022	0.0246389880833485	0.0761009270311536	-0.00919812398714966
ANTXR2	ANTXR2	turquoise	turquoise	0.10830909120638	-0.10526521700961	0.0244427359279893	0.235202190865796	0.060181833735605	0.168927689663869	-0.0297710982048174	0.113116790570311	0.0282927823312454
HNRNPD	HNRNPD	grey	grey	0.073894699508321	0.0806200797838212	0.0297828276137028	0.145555634729633	-0.00563483180513295	0.024174691731154	0.100885585448695	0.0709344380984915	-0.0572301509281305
HNRNPDL	HNRNPDL	grey	grey	-0.0185490996091507	-0.0445267001250938	-0.0441397232573707	0.0532098800234722	-0.0490002123303507	-0.0608827082105878	0.023410659759102	-0.0875890991217931	0.0877066432229812
ENOPH1	ENOPH1	blue	blue	0.281150396208085	0.119921474541999	0.282950925792076	0.0916535792002717	0.275685841283701	0.139754047780229	0.0624728909409559	0.223396142301181	-0.00644083131311201
SEC31A	SEC31A	grey	grey	-0.0467476802695262	0.0394926864360083	-0.107697120009544	0.0956042236290273	-0.08661789057861	-0.0648247635896951	-0.0606965119017161	-0.119895946444077	-0.0778338095992097
THAP9-AS1	THAP9-AS1	grey	grey	0.180693759969534	0.0492879508759841	0.172687672468018	0.0745812951852433	0.170591020949948	0.131980248252096	0.0746411488413889	0.132705730788071	0.0511857521286468
COPS4	COPS4	grey	grey	0.247380259511238	0.111516734737857	0.25538328636979	0.0542197752030083	0.239576274696753	0.164585828389061	0.0905159399440008	0.199480891888367	0.0397256002474531
MRPS18C	MRPS18C	turquoise	turquoise	0.215408406877704	0.0866780457487807	0.200754878195365	0.169979529603296	0.220957764513639	0.160989252263335	0.0582526133417067	0.201317734732731	-0.00122436505364648
WDFY3	WDFY3	grey	grey	0.197187302116013	0.0824830602310389	0.157457755849839	0.121899715632214	0.186977422664486	0.108814961416064	0.0548945487461968	0.156809634873907	-0.0323327654770248
PTPN13	PTPN13	grey	grey	0.129778954136227	0.0515960154869473	0.134551791464807	0.0332042554444309	0.10730663819109	0.0450313261715022	-0.0619944045143882	0.0773056201205151	-0.0558872170306196
AFF1	AFF1	brown	brown	0.164606254301104	0.0115083726571955	0.142708769707735	0.0746097423765088	0.133695911402034	0.118153571196784	0.0298838064468654	0.137901965691014	0.0638567907054902
HSD17B11	HSD17B11	turquoise	turquoise	0.160861367419194	-0.0446721825270933	0.0647128071311818	0.258898726067489	0.0792052072751859	0.192989976655624	0.050196101602229	0.139156787072807	0.0821999946836122
NUDT9	NUDT9	grey	grey	0.124650305687838	0.0734579815944954	0.137549962392412	0.0253502977674193	0.101257617993992	0.0634705437141101	0.0542786754389993	0.11847753285156	-0.0257068919545594
SPARCL1	SPARCL1	turquoise	turquoise	0.00587994202925986	-0.0831336150287309	-0.0302413933054235	0.216542492087331	-0.00583884391587885	0.0858638094046807	-0.158914583425553	0.0309933885731496	-0.0546720758496959
SPP1	SPP1	turquoise	turquoise	0.166568267556101	-0.0296711176807251	0.0903141307947946	0.234253374154637	0.092928791689301	0.197363121246575	0.00873446193045351	0.0955165892510781	0.113472359487883
PKD2	PKD2	grey	grey	0.225070384625514	0.10629547329906	0.138433740906767	0.249822047433125	0.150586378098927	0.0907148351357763	0.0758702643865591	0.171630725484814	-0.0188690782882328
PPM1K	PPM1K	grey	grey	0.163367907707152	0.140151408157312	0.178151164178259	0.0839648401105894	0.168826908825474	0.0278950112655891	-0.00154163057677695	0.134340294025072	-0.044627074958394
PYURF	PYURF	grey	grey	0.0282824596014247	-0.00754299954637331	-0.032179426034603	0.0846141605206855	-0.0440890546513973	0.067394458734964	0.0806364352873369	0.03682256376069	0.0723342812431902
FAM13A	FAM13A	grey	grey	0.13737070981896	0.0887580531019422	0.131692931502071	0.0611039665276576	0.132105923303441	0.0416138676541136	0.0263935284127968	0.0867026534529199	-0.0161666236696728
PDLIM5	PDLIM5	grey	grey	0.0490285842157732	0.297248563122647	0.0313435163363541	0.100815079710544	0.0227920368463115	-0.0741394497664929	0.00375335758753686	-0.0426696493425194	-0.0866405809546904
EIF4E	EIF4E	grey	grey	0.237691594460747	0.0506874328240512	0.206461713729728	0.155615339908809	0.188730741679797	0.2047074541579	0.173288017649587	0.253951374443585	0.084211793195013
ADH5	ADH5	turquoise	turquoise	-0.00487526555147307	0.0241050195483767	-0.0320477730135734	0.106554045615194	-0.0189047213068015	0.0497314610617184	0.014206628498135	-0.00467974182422655	-0.00152541904752358
LAMTOR3	LAMTOR3	grey	grey	0.304750222967456	0.116498826261362	0.271418314065122	0.176191468378245	0.263963956014182	0.21616499956955	0.0854523632090113	0.267763736945386	0.0659843595579544
DNAJB14	DNAJB14	turquoise	turquoise	0.197003027391488	0.0484532150621735	0.162852217872652	0.173843784292848	0.159290836490835	0.120277805718624	-0.0131885176685627	0.172476688301067	0.0418233949679961
H2AFZ	H2AFZ	black	black	0.0949783472081977	0.010699506653058	0.0774256323681381	-0.0329250923567452	0.0861501271830489	0.0758129932065922	0.239435784386854	0.103823508187816	0.199144457537642
PPP3CA	PPP3CA	grey	grey	0.114556150486413	0.0114976183035453	0.0284405351905873	0.18659330047013	0.061652939383174	0.12309880706731	0.00686372380936137	0.0640042931284608	-0.0181975311532583
NFKB1	NFKB1	black	black	0.196152824196572	0.0631684746398898	0.167658665638567	0.0707104492504081	0.178646265654902	0.101647346214936	0.0618349245428728	0.1358539948269	0.138075302544762
MANBA	MANBA	grey	grey	0.218916306592706	0.114349975490014	0.202525392078402	0.126653844186446	0.215696620998426	0.152413213879199	0.0501470227043009	0.207677411731598	-0.0277950737529932
UBE2D3	UBE2D3	grey	grey	0.00285172966032424	-0.0670167714904167	-0.017638396462984	0.00826813450664132	-0.05850434937837	0.0866791922284067	0.155659720568585	0.019830003449267	0.163906835166984
CISD2	CISD2	grey	grey	0.267683098817774	0.0696968232594691	0.261173038601833	0.0927810349072773	0.245312897757805	0.188393900583583	0.173885569735752	0.261567438158745	0.0774231475846117
BDH2	BDH2	turquoise	turquoise	0.142166828925414	-0.0226126713461584	0.0765657451655802	0.249362801675787	0.0943005076410712	0.1486305354664	0.0123024503850372	0.109838039100913	0.051082009263255
PPA2	PPA2	green	green	0.296945007944474	0.153392354493506	0.335944496699007	0.0773338013606684	0.331916082474476	0.155321095221064	0.0854007726828643	0.277777111920282	0.0325849836383031
AIMP1	AIMP1	turquoise	turquoise	0.157517155931393	0.0116371675176041	0.0733023320080762	0.217379244797123	0.0946721111294399	0.160028844102724	0.0597751797536911	0.140913710729735	0.0249016888337959
PAPSS1	PAPSS1	grey	grey	0.251093905159319	0.156220322545624	0.252218157136712	0.158389203132177	0.227217704842656	0.156038862228125	0.0336181906019823	0.203282090301284	-0.00237952638842047
SGMS2	SGMS2	grey	grey	0.148249073575528	0.228893088319788	0.14656673889853	0.100503893637569	0.152238357539978	-0.00793635820630046	-0.0299403850622477	0.0571639884860969	-0.11413666087589
LEF1	LEF1	pink	pink	0.269977479309722	0.0911685455197644	0.217460230088871	0.158047810748157	0.226038541470301	0.266921209060204	0.0783480583729287	0.227097842491906	0.0994514507632784
OSTC	OSTC	grey	grey	0.0468922477069029	0.0992285998409423	0.0563116367761066	-0.0608764706490745	0.0286711834400291	0.0176767198081132	0.157157753719762	0.0463437376648781	-0.0413347196139335
PLA2G12A	PLA2G12A	grey	grey	0.207554172247674	0.0322736171809038	0.19420616110555	0.055191043463981	0.169765992178478	0.140934813161343	0.0634848941975753	0.183038990696858	0.0564750043587077
CFI	CFI	grey	grey	0.0256695087330923	-0.0750924109162694	-0.0291998320914366	0.123205239565058	-0.00714611458530672	0.032580768996166	-0.103740555410458	0.0132652537598169	-0.0585872450191717
GAR1	GAR1	blue	blue	0.182969645692336	0.146602474091718	0.228440599228346	0.0378778203897674	0.184309160647515	0.0612590630344314	0.0601755216956022	0.135903913160511	-0.00266271710459795
LARP7	LARP7	grey	grey	0.262942233507093	0.130254587137125	0.175714822794549	0.212218062208334	0.198466978000135	0.152184351040313	0.077823161108938	0.246456497665148	-0.027039717547954
ANK2	ANK2	grey	grey	0.118963345312076	0.0160860460789456	0.0748397633953736	0.0847812334161253	0.103728918472823	0.0839967544062469	-0.042566008258733	0.100116148251209	-0.0268806875816774
CAMK2D	CAMK2D	grey	grey	0.208703438814796	0.0129369589459569	0.179627842474482	0.104303450791466	0.176619248910259	0.15923554363965	-0.00150965487137203	0.166073112590735	0.0583939502428993
SNHG8	SNHG8	grey	grey	0.0175325427655643	-0.115169983207487	-0.00854792829233766	0.0994203825991615	0.0237021782428522	0.107044641073599	0.0900279927179917	-0.0112140664667959	0.0924629627468233
SEC24D	SEC24D	turquoise	turquoise	0.102909053995855	0.0865694895911408	0.0704317281186684	0.0920577311077458	0.0650518541169742	0.00799529480486728	0.00361478740230727	0.0568054595239582	-0.0933931017917153
SYNPO2	SYNPO2	grey	grey	0.144182081390229	0.215459867974001	0.0787194018084756	0.218339857816005	0.0893083776773285	0.0208583035874314	0.0284321354673951	0.0651346806628855	-0.0780950559108258
USP53	USP53	turquoise	turquoise	0.10235040866545	0.0273947028433417	0.0556968741006438	0.146857328473594	0.0874766244388886	0.0145086003956786	-0.00723614638264984	0.0554448393024109	-0.0250902374388788
C4orf3	C4orf3	brown	brown	0.0667026478351394	0.17418548696996	0.0923234047600982	-0.0428212613731212	0.0677528717415306	0.0505575066166038	0.238943630149493	0.0474135683525698	-0.0239136432317683
PDE5A	PDE5A	grey	grey	0.0897609415045026	0.0417442629876641	0.0679227291401136	0.0520801658898361	0.0849619448261963	0.0562766835897453	-0.0287896884952956	0.0311060269725643	-0.0658928698631735
ANXA5	ANXA5	grey	grey	0.00943549321921027	0.156348657773306	0.0353811985312331	-0.0242931896333917	0.00799541905151035	-0.0424618052093858	0.0813066318517457	-0.0103311707086861	-0.0353474689105428
KIAA1109	KIAA1109	grey	grey	0.223734351332241	0.0523509451602915	0.19627917659313	0.191656788963362	0.187610132660603	0.102840115018847	-0.015281831336452	0.167175782215631	-0.0608970149830281
SPRY1	SPRY1	grey	grey	-0.0478203172066298	-0.195280879212727	-0.0938176608077267	0.128919222542984	-0.0699102996435227	0.0885781771409415	-0.0159585884459511	-0.0500929856728875	0.145205062530322
ANKRD50	ANKRD50	green	green	0.162111180147052	0.105026449219196	0.151008624979125	0.0800099411965174	0.169099920862956	0.101526941119868	0.0221997827475407	0.111357990646373	-0.0331688293884254
LARP1B	LARP1B	blue	blue	0.179441029744546	0.119180568144193	0.220906434155436	-0.022103453091124	0.194294309615664	0.0248854741107482	0.00983407332349383	0.137518084176745	-0.0483245190115191
PGRMC2	PGRMC2	yellow	yellow	0.085382261843852	0.0399416815336765	0.0446359818131286	0.0919770520305026	0.0461380809974168	0.0415539662453389	0.028795052262771	0.066273946285741	0.0095369484026566
JADE1	JADE1	yellow	yellow	0.159279172761527	0.0946851508307388	0.138827979403348	0.0721391808881935	0.128377087825603	0.0522673566684156	0.0658204444549938	0.113276019387301	0.0699217145518151
PCDH18	PCDH18	grey	grey	0.198629777150651	0.0680718586723723	0.187728609062615	0.0736460000964739	0.195173213952271	0.107894999607934	0.0783791374278265	0.146401120197834	0.032212435255593
ELF2	ELF2	grey	grey	0.227453399531257	0.0185326482212231	0.168686724410656	0.238113715948758	0.200822901430985	0.220645547446018	0.00705576362677112	0.191372716252548	0.0635673407328684
NDUFC1	NDUFC1	grey	grey	0.0443820824813203	-0.0296139051403238	-0.0154957259087014	0.158209384786914	0.0110875735421134	0.0814229123587475	0.122352948833806	0.0436178101943035	0.0905100506011741
NAA15	NAA15	green	green	0.211949495812195	0.104866453614836	0.207618720815997	0.0812228547609137	0.225695138234953	0.116077636783662	0.0556096945904063	0.166145480871624	0.0514379389292724
SETD7	SETD7	turquoise	turquoise	0.214066207060761	0.00316619192344865	0.171183199234609	0.20241375161452	0.179883680777323	0.129363021614523	-0.0472551756262434	0.131256069882167	0.0497810103568528
MGST2	MGST2	red	red	0.19469342133324	0.0415642632467525	0.189611838588764	0.0540860524795895	0.215691703249526	0.138480389284463	0.100966352747442	0.242574975835441	0.0731529090871254
SCOC	SCOC	grey	grey	0.241410763427456	0.0903332510029795	0.190896287891969	0.203479330460249	0.190706487865441	0.178000772192006	0.163012277046457	0.217556375428374	-0.0300031464873504
ZNF330	ZNF330	grey	grey	0.16963602201654	0.0758402643213309	0.178661419419357	-0.00316889934880819	0.171334006080987	0.102260393555327	0.0488830020043446	0.183052573923374	0.0556197017871272
USP38	USP38	grey	grey	0.124829794381677	0.00836503006816367	0.107331011738072	0.0464334814903167	0.125891708512819	0.0929438442270483	0.0713849762882752	0.116215717699691	0.0867657337752296
SMARCA5	SMARCA5	grey	grey	0.10301879585752	0.0347374748205082	0.0727102000587345	0.1375110036791	0.104657595541242	0.034722802670729	-0.0410684789255267	0.0692595186390066	-0.0481599141992841
ANAPC10	ANAPC10	grey	grey	0.127347853578095	-0.0223587906479305	0.14769753693405	-0.000231997432271697	0.148279161936016	0.0972815290605643	0.0721439255341254	0.13539719981815	0.152217273501112
ABCE1	ABCE1	grey	grey	0.232153987544954	0.083959157975171	0.197858835926666	0.147553356511408	0.224732383403359	0.131314301516514	0.0827486940424469	0.167916277484874	-0.0109932916238105
LSM6	LSM6	turquoise	turquoise	0.122984976729669	0.0211687282279798	0.122157132873497	0.0819345027002791	0.10999266034839	0.106179682684509	0.0379319786969046	0.138890547147072	-0.0263862863739689
EDNRA	EDNRA	grey	grey	0.0786470139585739	0.0242638446969617	0.0236534021535299	0.203423295464093	0.0337371919164782	0.0635243469953014	-0.0563468714814901	0.0135541712178459	0.044891818789437
ARHGAP10	ARHGAP10	grey	grey	0.124894396117078	0.0745882686255265	0.131669781436407	0.0401526464254574	0.0984448249939849	0.0405615877577853	0.0338377404169207	0.0828573456029848	-0.0562710237128616
SH3D19	SH3D19	turquoise	turquoise	0.0677735539308698	-0.024275988916124	-0.00666865363655568	0.186900371631273	0.0191219022478409	0.0432550958695974	-0.0500614858211392	0.0405296558669359	-0.0119300495763905
FBXW7	FBXW7	grey	grey	0.158630164696566	0.063881649075222	0.137540702599715	0.100361833664634	0.118123776020169	0.11551696273567	0.0533761502404405	0.16566150327224	0.0194129357891468
ARFIP1	ARFIP1	green	green	0.21732448889686	0.129736078006933	0.235751872090151	0.0498394325546508	0.287663210764938	0.103586234838075	0.0810564841863689	0.193559821485583	0.0318452207418068
SFRP2	SFRP2	grey	grey	0.0578232304323617	0.0757288869712244	0.0230446624163208	0.147044847020258	0.0127599778770714	0.0235088289804499	0.0231601361426214	0.0336923848368688	0.108804849224272
PLRG1	PLRG1	grey	grey	0.213107369681651	0.0707763710204473	0.18973040120547	0.0848299845929738	0.211342537095267	0.0718508031974422	0.0593427754519773	0.205752980063774	0.0285005462289563
TDO2	TDO2	green	green	0.0482657878412288	-0.0219707990290986	0.0792749758320913	0.0202460758216706	0.0552410932819288	0.0890902186808085	0.0021356767823746	0.0620228997289009	0.0139722584638523
CTSO	CTSO	grey	grey	0.139464821261729	-0.0426958819002739	0.0905624847712906	0.186553003998381	0.117608821719288	0.173774261213547	0.00551621264046603	0.107830562943224	0.0530563010560831
PDGFC	PDGFC	grey	grey	0.108091176706035	0.167102876274689	0.051088021916736	0.146942330297004	0.0641634874274299	0.0231178795449551	0.0102850948556216	0.00452276179042734	-0.129925430849832
GLRB	GLRB	green	green	0.188257289507984	0.10409354135661	0.201935415804663	0.0635044382479827	0.224542341718506	0.0780886788678028	0.0022685612973015	0.15488068478267	0.0590963777558351
PPID	PPID	grey	grey	0.252579504863699	0.161595210446453	0.255034145167164	0.0703397750035153	0.277624376809413	0.121760566720171	0.0431342649506043	0.173782785279184	-0.0209360477930187
FNIP2	FNIP2	grey	grey	0.212362805757413	0.0129065567076742	0.172202240154082	0.0696808091698665	0.163907295394656	0.162798055026837	0.100903676999388	0.157940151282523	0.169192362249948
TMA16	TMA16	blue	blue	0.243384320932607	0.0953540513639843	0.26315851992508	0.0514672580994759	0.269110057423717	0.139208785687281	0.14670533709007	0.196980407121918	0.0956385896992992
MSMO1	MSMO1	grey	grey	0.174583044140963	0.105711476615767	0.164093946824396	0.0367080068911521	0.165221552214261	0.0692357528736109	0.0425343108852814	0.142013135215545	-0.0345191277185929
CPE	CPE	turquoise	turquoise	0.0441797939907411	0.0479311584296227	0.0220914616285603	0.0974110580573031	0.0277545059058093	0.0294788836618179	0.0309417891046756	0.0301988600234046	-0.0521874125043959
PALLD	PALLD	grey	grey	0.000547636956077505	0.256652865362561	-0.00173133667005817	0.0437308482478869	0.00269286626858433	-0.128422727484692	-0.192018028637491	-0.093880853864317	-0.256119369054292
NEK1	NEK1	grey	grey	0.188571575287343	0.0744768850109618	0.181006055158448	0.0685508354619673	0.209969386679547	0.0811667555867219	0.0357577843983166	0.157833365951949	-0.00602998171438943
CLCN3	CLCN3	grey	grey	0.163272682919281	0.0215592435018717	0.162079030559541	0.0734481219613409	0.152299156187774	0.0903122614743984	0.0197703570024344	0.121828898336471	0.00709296431469613
HMGB2	HMGB2	grey	grey	0.101303384961487	-0.00981549005276937	0.0677406078823911	0.11654263890167	0.0706009876791113	0.0490002324542854	0.0740848193760811	0.0869804036977198	0.122140509084052
SAP30	SAP30	grey	grey	0.121490642459911	0.0344152263568492	0.102056757555125	0.119791369847586	0.131450588868949	0.084514746550522	0.0291683932987372	0.0960451383982656	-0.0360222306117727
HAND2	HAND2	grey	grey	0.0115901267197498	0.0672611649236817	-0.00125423887953641	0.0633784701492843	0.0140081406886026	0.0161540052503745	0.00712916211009417	0.0510647697271276	-0.014219378828165
HAND2-AS1	HAND2-AS1	grey	grey	0.0651256306064538	-0.01732300285164	0.0359876519786479	0.0807208688047551	0.0511575716291316	0.0388809678031086	0.00898096224776272	0.0271049268893004	0.0636274645674829
FBXO8	FBXO8	grey	grey	0.171295529271435	0.0438279505007864	0.188209752425131	0.0386236757384033	0.199738086835711	0.0855344784912846	0.0375721654260421	0.154018764847728	0.0206865941747061
SPCS3	SPCS3	grey	grey	0.115116968094569	0.00553842837838432	0.0609425013053961	0.173908285064159	0.08160152338506	0.0798336260027025	0.0632498450399357	0.122348421414225	0.0336059392244996
TENM3	TENM3	grey	grey	0.119688016126733	0.0673805263568865	0.122040409315501	0.0509815150693305	0.128797528421046	0.0227807548466354	0.0109647906950708	0.0690253132895976	-0.000218887782193682
DCTD	DCTD	grey	grey	0.211536128932817	0.0531496511281149	0.204251955353413	0.124715354065424	0.177016696967416	0.173482149004414	0.0963224108758554	0.210847552289642	0.0457425833734016
WWC2	WWC2	yellow	yellow	0.189589168623762	0.15332871366029	0.1663610535812	0.0470433348935425	0.179211777803101	0.0158911231573356	0.0855730516154255	0.133591636461151	-0.024470767261757
CDKN2AIP	CDKN2AIP	grey	grey	0.239223878426761	0.0850894840589131	0.239864578363502	0.0845012022540307	0.229044239259529	0.137967371171338	0.107503458180137	0.207211682509545	0.118344718193784
RWDD4	RWDD4	blue	blue	0.1922834373036	0.120437930484161	0.267722896564115	0.0230614102189449	0.237785194897536	0.120114136650764	0.127599920194517	0.2030158424278	0.0176084546305107
IRF2	IRF2	grey	grey	0.240660061605806	0.0454326548851649	0.215341283621685	0.0880212862160335	0.224985071450689	0.170624652242107	0.0144514328628856	0.21194424807975	0.0376920489315742
ACSL1	ACSL1	red	red	0.120752260309792	0.0111497748291521	0.125478682470731	0.0484006403297777	0.136004645873599	0.0810007996478492	0.0152316680136019	0.104894331880183	0.0282805393902309
SLC25A4	SLC25A4	blue	blue	0.164736477099336	0.144718596800924	0.1893463512296	0.0260263639696341	0.179034864461988	0.0556012493003947	0.0156534398789269	0.142123774363267	-0.0529223582407016
ANKRD37	ANKRD37	grey	grey	0.223443513557678	0.0688028057006688	0.206597928121308	0.0413684399204891	0.220839089325123	0.120916248425803	0.0816622893793648	0.196105087179594	0.111293448342086
UFSP2	UFSP2	green	green	0.262687715055871	0.0762663616607196	0.262709029766691	0.10749925634342	0.287352013526747	0.135070675725614	0.0193737921368819	0.241177632085432	0.0394479119257221
PDLIM3	PDLIM3	black	black	-0.136167325519399	0.0257083906828799	-0.141611286144805	-0.0151515591802509	-0.151550653180826	-0.0497818351601059	0.015524383076025	-0.111508881273176	0.127644799927372
FAT1	FAT1	grey	grey	0.143323549250954	0.0589821145373461	0.0961385563628474	0.123024288586657	0.0965606171187192	0.114260675198303	-0.0325367416799569	0.112302469546627	-0.0989665829386766
FRG1	FRG1	grey	grey	0.175498625872198	-0.0255415376736171	0.147017699722514	0.182311834682309	0.162571061075554	0.188256396399243	-0.00837590111655299	0.197615596121031	0.0200678937969012
SDHA	SDHA	grey	grey	0.195513057822949	0.039070305572324	0.188946826271616	0.0836733838355929	0.176939092795541	0.100757699522445	-0.0107887953834701	0.181598841433028	0.00716649275968649
PDCD6	PDCD6	grey	grey	0.0834610014592606	-0.020075312169093	0.0390702386522708	0.137967174142124	0.0241904452518752	0.165278924637134	0.0955284788551544	0.127419989053593	0.0144645975254542
BRD9	BRD9	turquoise	turquoise	0.23774890943201	0.112505477559493	0.219943393781911	0.142179072861545	0.258683825857394	0.0989097329678351	0.00695608431253552	0.235285005398259	-0.0541843994519508
NKD2	NKD2	grey	grey	0.249504306935598	0.0460423478820269	0.201392523752882	0.181958853552633	0.182714671535583	0.241491205634989	0.0387390921167119	0.20019263014389	0.0503864518949247
CLPTM1L	CLPTM1L	turquoise	turquoise	0.1998715860919	0.0646777881101921	0.170014132795951	0.118956917008297	0.196026622290296	0.157814918431737	0.0175293125830034	0.16233584930936	-0.0291947625001772
MRPL36	MRPL36	grey	grey	0.17453923145745	0.0584579867978356	0.172579006930315	0.116892006556972	0.147851367393968	0.138062991189911	0.119425302333775	0.184282014673157	-0.0128268453146398
NDUFS6	NDUFS6	grey	grey	0.0190647187365744	0.0454545265109559	-0.0220489450451101	0.0482944308278888	-0.0306579317124645	0.0396617138035373	0.171883742311354	0.0165506798450863	0.000528228845657538
MED10	MED10	grey	grey	0.202714573996276	0.0634321245746108	0.133646814627607	0.206407425697525	0.145570473929945	0.156128764336529	0.0919057825453623	0.190640280738212	0.0372991458716228
MIR4458HG	MIR4458HG	red	red	0.187106853591225	0.0762783060234963	0.219666373551908	0.0345950780830699	0.219565336144591	0.124563379757104	0.0576488116752786	0.196460978811822	-0.0178974588206692
SEMA5A	SEMA5A	grey	grey	0.278126600980527	0.124498220522209	0.236341461282825	0.15524110225403	0.2547302376996	0.155358147601055	0.0051731281210945	0.197717008987691	-0.0147618858875414
SNHG18	SNHG18	grey	grey	0.256438620513701	0.0855981731374621	0.25869426187209	0.107875416229621	0.241388232305251	0.145598486443079	0.10939702863281	0.243418664725729	-0.0101212357088719
CCT5	CCT5	green	green	0.148056351731922	0.10429531772275	0.159178397333731	0.0850913861638905	0.155348574098724	0.117917470470467	0.0615210167359155	0.159588927698517	-0.0339605925678613
MARCH6	MARCH6	grey	grey	0.270721479345595	0.0620131507429037	0.198935006769303	0.204434715122005	0.195727998918386	0.153707634853063	0.114143828645228	0.212667174574113	0.129437534262329
DAP	DAP	grey	grey	0.0896576711145515	0.205913963759705	0.0465471103508386	0.135868817212427	0.0373753922937631	-0.00831940894726954	0.0732726881153922	0.0614394372179568	-0.113620369759659
TRIO	TRIO	grey	grey	0.153382626599978	0.0698199481555364	0.0798292243811336	0.155520411783595	0.142534653015914	0.128546665954894	0.0219921126493814	0.0709566003126568	0.047667217307375
ANKH	ANKH	grey	grey	0.0124097966812998	-0.017939549074521	-0.0643374475034396	0.151973606306879	-0.0655497635613697	0.00153761952138299	-0.0317636020784762	-0.0524312418228867	0.0457607831013551
ZNF622	ZNF622	grey	grey	0.214188066803117	0.0766677421005554	0.247792426744831	0.0350932896877586	0.240551754122032	0.137467236223432	0.142011910407883	0.234792430894696	0.0513357614893992
MYO10	MYO10	grey	grey	0.102271091878078	-0.00235500999094448	0.1207889754922	0.0323942278090037	0.126675246996493	0.0733875853062548	0.00910047821609444	0.0862887620745314	-0.0181577914037568
BASP1	BASP1	grey	grey	-0.0435354117047699	0.122657276943678	-0.0561654189153788	0.0378920224505929	-0.0547673701666406	-0.0681399975461126	0.064885912272339	-0.0227605456693032	-0.0271876271905701
GOLPH3	GOLPH3	yellow	yellow	0.205350282466579	0.076273976932911	0.193317252491528	0.0937150693193664	0.194961013354094	0.116608699924929	0.0639449760618597	0.172525379535963	0.0339146005850502
ZFR	ZFR	grey	grey	0.190065015642545	0.110887985749932	0.157118608536176	0.0974712971841275	0.138027258378149	0.12610409861156	0.0143550360682747	0.132260067955052	-0.016673598546574
SUB1	SUB1	grey	grey	0.0474404883835575	-0.00372346497507472	0.0215697471617009	0.054454273555534	0.029481493964576	0.110051025449902	0.186444358104462	0.072444860972292	0.143415387039678
NPR3	NPR3	blue	blue	0.0839873634567097	0.163347003931574	0.114403284697856	0.00147268599616792	0.111910333889288	0.0145592556118257	-0.000989627993641523	0.080396440316072	-0.112187296702726
TARS	TARS	green	green	0.179578807093379	0.091037100067669	0.162633167989688	0.0994495222473652	0.204429961059284	0.128055393843153	0.10747432328925	0.178965300667694	-0.046285839550534
ADAMTS12	ADAMTS12	grey	grey	0.145827174209096	0.14573568734222	0.117904383317486	0.0511999326667973	0.0964700151001099	0.0134101195282098	0.0123239700387707	0.089284885205996	-0.0649235243144768
RAI14	RAI14	grey	grey	0.0457836316062843	0.162008995816967	-8.75252648500643e-05	0.0934613759446613	0.021279582295446	-0.00830252622167462	0.0565439743461871	0.0286939040047631	-0.0794521677962742
RAD1	RAD1	grey	grey	0.247511550562534	0.115469469924996	0.245770178108597	0.0503296730738353	0.246244519321884	0.166493922990318	0.0929164673447011	0.198566934441753	0.0580653598020111
BRIX1	BRIX1	grey	grey	0.260980569062615	0.0924505461543704	0.268352170358324	0.11224085994202	0.252761248429541	0.184972849806737	0.0265750624864498	0.243409057306221	0.0387698630612768
DNAJC21	DNAJC21	grey	grey	0.229244378282669	0.0396610612726828	0.195233561566721	0.132339292843587	0.188543682914644	0.111956189087009	0.0585513021319682	0.187917787151297	0.038014344949724
IL7R	IL7R	pink	pink	0.0758265321533179	-0.0356588234387931	0.0525908582930098	0.062979471928549	0.0580535754187486	0.0936515176617151	-0.0122661936833205	0.124274363104782	0.0372716098214587
NIPBL	NIPBL	grey	grey	0.193919497075701	0.100839964487939	0.161754775731152	0.128207245888259	0.168476127419593	0.0601053939600485	-0.0591061759501812	0.136284182956792	-0.0879745089691228
OSMR	OSMR	turquoise	turquoise	0.180083696233632	0.0338310943189557	0.115291161814548	0.227982612342638	0.131848975402734	0.169254074797175	0.0575496472604601	0.140977068552871	0.0872865591809496
RICTOR	RICTOR	grey	grey	0.157848532504211	0.000678202968090552	0.13850931976454	0.117210046993217	0.121762373403786	0.115687085946445	-0.0472800966326715	0.0933032329937326	0.0614540654830617
DAB2	DAB2	turquoise	turquoise	-0.0523193271977194	-0.0610868145010029	-0.0853917043504856	0.0998143742105772	-0.102996294253018	0.0253533790801358	-0.0182531564830773	-0.0369778849237938	-0.0737677465827897
PRKAA1	PRKAA1	grey	grey	0.213403836086036	0.113127330488116	0.198151278794074	0.0866797676082517	0.206578500734542	0.0746065006347043	0.0830078849222088	0.128780081617604	0.0301119303917063
ZNF131	ZNF131	grey	grey	0.186675139708505	0.0750654228911903	0.170520243877162	0.0652302785290601	0.167584616526121	0.0678677794614734	0.0184040712481961	0.1241084708791	0.0272163170387929
HMGCS1	HMGCS1	grey	grey	0.194837364692787	0.0260400095432948	0.148313348906892	0.0948519645142374	0.172518369628699	0.107065686508654	0.0591363631164252	0.153719546041453	0.105338871803178
PAIP1	PAIP1	yellow	yellow	0.24537557392921	0.12519458586232	0.224110046797429	0.117739258567177	0.195202494748109	0.124553162537157	0.118782229726618	0.234805168424633	0.0116756584728059
NNT-AS1	NNT-AS1	grey	grey	0.149352779045991	0.076041096240119	0.135465545370997	0.092519018818283	0.130034929525317	0.0929840565067593	0.0351117075291609	0.127777455952642	-0.00674462630471414
PELO	PELO	blue	blue	0.169182338560838	0.0898127867640678	0.175290398874387	0.0900187119676654	0.171418026873333	0.10111413932295	0.0168726585914324	0.149709492337889	-0.0358827474299816
ITGA1	ITGA1	grey	grey	-0.0421560787883346	-0.0227709628904057	-0.0900060360915849	0.0999978920787149	-0.0860018300778302	0.0296591429588892	-0.10250737652358	-0.0287961580768833	-0.101973938493777
MOCS2	MOCS2	grey	grey	0.232914957376157	0.130237861991746	0.250157008360382	0.0975873194793743	0.21562505421752	0.192661868187727	0.121820252351409	0.22145418312215	0.0372914167794314
FST	FST	grey	grey	0.168076560965946	0.174040731315282	0.189284619135349	0.0177475536181444	0.166714022258766	0.0556892809069725	0.0967129397301502	0.121435467026677	-0.0755477035293141
NDUFS4	NDUFS4	grey	grey	0.0189297065852275	0.0391079496428887	0.00670969809911883	0.0527053237122077	-0.00463191453989197	0.0816466916537957	0.143106755693732	0.0528076980494654	-0.0170768457481492
SNX18	SNX18	grey	grey	0.280549988556649	0.0933122867322132	0.238859160004913	0.119073454042023	0.26284153399188	0.169809348847415	0.120109013288169	0.234096058704941	0.0514613300670256
GPX8	GPX8	grey	grey	0.0297953919661562	0.0680781041345288	0.0121277417672346	0.0198900718222362	0.0323545720776374	-0.0397560487660664	0.024802199172037	0.0455419086684788	-0.110062588044799
DHX29	DHX29	grey	grey	0.134175406153722	0.0488308667551475	0.105252796895078	0.122368536824296	0.125798618383894	0.0885619069333402	0.025200363603138	0.16745987406386	-0.0252504068403376
IL6ST	IL6ST	grey	grey	0.0319082317588657	-0.0512546833098547	-0.040211209796398	0.153326502997295	-0.0194490765111467	0.0635506187075746	-0.00954772594581253	0.0286737113615547	0.000178400056551815
GPBP1	GPBP1	grey	grey	0.0728730903677334	-0.118044788714301	0.012126451266594	0.194474190212866	0.00302385461762388	0.0769934810039926	-0.0111621562466119	0.0464194740991381	0.0959811222620616
PLK2	PLK2	grey	grey	0.075993265614197	-0.0738913380492651	0.0445043473564562	0.0403772148130365	0.0921291392878795	0.0799780914104475	0.0114227529336447	0.129095125605017	0.146615017272148
PDE4D	PDE4D	turquoise	turquoise	0.121685907306456	0.0609237584290263	0.0936772823349075	0.123076648839685	0.0983243847627176	0.0469456758429103	-0.0182103951516913	0.0624797984630008	0.030787102033681
NDUFAF2	NDUFAF2	grey	grey	0.205193648165812	0.0511837455676957	0.175240062105793	0.132825919860322	0.165000878615295	0.142201146588269	0.0854118861263006	0.197104225115487	0.017523096541303
SMIM15	SMIM15	grey	grey	0.277397775066651	0.0842482148860628	0.24993611153869	0.152168528994946	0.260083370496862	0.179339057162435	0.139464917231931	0.246953506006899	0.122038244233352
ZSWIM6	ZSWIM6	grey	grey	0.166311318478935	0.0328054696537759	0.12515367094273	0.0826445464710708	0.118758116355145	0.134736920535801	0.0422253473854278	0.110748301866236	0.0878826788271711
KIF2A	KIF2A	blue	blue	0.132438108401918	0.0796462877553016	0.176433448840998	0.0147260927232012	0.107471575009267	0.0577872014459458	0.0325721074468914	0.124129508080696	-0.0362759622840985
DIMT1	DIMT1	green	green	0.15840609609079	0.0600298725161085	0.159808434973161	0.0855017954177816	0.216161632634202	0.0926480721127311	0.00941836357219805	0.126267272116241	-0.0508938764076308
SREK1IP1	SREK1IP1	grey	grey	0.158680047278252	0.0238033730812552	0.13388378338225	0.103133545625597	0.131435039186831	0.116597041810429	0.0834962027445573	0.10464927507844	0.0442712616022837
CWC27	CWC27	grey	grey	0.196281962901059	0.0683694307712306	0.232518625648979	-0.00130336321091917	0.204896463966622	0.122004876882814	0.0547460963284207	0.18597974674132	0.00747818458210301
ADAMTS6	ADAMTS6	grey	grey	0.0565806548697961	0.218884665382824	0.0371479647086489	0.0243073930361867	0.0508896644342741	-0.0854717812067757	0.00362083041916535	-0.0108883427654701	-0.0916122650483846
SREK1	SREK1	turquoise	turquoise	0.150480913481744	0.0654319829818582	0.0815097963832464	0.213939378909779	0.105213732993561	0.0844469119782674	-0.0213118767532788	0.113703929655023	-0.0344850878341691
MAST4	MAST4	grey	grey	0.208229745881327	0.0876071278364994	0.148716086696472	0.158051131586907	0.197022010446205	0.0769825889121497	0.0114630809156891	0.145803413628204	-0.0360403605812999
PIK3R1	PIK3R1	turquoise	turquoise	-0.0141515225369938	-0.133291148451947	-0.0701735321420572	0.136251483170796	-0.0398847133660202	0.0468193040496354	-0.129274800735026	-0.0271493161453367	-0.0507597309870797
SLC30A5	SLC30A5	grey	grey	0.160572178594333	0.0580733682634642	0.15506551469339	0.0676531555563449	0.169066417009226	0.0858074202847863	0.0335534545891518	0.0985111636371878	-0.00517861015022745
MRPS36	MRPS36	grey	grey	0.207359694444064	0.0394666772763699	0.139608618854035	0.192507959008979	0.170989735091805	0.225852729663338	0.17328381637283	0.239553613870545	0.0552945775410829
TAF9	TAF9	grey	grey	0.287414046941224	0.0712582691078109	0.221625260629826	0.200404424566552	0.220254310608019	0.218785916914155	0.120644387713629	0.283134540062797	0.0198624128484409
BDP1	BDP1	grey	grey	0.12013646460948	0.0716123732228037	0.109159909879682	0.0814321560207919	0.144979403716746	0.0543828421587206	0.00325944395684765	0.0784724625379256	0.0178880958703366
MAP1B	MAP1B	grey	grey	-0.00169644138697847	0.0423523537620829	-0.0435117619639489	0.0763001823690914	-0.045101926695464	-0.0697560686541117	-0.0921604085672509	-0.0379753765039475	-0.0407703093829163
TNPO1	TNPO1	grey	grey	0.241790709552897	0.0707269023040654	0.209918318755875	0.161592698643825	0.194772965410264	0.129059327432994	0.0367831598389582	0.184033885545101	-0.0241239674836877
BTF3	BTF3	brown	brown	0.0992672079300581	-0.10707325544993	0.130325724681001	-0.0477360437979144	0.104359816809381	0.246437463347271	0.352025432740144	0.203941658765337	0.195519191146063
ENC1	ENC1	grey	grey	-0.0295606315168627	0.178379995606118	-0.0683381682683562	0.0718297401877434	-0.0647951738431114	-0.116435665568295	-0.0610638192573202	-0.0633036305293151	-0.0431756882446512
HEXB	HEXB	grey	grey	-0.0040567206359957	-0.106985301315853	-0.0330494806815254	0.104430786138492	-0.0488844718302094	0.125802061946327	0.0247368214875678	0.0107751261024848	0.131039379873672
NSA2	NSA2	grey	grey	-0.0281070470613491	0.0108678932829239	-0.0319137312212171	0.0170548216862768	-0.0103363856633879	-0.0162288002926504	0.0867020792178237	0.00618378593260986	-0.0372482207512552
POLK	POLK	grey	grey	0.1200968039644	0.0825127155220031	0.100254989866824	0.0697631731444443	0.111063649036123	-1.77013718718728e-05	-0.0334440383671333	0.100283678261328	-0.000776524539237655
F2R	F2R	grey	grey	-0.0277294223824273	-0.0702392077650338	-0.0800276372234057	0.0696682292291179	-0.0434440341889912	0.0480222656810195	-0.0305398843938365	-0.0331562046051622	-0.0422673123549924
AGGF1	AGGF1	grey	grey	0.217498415072907	0.0445622771184467	0.224055756328674	0.051645404481196	0.227283536916841	0.151907753901652	0.0229019867201917	0.205329512707571	-0.00621351689309017
WDR41	WDR41	grey	grey	0.214728528603293	0.142494432804129	0.1987015325559	0.0602942027404116	0.215252916753883	0.111729330033779	0.0561428810814011	0.144675984188112	-0.0251818498583735
TBCA	TBCA	grey	grey	0.0624997477237315	0.0405651769580406	0.0474798899845555	0.0258770780025411	0.0613428442081066	0.0636432954241044	0.181854043852934	0.0790705337849142	0.0251777930310686
AP3B1	AP3B1	turquoise	turquoise	0.158977196301212	0.115429745512429	0.126831818973032	0.0874718710475777	0.167447488761422	0.0736517144074775	-0.00843233822731281	0.126610141165719	-0.0931741262302192
SCAMP1	SCAMP1	grey	grey	0.265944508005705	0.144319950062632	0.267027298267484	0.0776003861617368	0.255511426377843	0.105169789800906	0.112636550143235	0.209794046081253	0.055984786668782
LHFPL2	LHFPL2	grey	grey	0.156427035489324	0.00232707866271431	0.181413978082082	0.0771385677414583	0.154066993917462	0.119315926808463	0.014124260271094	0.116754914570007	0.036423256338948
JMY	JMY	grey	grey	0.143991737294802	0.030552572461779	0.118079014768386	0.0923714592256029	0.126315798937929	0.11560921835633	-0.0246168032792664	0.101945880775686	0.0101916282883336
HOMER1	HOMER1	black	black	0.12128945201076	0.0732695676104172	0.158361123663549	-0.0493104342152474	0.153657304961202	0.030414246273106	0.0798795890207259	0.0953987426506286	0.273556824525272
SERINC5	SERINC5	blue	blue	0.0602608555117389	0.0140919473523355	0.0897799622530883	-0.0120217147574774	0.070235339945761	0.0180599255874639	-0.0129116584477195	0.0586745725892604	-0.0359620644701602
ZFYVE16	ZFYVE16	green	green	0.201290434435186	0.0686333128526359	0.173154813484094	0.109371102410069	0.224955019377634	0.123801824609442	0.0575107071640094	0.126710450459065	0.00261992117049395
ZCCHC9	ZCCHC9	yellow	yellow	0.184814777056884	0.158628173880654	0.208599575302212	0.0427972107492034	0.192441248142392	0.0821842285453034	0.00493519673753689	0.162594983974074	-0.0630398058416987
SSBP2	SSBP2	grey	grey	0.238091149646689	0.0489934703574502	0.202158590731373	0.182459277260171	0.197368080342455	0.172323375221802	0.0778329168991715	0.193369939446476	0.0331305583720854
TMEM167A	TMEM167A	grey	grey	-0.0747707029999884	0.0113884207540367	-0.0940099108220869	-0.00693916909577241	-0.0932848773998324	-0.0399691532464782	0.101416461837961	-0.0736656510923119	-0.0343097090652496
VCAN	VCAN	grey	grey	-0.180777362347604	0.0947010222824844	-0.235336902362536	0.0552547737728149	-0.199579682249146	-0.19166862597757	-0.27149236053916	-0.202964522971231	-0.325806608127751
EDIL3	EDIL3	yellow	yellow	0.0370107702608387	0.254331385495218	-0.00728992585364527	0.106294470020893	-0.00430550378847855	-0.0774484600865115	-0.0472135385041409	-0.0223144092637203	-0.204242201363265
COX7C	COX7C	grey	grey	0.111922032847921	-0.0676457769885491	0.119323335082442	0.0588285958573419	0.10411330250672	0.177978941769621	0.249862637802899	0.133864371681832	0.140644329684606
CCNH	CCNH	green	green	0.182571717776787	0.0727155830285625	0.215156836678813	0.0646134833912147	0.186738739254956	0.144700918649765	0.0522586366161142	0.173255613781999	-0.00538199814578543
MEF2C	MEF2C	grey	grey	0.272864534125355	0.122893688821848	0.233461935747224	0.13612443903761	0.252431429988347	0.161558770443264	0.091247844011045	0.210010480672951	0.0877797003231379
CETN3	CETN3	turquoise	turquoise	0.259383094043084	0.110792132912361	0.205765505127091	0.1884803798386	0.240090079950779	0.155849428277865	0.0618735478201707	0.2123382442513	0.0526564322721126
ARRDC3	ARRDC3	grey	grey	0.187391990564482	-0.106984371080703	0.146335647975023	0.154542445182032	0.125800591626137	0.248926487292229	0.109707978810084	0.189714804996973	0.184203327280301
NR2F1	NR2F1	turquoise	turquoise	0.0117571820878705	-0.0197045651651224	-0.0326441347505992	0.132760346836575	-0.00903796058249696	0.000376240443996035	-0.14165378631861	-0.0414080204023882	0.0270505349123242
FAM172A	FAM172A	red	red	0.222888414947198	0.123150734398049	0.179883288159092	0.161889241755116	0.200368871194071	0.138954470206437	0.0380488685587091	0.21746961971019	-0.0895813818903928
TTC37	TTC37	grey	grey	0.15914060437691	0.0741562964669829	0.124748320334291	0.110625501654667	0.16697127307407	0.0628863499718398	-0.0600083219559968	0.11943358165861	-0.112793931647162
RHOBTB3	RHOBTB3	grey	grey	-0.0438603439746233	-0.0542481164313896	-0.0621840995080815	0.0894580523564893	-0.0577853694085378	0.0102739035748888	0.0558199930434661	-0.0118479561173538	-0.0148621986116333
GLRX	GLRX	grey	grey	0.0589230678673416	-0.0239361872035936	0.0268084128129092	0.111968103962837	0.0146132859422994	0.0585369622201023	0.0957519008832538	0.0447326864053755	0.0565809359704361
ELL2	ELL2	grey	grey	0.0439956240741621	0.0181091435141521	0.0159529787733896	0.0398049762994931	0.0280477871182499	0.0199539669462865	0.100815117973988	0.0387878422479694	0.183306100564208
CAST	CAST	turquoise	turquoise	-0.00775515377567349	0.00353196244023166	-0.0593034091137027	0.133941693643503	-0.0337894585335687	0.0128654462647192	-0.00498570958959466	-0.0379793921726633	-0.0810292933948147
ERAP1	ERAP1	grey	grey	0.162254822053801	0.0790465340353364	0.134510978111766	0.0797603915993588	0.139433522333254	0.0594628262998048	-0.0198620592787895	0.0927584828174953	0.00795600553857674
LNPEP	LNPEP	red	red	0.239268999601514	0.0457659968573494	0.186266484209719	0.15341576954558	0.199177264588702	0.147950905410687	-0.00140920006983272	0.222476999937837	-0.0144263700666837
CHD1	CHD1	grey	grey	0.227604926741842	0.0551436334065897	0.169942772440767	0.130114033265137	0.187394818291381	0.126836123770824	-0.0329277578227125	0.179218093349865	0.0967794557002191
FAM174A	FAM174A	grey	grey	0.267530790271851	0.099112451112969	0.229784908533092	0.0819153542458843	0.228656245833216	0.127025737225306	0.0345047094442611	0.202835242879496	0.0460312275743544
PAM	PAM	grey	grey	0.0101632547268953	0.0426568904997809	0.00357903685266129	0.046965078032759	-0.00881843532584955	-0.0016013185492075	-0.0507007087241573	-0.0160496443569846	-0.0373689878080802
PPIP5K2	PPIP5K2	yellow	yellow	0.165782869444104	0.130909592636122	0.159092145473518	0.0378664283013751	0.179157170117465	0.0539967354210007	-0.0223962629104045	0.0881970495874297	-0.0554099906453513
PJA2	PJA2	grey	grey	0.0852767265674257	0.0262763149951275	0.0120703266316565	0.213941020447717	0.032028832753805	0.0433173745342099	0.0215291619724248	0.0724514284201819	-0.0920874800117914
MAN2A1	MAN2A1	grey	grey	0.211124565857547	0.0521933767918107	0.162500216978238	0.145276686501227	0.177809658070044	0.14975042411703	-0.0104061683475197	0.174365760052442	0.0215717430627725
SLC25A46	SLC25A46	grey	grey	0.106617508170526	0.0318407652235387	0.11110946905091	0.0227523652068665	0.0985603387335195	0.0626366028364235	0.0453095643517537	0.0885279434362473	0.013370920812562
NREP	NREP	grey	grey	-0.0110521252728428	0.0858683099853296	-0.039265653765363	0.0474102194769035	-0.0533616735208435	-0.0210543017800473	0.0736585852432274	-0.0323331241114951	-0.0383028114963726
EPB41L4A-AS1	EPB41L4A-AS1	turquoise	turquoise	0.0700105877654145	-0.151903264269814	0.0132770684894254	0.158956871505908	0.0340522410201034	0.125691301518947	0.0773822716231137	0.104371308519639	0.0773185473094834
APC	APC	blue	blue	0.155942243952797	0.0978749943277325	0.170360250997877	0.0799860390753747	0.170341819243547	0.057436997030502	-0.00737085059569918	0.0939388688239901	-0.0390528430875354
SRP19	SRP19	grey	grey	0.219150510652438	0.0990041735297343	0.219490469063873	0.0878397382010045	0.195980551209969	0.155865056425041	0.0960390567478055	0.197136291616521	0.0513775975814137
REEP5	REEP5	grey	grey	-0.00561820557237691	0.0122760434481977	-0.0580599806670843	0.0935939176707974	-0.05294808931678	0.0353811605230931	0.0659950456528984	0.00854435117246446	0.0149517131684781
DCP2	DCP2	grey	grey	0.193196317602353	0.0706537640219637	0.192274273253512	0.0611017647177592	0.19416022987039	0.114071573934336	0.0158569394549483	0.146616707015276	0.00845665176365805
MCC	MCC	pink	pink	0.199329176288229	0.00326121885017209	0.199808539672986	0.0771624031817593	0.178679417588986	0.217547704389588	0.0680474607137977	0.173714545399776	0.0111044879933519
FEM1C	FEM1C	grey	grey	0.152442304895786	0.0932570708559446	0.158551639546824	0.0220276761577631	0.156781880295193	0.0994326299080661	0.017916159961523	0.0977204571918518	0.0504901691537515
TMED7	TMED7	pink	pink	0.233543668785355	0.0561788411200786	0.188438321107742	0.200018588638496	0.161594221993616	0.267353565461062	0.075091882603619	0.196136145667193	0.0579206502606131
ATG12	ATG12	grey	grey	0.214283730026633	0.0557976028379563	0.171224646446462	0.1992157347674	0.167239431942502	0.128839717476559	0.0735452407108527	0.180265350572994	-0.0129157928946363
AP3S1	AP3S1	grey	grey	0.103067110485244	0.112495001481638	0.106884368942214	0.0790326871591607	0.0453675607313201	0.0580626992847767	0.165145327431105	0.101218924040032	0.029437707411328
HSD17B4	HSD17B4	green	green	0.164385836189422	0.0860028770296796	0.217871269250575	0.0187205016673522	0.242378193949178	0.0586622975731121	-0.0381548894850114	0.142727690530261	-0.000853585087516647
PRR16	PRR16	blue	blue	0.203202393059046	0.0966128699749573	0.235566930372099	0.00204755569982448	0.204522690790025	0.117309586397466	0.0958722996216999	0.170854513016251	0.0518057447223717
SRFBP1	SRFBP1	green	green	0.087937210423711	0.0500900375895174	0.108651140697278	-0.0273251106724938	0.125220492582957	0.0393729329741493	-0.023151021378899	0.0583866369907572	0.0187745008956082
LOX	LOX	grey	grey	-0.0223586853637233	0.167296014682549	-0.0378048926264973	-0.0378027460721347	-0.0459488743229972	-0.157210710190543	0.0538517777483159	-0.0490433376118534	-0.182300212725449
SNX2	SNX2	red	red	0.209686206884864	-0.00362760822765091	0.19642286145149	0.172034935499152	0.201731553329662	0.21304771120954	0.0868443308082766	0.248154646272515	0.0449736583765293
PPIC	PPIC	grey	grey	-0.00888110853937934	0.125180567924502	0.0354199534262887	-0.034644481663481	0.00140525282876815	-0.046088429434211	0.0178485471952027	0.0185550396447928	-0.108784819851599
CSNK1G3	CSNK1G3	grey	grey	0.209519203363563	0.0661521710296085	0.184520586696008	0.0899759472701568	0.160089440424666	0.0892908094409746	0.0144848381135322	0.150226912495156	0.00974022704227982
ALDH7A1	ALDH7A1	grey	grey	0.142027071271752	0.0856281763781618	0.127904159561666	0.0654471347857466	0.164769574069856	0.0852350438486375	0.0124508961598618	0.128791524984143	-0.0396840080551442
PHAX	PHAX	red	red	0.257718387792076	0.0864932787924536	0.273718143692167	0.0887507950679789	0.280141537302517	0.209175960476241	0.0203589307520858	0.254397156631739	-0.0439414440409989
PRRC1	PRRC1	grey	grey	0.18967533687156	0.0781918290318959	0.190826138290364	0.143012592597636	0.165129562111976	0.0817535278266366	0.0348226196894203	0.173463496127096	-0.0536272952475887
SLC12A2	SLC12A2	green	green	0.204339595074101	0.0926816182649521	0.206878362880076	0.0660420619824904	0.221305219266438	0.0468106924747787	0.0248905785654741	0.169475276348458	-0.006218751408094
HINT1	HINT1	grey	grey	0.103317208997171	0.0645847036559336	0.095484158396589	0.035076467903576	0.0888968809436962	0.0780129440721312	0.244599821958913	0.0983704436366114	0.0867820469640009
FNIP1	FNIP1	grey	grey	0.21181051466446	0.0227895525423132	0.169569021557852	0.173740121653204	0.220339769977137	0.0922436094685475	-0.0148516385821698	0.154569913171562	-0.00479274610114513
P4HA2	P4HA2	yellow	yellow	0.0496824653593529	0.155224672726432	0.049210615397187	-0.0050166722037803	0.0500715076047721	-0.0331846879012186	-0.017288798636276	0.0149533285143863	-0.125966653343013
PDLIM4	PDLIM4	brown	brown	0.00491552065408825	0.0519048510936087	-0.0154278031748095	0.0308489416486404	-0.0460475578599773	0.0574058809518584	0.177625571161469	0.00987540117204706	0.13219397739041
IRF1	IRF1	grey	grey	0.0877699365625138	-0.0700296405889746	0.050937576755704	0.0392455230114092	0.0508111915124054	0.119424810144712	0.0492017075782508	0.0738515212136617	0.313527238182656
RAD50	RAD50	red	red	0.146640023302337	0.0516956512231882	0.164494870173213	0.0425721761848914	0.155119250358044	0.103971480645826	0.0168974025878734	0.18501713351176	-0.0556232441024084
UQCRQ	UQCRQ	brown	brown	0.187241073804983	0.174557461568935	0.181894643422959	0.00979540337278734	0.157091396440897	0.138578855978953	0.360749908851233	0.143137910440678	0.131858687488012
AFF4	AFF4	grey	grey	0.000728328753390588	-0.0931171089776867	-0.0618725315542592	0.139137179820071	-0.0608606740439583	0.0639103904073562	-0.0430347301610648	0.00451288545965114	0.15143979827317
ZCCHC10	ZCCHC10	blue	blue	0.245864341376597	0.130779614077471	0.282657883886102	0.0475889089921318	0.257853786013189	0.122527513792463	0.116866376335855	0.227895869844392	-0.0253022802960075
HSPA4	HSPA4	blue	blue	0.223184361711379	0.0726608680547639	0.262447735282845	0.0438461973952542	0.258591672916255	0.145889189414197	0.0237234170160165	0.219671126415502	0.0441873737635056
C5orf15	C5orf15	grey	grey	0.175505398916722	0.0547446846722868	0.0914780376107756	0.245867465015049	0.076798118237879	0.186350613618016	0.0709709978353882	0.143724916939031	0.0927164999160216
VDAC1	VDAC1	grey	grey	0.0556932993794818	0.0262184146735895	0.0448095859059481	-0.00432608910346891	0.0181340363596208	0.0507194666390248	0.186055520466009	0.0555500252066433	0.0257204927245253
TCF7	TCF7	black	black	0.179511890552058	-0.0471552223469998	0.167572487876098	0.0511665225512044	0.149365602732651	0.165481613038016	0.0884563811070115	0.1798246700601	0.324226810250688
SKP1	SKP1	grey	grey	0.139679449612307	0.074430215899001	0.123510200125748	0.0373127953556834	0.118473844855649	0.167107641628423	0.181682699602032	0.124308091620034	0.165637779917011
PPP2CA	PPP2CA	grey	grey	0.139197025047147	-0.0145113437144561	0.119275473012096	0.0915346969129469	0.113268126368901	0.14814391949292	0.0348325769786551	0.143091979814746	0.0665221591453226
UBE2B	UBE2B	grey	grey	-0.0516251738741465	-0.103127438074972	-0.0825575791521883	0.0944434563985275	-0.0964960697406361	0.00383029812716342	0.00980932412767946	-0.0839816369021224	0.143040635100589
SAR1B	SAR1B	blue	blue	0.251708487792956	0.0650236170571337	0.262496868110338	0.0954006768448558	0.241347245438614	0.12019018039407	0.0637698824461372	0.204098983347365	0.0543525182395282
SEC24A	SEC24A	blue	blue	0.244950527642119	0.126072444860056	0.257624658066367	0.0600207072432514	0.276950654993705	0.0880465341196293	0.12626185899194	0.217175306154164	0.0265194903736981
CAMLG	CAMLG	grey	grey	0.0758512800611396	-0.102541173177255	0.0330025432620112	0.0882472012716888	0.0454682098910068	0.105231438996544	0.0716591857628214	0.0938021290573549	0.126493680141207
DDX46	DDX46	turquoise	turquoise	0.0782021319949955	0.034711837400639	-0.0261499985080857	0.256930041590881	-0.0217722621695094	0.0742960174945082	0.00938333811602455	0.0247042468132188	0.0735033600681395
C5orf24	C5orf24	grey	grey	0.140066745228371	0.0413491706583967	0.0869684032148621	0.201989911415517	0.0701619572164101	0.110800620924245	0.0523645272479653	0.127675127264766	0.00513170724473081
TXNDC15	TXNDC15	grey	grey	0.148594090638593	-0.0140994075453394	0.13813957416064	0.150197780895641	0.141568381532741	0.118593578749697	0.066121283966235	0.154072561902376	0.0614421858523273
H2AFY	H2AFY	grey	grey	0.0335969550827327	0.0433362905453331	-0.0191183064959398	0.0970101304620289	-0.00805306754919998	0.0974199087855703	0.0860673356612323	0.0117284312392156	-0.00595895228876143
TGFBI	TGFBI	brown	brown	0.0855615645094037	0.230417960218306	0.0543976780493435	-0.0235189057328958	0.0528367288861131	-0.0585990645017478	0.261394277295357	0.0367096461981717	-0.0831671562780857
SMAD5	SMAD5	grey	grey	0.16874439280889	0.0517017844144806	0.133063212586153	0.167619365799762	0.13153104115385	0.0911125579881221	-0.00347341081486218	0.145689356372709	-0.0523531032410341
SPOCK1	SPOCK1	grey	grey	0.0230281188918721	0.0298469586861373	-0.0079023445804147	0.0741996887751436	-0.0255482550232764	0.106192149663401	0.0987476251106808	0.049551285305358	0.0557642483055341
HNRNPA0	HNRNPA0	black	black	0.0196354445973444	-0.0706223954518615	-0.0170232378862033	0.0482999630164398	-0.0256319374576784	0.0957137456856371	0.0756338179517819	0.0375165943971611	0.234630477279827
FAM53C	FAM53C	grey	grey	0.140088547680458	0.0070088683307562	0.134257311186558	0.0403458384655815	0.12631980826936	0.109252636939543	0.0337831003771747	0.114976095588051	0.132137862737281
EGR1	EGR1	black	black	0.100662960683176	-0.166872527179168	0.0716375225185284	0.0297870756562247	0.0516928808637546	0.110027212916548	0.166473598244731	0.0688916705617999	0.676384024007971
ETF1	ETF1	grey	grey	0.202483665389544	0.0584872239400613	0.163409159889199	0.0858434204625425	0.16359361536219	0.0880722529093934	0.0675617092242334	0.152443282552173	0.149952861193233
HSPA9	HSPA9	grey	grey	0.0984529183734557	-0.0725608605855546	0.0352871554472265	0.1875023251943	0.061455160828523	0.128970811054436	0.044366935669508	0.117519758594493	0.0785938490536812
CTNNA1	CTNNA1	turquoise	turquoise	0.155002417096727	0.0640535324614033	0.0732779604084681	0.232621097910058	0.0970001812192406	0.116343068000049	0.0384429052006393	0.100838889107079	-0.00492073214324036
SIL1	SIL1	grey	grey	0.178487915868261	0.0626991287073407	0.156286994899089	0.104390258151469	0.185174868681054	0.106697493836333	0.0361732487598696	0.15171938756257	0.0452506300381786
PAIP2	PAIP2	grey	grey	0.0521023721094724	-0.0600999370745738	0.00911229602453652	0.155781846029656	-0.00340525285010705	0.111452453402672	0.0810510247819735	0.0431507692279194	0.102535362846874
TMEM173	TMEM173	green	green	0.21939277483665	0.0516760653905837	0.20919393467134	0.0831556477255084	0.234681226680709	0.134707310349014	0.0523708367767881	0.209642902386842	0.0151703913331907
UBE2D2	UBE2D2	grey	grey	0.0721203906712896	-0.0280996229882484	0.0585387073812053	0.0424002411059692	0.0595733608208615	0.110798520129355	0.1271276804678	0.118942724233385	0.0686107693520357
CXXC5	CXXC5	blue	blue	0.170173574643696	0.10915916378295	0.190264677016656	0.0258992555300193	0.147634077723744	0.11462898540083	0.0493021554467498	0.131788512988059	-0.0192606974468628
PURA	PURA	turquoise	turquoise	0.0532555307264261	-0.00982196069221058	-0.0139461948259877	0.15955160090626	0.035033092686688	0.0600714731491668	-0.0286850578039531	0.0408047013980089	-0.0263343624619307
CYSTM1	CYSTM1	grey	grey	0.0683292598991308	-0.0131991279835959	0.0465304764232294	0.0813881075892459	0.0216470970058878	0.165013171069148	0.206427869333451	0.0895583562367059	0.071890111354993
PFDN1	PFDN1	grey	grey	0.25467993158459	0.0959034575262366	0.205262416928638	0.180871349493677	0.233548492355682	0.209295240309857	0.133550216924827	0.281173127169435	0.00827180160145735
SRA1	SRA1	blue	blue	0.167350994204224	0.0700987138495452	0.189212776288332	0.047997185406221	0.142917687465662	0.142493256571838	0.0431328364828565	0.192455078523873	-0.0129660201347193
NDUFA2	NDUFA2	grey	grey	0.0929326347551263	0.0208268948507994	0.0468198621524741	0.0662030834367293	0.0398662801865515	0.0799109780543601	0.164801772776456	0.0608012833477621	-0.0145498842459885
IK	IK	turquoise	turquoise	0.138014541629836	0.0301967007387808	0.0773681345363967	0.180105813684407	0.138055907513461	0.0737366396616596	0.0246051354935747	0.128466353006859	0.0390904816645356
HARS	HARS	red	red	0.251631235106872	0.0851772388789632	0.247700405847926	0.0957834344798498	0.233401626542326	0.172045069675828	0.0870099038671627	0.287850038896287	-0.0022405219253213
ZMAT2	ZMAT2	grey	grey	0.188066207206824	0.0559473198875841	0.146285886920188	0.128703628764712	0.169437255315626	0.131625472574208	0.139053181470983	0.191703447080953	0.00469849596027795
TAF7	TAF7	turquoise	turquoise	0.030236420557026	-0.0832311544708359	-0.0448039596002329	0.173816298329918	-0.0158589021260048	0.0655010938623913	-0.0647286699143472	0.026088860415538	0.0986726070106656
HDAC3	HDAC3	grey	grey	0.212478299753548	0.081519200738743	0.188476658068944	0.149799639063359	0.176752231853668	0.14371447329722	0.0412687521674839	0.187836162831434	0.0129161250658979
GNPDA1	GNPDA1	grey	grey	0.129363019679995	0.0168281519043698	0.121927660467589	0.0818614343408718	0.13098842347665	0.100952767693915	0.0420474800559721	0.0893692161546393	-0.0166961438391263
NDFIP1	NDFIP1	grey	grey	-0.0195271311986567	-0.0370078652156643	-0.0678825474051309	0.0938817154570075	-0.0716125462530924	0.0669449875100499	0.0460320982808126	-0.0109420205773664	0.0586071693981366
NR3C1	NR3C1	grey	grey	0.18206593774297	0.00361560434098366	0.0738430728859424	0.234479034938287	0.149968325624621	0.135727475079063	0.0243242038362899	0.133709914213731	0.0866848723434997
YIPF5	YIPF5	green	green	0.118501255408925	0.0591391838562026	0.0810866489485371	0.123177914335461	0.130181994144755	0.0730686391121604	0.0765686611559559	0.115192445480029	0.00844507121202837
LARS	LARS	grey	grey	0.153772251327039	0.0939425559996076	0.11012086781455	0.140296846660418	0.134848196007831	0.0775743323378551	0.0165900872383665	0.176744482957606	-0.0662213806656688
RBM27	RBM27	grey	grey	0.185493139156505	0.0453383909684222	0.205952205277989	0.0680321847908427	0.183027263067532	0.142914719923603	0.071469690820711	0.1850761434243	0.0111601137891974
TCERG1	TCERG1	yellow	yellow	0.214633189848113	0.149522217405323	0.214088787698244	0.0567794005212685	0.217290263580254	0.0800666028092733	0.000658955191268711	0.14397478863796	-0.0433593914651664
DPYSL3	DPYSL3	turquoise	turquoise	-0.00871913495424871	0.220276456447716	-0.0724985365962331	0.0879640237743596	-0.0424338479293237	-0.0641865365985113	-0.0757083438377007	-0.106570321021857	-0.120463194661293
SPINK1	SPINK1	brown	brown	0.16910491195209	0.114913349996756	0.126601743012364	0.0536737752168274	0.117733490707988	0.0700754678072236	0.221107837747802	0.123919114583025	0.076414892898182
CSNK1A1	CSNK1A1	grey	grey	-0.0327543538106538	-0.0746427381566387	-0.0771331596381961	0.107515674833415	-0.0624636357491606	0.0051754731202972	-0.0308350733881005	-0.00584787716888723	0.0198504655892557
SLC26A2	SLC26A2	green	green	0.193119295973283	0.0988369020539615	0.18878968255425	0.0631823631272088	0.202315886984355	0.0820511483671767	0.00541703897115624	0.082007775408968	0.00167832365199218
HMGXB3	HMGXB3	yellow	yellow	0.136248483860645	0.0924260706407233	0.133456497597643	0.0041877083268398	0.147960119661327	0.0317969909650039	0.0228102214116422	0.0866582601148717	-0.0431753471026118
PDGFRB	PDGFRB	turquoise	turquoise	-0.072099773536463	-0.0920751055054467	-0.137833757206566	0.167157550394297	-0.103469473383874	0.0101310340681438	-0.0996690053429893	-0.0780900912086026	-0.0635290694753195
CD74	CD74	turquoise	turquoise	-0.0752053493403185	-0.0666239353125079	-0.155434604694193	0.0676005997998655	-0.108876166799334	0.0179229443008836	0.0294027267517235	-0.115235874873657	0.106124379853927
SYNPO	SYNPO	grey	grey	0.157787187956758	0.115584487710339	0.139831315935251	0.0863791197083879	0.16453331361069	-0.00611573053499883	0.0640130966124712	0.0925711164358941	-0.0307972235232886
RBM22	RBM22	grey	grey	0.23940614666216	0.0581593300452914	0.221946013512103	0.0933809137424383	0.209710764882192	0.148484136357924	0.0705154602930805	0.231712905528057	0.0649304579493384
DCTN4	DCTN4	grey	grey	0.216082201200532	0.0749312655737895	0.197059060338894	0.0783886019418221	0.225178643798091	0.117023732747134	0.0492281768780969	0.17110479787785	0.00208074128886807
GPX3	GPX3	grey	grey	0.153176411953691	0.0270326818679057	0.113905718477836	0.124617821350847	0.11763959813516	0.0908757771220577	-0.0090513303426166	0.153191930013208	0.0212698623943444
TNIP1	TNIP1	red	red	0.155354016558718	-0.0116688348490411	0.106302772841254	0.138997718396085	0.1221365981461	0.126775049769171	0.106544549878772	0.184085734147449	0.12202737752732
ANXA6	ANXA6	grey	grey	-0.0462464435342768	0.130657346653498	-0.0733702555994452	0.023242952826498	-0.0750085985544148	-0.00816935014541129	-0.0274036482379882	-0.0584529576803318	-0.0834653160363772
SPARC	SPARC	grey	grey	-0.0868515241727267	0.21902162460993	-0.0633148080986994	-0.111423499382522	-0.0715037787245395	-0.2685397637558	-0.205053563986057	-0.149749861879523	-0.397117836741102
ATOX1	ATOX1	grey	grey	-0.0232675402706877	0.0468255987094808	-0.00809517755155504	-0.0530718434450198	-0.0651452126290502	0.0385587011089364	0.151848185359768	0.00400984052677597	0.0157949694181327
G3BP1	G3BP1	grey	grey	0.103128921214977	0.00431862680824974	0.0477123237660552	0.16297983156077	0.063628407789528	0.0844092264507859	0.0398668371260387	0.101754755165717	0.0330342503364309
GALNT10	GALNT10	grey	grey	0.162858514499178	0.214861355393431	0.191163326152545	0.0202817692068774	0.188761795318283	-0.00240018872761694	0.0018845186920253	0.0894832485170989	-0.119114396869669
LARP1	LARP1	green	green	0.23722626101376	0.106323266734243	0.216855132892017	0.152231293453771	0.255346744207076	0.142952291597789	0.0456348109190042	0.223129551948199	0.0101477415933095
CNOT8	CNOT8	green	green	0.174558015400136	0.0438507974178698	0.179945199044588	0.0641932967763675	0.181485795490739	0.0787361805434807	0.0259058009062305	0.145058954608097	-0.0184985497002237
MRPL22	MRPL22	yellow	yellow	0.277652723405045	0.15424319519162	0.256534403344232	0.0962814286244985	0.248830959745698	0.14876280081075	0.188806678070827	0.211245218117474	0.0459856977108236
CLINT1	CLINT1	grey	grey	0.126053846996714	0.106010063798825	0.129406551398095	0.0530976316564796	0.174581657116409	-0.00844136272732532	0.0193743031280835	0.105004672521019	-0.091131529591708
EBF1	EBF1	grey	grey	0.12095890227807	0.0230344730472949	0.0859747853806755	0.127567372928185	0.075001783961289	0.0743371772459486	0.00467786467494482	0.100061118175881	-0.00396269936885621
RNF145	RNF145	grey	grey	0.165130561442582	0.0399672100642947	0.166661574053858	0.0637484823417584	0.15396645807401	0.0848297108508417	0.0205391287139769	0.134931349665047	0.043618307074484
UBLCP1	UBLCP1	grey	grey	0.210665620497077	0.076049768639841	0.204194043554143	0.106425993371702	0.193146548974741	0.14817453304408	-0.0510105546254079	0.18770790664663	-0.059231960573785
TTC1	TTC1	grey	grey	0.206889546377494	0.114975047681435	0.200821868698305	0.0903077266414167	0.178106457218722	0.132201468091768	0.0697320312700893	0.159406162173457	-0.0234087137649259
PWWP2A	PWWP2A	grey	grey	0.0961572892356526	0.0243474693761017	0.0798435969824778	0.128083718550032	0.0600947707334079	0.0407255742635208	-0.103802036830861	0.0355057795644661	-0.0224632795464253
SLU7	SLU7	grey	grey	0.206792761628679	0.032373268034176	0.198272577507231	0.0618180894160279	0.220806775840661	0.134117777239329	0.0686487620808669	0.21112242561723	0.123335277782258
CCNG1	CCNG1	grey	grey	0.237049842392745	0.0938601278970274	0.236992711694061	0.184615661413186	0.203405179521034	0.17558016204144	0.082422175028431	0.224574996220374	-0.0165832008450366
NUDCD2	NUDCD2	grey	grey	0.284077505312867	0.0981585443205188	0.266539912261144	0.164753185171194	0.23972610717368	0.202413859853041	0.11407288610279	0.259866358641218	0.074207138639458
MAT2B	MAT2B	grey	grey	0.220296368709775	0.0503813007954733	0.224857396064375	0.114835777106573	0.240533949338528	0.151421865197336	0.0401275750012421	0.193283539373352	0.00222849153115112
RARS	RARS	grey	grey	0.189098891370808	0.112789520379387	0.189211021692393	0.0700548034831231	0.215772397111457	0.0446786035265293	0.0515284697485679	0.191579533414135	-0.0215274321091263
PANK3	PANK3	green	green	0.189550099409502	0.0859620375758341	0.160869029347451	0.111224154151903	0.171957798970611	0.0176909150633879	-0.0117666174367917	0.1375373094605	-0.0358444781676107
SLIT3	SLIT3	grey	grey	0.163152569960641	0.0789472166377433	0.16945928310938	0.0696107474709448	0.141971940877015	0.106575420713569	0.0268543001804704	0.126313996198258	0.0258023731845797
KCNMB1	KCNMB1	grey	grey	0.04001925320853	0.0364857684455713	0.031208800835829	0.0337803827628825	0.0222443529718046	0.0240240519217179	-0.0113066725960023	0.032137902813313	0.0110013305948754
NPM1	NPM1	brown	brown	0.0856993713170507	-0.0461727589864381	0.119329905141386	-0.0259807095734516	0.0753944213640966	0.131493786855109	0.341598926404236	0.171925311870829	0.209080955336653
FBXW11	FBXW11	grey	grey	0.216353754368883	0.0558985752749169	0.21728884577018	0.118309946177689	0.197447444971408	0.116377353644262	0.0660432861368762	0.175861728595286	-0.0179141841330935
UBTD2	UBTD2	grey	grey	0.253422304470757	0.11738520071536	0.229229572707928	0.0867827955664231	0.238804904811662	0.117737004642707	0.0999356023614322	0.207149554238569	0.0159323831221513
SH3PXD2B	SH3PXD2B	red	red	0.22641305921718	0.00733709072438597	0.201100063300762	0.0656564621057801	0.224812195489316	0.164038961614811	0.0359418571431648	0.228141446017002	0.00543623621012329
DUSP1	DUSP1	black	black	0.0893433244336166	-0.0225989094477607	0.0906326955418139	-0.0457778368777261	0.0436240851895694	0.16481413644086	0.273428635545182	0.0914114834964107	0.63787490415681
ERGIC1	ERGIC1	grey	grey	0.26362246999265	0.0638551112803491	0.207856645742823	0.231928647876599	0.212923664696266	0.155575013860799	0.0971428633016637	0.2019514071677	0.0618101990198874
ATP6V0E1	ATP6V0E1	brown	brown	0.0722146059679687	0.0303121950025556	0.0698592777761862	-0.00709844284883799	0.0355910696631366	0.127719524555701	0.230554261140962	0.104092159132771	0.144807328973849
CREBRF	CREBRF	turquoise	turquoise	0.110280600104696	-0.101505955905095	0.0360435246503378	0.226076238941886	0.0626884991809421	0.190380058709398	0.00360005391850589	0.0919513589529313	0.0632524113997871
STC2	STC2	grey	grey	0.0685297027982803	0.0923634814547191	0.0589029210520275	0.0228109314366415	0.0630245136998897	0.00039374284926068	0.17446332824905	0.0354712395219812	-0.0277738074484784
BOD1	BOD1	grey	grey	0.237420373901524	0.0893867223086757	0.226995482206965	0.0963054807306902	0.237928049993653	0.115897007671648	0.0766396314714427	0.232561566596517	0.000916650552001332
CPEB4	CPEB4	grey	grey	0.130783668178371	0.0233051855958805	0.0965932735484981	0.0915209667763887	0.0858088353272679	0.0815866804974163	0.010724549581188	0.0930897498200717	0.0655720159263021
SFXN1	SFXN1	grey	grey	0.210249037216442	0.0748401357487735	0.179488930101712	0.114740045893132	0.154271335543893	0.13564299862503	0.043984092487502	0.190400283313871	-0.027052354959307
KIAA1191	KIAA1191	grey	grey	0.225075137573964	0.107865886206524	0.224955666850155	0.0273632554888706	0.216021019421688	0.0808399911002822	0.0797362857273471	0.170353654635815	0.0498263625181385
HIGD2A	HIGD2A	brown	brown	0.00362597770362253	-0.0703632582980367	-0.0250524810651653	0.0252349081233388	-0.0437989436026828	0.0603158462794809	0.192976667530003	0.0366911530168535	0.050659910496074
CLTB	CLTB	grey	grey	0.149100684185115	0.0437117007746654	0.0893172591138598	0.160461534196473	0.0600626260762559	0.181133311461493	0.146623073875028	0.13268975189708	0.0930727550905932
FAF2	FAF2	red	red	0.258693688963444	0.0861178694403596	0.27387822476292	0.12164618795632	0.249576516250533	0.133543324921966	0.0320330133991013	0.232460255948653	-0.0371274539447318
NSD1	NSD1	grey	grey	0.211103823333325	0.0978113179553873	0.182442834784448	0.111497576887872	0.229143092912142	0.0445836370935901	-0.020988639721401	0.119561448899995	-0.0681287229911223
PRELID1	PRELID1	grey	grey	-0.0544859260247732	0.0394777434894043	-0.0392615018666084	-0.0388268143192418	-0.0604106386714799	0.00572806935602185	0.19751477944767	0.00736670212945217	0.0357125080205888
LMAN2	LMAN2	pink	pink	-0.0330520078283587	-0.0371702685236336	-0.0658990977917376	0.0256260701598604	-0.0832778978477742	0.0649068565415613	0.0483961295559441	0.00622052328126631	0.114986451881918
DBN1	DBN1	blue	blue	0.248544369004117	0.185410679989668	0.268899339013805	0.0348166105002259	0.222946313949671	0.111107444817829	0.0946313157483155	0.178409555811458	0.0175513244105913
PDLIM7	PDLIM7	yellow	yellow	-0.0323987166700086	0.431581457992009	-0.0501232658634768	0.00621471818336515	-0.0631852176389559	-0.108190354716457	0.0373811918272221	-0.0818005771904385	-0.159703740656474
DDX41	DDX41	grey	grey	0.2033532760599	0.0893989190640712	0.180810496051635	0.0776358670435146	0.170802391251805	0.140905579427366	0.0224010176574981	0.157058579729975	0.0375281122560202
TMED9	TMED9	yellow	yellow	-0.103623942891665	0.0758421418426429	-0.111928718149901	-0.0515287483270149	-0.119412724006789	-0.113414189024177	0.081287061765448	-0.135462602448266	0.00455960084157741
B4GALT7	B4GALT7	blue	blue	0.258633978224003	0.153730286227115	0.297639043674103	0.0489239355416922	0.294162765202575	0.11843541720234	0.0627243910594212	0.189177240791728	-0.0344543146019829
NHP2	NHP2	grey	grey	0.190877724506618	0.119808565276429	0.113706859386543	0.175945830064142	0.100133263919983	0.168251239289081	0.20376832566199	0.13739042276446	0.0232499979830725
HNRNPAB	HNRNPAB	grey	grey	0.184387402043193	0.0950033664766857	0.135026725604071	0.14903417860038	0.130583470023686	0.109238799862087	0.0396487141160288	0.1435452101871	-0.0346727656092545
PHYKPL	PHYKPL	grey	grey	0.175937409943835	0.0818442325976553	0.169514990740957	0.0796193945755681	0.169296820099665	0.102336083746964	0.0533731500742093	0.137299103968742	0.0556920900075413
CLK4	CLK4	grey	grey	0.217585322691561	0.00285449182024701	0.206296818882124	0.0967635618722791	0.253208236628009	0.133676177115064	-0.0311945349729773	0.194455343675091	0.0366378799515215
ADAMTS2	ADAMTS2	grey	grey	-0.0256432234883977	0.0172871950583243	-0.0484133521708462	0.0377456050677682	-0.0386655369783593	-0.064932890225402	-0.0783367046440082	-0.0365077152833688	-0.116382490049354
HNRNPH1	HNRNPH1	turquoise	turquoise	-0.0395145277792879	-0.133933985471897	-0.0837903631955351	0.039264646319402	-0.0526118883170973	-0.0117759346031828	-0.0937750194243064	-0.0810979769308597	0.0617890472834266
CANX	CANX	grey	grey	0.0203158953793803	0.00826235574318753	-0.0213278732662205	0.0779492773103946	-0.0201737069567521	-0.0176203512252235	0.0284363502231904	-0.0303250480278604	0.0129084831529443
SQSTM1	SQSTM1	black	black	0.00667731211886834	-0.136376967146703	-0.0480347507510368	0.086034787503725	-0.0456753222378923	0.0886162866633437	0.0713712998835583	-0.00497923124146667	0.329664230564287
TBC1D9B	TBC1D9B	grey	grey	0.183313067983494	0.118031189916547	0.167737267079217	0.0415332340515602	0.17427834497517	0.0731168757978865	0.0287967600533605	0.145961102467605	-0.0241209007506029
RNF130	RNF130	turquoise	turquoise	0.294464850858415	0.0307799051817321	0.228900249276055	0.254637714735092	0.229185162096578	0.274239406009332	0.0644358496508618	0.249657810803761	0.0560266223541965
GFPT2	GFPT2	grey	grey	0.0983499853193512	-0.0251773572560739	0.0369537227352534	0.0779378930390124	0.0675176764952663	0.0862917257701973	0.0458277886170456	0.0983471641827914	0.235247464945741
MGAT1	MGAT1	grey	grey	0.0956799173665374	-0.0188973114193632	0.0743788915322202	0.110891482031349	0.075115045023022	0.095803651312747	0.00227605717635699	0.0939917481620301	0.00863485690463859
SERPINB1	SERPINB1	grey	grey	0.208389637886165	0.0763571726750557	0.175254299390444	0.136726438989984	0.182893544461256	0.155524569958059	0.108979397933274	0.219302553232379	0.0690062961272993
SERPINB9	SERPINB9	grey	grey	0.110770644682876	-0.0209446863203147	0.0987486022663226	0.0575653791081536	0.0946230641123273	0.0964602180259492	0.00446960137807941	0.0898482913890036	0.0402842044416662
SERPINB6	SERPINB6	grey	grey	0.17790746866137	-0.0377842047959073	0.104998840861887	0.222738352263686	0.119223244626981	0.253094660776465	0.146317480272858	0.202313281403661	0.107093246769074
NQO2	NQO2	green	green	0.2366231970829	0.0674972030054911	0.22880133562795	0.125388531337254	0.242947659468497	0.139571118604926	0.061790587385791	0.210860195273367	0.0454993370615281
TUBB2A	TUBB2A	brown	brown	0.183417992866771	0.136744485257186	0.205089087884334	-0.0144786461873644	0.157741143151247	0.118690483817816	0.153010795062646	0.183628475978628	0.205289169208203
PSMG4	PSMG4	grey	grey	0.233454010643302	0.0952832145385525	0.224237012185408	0.0996616354376911	0.229230910474503	0.114850419138369	0.0983683974502271	0.17742149426753	-0.0302084168776378
PXDC1	PXDC1	yellow	yellow	0.216418931332204	0.180076429797746	0.192065537229595	0.0851253041414846	0.182269561256738	0.0642577712218366	0.0990020108407269	0.113718049503874	0.0353826965540228
PRPF4B	PRPF4B	grey	grey	0.068775841583122	-0.0126808687177095	0.0343190949797332	0.159270996456381	0.0866847890289979	0.040364317973315	-0.0226354051263786	0.0634033368219826	-0.0605824193342366
ECI2	ECI2	grey	grey	0.159055407350227	0.0682793952887799	0.17122713343562	-0.0203995118309389	0.151318780753682	0.0565582735844838	0.0151454736367039	0.127065392442453	0.0132925031538499
LYRM4	LYRM4	blue	blue	0.202224210041561	0.0971396472862324	0.227755961995795	0.000176966182025291	0.184558791496689	0.143738182922837	0.103215688427002	0.212680115574178	0.118975634170664
F13A1	F13A1	pink	pink	0.192708735314928	0.131521608873337	0.180653861634278	0.121770030058684	0.166865091624665	0.230373558960205	0.00695683930831909	0.165959458868201	-0.0284000332407381
SSR1	SSR1	turquoise	turquoise	0.145015921162308	0.0824766794517755	0.0762555432654702	0.202570143060971	0.0935803380471946	0.114544986917873	0.0742836414295859	0.124688457078072	-0.00244382424075628
RIOK1	RIOK1	grey	grey	0.205818532387999	0.114042780202074	0.216005628824992	0.0509755387283095	0.188425184931795	0.111660863388101	0.0853100570264058	0.187042076971119	0.0337576558104529
TXNDC5	TXNDC5	grey	grey	0.0989325862361734	0.127095687291793	0.12206125854526	0.0303831093517951	0.117748154301182	-0.0186692246824158	-0.0567503233201664	0.0677490144160286	-0.10933831475972
EEF1E1	EEF1E1	grey	grey	0.223103873743697	0.0424686071292601	0.24552452879428	0.0574990021900019	0.242036032240652	0.175138636417127	0.0768467937384795	0.24432218569459	0.0151882608266764
SLC35B3	SLC35B3	green	green	0.179433478784448	0.0441521505593762	0.211761598067669	0.0718119388403345	0.222432052881135	0.123755060001173	0.0687763511841966	0.173218199827657	0.0342990168768406
PAK1IP1	PAK1IP1	grey	grey	0.143093795248664	0.0848688470958539	0.131634332895564	0.0723892896094541	0.120519112805892	0.0303228068042713	-0.0149142281186871	0.12400948873113	-0.0215401428155271
TMEM14C	TMEM14C	grey	grey	-0.00126387121737395	-0.00291187839531725	0.00767800750231906	-0.00984319885928042	-0.00211038503430002	0.067945428137273	0.144159769909849	0.038910500667923	0.00340349080919696
TMEM14B	TMEM14B	grey	grey	0.0841517611581875	0.0400308992350865	0.0223879749028534	0.132962712490197	0.0211714229397483	0.12880492548363	0.128374984839733	0.0957696262884087	0.015074811265164
NEDD9	NEDD9	yellow	yellow	0.144351942223582	0.149414368831855	0.139977244762298	0.098736785452463	0.141580865835067	0.024742151522796	0.0877030173131634	0.0912518755775553	0.0508728728246061
NOL7	NOL7	grey	grey	0.104576525719693	0.0494333661148425	0.0819585384650321	0.160100492978832	0.0575427130168085	0.0911013561765677	0.0781343293761665	0.111884325231397	0.0035249420555867
RANBP9	RANBP9	pink	pink	0.274867954017171	0.124527707497769	0.247648504584682	0.150114514088305	0.280767699028876	0.229840935410195	0.0176769843225977	0.23606990657669	-0.0335054266322367
MCUR1	MCUR1	green	green	0.249013373096051	0.153971033938867	0.263687289039967	0.0930013193591557	0.278135314295436	0.170963732007533	0.116492141699733	0.220320425203652	0.0117983913679963
CD83	CD83	grey	grey	0.0747883842000159	-0.0195378084243397	0.0599403614333836	-0.0308286860327182	0.091543438233508	0.0721394623897573	0.0359410402272849	0.0658114051230249	0.265576713492665
MYLIP	MYLIP	black	black	0.182463745591903	-0.0828284218997893	0.149893215869495	0.0592601444813372	0.150776311385433	0.169283863324708	0.116251864912863	0.17843719443961	0.357172456938148
ATXN1	ATXN1	turquoise	turquoise	0.18224216356331	0.11188170764458	0.0934893341821712	0.275839675560351	0.117092033075449	0.0793997252520061	0.0272421924467512	0.115643193926903	-0.0562106084015358
FAM8A1	FAM8A1	brown	brown	0.172445310821148	0.0350758953348203	0.167064171983489	0.0236841954208186	0.152845863613021	0.113982600556378	0.0731766177039513	0.105248909543314	-0.0411256405311642
NUP153	NUP153	grey	grey	0.102578414447528	0.0729915757904189	0.122693465124723	-0.0167949624508466	0.0840506410965349	0.0306257356448021	0.0115103757117755	0.0989929166342717	0.00723265064043831
KIF13A	KIF13A	grey	grey	0.178871595985744	0.106307979793354	0.165124226032369	0.0469506252364637	0.199718148511115	0.0612160155969441	-0.0317948242957441	0.107987898972195	0.00485511060527533
TPMT	TPMT	grey	grey	0.211583002264884	0.0902141585658278	0.193157170585091	0.0679536259548571	0.172128716595485	0.107508778403779	0.0942735130015982	0.225498494253767	-0.0439762376543216
DEK	DEK	grey	grey	0.00707556083102802	0.0119168927782586	-0.0221775885840122	0.0970840370850906	-0.0317737224636225	0.0162140481540366	0.0784099594630701	0.0184884958434618	0.021221855924986
ID4	ID4	grey	grey	0.12362564638711	0.139086576467937	0.124647434880491	0.0415835213213317	0.133915345965314	0.03438499190191	0.0972835559052198	0.101805702380543	0.0574003437011619
SOX4	SOX4	grey	grey	0.0181970761913155	-0.142356796386893	-0.014129972754948	0.0763422311267326	-0.00126050414747059	0.0906542061118819	-0.0517186661814731	0.0114572563875185	0.188358667018898
CASC15	CASC15	yellow	yellow	0.145793511683285	0.0429525515370854	0.15861118197849	0.0954824140492892	0.131545195649104	0.0308584870412166	-0.00712626454889349	0.123226614079868	0.00184079287338993
TDP2	TDP2	grey	grey	0.269686352272463	0.11496446013069	0.282704784214932	0.0595906857080268	0.295352030494327	0.108530437943261	0.0596244069245254	0.251034244613945	0.0271326950827247
ACOT13	ACOT13	grey	grey	0.186997205419948	0.0726011376812476	0.196772760007518	0.00927825120652693	0.184354708419914	0.0961106330079516	0.138398525891394	0.163314508414564	0.0413928059809629
C6orf62	C6orf62	turquoise	turquoise	0.0720994534729887	-0.0343217288566294	-0.00576244920991135	0.156801986179372	-0.00467386025264079	0.0784908393614314	0.00180650604503878	-0.00226014593413267	0.0579341864531479
TRIM38	TRIM38	grey	grey	0.190031031155458	0.0711729905090148	0.146037217677655	0.0897887018037948	0.143855001835933	0.0804356975473591	0.0239265819332067	0.129341874132049	-0.0582601227524115
HIST1H1C	HIST1H1C	grey	grey	0.0580687363215965	0.055076055058897	0.0782320764243443	0.000467610996844213	0.0931677672134889	-0.0203871989076212	0.0215939901778154	0.0421745219069551	0.0442633288534101
HIST1H4C	HIST1H4C	grey	grey	-0.100905841031524	-0.0837438389050284	-0.10775698189037	0.029749446431236	-0.100197295478355	-0.0571677009500578	0.0860365856552899	-0.0242248592733057	0.109993255284254
BTN3A2	BTN3A2	grey	grey	0.148548905379578	0.00128108906186931	0.147215366936349	0.0348291255878386	0.16357691766358	0.105825553075956	0.0191021402535594	0.142548291030358	0.0345490605041146
ZNF322	ZNF322	green	green	0.0944202391388537	0.0590881576014421	0.137602404581705	-0.0149818744647491	0.133118722045065	0.0560456650697669	0.0188323073078469	0.116707086791127	0.0127025837467061
HIST1H2BK	HIST1H2BK	blue	blue	0.237498703678924	0.0686073722250909	0.246042888677575	0.0468699403481235	0.243452126377983	0.168698299432028	0.14342633785833	0.233424395326511	0.126153403482592
HIST1H4J	HIST1H4J	red	red	0.132832216819831	0.0472632679306317	0.121348655313406	0.0521004422443021	0.123887419588118	0.0700942003278838	0.0234235488099854	0.1077960818757	0.0318439345030331
ZSCAN16-AS1	ZSCAN16-AS1	yellow	yellow	0.258786457604579	0.165147860125047	0.265949821019863	0.0897152117545068	0.249922404005696	0.0719329374235699	0.125912518849858	0.184101731898486	-0.0412800165236063
TRIM27	TRIM27	grey	grey	0.187413036792732	0.0495234443900496	0.163622240015829	0.089052395593357	0.215124962589317	0.0654921317167545	0.043377418756691	0.194046560215612	0.0297081161776566
HLA-F	HLA-F	grey	grey	0.181680103639405	-0.0171515476574999	0.17049370098913	0.0938721453303192	0.197615926133372	0.151624924043856	0.0617317128273149	0.159118847943571	0.128689526043272
HLA-A	HLA-A	grey	grey	-0.0777465705604109	-0.107745715246054	-0.0758874149441418	-0.0462544053293701	-0.0840451357480069	0.0484636844337854	0.14998797846262	-0.0356166536409341	0.201336673181129
ZNRD1	ZNRD1	red	red	0.201188717986041	0.00171326175173553	0.174857108070628	0.122990474204793	0.173871957537127	0.201612148318597	0.0947316491813964	0.244418159925121	0.032450032430231
PPP1R11	PPP1R11	blue	blue	0.312225085111699	0.107627423357613	0.313073804634316	0.124877099598728	0.3005698576103	0.183146868165915	0.17470248637177	0.280440340585039	0.0626692144325169
HCG18	HCG18	grey	grey	0.0778982623503074	0.0314625007330229	0.0792055158425162	0.0331180733704168	0.0714032768518239	0.0310517634218856	-0.0280609738895332	0.0676199086113673	-0.0112980692384121
RPP21	RPP21	grey	grey	0.19173321890136	0.125320001918702	0.192120723045596	0.0303362221463687	0.200284284958291	0.045469562192209	0.0397084832385611	0.159505852857197	-0.0295995676786959
HLA-E	HLA-E	grey	grey	-0.123423818463555	-0.211002790727833	-0.0805874348092876	-0.0235221599591857	-0.115266464887396	0.0218204467154496	0.0118338142968869	-0.0694347428060788	0.153915456500185
GNL1	GNL1	grey	grey	0.246090994165521	0.104939640098496	0.228583676997668	0.0739224278746751	0.230088294524218	0.153119034150899	0.093570942443127	0.202587437860791	0.0876289781771005
ABCF1	ABCF1	grey	grey	0.194962720647623	0.0720336767258184	0.153223343533357	0.116797443662434	0.147905300996047	0.17901752280549	0.0562280280066982	0.195837157574023	0.00208054651601081
PPP1R10	PPP1R10	turquoise	turquoise	0.0815549737603487	-0.00328079003525982	0.0357745764379797	0.171230338227061	0.0481382617162152	0.0796345340139864	-0.0299355877641299	0.0444981902473457	0.0141466183538335
MRPS18B	MRPS18B	green	green	0.220235791050702	0.078382453011366	0.23195593661131	0.0948716067106842	0.264845792106658	0.18473052454877	0.0897823503216951	0.18464312157294	0.0219024184422983
PPP1R18	PPP1R18	grey	grey	0.303735468610582	0.15056384636206	0.284916245538735	0.0777188891035245	0.282676231121484	0.145343918074963	0.140649928166051	0.283568549112078	0.0378796054657354
TUBB	TUBB	brown	brown	0.0872836787586206	0.227801953384298	0.104850279120929	-0.0649938466112168	0.0505377753746999	0.0121907484955726	0.205956224871832	0.0840187582500677	0.0336934701210265
FLOT1	FLOT1	grey	grey	0.145254266610038	0.0194363264215632	0.0992170073638893	0.146010977452659	0.10879723354795	0.136339108529607	0.14388733010946	0.118952755768421	0.131179512048752
IER3	IER3	black	black	0.0378176072926417	-0.0727704037520819	0.0543520844527868	-0.172591093224795	0.052283800245692	0.0382290300590106	0.222889263278997	0.0863575681165801	0.498384338236805
HLA-C	HLA-C	grey	grey	0.00692989471986155	-0.0112367937141905	0.0331854141785152	-0.017588531344815	0.0103034823339627	0.0799523058469222	0.12130658904353	0.0454237105177347	0.0835934443466816
HLA-B	HLA-B	grey	grey	-0.0614815568745724	-0.108342246246345	-0.0585817130746475	-0.0497854783782894	-0.0734412972606865	0.0824483582246197	0.0670674304699277	-0.0442071190022659	0.195567913813432
MICA	MICA	grey	grey	0.209380391782643	0.0239482632206694	0.189413778391798	0.126644430598833	0.195762699432737	0.147173158915427	0.0770780331298458	0.183174820269904	0.0434815297371591
NFKBIL1	NFKBIL1	grey	grey	0.206722066565758	0.0630245043156211	0.243237618830159	-0.0127513921912869	0.260315902935834	0.150215916524036	0.075832939952583	0.193753714017805	0.0941087954126736
PRRC2A	PRRC2A	grey	grey	0.260792796603401	0.139490888799324	0.210273891706354	0.173138236659108	0.221659274279239	0.1335949704584	0.0751667313350141	0.189423573419919	-0.0180470498987159
BAG6	BAG6	green	green	0.190296695873381	0.0994031350641232	0.166458230945657	0.0806393972638036	0.222612448782967	0.105119011249401	0.0276377942906714	0.171788682107024	-0.00441289838127409
GPANK1	GPANK1	yellow	yellow	0.142782623030489	0.018231575453672	0.14298037332886	0.0714064072190491	0.131386191064244	0.0611339324437665	-0.0661514094191104	0.128543901823736	-0.0129179460148631
CSNK2B	CSNK2B	grey	grey	0.0564301826251451	0.0356259129598273	0.0329477439509565	0.0126793077286957	0.0325522779801593	0.0572138789505274	0.15410771796752	0.0698742897129862	0.0493401952676474
DDAH2	DDAH2	grey	grey	0.0645960107026195	0.183042585268616	0.00195666108900832	0.129526548030512	0.0177905345188294	0.0387140522727027	0.0505586806638869	0.00104501051570651	0.0130323253839854
CLIC1	CLIC1	brown	brown	-0.00409630738962823	0.0977242264943236	0.0285182856401498	-0.0830308563793669	-0.0288578858195453	-0.0194388662332554	0.25717734003414	0.00188696176994111	0.128427368584494
LSM2	LSM2	grey	grey	0.246796337854449	0.0705012834206492	0.193993289989261	0.219099473713683	0.186808898359925	0.227102345251027	0.179263810444712	0.226260630572083	0.0626378288671847
HSPA1A	HSPA1A	turquoise	turquoise	0.052640057452486	-0.119305155236198	0.0132931928147595	0.139876821805346	0.00379331778059618	0.127666150453921	0.041648670831051	0.0108871833106086	0.498020773243881
HSPA1B	HSPA1B	turquoise	turquoise	0.104447133967079	-0.133934668460817	0.0641062490264841	0.16117577252181	0.060086707741303	0.163211689706816	0.0241707798719782	0.0576657166913666	0.49616246707168
NEU1	NEU1	turquoise	turquoise	0.182737225793076	0.00165266747342585	0.101946808155697	0.220137270022218	0.124813454461595	0.165950069890048	0.00688327706169217	0.134488866896859	0.132567670833416
C2	C2	grey	grey	0.164162019573089	0.0460017019781984	0.184255224957766	0.0133527439068484	0.189610688435894	0.117490702849384	0.0898927644677462	0.181873497670929	0.0399774258005172
CFB	CFB	green	green	0.050437394886654	0.0455915196901736	0.119629667829683	-0.0387500835728999	0.123504426071108	0.0347278994731283	0.0299058454295127	0.0725008154912406	0.001556405463292
NELFE	NELFE	grey	grey	0.277438382552224	0.0815465505914433	0.247679658719198	0.143763029588125	0.232024945275359	0.23405228408561	0.167818159707993	0.259557399659212	0.0181480285562493
STK19	STK19	brown	brown	0.188086429975632	0.0944132814194323	0.225424904025422	-0.0102498662278946	0.166724027793393	0.0839255656515924	0.0491348945888835	0.138110877879779	0.0313669872588496
ATF6B	ATF6B	grey	grey	0.159827890585251	0.0288369505650379	0.130921081589077	0.142333419898743	0.133233874886199	0.122681015133947	-0.0185753897366797	0.118651560487599	-0.00452586956219216
AGPAT1	AGPAT1	grey	grey	0.26385216699482	0.105332381225175	0.273864210276395	0.0699428764834287	0.238341368019435	0.136559681313154	0.0598678411910638	0.253021027992098	-0.00599398482476155
RNF5	RNF5	blue	blue	0.256857192845442	0.0932941431918976	0.30190675430557	0.0632946431337391	0.255140487141653	0.156653412810407	0.162822745502398	0.245154779430964	0.0937820149828483
HLA-DRA	HLA-DRA	turquoise	turquoise	-0.00343833568687928	-0.0863312558288254	-0.0513853645750477	0.151325920011188	-0.0490657507154307	0.0371564299050409	0.00134989119986947	-0.045765526490462	0.114186435925142
HLA-DRB1	HLA-DRB1	turquoise	turquoise	0.0240531917007083	-0.0137630800800375	-0.0267888580233359	0.104297606473478	-0.00248296217759814	-0.00126679205061445	-0.0119651823333711	-0.0367288839171252	0.0879294634246299
PSMB8	PSMB8	red	red	0.114560178466584	-0.0407302464157595	0.0908806785811786	0.130386977965658	0.080737176043979	0.141810774159684	0.096804028643526	0.197571063537624	0.0477365071970863
PSMB9	PSMB9	grey	grey	0.115127987876	0.00696499399532273	0.088545647676159	0.122552784866332	0.0793019841851792	0.158933072307856	0.0839212543214793	0.153652813607883	0.10019623233636
TAP1	TAP1	grey	grey	0.184139959829559	0.0925271057674317	0.180297987949147	0.0140738337275555	0.182473554618816	0.119943664254894	0.0901193752322745	0.211152720162136	0.0539839166598708
BRD2	BRD2	grey	grey	0.00181585600640501	-0.152034831189422	-0.0147601685975785	-0.0107504067683523	-0.0160343899293627	0.0287930899296022	-0.0088985261803013	-0.00355518143427346	0.319939021179807
HLA-DPA1	HLA-DPA1	grey	grey	0.0521120253486168	-0.0113110551973332	0.0192934571881683	0.0366034402261769	0.0111507410150314	0.0620414732915254	0.0379500879585001	-0.00736720457567968	0.0756153456526053
HLA-DPB1	HLA-DPB1	grey	grey	0.0872977592213591	0.0138325706563066	0.0417001389721901	0.0575392840757831	0.0473398553581078	0.0719504403701059	0.0876284868256864	0.0639116016703339	0.057656545540709
SLC39A7	SLC39A7	turquoise	turquoise	0.0870054902376168	0.0301673040285347	0.0288924497941689	0.18187138396298	0.0613999678557537	0.0928159070293309	-0.00435666887925218	0.0571791677830328	-0.0322592172650487
RING1	RING1	blue	blue	0.23352038943981	0.0924742311265928	0.261050684169806	0.0526931139715134	0.230222877250165	0.110634059092252	0.0761980717269841	0.180439700465148	0.090351416362131
WDR46	WDR46	blue	blue	0.255115326412126	0.12211464870614	0.288690736664115	0.0807356391015654	0.26494467064535	0.10940543281253	0.0875057519850551	0.238310786163244	-0.0136302264067642
PFDN6	PFDN6	grey	grey	0.244864565160771	0.114995932639115	0.226756099231694	0.107502943625115	0.233502701357285	0.125664007419272	0.147637706216363	0.18460202175943	0.0619926890483928
TAPBP	TAPBP	grey	grey	0.0485673449528155	-0.0825145007267118	0.00515645081700234	0.13092796925989	-0.00171939080112457	0.126394169406433	-0.00326414009398168	0.0268071148865719	0.105572309825405
DAXX	DAXX	pink	pink	0.136200994067413	0.0283515140167468	0.140463049441346	0.0388807122376317	0.17188458636273	0.106140129449342	0.0900821338909291	0.115996027228244	0.0463217765415116
PHF1	PHF1	grey	grey	0.195007857573547	0.0605190387950564	0.19203181882028	0.0667006336706646	0.222180707072074	0.0909827525238194	0.0302157823102069	0.139764316871551	0.0540585723506558
CUTA	CUTA	brown	brown	0.111373900887404	0.0718337895519343	0.0997519205847489	0.0290404042685715	0.0448032100042733	0.14968803509274	0.212523684454735	0.1215841963433	0.0343481732501602
UQCC2	UQCC2	grey	grey	0.203622032003776	0.0906086963575492	0.14617207907272	0.160856034893334	0.1176608618118	0.1339585271789	0.2035214397115	0.166600568264938	0.00696953584183939
HMGA1	HMGA1	brown	brown	0.169934943890436	0.00469519118874695	0.145484711823133	-0.00407000300235286	0.139927673515292	0.116973537858245	0.194014299692631	0.139391508068689	0.125989390452822
NUDT3	NUDT3	turquoise	turquoise	0.22051789430738	0.0290986182459893	0.166971702242472	0.231101853731336	0.203365770801689	0.164219124979672	0.0336192783191368	0.177115338354934	-0.00821435266350178
SNRPC	SNRPC	grey	grey	0.278097690220418	0.112022306884434	0.240132415379334	0.131003820886322	0.247882692840313	0.154425180395368	0.12961963926383	0.262208107415943	0.0150481359855505
TAF11	TAF11	grey	grey	0.262223733380934	0.088102806162775	0.255103131971896	0.122840533669873	0.240695555667861	0.203151836520415	0.0449781389961019	0.219025198528416	0.0492113749862464
TEAD3	TEAD3	blue	blue	0.0808484379672023	0.0951466137797562	0.108483873051527	-0.0141176680538546	0.0729052331096734	0.04113827671022	-0.0271469228352663	0.0403541573330654	0.0067387500043763
FKBP5	FKBP5	grey	grey	0.0528315412213	-0.0662294237759287	0.0121092580042953	0.116771630096818	0.0196959670738547	0.0688733620505365	-0.0252631725258908	0.0146064169628352	0.0601201821182293
SRPK1	SRPK1	blue	blue	0.0954552987966123	0.0645087874961746	0.13284116555263	-0.040894554215624	0.131726146394929	0.0322774029430275	-3.54169599283136e-05	0.0760235978067524	-0.0519939291308463
MAPK14	MAPK14	grey	grey	0.177344528214791	0.0660123110385215	0.171679614916127	0.0692753722545546	0.179900054273907	0.0773507852184189	0.0697582109020937	0.153536075865296	0.0515132038865299
KCTD20	KCTD20	grey	grey	0.145140151699733	0.0612644067754893	0.162447893194845	0.0784894182999012	0.118143958499416	0.0941792580891389	-0.017081110527159	0.132459888674799	-0.0239056700151133
STK38	STK38	grey	grey	0.173066579530615	0.108559910756177	0.192007037580742	-0.00519258713085899	0.207741251126407	0.0685429851341799	0.0227229912100178	0.140405811526653	0.00179195139265219
SRSF3	SRSF3	grey	grey	0.014087991997007	-0.0658359312909715	-0.00200367754759329	0.0124109170579754	-0.0138516196185552	0.0200385462675495	0.0477631426791668	0.00266549132796474	0.20070511001958
CDKN1A	CDKN1A	pink	pink	-0.0411472443044208	-0.117322974470027	-0.0660570731862592	0.0364822816668044	-0.0576662348753897	0.09088757881497	0.130796087831729	-0.0272497461001561	0.217296744123703
C6orf89	C6orf89	turquoise	turquoise	0.191194746840515	0.0835564820072269	0.17271100573409	0.152217314962257	0.175694910167784	0.0943326613234262	-0.031535401819965	0.175269518395837	-0.0683149470379837
MTCH1	MTCH1	grey	grey	-0.0257695514792514	0.0885270095986328	-0.0472404337417285	0.0472815516237622	-0.0798372202005314	0.00278800326100844	0.0696230373532775	-0.0353805793778031	-0.0034712304146595
PIM1	PIM1	grey	grey	0.0708558465992352	-0.0229508483795462	0.0493119360951589	0.043124765873586	0.0301164571943681	0.0914056965751607	0.0786308215450664	0.0236036761648313	0.139545371458375
CCDC167	CCDC167	blue	blue	0.262571574636401	0.213538881966451	0.332595235422868	-0.00833491443914567	0.269518807321642	0.12139111308154	0.182737356919932	0.239814444470095	0.0465236700299906
ZFAND3	ZFAND3	green	green	0.237364507729906	0.149356921777562	0.241254145042072	0.0919909573904501	0.28673421756209	0.105564751961299	0.0968205244006623	0.218423366373093	0.0101744078040611
GLO1	GLO1	green	green	0.204616415120764	0.0522115819155655	0.149106589880355	0.156684216187096	0.16282663844335	0.135655440266911	0.168265408378119	0.195331311397513	0.0803001973061218
OARD1	OARD1	grey	grey	0.146971967566109	0.0629415550583505	0.166468749095086	0.0295205303865184	0.164990755260169	0.0811911919587309	0.0222373427146112	0.117528917426193	-0.0130350595649445
MDFI	MDFI	yellow	yellow	0.175694333436335	0.15433560397056	0.172368593201433	0.0665720820063164	0.162817803683419	0.0455971143549911	0.0632119606626206	0.1365316955111	0.00161607438402076
CCND3	CCND3	grey	grey	0.267200752611557	0.0572132536792637	0.253790109434652	0.068343668012013	0.263488422201405	0.179729499386715	0.0988480918432396	0.22983113684781	0.0703563020155847
MRPS10	MRPS10	blue	blue	0.248571922501939	0.106640972882535	0.252892563166109	0.0738017158518909	0.237450010396585	0.163242582402632	0.155421666889996	0.206337665375375	0.0524889585725348
UBR2	UBR2	grey	grey	0.156997103176932	0.088518533616071	0.101654116836889	0.116402898986599	0.122016924236095	-0.0021552584436774	0.0455295925587694	0.0816240020784853	-0.00856166034449965
CNPY3	CNPY3	grey	grey	0.243623591784252	0.0830380674106443	0.205314172573172	0.100111406029722	0.221708604114919	0.147515654449564	0.113653310713039	0.177006120988462	0.0281365249723477
MEA1	MEA1	grey	grey	0.220946958205079	0.137600644475117	0.230318883578349	0.0674784534670061	0.220885853964305	0.14684894596116	0.165053032426531	0.22526636741952	0.0755860280906138
KLHDC3	KLHDC3	green	green	0.260873468468461	0.119698557000819	0.253645055289604	0.165290498842898	0.258905797409913	0.161488052343315	0.0943573766621874	0.232528543813856	0.00511612709898698
MRPL2	MRPL2	blue	blue	0.247458953265749	0.0970449091371776	0.279141337636926	0.115558775628973	0.25116626896491	0.133328645843339	0.14351910255637	0.228991090698947	0.0709441302765669
PTK7	PTK7	grey	grey	0.0309567982786781	0.123990247707059	-0.0506044657732752	0.13976907170576	-0.0361186895360694	0.00820247562767554	-0.0980172144415059	-0.0335607090801684	-0.130592000834631
SRF	SRF	grey	grey	0.103041985338469	0.144980938883946	0.0754332854376232	0.054968425600084	0.0665861426383664	-0.0301625356206078	0.0221139988023663	0.0187591720500462	-0.0657506700995141
DNPH1	DNPH1	grey	grey	0.20559312963601	0.0443418681030497	0.154211176475683	0.206695403442721	0.137135306513946	0.181637232978057	0.147813511622526	0.21861535145418	0.0486939992283453
YIPF3	YIPF3	turquoise	turquoise	0.0713052416828304	0.00313440822159165	-0.00373126786697671	0.194203733475009	-0.00620169960110594	0.133267377909637	0.0548689958830777	0.0706879912735694	-0.0557678553473026
VEGFA	VEGFA	grey	grey	0.0260607471256429	0.0235429738836	-0.0288409137905965	0.0955675974781479	0.0139539228132499	-0.0151840803557525	0.128629234588213	-0.00276891048275464	0.0848498972704293
MRPL14	MRPL14	grey	grey	0.210666591834782	0.0830974712001778	0.185777156227131	0.125329328538709	0.149297122096953	0.171434555488902	0.215967367529787	0.192895775424482	0.0615608252238745
SLC29A1	SLC29A1	turquoise	turquoise	0.0862042796458677	-0.0202084484808167	0.072811604932733	0.0602116244088007	0.0622774256140636	0.0467747482183162	0.0226371772948555	0.0891506829984797	0.0118608474073712
HSP90AB1	HSP90AB1	grey	grey	0.0812621879543437	-0.187914824579945	0.0864742997715583	0.0764164774116051	0.0936706182512459	0.147152356505537	0.031245475	0.117531271515454	0.456428491466246
SLC35B2	SLC35B2	grey	grey	0.222676813449148	0.131379234096648	0.249455604479301	0.0251560392391773	0.247925583356942	0.106384944645345	0.0536239366628996	0.156479907292637	0.0301696284777296
CDC5L	CDC5L	green	green	0.211208188560254	0.0369668916560106	0.203594556495963	0.159449524887772	0.230612643135774	0.201302046441517	0.0777534298507886	0.219282788055975	0.022746746905812
RUNX2	RUNX2	grey	grey	0.180096507656576	0.0667733487356696	0.123929317706214	0.208912485356016	0.121291533225305	0.096580457432763	0.0725398069494991	0.144980834352514	-0.0115822077831029
TNFRSF21	TNFRSF21	brown	brown	0.089888886768634	-0.0695646766058517	0.0974805016133677	0.0432372326618288	0.0642760167232523	0.0676221692628989	0.03602364838969	0.0772579939047909	0.0155406373001118
CD2AP	CD2AP	red	red	0.107218790620898	0.0194869394925278	0.0797014794690901	0.0377126651560931	0.0876597486001472	0.0284425757218028	-0.000645301923224964	0.106579077261691	-0.00108249630246659
EFHC1	EFHC1	grey	grey	0.26667510496465	0.0759795134422471	0.25327969039841	0.171385122676766	0.230757323587155	0.16976043350412	0.0569196114092779	0.220765900190793	0.0514030941913113
TRAM2	TRAM2	grey	grey	0.160347841647532	0.0926403754457343	0.140857407726534	0.109700556853376	0.16155139632015	0.0788746062891957	-0.0938210576514024	0.0950375570503581	-0.0405913504028339
TMEM14A	TMEM14A	green	green	0.291864794557764	0.142498138000491	0.263348230246583	0.187984871730576	0.265439560184024	0.209789230549457	0.205447459440591	0.274011430291831	0.058566291316216
GSTA4	GSTA4	green	green	0.26130015437442	0.150839118960653	0.297607655456592	0.10972731506972	0.296498058263707	0.137336538802731	0.0978626708253748	0.241236256015345	0.00128953459389713
FBXO9	FBXO9	grey	grey	0.181596684394187	0.0414073452275864	0.186489979775903	0.0958829069222584	0.142962957421274	0.0577109147389267	-0.0107350126941552	0.145288411077769	-0.00175899821118332
ELOVL5	ELOVL5	grey	grey	0.297108260551171	0.105756534127085	0.233128440249376	0.188695983041563	0.212705683441791	0.198476228297797	0.157215528605002	0.277120792225333	0.0205153374713228
DST	DST	turquoise	turquoise	0.000253414752706712	0.00764342671770892	-0.0811595162899966	0.231916133964702	-0.0501351452984849	-0.0370700989900836	-0.0912517862990009	-0.0548740588392656	-0.0983043578043502
ZNF451	ZNF451	grey	grey	0.182357710442608	0.119686001002069	0.174117753992005	0.0884308626081402	0.171108068879641	0.0542806663442918	-0.0114864572480334	0.129998409674828	0.00782477289089547
BAG2	BAG2	blue	blue	0.244265680938457	0.19673685683403	0.284396861543644	0.0335053294404086	0.25965460609703	0.0817980598514773	0.10341073845738	0.209869345135561	0.0815901731548625
RAB23	RAB23	grey	grey	0.245547185926241	0.155790633812571	0.218269391029455	0.105296926736944	0.196647543924972	0.168671594059982	0.109060370904812	0.18357325609675	0.0436903534730324
PHF3	PHF3	turquoise	turquoise	0.122954375364076	-0.0478814498538621	0.0819574774417514	0.193735899712784	0.125784429771505	0.0807450213635535	-0.0341026204980414	0.104232439605102	-0.017512392489592
LMBRD1	LMBRD1	grey	grey	0.262979735611122	0.0703402420313926	0.256699230496568	0.128214153021857	0.208601943438827	0.19853001070546	0.0852533563699985	0.194605417766996	0.0293957510815389
SMAP1	SMAP1	blue	blue	0.22915522320235	0.100251354329646	0.230686472817324	0.141648654816271	0.225203180261465	0.123866867078261	0.140305493370181	0.210914744221314	0.0686193929336621
EEF1A1	EEF1A1	brown	brown	0.124156889997176	-0.0298753886091172	0.16107748663487	-0.0605207061005731	0.126630466146948	0.205913283177019	0.455720117633933	0.236671541713557	0.167156316069225
SLC17A5	SLC17A5	grey	grey	0.189454090818741	0.10691895578555	0.207785166289994	0.0301115923819857	0.181052068147173	0.138401115860621	0.0397005192842459	0.136946135826641	0.0318886837450321
CD109	CD109	grey	grey	0.201021131582859	0.0809103510901734	0.179505792464802	0.0825599621643464	0.205373879894869	0.0832407098191503	0.0188488866336783	0.16224431881465	-0.0605861704427399
COL12A1	COL12A1	grey	grey	0.00371543810958437	0.314435806005551	-0.0262266539800089	0.00393850763923647	-0.0301341900662181	-0.241630250603744	-0.0553061128908254	-0.12708870343483	-0.276170958854671
COX7A2	COX7A2	brown	brown	0.0741342967921427	0.0882646252434787	0.11119910269158	-0.0719887369864304	0.0622212384537653	0.0740560711753123	0.324018958006043	0.0816836133154409	0.106252494529995
TMEM30A	TMEM30A	grey	grey	-0.00587677077665647	0.0168740832925177	-0.0738100719900537	0.127730702393976	-0.064262164098354	-0.0220755901949925	0.0211294233691912	-0.0508134067228188	-0.0450794936732675
FILIP1	FILIP1	grey	grey	0.0717990812164525	-0.0331858366340817	0.0469432682497758	0.047907415726018	0.0621578172846439	0.067599600090649	0.0287778623550706	0.115476086413595	0.0583381944800018
SENP6	SENP6	grey	grey	0.146006962473919	0.0144111026023803	0.102180118161779	0.162857641753428	0.1127267397784	0.0498086720880489	-0.0247393747317137	0.114752754629016	0.0200176872996254
MYO6	MYO6	turquoise	turquoise	0.161720361623468	-0.0083406621214252	0.0723148128773513	0.259723920977388	0.111007487613475	0.121843354710127	-0.0384927387790666	0.116354820744111	0.013582205329701
PHIP	PHIP	turquoise	turquoise	0.0977947158763852	-0.0609560411474332	0.030528883267679	0.260059767473024	0.0658279310849509	0.0775530692820085	-0.0981951245186032	0.0837332810746943	0.00284461687447864
HMGN3	HMGN3	turquoise	turquoise	0.115247000161154	0.0162273297316547	0.0389306462382427	0.19010101686278	0.0638145986025084	0.125139223940826	0.0842943649071204	0.0986581732077492	0.0270887404375681
IBTK	IBTK	grey	grey	0.240363814021401	0.124974813189043	0.217047190046645	0.101964769868938	0.207719217666231	0.118754653161152	0.0486340884854883	0.172161151784564	-0.00513812399115408
TPBG	TPBG	red	red	0.258863730168758	0.0851921685167319	0.216954032089447	0.185222787447548	0.190363968035768	0.220635437125393	0.112600287301472	0.272034074118929	0.067952264929624
PGM3	PGM3	yellow	yellow	0.207287563107087	0.207827807756537	0.198062016765529	0.0324113322703911	0.182875631376524	0.0247947277865254	0.033800084822938	0.144396190516894	0.0320427191281017
NT5E	NT5E	blue	blue	0.132660602335423	0.0926576199375475	0.188635245803978	-0.0342301620629972	0.159465075669338	0.062593605386432	-0.0101757173749987	0.0819745795836775	-0.0176217934014132
SNX14	SNX14	blue	blue	0.222116119419734	0.057468739332777	0.22965116147401	0.0667628790581441	0.212565375667841	0.153461685711483	0.0402099503643129	0.183428153485108	0.0416983732870786
SYNCRIP	SYNCRIP	grey	grey	0.0488754870053132	-0.00279327255911895	-0.0420178190235891	0.204951746799924	-0.014671255756235	0.0348844424680923	0.0353854295858062	0.01701589852917	-0.0203408876624184
ZNF292	ZNF292	turquoise	turquoise	0.135354369995949	-0.00544830961367141	0.0846001920773763	0.226896313315368	0.123821798533301	0.0948462468101091	-0.0787415213324994	0.134306239807858	-0.0427438736742214
RARS2	RARS2	grey	grey	0.256296619123313	0.122995088071721	0.260681321499793	0.0964499219861503	0.250645623310607	0.106201762250982	0.0733155440784735	0.209242946597773	0.00109516985648142
AKIRIN2	AKIRIN2	grey	grey	0.191898822911087	0.0670557891942086	0.174689594781414	0.106537572906423	0.175922733629841	0.121317577762565	0.0616559611713475	0.160080151814825	0.0732995070019095
PNRC1	PNRC1	black	black	-0.0160831894296893	-0.110811025135817	-0.0111884873859775	-0.0515317168995397	-0.0128599619114155	0.0249272905221426	0.222287573267338	0.00611504252599408	0.300636451422587
UBE2J1	UBE2J1	grey	grey	0.231177543105024	0.0991706314021084	0.206740421058345	0.10884335845324	0.207289995476592	0.169533989257743	0.102759420041712	0.180914587772423	-0.00384135332611381
LYRM2	LYRM2	red	red	0.29448688514967	0.0916849012188852	0.260137419599897	0.134359709025478	0.275388135808944	0.176617108355528	0.0694178739128545	0.28455579314022	0.0103400978458254
MAP3K7	MAP3K7	grey	grey	0.186504794628089	0.0708913897215636	0.187804550038646	0.0664537127532581	0.183279579041472	0.10523668822339	0.0176703859638703	0.1615658157155	0.0248070698771309
UFL1	UFL1	grey	grey	0.245386174166617	0.101217944551414	0.261770046750563	0.128104045687024	0.264998253649839	0.125394379874003	0.0304418906177853	0.223223527150303	-0.00465546489279027
NDUFAF4	NDUFAF4	grey	grey	0.176798267944032	0.160170853881899	0.234675251273494	0.0234307018351743	0.236169299662893	0.0464135698072094	-0.00889623937105799	0.145059667202819	-0.0513854285767774
PNISR	PNISR	turquoise	turquoise	-0.0661374061886595	-0.167178262711256	-0.15801004720939	0.223865338215845	-0.125390221567725	0.0256573191145961	-0.0714137270061671	-0.0910506119656257	0.0832948603466534
CCNC	CCNC	grey	grey	0.283393389535328	0.0918424409141089	0.281014990318999	0.0528019017302311	0.291537881143811	0.202479216635444	0.0930414990833986	0.240170424118255	0.0713802789493091
ASCC3	ASCC3	grey	grey	0.157092104427395	0.0920059929650236	0.171589678863856	0.0707405983011362	0.143932686832326	0.0506157659679236	-0.00295509587317037	0.0937107168003324	-0.0660567360544338
PRDM1	PRDM1	grey	grey	0.17116279243676	-0.0416541504871129	0.130015038579273	0.108086718626676	0.165096183950491	0.235336427859299	0.0718028021966937	0.162814237319399	0.106073527638566
ATG5	ATG5	blue	blue	0.225412226004846	0.109450763167455	0.270181639437041	-0.00766726550441326	0.252353888910582	0.106281961522257	0.128793266132359	0.190569535696764	0.034916877569911
SEC63	SEC63	turquoise	turquoise	0.0444294722537564	-0.0843405065028766	-0.00538313331501653	0.192868061897223	0.00485777002122206	0.0705493422358257	-0.0557722797604511	0.0415721473277337	0.0392942461572651
OSTM1	OSTM1	brown	brown	0.205448473670058	0.0832678037941967	0.19803746698286	0.0541709387067737	0.189864104505139	0.123652026489538	0.0335212080031873	0.171880124533684	0.0599676607330496
SNX3	SNX3	grey	grey	0.118098333468653	-0.000795143465226844	0.0997372363671906	0.015369466436988	0.0884300511672011	0.142648189785554	0.264757320093058	0.132452690974597	0.144483655433465
FOXO3	FOXO3	turquoise	turquoise	-0.0161709550325444	-0.173580747057315	-0.0811842428589217	0.113964876509475	-0.0449581043945137	0.0343007885778122	-0.0861315939162851	-0.0405224142948318	0.122024381863717
CD164	CD164	grey	grey	0.0686856315385629	0.0333498462497335	0.0616677253448174	0.0588720213008102	0.0258388249504021	0.0744117806093291	0.0992946475912744	0.0762224671338252	0.079208969518143
CDC40	CDC40	grey	grey	0.199975206232019	0.112344117147228	0.195284519205712	0.0609724159311545	0.205517208072664	0.129217028741182	0.0635515852969009	0.171587352915655	-0.00566186428549379
AMD1	AMD1	grey	grey	0.00750729762982999	-0.0549183591381728	-0.00398850793456598	0.0242377165830393	0.0109538098541963	-0.0166721627175278	-0.00851718837292594	0.0184804599862711	0.122131987415262
GTF3C6	GTF3C6	grey	grey	0.23346271923925	0.110351521106938	0.231567199668978	0.114180544003973	0.22196550701853	0.170069619242691	0.0863887964093888	0.222122278671846	0.0588751003456016
RPF2	RPF2	grey	grey	0.147223191110338	0.0251523801494463	0.141582325197592	0.0399245995266367	0.121377924041736	0.0493514861116295	-0.0050193860373826	0.147685332372966	0.0663666620404137
REV3L	REV3L	grey	grey	0.0832453257889275	-0.0596610176327998	0.0410017716285427	0.141422637422304	0.0576387260379751	0.0975031858994766	-0.0723458102898952	0.0786024152644803	-0.0156957803331923
FYN	FYN	grey	grey	0.167999953264966	0.0588101350016887	0.141952678382353	0.102231583096004	0.140132435535189	0.12580179559253	0.0555457057737906	0.136659054341037	0.0730381135619288
FAM229B	FAM229B	blue	blue	0.176598134796827	0.181746576520607	0.178184957372657	0.0650815154122834	0.132564552527684	0.0639903471365074	0.146562650044425	0.154128238091462	-0.0677573589174984
LAMA4	LAMA4	turquoise	turquoise	-0.0122309185154776	0.0234462832562818	-0.0655156350265219	0.111052023682299	-0.0647916463122882	-0.021194556565243	-0.0274198084722742	-0.0422434458663601	-0.0304737328864517
MARCKS	MARCKS	grey	grey	0.00408013339334649	0.127392576149064	-0.0472673888149832	0.0778106955873711	-0.0289845721753931	-0.0375012036380351	0.0626775926689054	-0.0201654204702407	-0.166318401317929
HDAC2	HDAC2	yellow	yellow	0.0932612472002824	0.0578602095964927	0.0660383665836665	0.085608127411812	0.0709356439822845	0.0306887418623293	0.0419603459935817	0.094212720658471	-0.0108043321847392
COL10A1	COL10A1	yellow	yellow	-0.028813543526061	0.171776039111894	-0.0336223119443086	-0.00932501751488301	-0.0684956590807412	0.00554429393156928	-0.0648714798995497	-0.0745066327872344	-0.0387312416644124
TSPYL4	TSPYL4	grey	grey	0.223085648583305	0.139722140782125	0.230746513482172	0.0423988477378584	0.253941840717388	0.121322338305416	0.0535672830812895	0.178231236132256	-0.0150587627355973
DSE	DSE	turquoise	turquoise	0.169308320201323	0.141580449841634	0.13775625646647	0.223360604233697	0.143487266171595	0.143793709173227	0.0232893453179462	0.138426019874034	-0.0859634166269582
TSPYL1	TSPYL1	red	red	0.208779132368722	0.0214016298672354	0.189687463525861	0.083851733143786	0.209229295057867	0.139774747612998	0.105921468193327	0.22947592172983	0.0436414604431421
RWDD1	RWDD1	blue	blue	0.0251055561592927	0.0625017059169299	0.0591396552186916	-0.0170432295045565	0.0357245687981877	0.0592964946488886	0.215249398628874	0.067725189667553	0.0608205652150718
DCBLD1	DCBLD1	yellow	yellow	0.166848681604755	0.162306214431757	0.143444464404213	0.158250932842373	0.163362314602164	0.040514596792352	-0.0513681838533289	0.106804348074259	-0.0298759397293142
GOPC	GOPC	grey	grey	0.0388432990994529	0.173479030352083	0.00858393880228455	0.104438112311201	0.0292543814252773	-0.0119733462274892	-0.052138276529911	0.0171535449799526	-0.0719635620140782
NUS1	NUS1	yellow	yellow	0.211141157095663	0.202304067075273	0.245482032069732	0.00160574550667885	0.217299939177262	0.0579339496577163	0.0596485237395594	0.138374464123133	-0.0095137978760609
MAN1A1	MAN1A1	grey	grey	0.130196703652299	-0.0213258988304905	0.0574807914571711	0.19981295031551	0.0875912747488246	0.117412325980052	-0.0358949533833317	0.119605186230417	-0.0537980142998152
GJA1	GJA1	grey	grey	0.14528900801487	0.0679770526905418	0.104367160666076	0.109600984514447	0.113963109894496	0.146645147347185	0.0841216969505573	0.100798543229419	-0.0215954837581539
SERINC1	SERINC1	grey	grey	0.0564642890310145	-0.029995529683059	-0.00866059198088973	0.149488146285905	-0.00423669308588613	0.0670455108700149	0.0555629517095609	0.0387204972551807	0.0103996282868896
RNF217	RNF217	blue	blue	0.239826869794827	0.13239773013223	0.222098567324964	0.11824762568954	0.220080649709209	0.0913804415619971	0.0329862424346023	0.173340957138615	-0.0585198206243817
HDDC2	HDDC2	grey	grey	0.130320860384605	-0.0182475466958765	0.0840578731013924	0.139746245886192	0.0787926682166534	0.160403478980523	0.116322919508444	0.142483032670993	0.0455244621743851
NCOA7	NCOA7	grey	grey	0.172768913965543	0.0153936051232115	0.150439421724181	0.178826185495516	0.118230369167771	0.135956854739966	0.0837773743998183	0.123505246625545	0.12404410336093
RNF146	RNF146	grey	grey	0.318359096325546	0.0969044937330834	0.272380036236208	0.186644186291626	0.267593832076567	0.209684331167045	0.140836280771878	0.294423604487606	0.0652403267111266
ECHDC1	ECHDC1	red	red	0.165815398529178	0.05858977171558	0.20271828964945	-0.00935604963418019	0.232615352445699	0.116697456842478	0.0247020104480474	0.196569635868249	0.0105507113089959
PTPRK	PTPRK	grey	grey	0.228567422827513	0.0178580346928695	0.20057863421544	0.118628257943003	0.203636023681281	0.130974840980785	0.0840479393310454	0.172692043562101	0.0345733206506985
LAMA2	LAMA2	turquoise	turquoise	0.149992310739829	0.0514218591973579	0.0736889281220847	0.233124201312215	0.0875648631911361	0.104407004197261	-0.0210006988811346	0.0970115273770249	-0.0642940433396168
ARHGAP18	ARHGAP18	grey	grey	0.144224077904525	0.0137793661388854	0.140897995532425	0.0482890495212298	0.122950885850597	0.143283939829421	0.0666591461201361	0.161307064445318	-0.0202666825265214
EPB41L2	EPB41L2	turquoise	turquoise	-0.0389481393391771	-0.0150799523513052	-0.120792288191635	0.204528083296778	-0.0729361736383315	0.00890490162693067	-0.0740746876046004	-0.0861104809432547	0.00369761477328247
ENPP1	ENPP1	brown	brown	0.18976279433178	0.229815509494514	0.187131668641699	0.042607749114321	0.170536905053418	0.0495097199999138	0.0854575022909439	0.115013096017445	-0.00143994172585363
MOXD1	MOXD1	grey	grey	0.0160773224204057	-0.0170888744647344	-0.024946495049044	0.0997423535682066	-0.027507712123275	0.0268095795025448	-0.0702756285035017	0.00162485379398427	0.00840209066860719
STX7	STX7	grey	grey	0.278290912338686	0.0964278298252062	0.269809544521851	0.211390372788448	0.267023101623453	0.182727887939962	0.106160218066817	0.240089989303814	0.100816100842732
TCF21	TCF21	grey	grey	0.180986050637055	0.0699366607513858	0.135610821062429	0.147012359564392	0.124134051266103	0.132030719723429	0.0554042563802386	0.152745176567503	-0.00460262392948325
TBPL1	TBPL1	grey	grey	0.163171189267909	-0.00111354042742005	0.174277558023174	-0.042356820196858	0.169020372674098	0.123501233753105	0.0863130241948349	0.198390426204993	0.166934635620038
SGK1	SGK1	grey	grey	-0.0139912166679307	-0.0251665824816963	-0.0363882711553869	0.0268635894764171	-0.0207909866904484	0.0167802004855742	0.0727634776222776	-0.0258967451166299	0.183228259944372
AHI1	AHI1	grey	grey	0.0898078319644848	-0.0361763761572766	0.0408649879259624	0.167287032354099	0.0527164493946911	0.0783596636260083	-0.0222736097672492	0.0733528244155869	0.0386736047056427
BCLAF1	BCLAF1	turquoise	turquoise	0.0047416439951078	-0.0844074511968251	-0.0574609033803713	0.2090906296824	-0.0297287995013449	0.0377095641046785	-0.0775559065708212	0.000154780355617274	0.01573746205717
MAP3K5	MAP3K5	grey	grey	0.0671162552059287	-0.020458125119945	0.0636450735437005	0.0271024656894704	0.0858893311166037	0.0904596424204683	0.0160318157083479	0.0613250474989205	0.00729836736557794
IFNGR1	IFNGR1	grey	grey	0.213710911591237	-0.0285749985958528	0.117314769858387	0.269415171266894	0.118900941676307	0.203849123587988	0.101298144827079	0.187285308776943	0.10898767670219
TNFAIP3	TNFAIP3	black	black	-0.0334059862752134	-0.0885209217247796	-0.0455524320636564	-0.0713097584375022	-0.00718458376728107	-0.00616917829347987	0.0292724963522206	-0.0159249122301022	0.387792981117648
PERP	PERP	grey	grey	0.160480916907943	-0.0915125990372955	0.0977308438380478	0.219922006660512	0.0895593950918162	0.200083128747361	0.128813581265933	0.189107277098916	0.165610351227006
HEBP2	HEBP2	red	red	0.143809021754331	0.0758305893677677	0.117857019743465	0.137319705071234	0.143773885533168	0.145732722639096	0.128613405938922	0.189030237709638	0.0177410298342543
CCDC28A	CCDC28A	grey	grey	0.18456418064395	0.109957728392377	0.235729127423645	0.0332179993106344	0.242134875028619	0.0495007546262632	0.0528121061091923	0.132752755886955	-0.0340853367339926
ABRACL	ABRACL	grey	grey	0.23424081724843	0.0854879882916849	0.203611702267664	0.0920512850007557	0.176147139585058	0.154703195708195	0.116716791346591	0.186454118465206	0.0178353805745669
HECA	HECA	grey	grey	0.180059988918046	0.0143495030185014	0.15237055611496	0.0586710127293318	0.134387727889139	0.143167631431212	0.0903191971344359	0.160095701698503	0.0239381474040506
CITED2	CITED2	grey	grey	0.0594207022629068	0.067794026635743	0.0472160765213798	0.080986665769907	0.0429768241165629	0.0742633071837169	0.070916806089169	0.0396003112103855	0.128761419250049
HIVEP2	HIVEP2	blue	blue	0.155908160429728	0.0630349576739473	0.181312690835791	0.0323110490638496	0.144069710562942	0.0795005667904621	0.00417980335755381	0.129347385252545	0.0541727237176347
AIG1	AIG1	brown	brown	0.208239503916501	0.097768229569569	0.195939478842953	0.0834319525047507	0.172097632996468	0.16159751006433	0.0498552607503621	0.190377361485383	0.0531023690997813
FUCA2	FUCA2	brown	brown	0.15712404792107	0.055116291811557	0.170631495523922	0.0235161240902023	0.160658204695974	0.0845996542144813	0.0392765856795355	0.124084432744292	-0.0228079830832595
PHACTR2	PHACTR2	grey	grey	0.0317029120954287	-0.0272087904038075	-0.00972470452265157	0.111690181906874	-0.0112066510171401	0.0675975519610241	-0.0698159978895603	-0.00120578740471262	0.00624179910116846
PLAGL1	PLAGL1	grey	grey	0.232448538201854	0.0189785731280621	0.168257320624487	0.252870650358132	0.192187609317388	0.17344423324678	-0.0452554305840528	0.185614748985054	-0.00608317639792231
SF3B5	SF3B5	grey	grey	-0.047961657574596	-0.0125778885053314	-0.0383447913647653	-0.0403449303556922	-0.0536582403410143	-0.0285209219716211	0.176800222008876	-0.00131389077995672	0.0473943135287807
UTRN	UTRN	grey	grey	0.174437410699977	0.0835528639180776	0.106863364447408	0.239728428819706	0.124785290866566	0.107036257934886	-0.0362878575439945	0.111287416454168	-0.123800933522961
SHPRH	SHPRH	red	red	0.162720769255548	0.0216026307168705	0.138426457174383	0.149329020739476	0.159243097655401	0.0955614311762194	0.021110000644149	0.162185749329054	-0.0021765055411727
RAB32	RAB32	blue	blue	0.234160896746407	0.199661980464831	0.262029438049896	0.10537082234261	0.196586796196361	0.155539988980724	0.192854208026775	0.248593929341312	-0.00285780753098011
STXBP5	STXBP5	grey	grey	0.149859877186671	0.0626043745547616	0.156486198392593	0.0471390719608484	0.154326723887354	0.0923147224492671	0.0269221023781974	0.12049139165748	0.0229982798006932
TAB2	TAB2	grey	grey	0.237686082463346	0.0545364722939616	0.245768174397755	0.0837982181177619	0.208114104826001	0.109904206315539	0.0488616962922923	0.191830434546896	0.127373404184645
PPIL4	PPIL4	red	red	0.239699606876601	0.0423991042457739	0.207643571715798	0.129627143175057	0.23045638972985	0.172972587919537	0.0954566730945928	0.24492252539963	0.0493578178009077
GINM1	GINM1	green	green	0.0118445041405724	-0.014400408118966	0.0256657094656648	0.0419039897017388	0.0408557722745469	0.0429560772100405	0.0314425065901115	0.0669459070289275	-0.0019923838736484
PCMT1	PCMT1	red	red	0.245917318310759	0.0906261304653655	0.207389553347929	0.198781423984011	0.194635537807866	0.16170572259177	0.118936924233597	0.280339679618993	0.02233068318313
LRP11	LRP11	yellow	yellow	0.178161972617172	0.102292240164174	0.166161269339999	0.061608824305215	0.151182727862331	0.0498772836343285	0.0580069709469968	0.101358732869062	-0.0480223767946076
AKAP12	AKAP12	grey	grey	-0.0951291259211308	-0.0953540664014354	-0.124616434920042	0.0766156184767789	-0.108484064685299	-0.014362407665709	-0.0361494096625927	-0.0658126030010648	0.089999668004429
SYNE1	SYNE1	turquoise	turquoise	0.119438867846788	0.0128686527702651	0.0378053312569988	0.244695561856807	0.0489611478880633	0.0675862494496238	-0.047158436477069	0.102263477178199	-0.0160742256092266
ARID1B	ARID1B	turquoise	turquoise	0.15871541329963	0.00198666549350043	0.109436680029031	0.188804171081345	0.127363985091436	0.126057686373906	-0.0284444304315992	0.126718732192199	0.0085105966207146
TMEM242	TMEM242	grey	grey	0.233653813099438	0.12565031206164	0.256672388903303	0.0516241358861145	0.240422233242243	0.130814750183083	0.0992272110042199	0.16383429877842	0.0309785227119083
SNX9	SNX9	grey	grey	0.068649790622856	-0.111898892975604	0.0150175460550966	0.181337390652978	0.00389962504727754	0.130232752498647	-0.0257381832478848	0.0735613475976916	0.109816261967533
GTF2H5	GTF2H5	turquoise	turquoise	0.044730278168258	0.0835940520247895	0.00385452432995068	0.100280651622219	-0.0141271990368482	0.0656155881181811	0.0879479691261004	0.0312257919793286	-0.0844286246984322
TMEM181	TMEM181	grey	grey	0.187178760441368	0.0284127353144505	0.163357457163036	0.0758791466758658	0.17656447113972	0.0805893596770984	0.0171145030939911	0.138602756877561	0.0151961355001854
DYNLT1	DYNLT1	yellow	yellow	0.0123868189553457	0.13881389709387	0.00141124000540466	0.0226237018607013	-0.0309631268226369	0.0322574796420111	0.181051862938713	-0.0266302033350135	0.0326203212767333
EZR	EZR	grey	grey	0.162287102142678	0.0248772882358378	0.118934737073726	0.0762041768087581	0.146969760363535	0.0869464439176208	0.140625510752164	0.15591721225742	0.0902502008681395
SOD2	SOD2	black	black	-0.0498879856743351	-0.237242187788443	-0.0485927558909075	-0.10774956857346	-0.0207625148636675	0.0456668242258264	0.116338818597058	0.0182079979094147	0.412307388229126
WTAP	WTAP	grey	grey	0.0964254780665478	-0.0560875278853714	0.064129959659821	0.0854438617311866	0.0624666440042415	0.166994635242341	0.0960037966768936	0.133043804532958	0.175433047176294
TCP1	TCP1	grey	grey	0.109165628921257	-0.00898810760728066	0.056130008185041	0.130459196501987	0.0717269498384074	0.127540185203952	0.0518565468045956	0.0959679994385271	0.08320719707564
MRPL18	MRPL18	grey	grey	0.132048727046698	0.0365451262048682	0.0940752723027951	0.197961634730201	0.108827691592201	0.116103150715049	0.075784348626108	0.118622461004095	0.0620551425836593
IGF2R	IGF2R	pink	pink	0.159923169040245	0.0398913792180954	0.140965085506392	0.0930905763470286	0.175401674745458	0.0968701829983442	-0.0264587783248128	0.124347446087338	-0.0531975291496831
MAP3K4	MAP3K4	blue	blue	0.155249546478053	0.0557318512428577	0.16082394890262	0.0364716704340009	0.155679891470646	0.0776135512094615	0.0297526834665803	0.0984655585269953	0.0327318203285311
AGPAT4	AGPAT4	brown	brown	0.221662523354686	0.0913168897684262	0.219874396499018	0.04653640118447	0.190042253872681	0.161066324608137	0.114024892700362	0.190002534135254	0.0959413337781287
QKI	QKI	turquoise	turquoise	0.0384583136010843	-0.0578495634327017	-0.0205815644969456	0.194498351203388	0.00319960275632806	0.0921509640746302	0.0333672225975707	0.0438396769898393	0.0517442302634986
SFT2D1	SFT2D1	grey	grey	0.133141485549217	-0.018756036167291	0.0870210114455821	0.184721503650296	0.102305526044072	0.136648778147252	0.0644438640856791	0.132349415637668	0.0399936560112006
MPC1	MPC1	grey	grey	0.213500777197791	0.0799693572780264	0.172092225135083	0.167852197736819	0.166756906100237	0.16742123646582	0.118355932617281	0.201316326384278	-0.0153311589248449
RNASET2	RNASET2	grey	grey	0.207515114968965	0.0225272912516616	0.165939070226972	0.094976730738721	0.170066726822727	0.155884983214226	0.164543037803921	0.192839047301801	0.106812673787755
SMOC2	SMOC2	grey	grey	0.0901452143665515	0.204527556733875	0.107191389743695	0.0958416146254712	0.0721184657030714	-0.00450636893633596	-0.0219696204167638	0.0226606373661265	-0.106935395016612
THBS2	THBS2	grey	grey	-0.013946702105334	0.23231849720929	-0.0702261205996322	0.0243955555376428	-0.0662489116823164	-0.129147968467158	-0.0555368458559042	-0.14105384254285	-0.141425238992204
C6orf120	C6orf120	grey	grey	0.209237248380167	0.0925684794758333	0.191511759588664	0.0509381373874706	0.203936270175701	0.085799366262914	0.0363609627346258	0.160068853999698	0.0521776792132099
PHF10	PHF10	grey	grey	0.230736003636943	0.079316680858403	0.185457687900966	0.0986488668422945	0.184384135391327	0.084573382041486	0.0689466053944054	0.16673483425065	-0.00996385511267483
DLL1	DLL1	grey	grey	0.0752895190197227	-0.0171995083880876	0.0696669368786992	0.0363465499663458	0.0276796970326215	0.104543099312979	0.0228799586392586	0.065151758836208	0.0935753007626094
PSMB1	PSMB1	brown	brown	-0.00578850377583784	0.0481786549604603	0.0289006993786325	-0.0242779289149903	0.00332210061478124	0.0570200546349023	0.124568809316419	0.0306118193635753	0.0525316612194325
PDCD2	PDCD2	grey	grey	0.253368106582979	0.0766592005677735	0.268634579714089	0.0387808471819198	0.283490199685776	0.183815527023685	0.0988194221655475	0.235354748957597	0.0198658464572909
FAM20C	FAM20C	grey	grey	0.0955233469203601	-0.0150090258100638	0.0474150660273746	0.120307969942685	0.0591071678053318	0.125454815455733	0.0115435224426886	0.0977066792830895	-0.00512757275169853
PDGFA	PDGFA	grey	grey	0.0656198411419027	0.0385161577467657	0.050452677290287	-0.0145809856584457	0.0613258184016486	0.000599178269396175	-0.0635586579084246	0.00968248348591374	-0.0578125279961336
SUN1	SUN1	grey	grey	0.212627130400714	0.0913136768790195	0.176803072755036	0.107435152146146	0.184382202847847	0.125114512270801	0.078296756326427	0.179098202290403	0.0256436888174611
C7orf50	C7orf50	turquoise	turquoise	0.0883869507496266	0.0815223940245895	0.0318493546736877	0.168422469528172	0.020984852596463	0.102372031947168	0.0613733658193815	0.0902904919524253	-0.0396783751138778
ZFAND2A	ZFAND2A	grey	grey	0.230876814269406	0.0345030491403062	0.209179483228672	0.102123612331658	0.210106779722518	0.155346851665098	0.0889367869487595	0.224723157408989	0.281633732111563
MICALL2	MICALL2	grey	grey	0.171669440568571	0.0473370106073914	0.137277961992515	0.0880499926526268	0.163910411609584	0.0975005674881514	0.0575574938859658	0.112456184144573	0.108032374687176
MAFK	MAFK	grey	grey	0.122505073377222	0.0246676332385504	0.110223730886166	0.0370467819542609	0.0991956828679237	0.0582065243791833	-0.0127362584036991	0.107735714049682	0.0544830270517984
PSMG3	PSMG3	red	red	0.248431929496575	0.122501972960488	0.255037554993091	0.0465641559265359	0.238729129306512	0.161795603792605	0.170488682149525	0.23059282368973	0.0510737948994694
NUDT1	NUDT1	blue	blue	0.197601540821568	0.102909102404405	0.20427931150922	0.0168739979745596	0.181835698901704	0.0681043290679614	0.0948625279441241	0.142003110372396	0.0395232627470945
EIF3B	EIF3B	brown	brown	0.230092395373073	0.0938559369181938	0.210667317338956	0.0830557606394969	0.188308569645551	0.12131503071623	0.0503639447453365	0.208374223058716	0.0319001417547613
CHST12	CHST12	grey	grey	0.246116067689964	0.143640683693805	0.248975079877474	0.0605193029865752	0.274766223363089	0.0807989237140869	0.0825441779745832	0.198680671940208	0.00264139148564466
TTYH3	TTYH3	grey	grey	0.133500087961795	0.0546270271585596	0.126135562496105	0.0114979702974038	0.0967194458716239	0.0347617420480546	-0.0352972675948924	0.0306576479209365	-0.0383494838774993
GNA12	GNA12	grey	grey	0.129080115982764	0.0464912135354793	0.123661394200649	0.00383207173733526	0.107915615085926	0.0592304081494031	0.0575289779343948	0.123365333235861	0.0036948092514654
FOXK1	FOXK1	grey	grey	0.209934929385615	0.0674773742000486	0.185586491727547	0.109276894430228	0.191714041310786	0.0648927780791789	0.0420933388064734	0.150998582413995	0.0429487806632912
WIPI2	WIPI2	grey	grey	0.2309645996315	0.0766165371737414	0.245766620577569	0.0555259281882183	0.216261137823498	0.146143300598628	0.0827375046145016	0.207354639688523	0.0833472875270832
ACTB	ACTB	yellow	yellow	0.0708044828105307	0.60013848243099	0.132003241689346	-0.151358409348813	0.0651924496408893	-0.094188392275075	0.253634765780364	0.010149628620292	-0.0704426291411469
FSCN1	FSCN1	grey	grey	0.175519443678083	0.204172653998327	0.168999926662391	0.0816097858284404	0.149822414854324	0.0511560029766695	0.0755001270242716	0.148450500342801	0.0250669810603526
RNF216	RNF216	grey	grey	0.180552989889287	0.122093564682687	0.14735347510324	0.129833655285193	0.14241733167258	0.0596692686098796	-0.00226657632085085	0.10404717276143	-0.0345767737659047
CCZ1	CCZ1	grey	grey	0.235846185645088	0.157905706649906	0.195392677497615	0.120442133031813	0.183096048667081	0.130695634592802	0.0916337873226727	0.184082706810217	-0.0185019644612477
EIF2AK1	EIF2AK1	grey	grey	0.269014100811658	0.11617967044508	0.222221730866788	0.143656784869581	0.21715714955828	0.152815533189479	0.0867722507859361	0.218602913712442	0.00782418916381068
CYTH3	CYTH3	turquoise	turquoise	0.167308606718385	0.103418593544927	0.0997614164976992	0.179403831086534	0.131209574504688	0.116299542204231	-0.0911716061720194	0.118889200060794	-0.0491409794216737
RAC1	RAC1	brown	brown	0.0868168616118264	0.0850060442433923	0.0762676945497626	-0.0468232450800521	0.0275613524311546	0.113292594385277	0.327540636619301	0.0686325655654551	0.187592469785276
KDELR2	KDELR2	grey	grey	0.0370797949882342	0.0906041871274396	0.0784663198410217	-0.0979467415411021	0.0791176989087422	-0.059222983253398	0.113115321893548	0.0256769146004987	-0.0212812085709827
ZDHHC4	ZDHHC4	grey	grey	0.253059870301962	0.11422274113154	0.251053178087696	0.128397276044998	0.241108587294918	0.178128827801786	0.082504051660152	0.209057385185401	0.0104953344150498
C1GALT1	C1GALT1	blue	blue	0.27080530232158	0.114539778980511	0.274613779359616	0.13013628207271	0.255037092865125	0.162981066902908	0.0701421754104622	0.196043947682618	0.0245021354877151
RPA3	RPA3	grey	grey	0.221250767568836	0.0982927603001536	0.22354788395331	0.0988080579294847	0.213400357559197	0.119034242348631	0.12320338131638	0.237920591821391	0.0176932270849032
NDUFA4	NDUFA4	brown	brown	0.0163125240388403	0.288555615593588	0.080668260899801	-0.200392243200499	0.0450159666670129	-0.0194960761591794	0.348111719074279	0.0430120170828007	-0.0407470953487977
PHF14	PHF14	turquoise	turquoise	0.0640823581394366	0.00793553192167852	-0.0471361914537579	0.253886713225025	-0.00927775118682313	0.0935261714397236	0.0786361410896701	0.0371844174521111	0.0043685826433797
TMEM106B	TMEM106B	grey	grey	0.140078481402594	-0.0143727067563789	0.101510803844904	0.132970134105347	0.1229856002893	0.0974362866684868	-0.00510165598935218	0.0887092608827325	0.0313668356092619
ARL4A	ARL4A	grey	grey	0.212575759197201	0.0602037166616414	0.21507827605997	0.0584663823165159	0.19193317389352	0.140665157002315	0.054801750095707	0.192637795813432	0.0653213581569321
ETV1	ETV1	pink	pink	0.164780164841598	-0.00338792987747662	0.087789491368997	0.20571702624731	0.106404187322898	0.232692666886808	-0.000132755625038736	0.153694055240597	0.00458392168033743
BZW2	BZW2	grey	grey	0.172772587616839	0.0773172098947558	0.177959809499064	-0.0148493868164179	0.163084644696374	0.0665575300621858	0.0830848922380473	0.143247210758232	0.0383302710440794
AHR	AHR	turquoise	turquoise	0.0743683509688498	0.0260277425771223	-0.00797423250784593	0.212795269260831	0.0281090686363154	0.0127256659928197	0.0172245619489281	-0.00246808862164258	0.0450202734694565
SNX13	SNX13	grey	grey	0.129049024975062	0.0332129230803704	0.115544765122737	0.0373220579522878	0.110009249613083	0.0600222316047839	0.0302413178923994	0.107179519062367	-0.0452630473378544
TWISTNB	TWISTNB	grey	grey	0.0815025559528663	0.0310232323034567	0.0906133961343554	0.0176537483729549	0.0642930327542997	0.0330526119867155	0.124070169254849	0.0633568088092553	0.168757353781371
RAPGEF5	RAPGEF5	turquoise	turquoise	0.132342428874499	0.084604200387768	0.123308380682942	0.140364746181439	0.145877889299013	0.0738393388500266	0.0100738111506004	0.0799559265408969	-0.0414793523306188
IL6	IL6	black	black	0.0803536838524545	0.0459224654795377	0.0545726935538522	-0.00877073291232629	0.0816944431816566	0.0174146794113519	0.135329776579133	0.0368889386142011	0.201143189862206
TOMM7	TOMM7	grey	grey	0.141409058418573	0.0211511942576753	0.13268360533885	0.0833723260536786	0.124947453732303	0.135545210489637	0.299720166830823	0.147947858762756	0.114552480727628
FAM126A	FAM126A	green	green	0.174145507785975	0.134131107360447	0.193178435644147	0.0620227899972014	0.21587963009201	0.0551520147778453	0.00961293851017177	0.151464490831217	-0.0189175274470352
GPNMB	GPNMB	pink	pink	0.0878078710704298	-0.153353488083998	0.0342405138748564	0.162777142273228	0.0584915752066075	0.274809198684578	0.028999108430249	0.0957779387578241	0.141357406617351
MALSU1	MALSU1	blue	blue	0.198623739854984	0.10715200991054	0.248445432378448	0.00284484367373978	0.241084661059473	0.106478091929904	0.114701774908576	0.192354051500537	0.0248190733101926
TRA2A	TRA2A	grey	grey	0.108017599457864	-0.0218556792892419	0.029036308440897	0.151936998229724	0.0294896304648296	0.0729812241696362	0.0328013406560942	0.0940237386450354	0.144609130301723
CYCS	CYCS	brown	brown	0.0997335324063893	0.0636788405100454	0.0725961660264871	0.0149012883695756	0.0371958989345777	0.081055676531816	0.240066469001364	0.0768043832145307	0.216960626509979
HNRNPA2B1	HNRNPA2B1	grey	grey	-0.021153600723735	-0.0985114636665941	-0.030683194424245	0.0677001344132828	-0.0224836824198465	0.0433210127342357	-0.00862196194941441	-0.0204957050724228	0.134654284505373
CBX3	CBX3	grey	grey	-0.0655115507636082	-0.0224960486983993	-0.0686616980038964	0.03103961344899	-0.0857922026968227	0.0284178667467931	0.127961188970974	-0.00644351887101613	0.039154134625865
SKAP2	SKAP2	turquoise	turquoise	0.070142549267519	-0.0872473494240503	0.00260085120737735	0.246327284233303	0.0165228165443585	0.128797829399772	-0.016477151415397	0.0525479110859296	0.0732571880063262
HOTAIRM1	HOTAIRM1	turquoise	turquoise	0.0383276154767217	0.0286913519837535	-0.0140579675734086	0.183672341524712	-0.00438354032465384	-0.00174120363573585	-0.0311557404208626	0.0341649150098871	0.0739441849209209
HIBADH	HIBADH	pink	pink	0.257446731925958	0.106116771599348	0.254946703944693	0.0875106161441476	0.223442088046037	0.222222940811706	0.0277917032625694	0.238793940665264	0.0330116975280651
TAX1BP1	TAX1BP1	pink	pink	0.0282927812486608	-0.0652045692437668	-0.0100167033483404	0.15934808960563	0.0074963289561908	0.0999855568218564	-0.0167939992109691	0.0514645775556053	0.0169620761847698
FKBP14	FKBP14	grey	grey	0.146457932474281	0.101556953250682	0.130883569316505	0.129876812330883	0.0985748739071521	0.0789359429399873	0.0158227342362655	0.117355778715542	-0.0539914915729195
GGCT	GGCT	grey	grey	0.105572425998023	-0.0652909715889436	0.0557376335406517	0.161508249486852	0.0896926063501806	0.109319504268444	0.112514406942377	0.124545470553208	0.0718033106712271
GARS	GARS	blue	blue	0.264139793201221	0.182570638384573	0.250770080819399	0.107602741713981	0.254171813977401	0.122730408226498	0.0999855182752165	0.211220694206368	0.0306797130407588
LSM5	LSM5	grey	grey	0.104976928098039	0.0169326546933878	0.0449642626960112	0.135886081059159	0.0388754657701282	0.142520469867034	0.173457699693027	0.0885054941572031	0.0290353016189241
FKBP9	FKBP9	turquoise	turquoise	0.00573912501426046	0.0411334315683899	-0.0586649224236645	0.139442817960517	-0.0257891408436517	-0.00689553048253155	-0.11184759782115	-0.0502390708582024	-0.0887236174029059
NT5C3A	NT5C3A	grey	grey	0.227173057950603	0.0863931857452351	0.242276573838874	0.0624748320242109	0.246248134108263	0.115637066694085	0.0653467772830045	0.200733736834051	0.0501379203963988
HERPUD2	HERPUD2	blue	blue	0.241678654506516	0.138441084089435	0.265939770729338	0.0333452896033215	0.256988485535522	0.114802854560717	0.0345666138544815	0.180787729373068	-0.0354123604383456
EPDR1	EPDR1	turquoise	turquoise	0.221932995338324	0.10503244641162	0.177505638897588	0.160033716931031	0.201729898018594	0.16456290454806	0.0343122429657246	0.172459845400855	-0.00924943840872061
STARD3NL	STARD3NL	pink	pink	0.165747409781198	0.0165527798810554	0.157484924531842	0.0429069168056479	0.171214917701369	0.168674804465245	0.0390115429748368	0.196205808394942	0.045069557440535
VPS41	VPS41	turquoise	turquoise	0.167608895816572	0.0345358761017972	0.154464168310299	0.150910687756226	0.137000345619133	0.135225708886635	0.0328986630674858	0.101033891926397	0.0340389035904273
RALA	RALA	blue	blue	0.281761442813501	0.0907723826345992	0.263672429531192	0.124869789895438	0.250260317389334	0.242920345461417	0.154569134826141	0.284523222476665	0.105512449456098
CDK13	CDK13	grey	grey	0.188697135097872	0.0616943109881583	0.166348557704501	0.0856304574753665	0.163763352547622	0.0854550638829591	0.042474133230651	0.154899917525667	-0.0207665176175862
MPLKIP	MPLKIP	grey	grey	0.139244578475943	0.07747822873802	0.0739130354629446	0.157966382451595	0.086596742017002	0.119234345980752	0.108950267571386	0.106998728881592	0.0337049611928122
[truncated: 3,317 more rows]
