# Supplementary material for: Integrated multiomics analysis identifies PHLDA1+ fibroblasts as prognostic biomarkers and mediators of biological functions in pancreatic cancer
Source: Front Immunol. 2025 Jul 4;16:1592416. doi: 10.3389/fimmu.2025.1592416 (PMC12271128; doi:10.3389/fimmu.2025.1592416)
Supplement: Supplementary file 7 [file DataSheet7.zip › raw data/4-hdWGCNA/black gene.txt]

UQCRH
JUN
MCL1
LMNA
GLUL
RGS2
BTG2
ATF3
ID2
RHOB
REL
MAT2A
TNFAIP6
NR4A2
NFE2L2
HSPD1
PTMA
OSBPL10
CSRNP1
NFKBIZ
CBLB
CXCL3
CXCL2
H2AFZ
NFKB1
PDLIM3
HOMER1
TCF7
HNRNPA0
EGR1
DUSP1
SQSTM1
MYLIP
IER3
PNRC1
TNFAIP3
SOD2
IL6
INHBA
HSPB1
NAMPT
HILPDA
CTSB
CEBPD
GEM
MTDH
PABPC1
DNAJA1
NR4A3
TUBB4B
KLF6
DDIT4
BAG3
ADM
METTL15
CD59
C11orf96
FTH1
NEAT1
CTSC
HSPA8
C1R
NR4A1
HNRNPA1
TSPAN8
PHLDA1
NAP1L1
BTG1
UBC
HSPH1
TSC22D1
KLF5
TINF2
NFKBIA
PTGER2
FOS
HSP90AA1
TNFAIP2
EIF5
GABPB1
LITAF
MT2A
HERPUD1
FOXF1
MAP1LC3B
EIF4A1
KDM6B
UBB
EIF1
H3F3B
SOCS3
USP36
BAIAP2
CHMP1B
PMAIP1
NFATC1
MIDN
GADD45B
JUNB
IER2
DNAJB1
JUND
ZFP36
SERTAD1
BCL3
FOSB
PPP1R15A
FTL
ZNF331
BMP2
ID1
CEBPB
ETS2
TCN2
ATF4
PIM3
SAT1
IRAK1
PTP4A1
RP11-138A9.1
LHFP
GAN
TSHZ3
GLTSCR2
CTA-29F11.1
