# Supplementary material for: Integrated multiomics analysis identifies PHLDA1+ fibroblasts as prognostic biomarkers and mediators of biological functions in pancreatic cancer
Source: Front Immunol. 2025 Jul 4;16:1592416. doi: 10.3389/fimmu.2025.1592416 (PMC12271128; doi:10.3389/fimmu.2025.1592416)
Supplement: Supplementary file 7 [file DataSheet7.zip › raw data/4-hdWGCNA/univariateCox.xls]

gene	HR	z	HR.95L	HR.95H	pvalue
KLF5	1.411837941	3.813549079	1.182505859	1.685646084	0.000136985
PTMA	2.056779441	3.444576937	1.36453266	3.100212837	0.000571954
PABPC1	1.759381734	3.303005184	1.258248226	2.46010606	0.000956546
KLF6	1.576571669	3.156922912	1.188403393	2.091527374	0.001594435
DDIT4	1.294517012	3.008247735	1.09412308	1.531614062	0.002627588
PHLDA1	1.481891985	2.981348911	1.144248377	1.919167113	0.002869816
BAG3	1.404673571	2.955413041	1.121260935	1.759722273	0.003122507
KDM6B	0.635571281	-2.901423901	0.46794864	0.863237585	0.00371471
INHBA	1.227029267	2.897276809	1.068429596	1.409171767	0.003764175
TSPAN8	1.199177099	2.893568585	1.060355664	1.356172993	0.003808911
USP36	0.492435153	-2.848464371	0.302455424	0.801745845	0.004393077
CEBPB	1.373035905	2.820749541	1.10157807	1.711388097	0.004791159
NAMPT	1.463110041	2.818389509	1.122897441	1.906399387	0.004826522
MTDH	1.733443462	2.786913971	1.177309713	2.552281871	0.00532126
OSBPL10	1.527335926	2.703869663	1.123583204	2.076174709	0.006853717
SAT1	1.43274404	2.546730028	1.086378629	1.88953964	0.010873752
EIF1	0.525089047	-2.46699922	0.314749922	0.875992296	0.013625065
MCL1	1.511299947	2.402404978	1.079021929	2.116757286	0.016287666
CTSB	1.418966127	2.396218712	1.065780999	1.889191935	0.016565203
IER3	1.208812572	2.381808494	1.034157486	1.412964519	0.017227854
CTSC	1.30896583	2.362571562	1.046949757	1.636555655	0.018148637
NFE2L2	1.652711974	2.324706288	1.08201866	2.524408284	0.020087671
LITAF	1.417396424	2.311500526	1.054481668	1.905213419	0.020805224
MT2A	1.231362802	2.259558258	1.027979044	1.474985661	0.023848681
LMNA	1.412550728	2.251132283	1.045687654	1.908121945	0.02437716
JUND	0.757781254	-2.218222873	0.59307818	0.968223834	0.02653964
CD59	1.459231081	2.09789355	1.025157551	2.077100583	0.03591455
REL	1.267014128	2.084268684	1.014214541	1.58282566	0.037135734
ADM	1.144511095	2.079765292	1.007805455	1.299760426	0.037547066
HSPD1	1.407329811	2.062189283	1.017082471	1.947312292	0.039189719
SOD2	1.243908645	1.993456791	1.003673775	1.54164506	0.04621145
PPP1R15A	1.278779071	1.986345992	1.003271381	1.629943746	0.046994919
DNAJB1	1.254019816	1.937902912	0.997426502	1.576623135	0.052635069
HNRNPA0	0.63702019	-1.9339151	0.403337345	1.006092612	0.053123567
HSPB1	1.255641737	1.877151786	0.990007423	1.592549848	0.060497294
C1R	1.195491259	1.862138216	0.990663515	1.442668804	0.062583611
ATF3	1.156811655	1.836213724	0.990230868	1.351415361	0.066326054
PIM3	1.279915188	1.828605953	0.982427774	1.667484298	0.06745866
TNFAIP2	1.151625045	1.772533522	0.985182908	1.34618682	0.076306036
GEM	1.153484839	1.663720807	0.97489563	1.364789452	0.096168236
NAP1L1	0.684225231	-1.662834021	0.437471814	1.070158468	0.096345664
CHMP1B	1.43283665	1.583520872	0.918053696	2.236275367	0.113302793
ID1	1.139676345	1.553788657	0.966399641	1.344021786	0.120234837
IER2	1.219276746	1.521477754	0.944464257	1.574051926	0.12813999
ETS2	1.231536281	1.442010891	0.927924073	1.634488915	0.149299301
GLUL	1.217582229	1.356652126	0.916174838	1.618148003	0.174891771
FOS	1.118136121	1.306797753	0.945717215	1.321989665	0.191281409
HSP90AA1	1.249676971	1.302416501	0.893572869	1.747694661	0.192774045
EIF5	0.751991867	-1.282487024	0.486447047	1.162493986	0.199671854
CBLB	1.268079942	1.270433126	0.879056721	1.829263914	0.20393039
RGS2	1.123324956	1.202388906	0.929348603	1.357788619	0.229212886
PNRC1	0.805628568	-1.186836391	0.563798861	1.151186061	0.235292162
NFKB1	1.247988102	1.176545628	0.862853394	1.805027729	0.23937691
BCL3	1.158609826	1.167925791	0.904983108	1.48331689	0.2428367
SERTAD1	1.184009022	1.135949989	0.88468475	1.58460668	0.255977495
PDLIM3	1.090221458	1.1038899	0.935205552	1.270932175	0.269640901
HNRNPA1	1.420940716	1.102686798	0.760993142	2.653207244	0.270163202
IRAK1	1.231065218	1.090566919	0.847282383	1.788685333	0.275463492
UBB	0.881359695	-1.009207152	0.689661726	1.126341918	0.312875297
UBC	1.231653579	1.006645511	0.82092798	1.847872867	0.314105156
TNFAIP3	1.097749033	0.981089153	0.911146796	1.32256728	0.326548779
ID2	0.849513639	-0.949337262	0.606650118	1.189604024	0.342449108
BAIAP2	0.893226238	-0.907550685	0.699933723	1.139898086	0.364115659
SOCS3	1.086648386	0.900162651	0.906798466	1.30216885	0.368033699
DNAJA1	0.840353744	-0.896566923	0.57455365	1.229118315	0.369950055
JUNB	1.106968367	0.88873172	0.884711454	1.385060586	0.374147279
ZFP36	1.081394932	0.798045746	0.89231946	1.310534009	0.424843944
HSPH1	1.115747856	0.75315566	0.839041022	1.483709671	0.451356381
UQCRH	1.177883708	0.706534619	0.747929387	1.855001359	0.479855732
JUN	1.089305847	0.700062205	0.857317031	1.384070519	0.483888458
SQSTM1	1.133732425	0.6885793	0.793144528	1.620573761	0.491088051
HOMER1	1.106423261	0.645412098	0.813846872	1.504180302	0.518660165
CEBPD	0.926280473	-0.605354751	0.722876904	1.186917869	0.544943309
DUSP1	1.053593164	0.566797743	0.879570809	1.262045699	0.570851604
GADD45B	0.932912673	-0.562709857	0.732478243	1.18819373	0.573632471
FTH1	0.951003823	-0.543753407	0.793487401	1.139789076	0.586611175
NR4A1	1.03400348	0.482486245	0.902673054	1.184441246	0.629460567
MIDN	1.076719637	0.473719668	0.793015092	1.461920699	0.635699826
NEAT1	1.032625261	0.418842269	0.888582899	1.200017387	0.675331411
EIF4A1	0.969181042	-0.391837429	0.828709864	1.133462907	0.695178338
TSC22D1	1.070296071	0.388288958	0.759586267	1.508102147	0.697802208
TUBB4B	1.056825456	0.368643554	0.787744376	1.417820397	0.712393427
NFKBIA	1.051615274	0.314337057	0.768376667	1.43926115	0.753265056
FTL	1.044299959	0.273536315	0.765485582	1.424667467	0.784440981
BTG1	0.957995987	-0.269858537	0.701470564	1.308331893	0.787269087
MAT2A	1.03465181	0.267267015	0.80594042	1.328267378	0.789263581
HERPUD1	1.052673175	0.237587709	0.689262022	1.607691672	0.812200885
PTP4A1	0.98932425	-0.210756614	0.895343624	1.093169645	0.833077195
EGR1	1.015109445	0.188199586	0.86833239	1.186696705	0.850720197
C11orf96	0.985731093	-0.169460128	0.834774534	1.1639859	0.865434732
FOSB	0.99197042	-0.16075127	0.899102697	1.094430389	0.872289307
HSPA8	1.017001373	0.094060881	0.715749864	1.44504644	0.925060795
CSRNP1	1.007245358	0.056016475	0.782411012	1.296688308	0.955328683
BTG2	0.994101726	-0.050864716	0.791467745	1.248614675	0.959433322
RHOB	1.005627574	0.044998166	0.787557674	1.284079695	0.964108771
MAP1LC3B	0.990449953	-0.039474803	0.615054649	1.594965764	0.968511842
ATF4	0.991690078	-0.028088501	0.553984577	1.775228499	0.977591565
