# Supplementary material for: Integrated multiomics analysis identifies PHLDA1+ fibroblasts as prognostic biomarkers and mediators of biological functions in pancreatic cancer
Source: Front Immunol. 2025 Jul 4;16:1592416. doi: 10.3389/fimmu.2025.1592416 (PMC12271128; doi:10.3389/fimmu.2025.1592416)
Supplement: Supplementary file 7 [file DataSheet7.zip › raw data/5-ML/multiCox.xls]

id	coef	HR	HR.95L	HR.95H	pvalue
USP36	-0.746950703488534	0.473809136737808	0.251408957753598	0.892947888818868	0.0208798693886787
KLF5	0.22948847406486	1.25795636801623	0.971512181945002	1.6288567999883	0.0817295494500589
MT2A	0.237715933634893	1.2683488463997	1.01912135495459	1.57852525446798	0.0332004106942651
KDM6B	-0.843360696888944	0.43026211041785	0.24440344860625	0.757458557630547	0.0034710379571565
PHLDA1	0.234519352243148	1.26430093925822	0.917563278545189	1.74206717115313	0.151593309417031
REL	0.402393262583826	1.49539930164858	1.08489764385357	2.0612258530012	0.0139852190026857
DDIT4	0.14588087614422	1.15705834658925	0.945137595518137	1.41649641677612	0.157563596985016
