# Supplementary material for: Integrated multiomics analysis identifies PHLDA1+ fibroblasts as prognostic biomarkers and mediators of biological functions in pancreatic cancer
Source: Front Immunol. 2025 Jul 4;16:1592416. doi: 10.3389/fimmu.2025.1592416 (PMC12271128; doi:10.3389/fimmu.2025.1592416)
Supplement: Supplementary file 7 [file DataSheet7.zip › raw data/5-ML/sigprog gene_GO.txt]

ONTOLOGY	ID	Description	GeneRatio	BgRatio	pvalue	p.adjust	qvalue	geneID	Count
BP	GO:0007568	aging	8/32	339/18723	7.65921415030302e-08	9.25998990771635e-05	6.151558312296e-05	NAMPT/CTSC/NFE2L2/LITAF/LMNA/JUND/ADM/SOD2	8
BP	GO:0036293	response to decreased oxygen levels	7/32	322/18723	9.69900641045724e-07	0.000434087590563261	0.000288371278220163	DDIT4/NAMPT/NFE2L2/LMNA/ADM/HSPD1/SOD2	7
BP	GO:0032496	response to lipopolysaccharide	7/32	343/18723	1.47838781213313e-06	0.000434087590563261	0.000288371278220163	CEBPB/MTDH/LITAF/JUND/ADM/HSPD1/SOD2	7
BP	GO:0070482	response to oxygen levels	7/32	347/18723	1.59696482092895e-06	0.000434087590563261	0.000288371278220163	DDIT4/NAMPT/NFE2L2/LMNA/ADM/HSPD1/SOD2	7
BP	GO:0070997	neuron death	7/32	361/18723	2.0767843766614e-06	0.000434087590563261	0.000288371278220163	DDIT4/CEBPB/NAMPT/MCL1/REL/HSPD1/SOD2	7
BP	GO:0002237	response to molecule of bacterial origin	7/32	363/18723	2.1542808464678e-06	0.000434087590563261	0.000288371278220163	CEBPB/MTDH/LITAF/JUND/ADM/HSPD1/SOD2	7
BP	GO:0097193	intrinsic apoptotic signaling pathway	6/32	288/18723	8.13882338001891e-06	0.00140569106663469	0.000933822893075854	DDIT4/CEBPB/MCL1/NFE2L2/SOD2/PPP1R15A	6
BP	GO:0001666	response to hypoxia	6/32	307/18723	1.17101941732803e-05	0.00176970309443699	0.00117564186239643	DDIT4/NFE2L2/LMNA/ADM/HSPD1/SOD2	6
BP	GO:1901214	regulation of neuron death	6/32	319/18723	1.45558402669985e-05	0.0019437923589097	0.00129129212472082	DDIT4/CEBPB/MCL1/REL/HSPD1/SOD2	6
BP	GO:1902175	regulation of oxidative stress-induced intrinsic apoptotic signaling pathway	3/32	29/18723	1.6077687005043e-05	0.0019437923589097	0.00129129212472082	MCL1/NFE2L2/SOD2	3
BP	GO:0043032	positive regulation of macrophage activation	3/32	30/18723	1.78433601271121e-05	0.00196114749033441	0.0013028214140657	CTSC/JUND/HSPD1	3
BP	GO:0034620	cellular response to unfolded protein	4/32	96/18723	2.09042784858379e-05	0.00210610605744817	0.00139911969163986	BAG3/NFE2L2/HSPD1/PPP1R15A	4
BP	GO:2001233	regulation of apoptotic signaling pathway	6/32	356/18723	2.70311266545959e-05	0.00251389477887742	0.00167002021355924	INHBA/MCL1/CTSC/NFE2L2/LMNA/SOD2	6
BP	GO:0042116	macrophage activation	4/32	106/18723	3.08886127113431e-05	0.00266745234057242	0.001772030939756	NAMPT/CTSC/JUND/HSPD1	4
BP	GO:0035967	cellular response to topologically incorrect protein	4/32	116/18723	4.3992163698499e-05	0.00354576839409902	0.00235551023873366	BAG3/NFE2L2/HSPD1/PPP1R15A	4
BP	GO:0008631	intrinsic apoptotic signaling pathway in response to oxidative stress	3/32	45/18723	6.12870733899174e-05	0.00463100448302564	0.00307644980240178	MCL1/NFE2L2/SOD2	3
BP	GO:0043618	regulation of transcription from RNA polymerase II promoter in response to stress	3/32	47/18723	6.98707171689988e-05	0.00496904100337174	0.00330101282971802	BAG3/CEBPB/NFE2L2	3
BP	GO:0009409	response to cold	3/32	49/18723	7.92052568004669e-05	0.00531995308176469	0.00353412929466411	ADM/HSPD1/SOD2	3
BP	GO:0006986	response to unfolded protein	4/32	137/18723	8.4143962148982e-05	0.00535421317042733	0.00355688881549437	BAG3/NFE2L2/HSPD1/PPP1R15A	4
BP	GO:0043620	regulation of DNA-templated transcription in response to stress	3/32	53/18723	0.000100242550399235	0.00605966217163376	0.00402552978708507	BAG3/CEBPB/NFE2L2	3
BP	GO:0042542	response to hydrogen peroxide	4/32	146/18723	0.000107663527789453	0.00619834309987852	0.00411765772949137	KDM6B/NFE2L2/HSPD1/SOD2	4
BP	GO:0035966	response to topologically incorrect protein	4/32	159/18723	0.000149614787156277	0.00802052763156093	0.00532816384387357	BAG3/NFE2L2/HSPD1/PPP1R15A	4
BP	GO:0043030	regulation of macrophage activation	3/32	61/18723	0.000152582411518529	0.00802052763156093	0.00532816384387357	CTSC/JUND/HSPD1	3
BP	GO:0038034	signal transduction in absence of ligand	3/32	65/18723	0.000184327457079827	0.00867191471588855	0.0057608906257655	BAG3/INHBA/MCL1	3
BP	GO:0097192	extrinsic apoptotic signaling pathway in absence of ligand	3/32	65/18723	0.000184327457079827	0.00867191471588855	0.0057608906257655	BAG3/INHBA/MCL1	3
BP	GO:0010506	regulation of autophagy	5/32	317/18723	0.000186492789589001	0.00867191471588855	0.0057608906257655	BAG3/USP36/NAMPT/MTDH/MCL1	5
BP	GO:0009895	negative regulation of catabolic process	5/32	320/18723	0.000194837976594934	0.00872441161863983	0.00579576515173235	PABPC1/DDIT4/USP36/NAMPT/MCL1	5
BP	GO:0009266	response to temperature stimulus	4/32	178/18723	0.000230659532999634	0.00995954912130561	0.00661628660446317	BAG3/ADM/HSPD1/SOD2	4
BP	GO:1903201	regulation of oxidative stress-induced cell death	3/32	74/18723	0.000270713591425786	0.0112859562770267	0.00749743993676496	MCL1/NFE2L2/SOD2	3
BP	GO:0014823	response to activity	3/32	76/18723	0.000292902039042246	0.0118039521734025	0.00784155283470996	KDM6B/HSPD1/SOD2	3
BP	GO:0010660	regulation of muscle cell apoptotic process	3/32	84/18723	0.000393331877925661	0.0148287903376096	0.0098510008511568	BAG3/NFE2L2/SOD2	3
BP	GO:0010507	negative regulation of autophagy	3/32	85/18723	0.000407249740146361	0.0148287903376096	0.0098510008511568	USP36/NAMPT/MCL1	3
BP	GO:1901215	negative regulation of neuron death	4/32	208/18723	0.000416968857104317	0.0148287903376096	0.0098510008511568	CEBPB/REL/HSPD1/SOD2	4
BP	GO:0036499	PERK-mediated unfolded protein response	2/32	18/18723	0.000425650598295025	0.0148287903376096	0.0098510008511568	NFE2L2/PPP1R15A	2
BP	GO:0043523	regulation of neuron apoptotic process	4/32	212/18723	0.000448080401390784	0.0148287903376096	0.0098510008511568	CEBPB/MCL1/HSPD1/SOD2	4
BP	GO:0042692	muscle cell differentiation	5/32	384/18723	0.000451153748196457	0.0148287903376096	0.0098510008511568	KLF5/KDM6B/LMNA/ADM/SOD2	5
BP	GO:0010657	muscle cell apoptotic process	3/32	89/18723	0.000466082740139922	0.0148287903376096	0.0098510008511568	BAG3/NFE2L2/SOD2	3
BP	GO:1900407	regulation of cellular response to oxidative stress	3/32	89/18723	0.000466082740139922	0.0148287903376096	0.0098510008511568	MCL1/NFE2L2/SOD2	3
BP	GO:0097191	extrinsic apoptotic signaling pathway	4/32	219/18723	0.000506467907541865	0.0155009943525891	0.0102975566505816	BAG3/INHBA/MCL1/LMNA	4
BP	GO:1902176	negative regulation of oxidative stress-induced intrinsic apoptotic signaling pathway	2/32	20/18723	0.000527458667730258	0.0155009943525891	0.0102975566505816	NFE2L2/SOD2	2
BP	GO:0000302	response to reactive oxygen species	4/32	222/18723	0.000533080061244809	0.0155009943525891	0.0102975566505816	KDM6B/NFE2L2/HSPD1/SOD2	4
BP	GO:0002274	myeloid leukocyte activation	4/32	223/18723	0.000542168210980662	0.0155009943525891	0.0102975566505816	NAMPT/CTSC/JUND/HSPD1	4
BP	GO:2001234	negative regulation of apoptotic signaling pathway	4/32	224/18723	0.000551366347424965	0.0155009943525891	0.0102975566505816	MCL1/NFE2L2/LMNA/SOD2	4
BP	GO:0036473	cell death in response to oxidative stress	3/32	95/18723	0.00056413875228612	0.0155009943525891	0.0102975566505816	MCL1/NFE2L2/SOD2	3
BP	GO:1902882	regulation of response to oxidative stress	3/32	98/18723	0.000617747569978495	0.0162360176544348	0.0107858442996245	MCL1/NFE2L2/SOD2	3
BP	GO:2001243	negative regulation of intrinsic apoptotic signaling pathway	3/32	98/18723	0.000617747569978495	0.0162360176544348	0.0107858442996245	MCL1/NFE2L2/SOD2	3
BP	GO:0140467	integrated stress response signaling	2/32	22/18723	0.000639911629855531	0.016460705542454	0.0109351080309019	NFE2L2/PPP1R15A	2
BP	GO:0006626	protein targeting to mitochondrion	3/32	100/18723	0.000655234897706827	0.0165037289859907	0.0109636891875068	BAG3/USP36/HSPD1	3
BP	GO:0019430	removal of superoxide radicals	2/32	23/18723	0.000700108266725792	0.0169999358914707	0.0112933273128659	NFE2L2/SOD2	2
BP	GO:0072593	reactive oxygen species metabolic process	4/32	239/18723	0.000703057729175794	0.0169999358914707	0.0112933273128659	DDIT4/NFE2L2/HSPD1/SOD2	4
BP	GO:0031331	positive regulation of cellular catabolic process	5/32	427/18723	0.000730154940542475	0.0173089671199187	0.0114986216642706	PABPC1/BAG3/MTDH/CTSC/NFE2L2	5
BP	GO:0036003	positive regulation of transcription from RNA polymerase II promoter in response to stress	2/32	24/18723	0.000762940152575232	0.0177383585473741	0.0117838732067794	CEBPB/NFE2L2	2
BP	GO:0051402	neuron apoptotic process	4/32	246/18723	0.000783104747925116	0.0178618300333294	0.0118658972751994	CEBPB/MCL1/HSPD1/SOD2	4
BP	GO:0008637	apoptotic mitochondrial changes	3/32	107/18723	0.000797798860049452	0.0178618300333294	0.0118658972751994	LMNA/HSPD1/SOD2	3
BP	GO:0071450	cellular response to oxygen radical	2/32	25/18723	0.000828398671505925	0.0178845356044761	0.0118809809465981	NFE2L2/SOD2	2
BP	GO:0071451	cellular response to superoxide	2/32	25/18723	0.000828398671505925	0.0178845356044761	0.0118809809465981	NFE2L2/SOD2	2
BP	GO:0006979	response to oxidative stress	5/32	446/18723	0.000888024252902617	0.0188354617852502	0.0125126963059039	KDM6B/MCL1/NFE2L2/HSPD1/SOD2	5
BP	GO:0009636	response to toxic substance	4/32	262/18723	0.00098999728100266	0.0202865544530884	0.0134766802034796	KDM6B/NFE2L2/MT2A/SOD2	4
BP	GO:0031330	negative regulation of cellular catabolic process	4/32	262/18723	0.00098999728100266	0.0202865544530884	0.0134766802034796	PABPC1/USP36/NAMPT/MCL1	4
BP	GO:0000303	response to superoxide	2/32	28/18723	0.00104044817009346	0.0206213416007049	0.0136990846209027	NFE2L2/SOD2	2
BP	GO:0071280	cellular response to copper ion	2/32	28/18723	0.00104044817009346	0.0206213416007049	0.0136990846209027	NFE2L2/MT2A	2
BP	GO:0072655	establishment of protein localization to mitochondrion	3/32	120/18723	0.00111195620081081	0.0214228556404871	0.0142315431227998	BAG3/USP36/HSPD1	3
BP	GO:0000305	response to oxygen radical	2/32	29/18723	0.00111632746513705	0.0214228556404871	0.0142315431227998	NFE2L2/SOD2	2
BP	GO:0070585	protein localization to mitochondrion	3/32	125/18723	0.00125083758286303	0.0236291037137719	0.0156971887454686	BAG3/USP36/HSPD1	3
BP	GO:2001235	positive regulation of apoptotic signaling pathway	3/32	126/18723	0.00127986376398111	0.0238054660100487	0.0158143490189083	INHBA/MCL1/CTSC	3
BP	GO:0009896	positive regulation of catabolic process	5/32	492/18723	0.00137521687733001	0.0251914727983633	0.0167350953333779	PABPC1/BAG3/MTDH/CTSC/NFE2L2	5
BP	GO:0034599	cellular response to oxidative stress	4/32	288/18723	0.00140415270384989	0.0253376211784256	0.0168321840225839	KDM6B/MCL1/NFE2L2/SOD2	4
BP	GO:0048333	mesodermal cell differentiation	2/32	33/18723	0.0014455983431446	0.0257018881891445	0.0170741723811042	KDM6B/INHBA	2
BP	GO:0031647	regulation of protein stability	4/32	298/18723	0.0015915786168772	0.0278872253305005	0.0185259265396995	BAG3/USP36/LMNA/HSPD1	4
BP	GO:0010664	negative regulation of striated muscle cell apoptotic process	2/32	35/18723	0.00162556755144488	0.0280758738528123	0.0186512487481571	BAG3/NFE2L2	2
BP	GO:0050729	positive regulation of inflammatory response	3/32	142/18723	0.00180325807365659	0.0307061832542368	0.0203986050437357	CEBPB/CTSC/HSPD1	3
BP	GO:0001890	placenta development	3/32	144/18723	0.00187674270062064	0.0312787795204245	0.0207789898342117	CEBPB/CTSB/ADM	3
BP	GO:0043524	negative regulation of neuron apoptotic process	3/32	145/18723	0.00191417728212391	0.0312787795204245	0.0207789898342117	CEBPB/HSPD1/SOD2	3
BP	GO:0035886	vascular associated smooth muscle cell differentiation	2/32	38/18723	0.00191449932548504	0.0312787795204245	0.0207789898342117	ADM/SOD2	2
BP	GO:0051384	response to glucocorticoid	3/32	148/18723	0.0020292751858769	0.0327119159963356	0.021731045148408	DDIT4/ADM/HSPD1	3
BP	GO:2001236	regulation of extrinsic apoptotic signaling pathway	3/32	151/18723	0.00214860759724901	0.0341798234878165	0.0227061994002908	INHBA/MCL1/LMNA	3
BP	GO:0098754	detoxification	3/32	152/18723	0.0021893355603127	0.0343754115898449	0.0228361316817306	NFE2L2/MT2A/SOD2	3
BP	GO:0034614	cellular response to reactive oxygen species	3/32	155/18723	0.00231439893707223	0.0357315610334102	0.0237370432880519	KDM6B/NFE2L2/SOD2	3
BP	GO:0046688	response to copper ion	2/32	42/18723	0.00233481664320877	0.0357315610334102	0.0237370432880519	NFE2L2/MT2A	2
BP	GO:2000377	regulation of reactive oxygen species metabolic process	3/32	157/18723	0.00240019380623784	0.0362729288967693	0.0240966825547298	NFE2L2/HSPD1/SOD2	3
BP	GO:2001239	regulation of extrinsic apoptotic signaling pathway in absence of ligand	2/32	43/18723	0.00244610403670528	0.0365103676589713	0.0242544168941667	INHBA/MCL1	2
BP	GO:0062197	cellular response to chemical stress	4/32	337/18723	0.00249044613682716	0.0367188948710249	0.0243929448318245	KDM6B/MCL1/NFE2L2/SOD2	4
BP	GO:1903214	regulation of protein targeting to mitochondrion	2/32	44/18723	0.00255985814756299	0.0370998866570866	0.0246460437241366	BAG3/USP36	2
BP	GO:0036294	cellular response to decreased oxygen levels	3/32	161/18723	0.00257765961885465	0.0370998866570866	0.0246460437241366	NAMPT/NFE2L2/LMNA	3
BP	GO:0034250	positive regulation of cellular amide metabolic process	3/32	162/18723	0.00262326137453899	0.0373120353155016	0.0247869774461083	PABPC1/NFE2L2/PPP1R15A	3
BP	GO:2001242	regulation of intrinsic apoptotic signaling pathway	3/32	164/18723	0.00271596039160466	0.0381813501563958	0.0253644770966262	MCL1/NFE2L2/SOD2	3
BP	GO:0006984	ER-nucleus signaling pathway	2/32	46/18723	0.00279473366026512	0.0388371608650636	0.0258001425623991	NFE2L2/PPP1R15A	2
BP	GO:0031960	response to corticosteroid	3/32	167/18723	0.00285877536763937	0.0392756752213181	0.0260914546113497	DDIT4/ADM/HSPD1	3
BP	GO:0001774	microglial cell activation	2/32	47/18723	0.00291583867995828	0.0396095389221299	0.0263132455683994	NAMPT/CTSC	2
BP	GO:1903747	regulation of establishment of protein localization to mitochondrion	2/32	50/18723	0.00329372490472791	0.0442457045535116	0.0293931240035953	BAG3/USP36	2
BP	GO:0071453	cellular response to oxygen levels	3/32	177/18723	0.00336805142134138	0.0447031710943971	0.0296970262896913	NAMPT/NFE2L2/LMNA	3
BP	GO:0010656	negative regulation of muscle cell apoptotic process	2/32	51/18723	0.00342451695606108	0.0447031710943971	0.0296970262896913	BAG3/NFE2L2	2
BP	GO:0010662	regulation of striated muscle cell apoptotic process	2/32	52/18723	0.00355771050412085	0.0447031710943971	0.0296970262896913	BAG3/NFE2L2	2
BP	GO:1903426	regulation of reactive oxygen species biosynthetic process	2/32	52/18723	0.00355771050412085	0.0447031710943971	0.0296970262896913	HSPD1/SOD2	2
BP	GO:0045766	positive regulation of angiogenesis	3/32	181/18723	0.00358635021094576	0.0447031710943971	0.0296970262896913	MTDH/NFE2L2/ADM	3
BP	GO:1904018	positive regulation of vasculature development	3/32	181/18723	0.00358635021094576	0.0447031710943971	0.0296970262896913	MTDH/NFE2L2/ADM	3
BP	GO:0010038	response to metal ion	4/32	373/18723	0.00358660677928579	0.0447031710943971	0.0296970262896913	NFE2L2/MT2A/JUND/SOD2	4
BP	GO:0001541	ovarian follicle development	2/32	53/18723	0.00369329748269817	0.0451029965311322	0.029962636675159	INHBA/CEBPB	2
BP	GO:1903202	negative regulation of oxidative stress-induced cell death	2/32	53/18723	0.00369329748269817	0.0451029965311322	0.029962636675159	NFE2L2/SOD2	2
BP	GO:0050878	regulation of body fluid levels	4/32	379/18723	0.00379670955018325	0.0458849215038027	0.0304820818487671	TSPAN8/NFE2L2/CD59/ADM	4
BP	GO:0008217	regulation of blood pressure	3/32	186/18723	0.00387118444448956	0.0458849215038027	0.0304820818487671	NAMPT/ADM/SOD2	3
BP	GO:0043123	positive regulation of I-kappaB kinase/NF-kappaB signaling	3/32	186/18723	0.00387118444448956	0.0458849215038027	0.0304820818487671	MTDH/LITAF/REL	3
BP	GO:0006575	cellular modified amino acid metabolic process	3/32	188/18723	0.00398888050370847	0.0468209371745975	0.0311038919195663	OSBPL10/CTSB/NFE2L2	3
BP	GO:0010658	striated muscle cell apoptotic process	2/32	56/18723	0.00411433862518611	0.0478291865177885	0.0317736879657591	BAG3/NFE2L2	2
BP	GO:0050821	protein stabilization	3/32	191/18723	0.00416949484084468	0.0480087548817258	0.031892978080847	BAG3/USP36/HSPD1	3
BP	GO:0007565	female pregnancy	3/32	193/18723	0.00429263575608398	0.0489603455575994	0.0325251348747972	NAMPT/CTSB/ADM	3
BP	GO:0010043	response to zinc ion	2/32	58/18723	0.0044068528484167	0.0497933186330448	0.0330784921135459	MT2A/SOD2	2
MF	GO:0001228	DNA-binding transcription activator activity, RNA polymerase II-specific	7/32	450/18368	1.00108229536684e-05	0.000725573247041649	0.000499603264682418	KLF5/KLF6/CEBPB/NFE2L2/LITAF/JUND/REL	7
MF	GO:0001216	DNA-binding transcription activator activity	7/32	456/18368	1.09108758953631e-05	0.000725573247041649	0.000499603264682418	KLF5/KLF6/CEBPB/NFE2L2/LITAF/JUND/REL	7
MF	GO:0140297	DNA-binding transcription factor binding	6/32	394/18368	5.29770217142078e-05	0.00234864796266321	0.00161719329443371	KLF5/PTMA/CEBPB/MTDH/NFE2L2/JUND	6
MF	GO:0051087	chaperone binding	3/32	107/18368	0.00084299254362943	0.0280295020756786	0.0193000924462528	BAG3/CTSC/HSPD1	3
MF	GO:0004197	cysteine-type endopeptidase activity	3/32	119/18368	0.00114659261460704	0.0304993635485472	0.0210007489412236	USP36/CTSB/CTSC	3
MF	GO:0061629	RNA polymerase II-specific DNA-binding transcription factor binding	4/32	299/18368	0.00172765011725865	0.0382962442659	0.0263693965265794	CEBPB/MTDH/NFE2L2/JUND	4
