# Supplementary material for: Integrated multiomics analysis identifies PHLDA1+ fibroblasts as prognostic biomarkers and mediators of biological functions in pancreatic cancer
Source: Front Immunol. 2025 Jul 4;16:1592416. doi: 10.3389/fimmu.2025.1592416 (PMC12271128; doi:10.3389/fimmu.2025.1592416)
Supplement: Supplementary file 7 [file DataSheet7.zip › raw data/5-ML/string_interactions_short.tsv]

#node1	node2	node1_string_id	node2_string_id	neighborhood_on_chromosome	gene_fusion	phylogenetic_cooccurrence	homology	coexpression	experimentally_determined_interaction	database_annotated	automated_textmining	combined_score
BAG3	LMNA	9606.ENSP00000358081	9606.ENSP00000357283	0	0	0	0	0.151	0	0	0.520	0.575
BAG3	MCL1	9606.ENSP00000358081	9606.ENSP00000358022	0	0	0	0	0.060	0.293	0	0.609	0.717
BAG3	LITAF	9606.ENSP00000358081	9606.ENSP00000459533	0	0	0	0	0.043	0.638	0	0.204	0.701
CD59	CTSC	9606.ENSP00000498879	9606.ENSP00000227266	0	0	0	0	0.042	0	0.500	0.119	0.541
CEBPB	PPP1R15A	9606.ENSP00000305422	9606.ENSP00000200453	0	0	0	0	0.199	0.129	0	0.261	0.440
CEBPB	NAMPT	9606.ENSP00000305422	9606.ENSP00000222553	0	0	0	0	0.198	0	0	0.292	0.408
CEBPB	JUND	9606.ENSP00000305422	9606.ENSP00000252818	0	0	0	0	0.085	0.094	0	0.836	0.852
CEBPB	REL	9606.ENSP00000305422	9606.ENSP00000295025	0	0	0	0	0.083	0.045	0	0.668	0.683
CEBPB	MCL1	9606.ENSP00000305422	9606.ENSP00000358022	0	0	0	0	0.225	0	0	0.295	0.430
CEBPB	NFE2L2	9606.ENSP00000305422	9606.ENSP00000380252	0	0	0	0	0.120	0.069	0	0.401	0.467
CEBPB	DDIT4	9606.ENSP00000305422	9606.ENSP00000307305	0	0	0	0	0.196	0	0	0.399	0.496
CEBPB	KLF6	9606.ENSP00000305422	9606.ENSP00000419923	0	0	0	0	0.076	0.091	0	0.597	0.632
CEBPB	KLF5	9606.ENSP00000305422	9606.ENSP00000366915	0	0	0	0	0.072	0.328	0.750	0.816	0.967
CTSB	CTSC	9606.ENSP00000345672	9606.ENSP00000227266	0	0	0	0.711	0.138	0.095	0	0.311	0.416
CTSC	SOD2	9606.ENSP00000227266	9606.ENSP00000446252	0	0	0	0	0.151	0	0	0.441	0.505
DDIT4	KLF6	9606.ENSP00000307305	9606.ENSP00000419923	0	0	0	0	0.062	0	0	0.454	0.465
EIF1	PPP1R15A	9606.ENSP00000419449	9606.ENSP00000200453	0	0	0	0	0.211	0	0	0.563	0.640
EIF1	PABPC1	9606.ENSP00000419449	9606.ENSP00000313007	0	0	0	0	0.166	0	0	0.760	0.791
EIF1	PTMA	9606.ENSP00000419449	9606.ENSP00000344547	0	0	0	0	0.349	0	0	0.116	0.400
HSPD1	PABPC1	9606.ENSP00000340019	9606.ENSP00000313007	0	0	0	0	0.162	0	0	0.382	0.460
HSPD1	MCL1	9606.ENSP00000340019	9606.ENSP00000358022	0	0	0	0	0.080	0.374	0	0.137	0.460
HSPD1	SOD2	9606.ENSP00000340019	9606.ENSP00000446252	0.049	0	0	0	0.137	0.095	0	0.608	0.670
IER3	JUND	9606.ENSP00000259874	9606.ENSP00000252818	0	0	0	0	0.076	0	0	0.441	0.461
IER3	PHLDA1	9606.ENSP00000259874	9606.ENSP00000266671	0	0	0	0	0.242	0	0	0.606	0.688
IER3	MCL1	9606.ENSP00000259874	9606.ENSP00000358022	0	0	0.295	0	0.127	0.230	0	0.555	0.760
JUND	KLF6	9606.ENSP00000252818	9606.ENSP00000419923	0	0	0	0	0.179	0.091	0	0.356	0.478
JUND	MCL1	9606.ENSP00000252818	9606.ENSP00000358022	0	0	0	0	0.129	0	0	0.556	0.597
JUND	REL	9606.ENSP00000252818	9606.ENSP00000295025	0	0	0	0	0.067	0.093	0	0.643	0.672
JUND	NFE2L2	9606.ENSP00000252818	9606.ENSP00000380252	0	0	0	0	0.070	0.095	0	0.732	0.754
KDM6B	PPP1R15A	9606.ENSP00000254846	9606.ENSP00000200453	0	0	0	0	0.441	0	0	0.230	0.551
KLF6	PPP1R15A	9606.ENSP00000419923	9606.ENSP00000200453	0	0	0	0	0.417	0	0	0.232	0.533
KLF6	MCL1	9606.ENSP00000419923	9606.ENSP00000358022	0	0	0	0	0.295	0	0	0.193	0.407
LMNA	NFE2L2	9606.ENSP00000357283	9606.ENSP00000380252	0	0	0	0	0.043	0.292	0	0.284	0.472
MCL1	NAMPT	9606.ENSP00000358022	9606.ENSP00000222553	0	0	0	0	0.423	0	0	0.165	0.497
MCL1	REL	9606.ENSP00000358022	9606.ENSP00000295025	0	0	0	0	0.123	0	0	0.354	0.409
MCL1	NFE2L2	9606.ENSP00000358022	9606.ENSP00000380252	0	0	0	0	0.184	0	0	0.336	0.435
NAMPT	SOD2	9606.ENSP00000222553	9606.ENSP00000446252	0	0	0	0	0.346	0	0	0.433	0.613
NFE2L2	PPP1R15A	9606.ENSP00000380252	9606.ENSP00000200453	0	0	0	0	0.060	0	0	0.468	0.479
NFE2L2	REL	9606.ENSP00000380252	9606.ENSP00000295025	0	0	0	0	0.120	0.322	0	0.312	0.554
NFE2L2	PTMA	9606.ENSP00000380252	9606.ENSP00000344547	0	0	0	0	0.062	0	0	0.410	0.422
NFE2L2	SAT1	9606.ENSP00000380252	9606.ENSP00000368572	0	0	0	0	0.076	0	0	0.814	0.820
NFE2L2	SOD2	9606.ENSP00000380252	9606.ENSP00000446252	0	0	0	0	0.064	0	0	0.694	0.701
PABPC1	PTMA	9606.ENSP00000313007	9606.ENSP00000344547	0	0	0	0	0.638	0	0	0.161	0.683
