# Supplementary material for: Integrated multiomics analysis identifies PHLDA1+ fibroblasts as prognostic biomarkers and mediators of biological functions in pancreatic cancer
Source: Front Immunol. 2025 Jul 4;16:1592416. doi: 10.3389/fimmu.2025.1592416 (PMC12271128; doi:10.3389/fimmu.2025.1592416)
Supplement: Supplementary file 7 [file DataSheet7.zip › raw data/6-immune/chemo.txt]

gene	TCGA-2J-AAB1	TCGA-2J-AAB4	TCGA-2J-AAB6	TCGA-2J-AAB8	TCGA-2J-AAB9	TCGA-2J-AABA	TCGA-2J-AABE	TCGA-2J-AABF	TCGA-2J-AABH	TCGA-2J-AABI	TCGA-2J-AABK	TCGA-2J-AABO	TCGA-2J-AABP	TCGA-2J-AABR	TCGA-2J-AABT	TCGA-2J-AABU	TCGA-2J-AABV	TCGA-2L-AAQA	TCGA-2L-AAQE	TCGA-2L-AAQI	TCGA-2L-AAQJ	TCGA-2L-AAQL	TCGA-2L-AAQM	TCGA-3A-A9I5	TCGA-3A-A9I7	TCGA-3A-A9I9	TCGA-3A-A9IB	TCGA-3A-A9IC	TCGA-3A-A9IH	TCGA-3A-A9IJ	TCGA-3A-A9IL	TCGA-3A-A9IN	TCGA-3A-A9IO	TCGA-3A-A9IR	TCGA-3A-A9IS	TCGA-3A-A9IU	TCGA-3A-A9IV	TCGA-3A-A9IX	TCGA-3A-A9IZ	TCGA-3A-A9J0	TCGA-3E-AAAY	TCGA-3E-AAAZ	TCGA-F2-6879	TCGA-F2-6880	TCGA-F2-7273	TCGA-F2-7276	TCGA-F2-A44G	TCGA-F2-A44H	TCGA-F2-A7TX
CCL13	1.354170026	2.486225241	3.77023705	3.863393373	0.920140828	0.896543116	2.948825083	2.985263605	-1.211899002	3.07688399	0.651132078	1.874875638	3.585359187	1.493749794	2.818564283	3.166297678	-1.113410835	1.643994682	1.674279851	-3.173970214	0.556110553	-1.676687582	-4.921390165	0.027012465	3.719917199	1.283269894	3.479062375	2.522080865	2.486894538	-1.29831788	-2.514573173	-0.732404278	3.441576434	-0.144807592	1.561741592	-0.287184146	-3.954557029	1.606584359	-1.406980944	0.570171448	-0.176087633	1.815206511	2.65844001	-3.28208783	-0.180168348	0.79360461	3.417312458	3.734243548	2.772392439
CCL17	4.475234075	2.363395385	0.588324868	2.470614952	2.603881483	3.242678716	3.493826635	3.781810813	0.968496309	3.168305068	2.21263159	3.694022119	0.221691514	3.842697303	4.417487999	1.08719125	-0.444183845	0.537246361	2.404984843	-2.446148032	1.466392198	1.729400499	-2.196938325	0.291249913	0.724912159	1.905273872	0.023184369	0.278222698	2.299830762	-13.28771238	0.515813357	0.281431197	-1.537005393	-2.216250017	-3.277883762	-0.44477282	-3.54793177	4.675782065	-3.170069278	-1.110915901	2.759709791	0.414243799	-0.647693447	-4.874084451	4.264566456	2.255530946	2.823606714	1.019559595	0.567350739
CCL18	4.078515906	3.076473584	4.106138902	5.197012194	3.186199437	4.43349364	6.112497891	5.221478855	2.364348307	3.177806198	4.193677137	1.670749711	5.385424134	3.148836512	6.452720617	2.394706196	-0.470129091	3.437893526	3.183851707	-1.361416385	5.270424287	4.104345048	-4.695255342	2.353295058	4.397399115	5.637766725	5.816584348	4.469443204	4.10706011	-2.876201392	-0.742023884	-0.852042119	1.181802255	-1.157463595	1.391877677	2.472019794	-2.557242242	4.327234655	2.49656461	3.960502443	4.063770403	3.747945893	2.686029824	-3.246053228	4.21200896	4.412720565	6.148313873	6.391076859	5.016416089
CCL20	4.371698247	5.257078526	0.758814832	4.312244036	2.081850889	2.288122278	3.811912814	4.018732083	6.277138589	7.491978124	3.060220358	3.065779085	1.376234808	5.112458273	3.615263262	2.414243799	-0.886566197	4.003764126	1.575554373	3.691277316	4.589158243	3.437866901	-2.293358943	7.095699772	0.531867996	2.911902459	1.939000845	4.002054377	1.434881719	-13.28771238	0.075737982	-4.490050854	-3.217591435	-6.368849142	-13.28771238	1.226200229	-3.323371512	0.714311468	5.609152138	2.327687364	3.2310637	1.302114295	3.445382407	-6.221623189	2.685357124	3.288949105	7.184866419	4.768062551	1.535605098
CCL22	2.911921628	1.71962155	0.612871445	1.675319143	1.316956668	1.621196201	2.426586809	1.637285644	0.018206857	2.274172189	0.752748591	1.28166858	-0.531990226	2.765577178	2.83549969	0.992913418	-1.560217311	0.720541148	2.472877636	-1.415422269	0.690729962	1.575602777	-13.28771238	0.619272138	1.419808529	0.473215434	0.924175915	-0.123433941	1.554048507	-5.339345148	0.509239782	-1.458386044	1.380396992	-2.085588556	-5.092955525	0.507109594	-5.189680297	4.22370828	-1.817561944	0.148999163	2.354706035	0.358958826	0.376623787	-4.519528055	1.816968269	1.077311371	0.566474224	2.869516116	1.161049225
CCL3	-2.706511798	-1.451662024	-0.678071905	-0.217255964	-1.283843148	-1.490456162	0.227371423	0.360420466	-3.511279347	-1.995966099	-0.827000527	-3.037413962	0.376623787	-0.878056266	-1.619270551	-3.822145975	-1.792856795	-0.822145975	-1.943416472	-3.448508591	-0.875936604	-0.421399364	-1.785377799	-1.585106777	-1.514161033	-0.72356289	-2.284194467	-1.070663466	-1.860399535	1.300475201	-1.436353731	1.909619516	-2.218262612	-2.482774707	0.07819992	-1.534077761	-3.493296513	-0.4077463	-1.437134832	0.944408705	0.737340646	-2.044538396	-1.025323856	-3.818070562	-2.55384966	-0.003032845	-0.962125834	0.601125981	-0.435963338
CCL5	4.710327063	4.754053704	2.495720742	3.871311409	3.985026741	4.18161146	2.434561512	5.367514349	2.25969431	3.723045172	4.112283109	3.396337622	5.719366915	5.552346328	4.207033849	4.371635526	3.111598928	2.584794176	4.583007527	3.025843846	3.627303327	4.606643575	3.128243902	2.409771079	4.941129792	4.083579315	3.250036861	2.958397273	2.716530036	0.568129417	2.642308791	2.990083536	1.252960563	2.369885202	-0.381197535	3.156801084	1.179001399	5.509857329	2.791251467	2.868667013	4.939715544	3.073511786	3.417231432	1.042083959	4.60572544	4.802063937	3.131638868	4.167727226	5.558512553
CCL7	-2.429731384	-2.607352856	1.113500481	-1.647467443	-3.190997225	-3.783886642	-2.564904848	-0.558304063	-2.068543859	-3.340806105	-3.459575895	-2.98279071	-1.600774208	-4.836501268	-1.914847319	-13.28771238	-4.085588556	-3.198924141	-5.232429944	-4.240588467	-0.834184512	-1.914847319	-13.28771238	-3.454822365	-2.892178244	-2.15392797	-2.120921629	-2.196276993	0.833497337	-5.168771307	-5.163591068	-13.28771238	-4.330610338	-13.28771238	-13.28771238	-0.016833084	-13.28771238	-0.869859865	-2.323371512	0.61060558	-1.498178735	-2.322649623	-1.970299766	-13.28771238	-5.148161027	-0.621044539	-0.433428359	-0.455020117	-2.398969131
CCL8	-1.776453884	-1.953439094	2.221351244	1.834792105	-0.383642303	-1.199586687	-1.185408562	2.287590496	-2.526161147	-3.660178495	-0.459972731	-0.98165069	2.860009291	-0.380258341	-0.389866924	-2.443791328	-2.501442752	-1.713118852	-0.915935735	-1.334607229	0.380396992	0.408385791	-3.406598419	-2.716907942	0.40653667	-1.152644434	0.959992662	-0.364756388	0.4089292	-0.043497222	-0.581648112	2.130140135	1.574343754	-0.496956629	0.416947805	0.489234635	-13.28771238	1.046002047	-1.64385619	-0.12469174	1.709731759	-0.089267338	0.824564212	-3.348133165	-0.694321257	1.677350377	-0.616171313	1.131457785	0.30287467
CCR1	0.846232534	1.347892388	1.985391131	1.408059648	1.768247855	1.262312878	1.495848633	3.184851546	0.849358809	0.266636643	0.429642743	1.589811416	3.824910385	2.069599064	2.236553846	0.185105363	-0.24588214	0.423416817	0.323888827	1.901533071	0.960215134	1.203075835	-0.460568189	0.429535626	1.683920981	1.477107389	1.410069692	1.11516645	1.161565256	0.197865391	0.851838973	0.931683057	-0.780413255	-0.387222895	-1.633523906	1.517829985	-0.511484991	2.655512119	0.396159489	1.801531183	2.497637911	1.292605082	1.665892988	-1.18606493	3.081288491	3.457147731	1.525417448	2.552893457	2.490056624
CCR2	-0.162460366	0.509341141	-0.608012374	-1.584673991	0.716156852	-0.787119434	-0.79385693	1.766467953	-0.346297909	-0.326986385	-0.903468257	0.01592569	0.113300436	1.046560906	0.054779032	-1.597277823	-1.976531719	-2.305431775	-1.109670051	-1.387222895	-1.181476618	-0.481364153	-1.503077534	-1.496549491	0.45691126	0.298541019	-0.290885852	-1.903468257	-0.995103157	-5.787866492	-0.854648614	-1.520355525	-1.456405136	-1.731206325	-5.956795501	-2.067938829	-4.232429944	1.930321025	-3.269512201	-1.314373759	0.398569276	-1.832899031	-0.312760106	-2.753409497	1.948376577	1.624334889	-1.531990226	0.196103398	0.525066592
CCR4	0.256406854	-0.976531719	-2.473129914	-0.314373759	0.147567207	1.224040274	-0.468331589	0.530270548	-1.50512362	-0.206561858	-1.340075442	-0.020486774	-0.84736226	2.491109115	1.523210648	-0.670933826	-4.573466862	-0.92248353	0.989720329	-2.408895095	-0.459179169	-2.636660688	-5.795859283	-2.390623251	0.244156396	-1.609992738	-0.997981639	-1.590744853	-1.647015542	-6.965784285	-3.391379976	-1.247765219	-4.556393349	-2.13796526	-7.13796526	-1.524500013	-3.832385159	2.349676658	-2.367359524	-1.198592982	0.349252032	-2.028557611	-1.620600837	-13.28771238	1.778040322	1.74824653	-0.564904848	-1.001443417	0.449429314
CCR5	0.180784391	1.125122061	-0.41754034	0.321812675	1.466287776	0.507921465	-0.501034346	2.118592293	0.117030053	0.183581791	0.350044566	0.028852006	1.705225957	2.216579029	1.546412967	0.288890061	-1.247080179	-1.026498928	0.769263957	0.455228571	-0.034012598	1.006836577	-1.200249538	-1.001154618	1.777367109	0.795933147	0.760433875	0.114233744	0.079702372	-3.092955525	-0.338615224	0.048375705	-1.273343137	-1.633523906	-3.339345148	-0.237523612	-2.112786697	2.855132593	-1.412731032	0.426640478	2.071762669	-0.149600603	0.290778251	-1.98051157	2.2660069	2.338909273	-0.756818398	0.843421123	2.190994051
CCR8	-0.849700292	-1.673002535	-4.251538767	-0.766848197	-2.166826537	-1.044836012	-1.084670324	-1.175272873	-2.062504943	-0.891107598	-3.656535324	-3.027969116	-1.198261898	-0.131629303	-0.375197235	-2.812992433	-13.28771238	-2.718806225	-0.811978949	-6.020925839	-1.905628789	-4.695255342	-13.28771238	-5.811978949	-1.867225767	-3.105318026	-1.607792501	-2.825210107	-1.42043364	-4.368849142	-2.365127977	-3.972562817	-13.28771238	-6.265344567	-6.10780329	-3.415807142	-13.28771238	0.262312878	-5.423526235	-2.04513369	-0.426237704	-2.966911831	-1.571750389	-13.28771238	-0.747584341	-0.751222306	-1.858828828	-1.236843416	-0.093879047
CXCL1	3.318099878	4.547678086	4.008056555	4.747151049	4.408623558	5.258047748	5.10671682	5.214579462	5.26418735	6.025017717	3.641430424	2.156784908	1.223731445	5.730197027	3.825185227	1.753219424	2.334854269	3.417244936	2.405774578	3.010923027	4.481486242	3.820842705	-1.745164117	5.744580923	1.363787841	3.675488522	2.40465793	4.503584076	2.896097436	-3.024443179	3.528596322	-0.807174596	0.347438889	-4.155855419	-3.411195433	2.127303106	-2.222969615	5.184859478	5.583106844	3.895389878	4.72308341	2.427418449	2.939809557	0.160533009	3.484125238	5.825571954	4.885408416	3.81562666	4.113500481
CXCL10	4.92693402	4.189460875	4.241466499	2.679356234	2.089904868	-0.373701051	0.621243098	5.083766508	1.618520588	0.833335409	3.095755674	1.963437131	6.346359483	4.6469345	2.503704912	0.771294016	-1.211899002	2.032277201	0.54399072	1.355523769	2.933402677	3.625293872	0.418783639	-0.027233835	3.076952379	1.689791159	2.566303728	1.083043129	2.713519866	-2.449296304	0.086919607	0.804301423	-4.192315357	0.563743877	-2.461958547	1.994181435	-1.221623189	1.297250121	2.257704635	0.99870099	3.632023867	0.401084302	4.383621357	-1.795859283	2.829585752	4.030539136	4.082821787	2.505535292	5.812251765
CXCL11	4.335190239	2.766001425	1.490775482	0.503246954	0.82806284	-2.02385636	-0.978520273	3.033141043	-0.845805675	-1.953997953	1.667892125	-0.858828828	2.924878997	2.020128789	0.51530876	-0.684086035	-2.548775698	-0.013043037	-1.377819296	0.296075575	0.230940776	1.039489372	-4.451662024	-1.626825109	0.575021826	-0.415229871	-0.134160348	-1.163591068	0.845831239	-6.210896782	-4.210896782	-2.777937375	-2.678533641	-2.373327247	-4.795859283	0.544979883	-4.068543859	0.139338514	0.37517848	-1.086507372	1.778250637	-1.736004118	1.403594951	1.732790169	1.357552005	1.579180148	2.595002306	0.425566724	4.392983657
CXCL13	2.524339547	0.555816155	-1.085282414	2.778902417	1.165107985	2.84567069	0.532466583	2.151404251	-2.088040035	4.265481905	1.522859255	1.177535148	5.01237648	2.714311468	1.658965487	2.071865617	-3.494922085	-3.080698059	4.767082691	-2.51292532	4.84465179	-1.837016608	0.109427427	4.574198411	4.479075313	-1.195615965	-0.555332933	-1.008391992	1.516822023	1.204391163	-4.310432456	-0.368290355	-3.062504943	-0.228367919	-13.28771238	2.419646753	-2.58294414	4.341992861	-1.127210632	0.559149148	2.043099485	1.519642543	-0.799621202	-4.493296513	-0.377257024	4.992958723	-1.414268267	-13.28771238	3.536363792
CXCL16	6.272551408	5.827455765	5.595393258	5.66648109	5.470341629	6.099413039	5.856054458	6.233038647	6.053156963	4.513111704	5.331869996	4.851359274	4.984005957	5.646171299	5.486405467	4.440314402	3.691321988	5.265643173	5.088256105	5.297341842	5.953220998	6.062486572	4.940002264	4.69131082	5.644960871	5.440360917	5.361754325	5.083055897	5.909552316	2.455228571	4.092080554	4.903279342	3.565682468	3.648292862	5.4401682	6.124605232	5.964327004	5.229499482	6.165112006	5.735625069	5.867664231	6.223057582	6.056412285	2.654825034	6.325046354	5.499128346	5.630393822	5.808825206	5.421432029
CXCL17	6.071009639	6.336733267	5.963730734	1.742825446	2.992442156	4.429415111	7.346526143	6.62583448	7.644773452	2.209047794	5.768041372	3.420617139	-1.318685677	4.728219851	3.019381675	4.573683538	6.521223523	5.919239958	4.542134208	8.937775453	4.952519949	4.976940965	-1.532407491	-3.064917477	2.159047858	4.516790513	6.157736991	2.717758665	5.166301695	-3.934565554	-1.426625474	-2.21692057	0.509543838	-3.036229969	-3.362899876	7.156972948	-3.046921047	6.0742057	6.143117866	8.008797793	4.498021039	5.637134911	5.946770623	4.542208514	5.334664805	4.047878607	5.494553217	4.162097221	4.565091413
CXCL8	3.581399457	5.778555539	4.851789012	4.823086954	4.385948658	4.156428978	4.973358713	4.878141672	4.567527195	3.582604172	3.284277218	2.941632198	1.591966587	5.814750357	4.099488785	2.140026034	0.953451501	5.291253597	2.33908036	3.379496204	4.20037095	3.04241671	-2.783886642	5.566306773	0.908351786	4.165107985	3.387941488	4.448445083	4.445918679	-2.025617534	2.715871412	0.045862298	-2.708396442	-4.54962012	-1.907251314	3.555288543	-0.468930507	4.459779135	7.303641037	5.574952217	6.31557891	1.482796665	4.903963767	-0.704159449	3.808230578	6.471163068	6.632614304	4.959408509	3.323225936
CXCL9	5.6846785	3.845931574	1.111365231	1.85083942	1.758814832	0.866551957	0.049212535	4.73897315	1.896853073	1.87743016	2.600198378	1.775977615	6.514355851	3.885857409	2.70392018	2.14254414	-1.637109357	1.503654035	0.711935357	1.067294521	2.751249465	3.100405837	0.339479485	-0.075367993	3.321163264	2.12971164	2.619366055	1.451540833	1.921740986	-1.097270361	-0.3703403	1.40958102	-3.840629153	1.481608943	-1.807427059	2.000540909	-0.326986385	2.8681336	2.055820363	1.179383654	3.134598817	0.069014678	2.948432648	-1.247422659	3.244750088	4.830158965	2.637146506	1.741488559	6.188025009
CXCR3	0.881508009	1.210201813	-0.307751364	-0.387977837	0.341758085	1.611738957	0.957023083	1.815247506	1.411751629	0.465086379	0.347665656	1.973023425	1.748933467	1.093492569	1.052207196	0.068739591	-0.950369232	-0.461759842	0.717034778	0.816886374	2.945514067	1.041383179	-0.745647837	-0.627270729	2.880372075	3.180863938	1.281253134	1.350610395	0.507312604	-3.475535074	-1.10780329	-0.779174784	-2.050502419	-0.132419778	-6.442222329	2.058385771	-6.127841043	1.642054582	-1.947305889	-1.524915117	0.986374526	0.163885117	0.307661669	-2.875142533	0.503246954	0.776609369	-0.256011177	-0.427013347	1.47990311
CXCR6	0.187767747	0.574828124	-2.277883762	-1.317246939	0.170053235	0.073134705	-1.158429363	-0.109670051	-1.057691944	-0.215412264	-1.305075246	-0.305253499	1.290247448	1.843260306	0.621149304	-0.13796526	-1.545402943	-0.950926903	0.04082231	-0.848920527	-0.868015491	-0.211397805	-1.663373834	-1.216250017	0.815247506	-0.149600603	-0.676226436	-1.085894763	-1.007231569	-4.130365444	-0.62482152	-0.814513996	-3.461163892	-2.072786192	-3.379319759	-2.249479245	-3.345197874	2.068705201	-1.686870265	-1.29938273	1.03407482	-0.390812395	-0.173644732	-2.672082743	1.573326048	1.883542619	-0.451464733	-0.999134643	1.766213502
[truncated: 127 more columns]
