# Supplementary material for: Integrated multiomics analysis identifies PHLDA1+ fibroblasts as prognostic biomarkers and mediators of biological functions in pancreatic cancer
Source: Front Immunol. 2025 Jul 4;16:1592416. doi: 10.3389/fimmu.2025.1592416 (PMC12271128; doi:10.3389/fimmu.2025.1592416)
Supplement: Supplementary file 7 [file DataSheet7.zip › raw data/6-immune/estimate scores.txt]

ID	StromalScore	ImmuneScore	ESTIMATEScore	Risk
TCGA-2J-AAB1	635.9183859	1322.323779	1958.242164	High risk
TCGA-2J-AAB4	464.122356	1347.341797	1811.464153	High risk
TCGA-2J-AAB6	904.9000256	845.8536135	1750.753639	High risk
TCGA-2J-AAB8	1175.825451	933.9233424	2109.748793	High risk
TCGA-2J-AAB9	1027.115075	1246.596529	2273.711604	Low risk
TCGA-2J-AABA	945.9352039	874.1659279	1820.101132	Low risk
TCGA-2J-AABE	959.6662737	1157.627077	2117.293351	High risk
TCGA-2J-AABF	1109.624553	1929.373327	3038.99788	Low risk
TCGA-2J-AABH	393.0607863	874.5730133	1267.6338	High risk
TCGA-2J-AABI	440.2320626	1406.377429	1846.609492	High risk
TCGA-2J-AABK	-386.6375328	644.4998314	257.8622986	High risk
TCGA-2J-AABO	767.6164692	728.7873394	1496.403809	High risk
TCGA-2J-AABP	1753.923586	2212.035483	3965.95907	Low risk
TCGA-2J-AABR	1131.928801	1988.180748	3120.109548	Low risk
TCGA-2J-AABT	1310.70389	1651.173933	2961.877823	Low risk
TCGA-2J-AABU	738.6058639	953.3550248	1691.960889	High risk
TCGA-2J-AABV	38.66845845	917.9276092	956.5960676	High risk
TCGA-2L-AAQA	164.9753716	425.6766224	590.651994	High risk
TCGA-2L-AAQE	303.5762993	820.6831797	1124.259479	Low risk
TCGA-2L-AAQI	336.8641857	640.6642289	977.5284147	High risk
TCGA-2L-AAQJ	513.5897516	1198.866815	1712.456566	Low risk
TCGA-2L-AAQL	769.0236835	1352.792125	2121.815808	Low risk
TCGA-2L-AAQM	-406.3723808	-47.49598934	-453.8683702	Low risk
TCGA-3A-A9I5	217.2478595	645.3890974	862.6369569	Low risk
TCGA-3A-A9I7	1002.439221	1428.270987	2430.710208	Low risk
TCGA-3A-A9I9	608.9405493	1235.393448	1844.333998	High risk
TCGA-3A-A9IB	1285.570731	1193.368934	2478.939665	High risk
TCGA-3A-A9IC	1243.16893	1045.438066	2288.606996	Low risk
TCGA-3A-A9IH	336.924568	676.785418	1013.709986	High risk
TCGA-3A-A9IJ	-739.518406	-785.1171303	-1524.635536	Low risk
TCGA-3A-A9IL	86.88967528	51.43690673	138.326582	Low risk
TCGA-3A-A9IN	554.2533687	178.0840108	732.3373795	Low risk
TCGA-3A-A9IO	-851.9416122	-591.6078001	-1443.549412	Low risk
TCGA-3A-A9IR	-1084.155068	-607.8953658	-1692.050434	Low risk
TCGA-3A-A9IS	-1460.684965	-1120.247246	-2580.93221	Low risk
TCGA-3A-A9IU	568.9478229	630.5424048	1199.490228	High risk
TCGA-3A-A9IV	250.0305211	-547.6990823	-297.6685612	Low risk
TCGA-3A-A9IX	1412.446473	2074.267173	3486.713646	Low risk
TCGA-3A-A9IZ	140.2012531	508.726208	648.9274611	High risk
TCGA-3A-A9J0	884.6865897	895.8922217	1780.578811	High risk
TCGA-3E-AAAY	1271.658366	1896.951075	3168.609442	Low risk
TCGA-3E-AAAZ	719.9864405	469.5043119	1189.490752	Low risk
TCGA-F2-6879	815.408563	757.2644088	1572.672972	High risk
TCGA-F2-6880	-450.7096886	-135.2551626	-585.9648512	Low risk
TCGA-F2-7273	1851.467038	2014.843505	3866.310543	Low risk
TCGA-F2-7276	1554.722671	1932.097941	3486.820612	Low risk
TCGA-F2-A44G	802.0511524	1044.23856	1846.289712	High risk
TCGA-F2-A44H	1630.044254	1585.612121	3215.656375	Low risk
TCGA-F2-A7TX	655.9150449	1780.266543	2436.181588	High risk
TCGA-F2-A8YN	649.1688543	848.0973458	1497.2662	High risk
TCGA-FB-A4P5	1518.699874	2513.194388	4031.894262	High risk
TCGA-FB-A4P6	856.2031346	1414.781107	2270.984242	High risk
TCGA-FB-A545	106.9066819	-188.0108782	-81.10419627	High risk
TCGA-FB-A5VM	900.2864472	1737.028455	2637.314902	High risk
TCGA-FB-A78T	176.0497918	1216.949228	1392.99902	Low risk
TCGA-FB-A7DR	1346.169269	1184.80832	2530.977589	Low risk
TCGA-FB-AAPP	-1501.141994	-530.9114054	-2032.0534	Low risk
TCGA-FB-AAPQ	209.4629999	593.1594599	802.6224598	High risk
TCGA-FB-AAPS	2061.419913	2127.66562	4189.085533	Low risk
TCGA-FB-AAPU	-587.0599287	233.0453847	-354.014544	Low risk
TCGA-FB-AAPY	932.911796	1986.265449	2919.177245	Low risk
TCGA-FB-AAPZ	753.7543278	1479.822066	2233.576394	High risk
TCGA-FB-AAQ0	-178.7824274	99.71966242	-79.062765	Low risk
TCGA-FB-AAQ1	353.1080574	1090.095148	1443.203206	High risk
TCGA-FB-AAQ2	-191.8352229	226.3486662	34.51344325	High risk
TCGA-FB-AAQ3	769.9468275	1269.809411	2039.756238	High risk
TCGA-FB-AAQ6	-23.30368566	411.7606655	388.4569799	High risk
TCGA-H6-8124	411.1291898	218.2025402	629.33173	High risk
TCGA-H6-A45N	1306.816671	1626.027335	2932.844006	Low risk
TCGA-H8-A6C1	573.5145833	1320.086261	1893.600844	Low risk
TCGA-HV-A5A3	-6.479144219	544.4457684	537.9666242	High risk
TCGA-HV-A5A4	853.528541	1020.719466	1874.248007	Low risk
TCGA-HV-A5A5	973.3831221	1463.664127	2437.047249	Low risk
TCGA-HV-A5A6	455.2417369	423.9144826	879.1562195	High risk
TCGA-HV-A7OL	491.3248265	2007.30484	2498.629666	Low risk
TCGA-HV-A7OP	-1348.360843	337.9083172	-1010.452525	Low risk
TCGA-HV-AA8V	1492.553864	1137.198797	2629.752661	Low risk
TCGA-HV-AA8X	-183.237184	269.2864927	86.04930869	High risk
TCGA-HZ-7289	-966.2250607	-200.9813003	-1167.206361	High risk
TCGA-HZ-7918	1667.809118	2480.666441	4148.475559	Low risk
TCGA-HZ-7919	875.3239949	1163.444449	2038.768444	High risk
TCGA-HZ-7920	1457.991192	1904.147366	3362.138558	Low risk
TCGA-HZ-7922	1509.360534	1231.06733	2740.427864	High risk
TCGA-HZ-7923	2007.076416	2471.219681	4478.296097	Low risk
TCGA-HZ-7924	245.6945056	1081.347901	1327.042407	High risk
TCGA-HZ-7925	1948.731561	1263.585629	3212.317191	Low risk
TCGA-HZ-7926	469.4505229	1165.658439	1635.108962	High risk
TCGA-HZ-8001	1826.767924	2143.316207	3970.08413	High risk
TCGA-HZ-8002	1693.002446	1714.753469	3407.755915	High risk
TCGA-HZ-8003	1642.152032	2265.706893	3907.858924	Low risk
TCGA-HZ-8005	1256.655898	1230.881764	2487.537662	High risk
TCGA-HZ-8315	1430.486901	1591.543341	3022.030243	High risk
TCGA-HZ-8317	1131.844454	772.0627493	1903.907203	High risk
TCGA-HZ-8519	1327.473989	1487.676601	2815.15059	Low risk
TCGA-HZ-8636	1434.743375	1462.240168	2896.983543	High risk
TCGA-HZ-8637	1587.362775	3020.609916	4607.972691	Low risk
TCGA-HZ-8638	199.591286	952.1062304	1151.697516	High risk
TCGA-HZ-A49G	1448.982131	1948.183851	3397.165982	Low risk
TCGA-HZ-A49H	1396.449392	2071.852249	3468.301641	Low risk
TCGA-HZ-A49I	873.5874469	1747.996874	2621.584321	Low risk
TCGA-HZ-A4BH	1193.907591	1707.162424	2901.070014	Low risk
TCGA-HZ-A4BK	700.0618084	1639.939283	2340.001092	High risk
TCGA-HZ-A77O	358.8037031	892.4759624	1251.279666	High risk
TCGA-HZ-A77P	1319.058398	1272.124142	2591.182541	Low risk
TCGA-HZ-A77Q	1981.949143	2152.031377	4133.98052	Low risk
TCGA-HZ-A8P1	-103.2753323	290.4710128	187.1956805	Low risk
TCGA-HZ-A9TJ	-406.9225451	373.2854364	-33.63710868	Low risk
TCGA-IB-7644	781.9713727	888.3655588	1670.336931	High risk
TCGA-IB-7645	2038.509741	2360.813473	4399.323214	Low risk
TCGA-IB-7646	1580.218453	1592.684511	3172.902964	High risk
TCGA-IB-7649	1497.133339	2043.528758	3540.662097	High risk
TCGA-IB-7651	1366.656976	1729.228602	3095.885578	High risk
TCGA-IB-7652	1315.476152	1593.336865	2908.813017	High risk
TCGA-IB-7654	1200.422807	723.9847289	1924.407536	High risk
TCGA-IB-7885	1531.599139	1775.791105	3307.390244	Low risk
TCGA-IB-7886	1317.094118	1326.743787	2643.837905	Low risk
TCGA-IB-7887	1007.564785	1065.653178	2073.217963	High risk
TCGA-IB-7888	1878.493964	2338.340093	4216.834057	High risk
TCGA-IB-7889	1041.546407	2014.030769	3055.577177	High risk
TCGA-IB-7890	1781.545231	1050.520966	2832.066197	High risk
TCGA-IB-7891	1689.721772	2018.428975	3708.150748	High risk
TCGA-IB-7893	2048.828494	1120.336444	3169.164939	High risk
TCGA-IB-7897	1885.842863	2206.141614	4091.984477	Low risk
TCGA-IB-8126	1433.50551	2081.729214	3515.234724	Low risk
TCGA-IB-8127	1137.156194	1428.805758	2565.961952	High risk
TCGA-IB-A5SO	1601.408186	1769.146044	3370.55423	Low risk
TCGA-IB-A5SP	-291.1891752	767.0228967	475.8337215	High risk
TCGA-IB-A5SQ	1512.248166	1498.904637	3011.152804	High risk
TCGA-IB-A5SS	1445.023064	1264.660207	2709.683272	High risk
TCGA-IB-A5ST	1622.219717	2484.010074	4106.229791	High risk
TCGA-IB-A6UF	94.09887169	474.317336	568.4162077	High risk
TCGA-IB-A6UG	-24.30333357	848.9267811	824.6234475	High risk
TCGA-IB-A7LX	-19.78981178	288.1210107	268.331199	High risk
TCGA-IB-A7M4	209.6785532	1199.675775	1409.354328	High risk
TCGA-IB-AAUM	560.9984545	1248.053681	1809.052135	Low risk
TCGA-IB-AAUN	523.7352377	810.6083439	1334.343582	High risk
TCGA-IB-AAUO	187.5453936	1190.423873	1377.969266	Low risk
TCGA-IB-AAUP	1595.979712	2851.906803	4447.886515	Low risk
TCGA-IB-AAUQ	1011.266968	816.1280008	1827.394969	High risk
TCGA-IB-AAUR	1640.213629	3017.826372	4658.040001	Low risk
TCGA-IB-AAUS	2247.525675	2643.617416	4891.14309	Low risk
TCGA-IB-AAUT	1351.233479	2046.317477	3397.550957	Low risk
TCGA-IB-AAUU	570.1005148	1291.780194	1861.880708	High risk
TCGA-IB-AAUV	2177.978804	2222.32992	4400.308724	Low risk
TCGA-IB-AAUW	965.3474625	1419.689731	2385.037193	Low risk
TCGA-L1-A7W4	245.529807	-38.29889455	207.2309124	Low risk
TCGA-LB-A7SX	-369.6196066	526.7084412	157.0888345	Low risk
TCGA-LB-A8F3	116.2788716	460.2561731	576.5350447	Low risk
TCGA-LB-A9Q5	1075.546586	1617.645024	2693.19161	High risk
TCGA-M8-A5N4	1024.102742	1479.550166	2503.652907	High risk
TCGA-OE-A75W	700.0077065	1456.449637	2156.457344	High risk
TCGA-PZ-A5RE	1038.317878	1573.955228	2612.273106	Low risk
TCGA-Q3-A5QY	1479.875409	3233.01821	4712.893618	Low risk
TCGA-Q3-AA2A	339.1421092	1106.716476	1445.858586	High risk
TCGA-RB-A7B8	1293.158133	1514.747755	2807.905888	High risk
TCGA-RB-AA9M	551.1578201	719.7636197	1270.92144	Low risk
TCGA-RL-AAAS	1464.508503	2133.781912	3598.290415	Low risk
TCGA-S4-A8RM	-45.3731159	851.2180622	805.8449463	High risk
TCGA-S4-A8RO	324.9745092	936.1962548	1261.170764	Low risk
TCGA-S4-A8RP	937.7768157	1182.866762	2120.643577	Low risk
TCGA-US-A774	1384.661165	1576.644127	2961.305292	Low risk
TCGA-US-A776	-976.5744516	-254.7512404	-1231.325692	Low risk
TCGA-US-A779	-628.0631705	181.2914474	-446.7717231	High risk
TCGA-US-A77E	720.5859159	613.9383379	1334.524254	High risk
TCGA-US-A77G	-712.8231508	363.5953452	-349.2278057	High risk
TCGA-US-A77J	1457.36483	2692.438201	4149.803031	Low risk
TCGA-XD-AAUG	1808.664637	1144.926071	2953.590708	Low risk
TCGA-XD-AAUH	1324.051067	2035.450183	3359.50125	Low risk
TCGA-XD-AAUI	767.2729654	1392.217837	2159.490802	High risk
TCGA-XD-AAUL	1011.939628	1274.524353	2286.463981	High risk
TCGA-XN-A8T3	965.8985871	1054.603901	2020.502488	High risk
TCGA-XN-A8T5	1413.814704	2174.144858	3587.959562	Low risk
TCGA-YB-A89D	1575.02499	1507.634107	3082.659096	Low risk
TCGA-YH-A8SY	1387.123557	968.9651948	2356.088752	Low risk
TCGA-YY-A8LH	-784.8995171	387.0643251	-397.835192	High risk
TCGA-Z5-AAPL	905.5726456	3284.575798	4190.148444	Low risk
