# Supplementary material for: Integrated multiomics analysis identifies PHLDA1+ fibroblasts as prognostic biomarkers and mediators of biological functions in pancreatic cancer
Source: Front Immunol. 2025 Jul 4;16:1592416. doi: 10.3389/fimmu.2025.1592416 (PMC12271128; doi:10.3389/fimmu.2025.1592416)
Supplement: Supplementary file 7 [file DataSheet7.zip › raw data/8-hub gene/GSEA-HALLMARK.txt]

Description	setSize	enrichmentScore	NES	pvalue	p.adjust	qvalues	rank	leading_edge	core_enrichment
HALLMARK_EPITHELIAL_MESENCHYMAL_TRANSITION	191	0.730231292	2.961676832	1.00E-10	5.56E-10	2.92E-10	1600	tags=62%, list=13%, signal=55%	THBS1/MFAP5/SFRP4/THBS2/DCN/VCAN/ABI3BP/FBLN1/PTX3/CXCL12/LUM/COMP/COL3A1/FBLN2/CCN2/FBN1/ELN/GAS1/CAPG/LAMC2/INHBA/SERPINE1/MMP2/MXRA5/LAMA2/COL1A1/COL5A2/VCAM1/TGM2/FN1/CDH11/ACTA2/COL11A1/COL1A2/COL6A3/CCN1/WIPF1/CTHRC1/ECM2/CXCL8/TNFAIP3/MGP/FBLN5/SLIT3/GEM/LRRC15/TAGLN/FLNA/COL12A1/FAP/FSTL1/MATN3/CALD1/PRRX1/COL8A2/FSTL3/PDGFRB/LRP1/LOX/ITGAV/NOTCH2/NID2/TNFRSF11B/MYLK/COL5A1/DPYSL3/GLIPR1/…
HALLMARK_ALLOGRAFT_REJECTION	151	0.742606167	2.9332515	1.00E-10	5.56E-10	2.92E-10	1859	tags=60%, list=15%, signal=52%	CXCL13/CD79A/CCL19/PTPRC/HLA-DRA/CXCL9/HLA-DOA/IL2RA/SIT1/CCR5/ITGAL/SRGN/CD3E/LTB/CCL5/ITGB2/HLA-DMB/CD8A/LY86/CD2/HLA-DQA1/FYB1/HCLS1/CD4/CAPG/CD3D/CD86/IRF8/INHBA/MMP9/ICAM1/WAS/GZMB/CD74/FCGR2B/CTSS/FGR/HLA-DMA/ETS1/IL2RB/ZAP70/IL12RB1/SPI1/CCR1/CCL4/CCL2/LCP2/MAP4K1/LCK/IGSF6/CD247/TAP1/FLNA/NCF4/CCL13/GZMA/IL16/STAT1/TLR1/CD40/PRF1/CD7/F2R/THY1/HLA-E/STAB1/TLR2/IL18/CCL22/IFNGR1/GBP2/HIF1A/…
HALLMARK_INFLAMMATORY_RESPONSE	156	0.725040372	2.881715116	1.00E-10	5.56E-10	2.92E-10	1765	tags=60%, list=14%, signal=52%	GPR183/CYBB/CCL17/CXCL9/IL7R/SELL/CXCL10/MARCO/CD69/CXCL11/CD48/RGS1/CCL5/OLR1/CCR7/C3AR1/FPR1/MSR1/INHBA/GPC3/SERPINE1/ICAM1/IL1R1/CMKLR1/PIK3R5/IL2RB/CCL2/LCP2/HAS2/CXCL8/IL10RA/LCK/BST2/TNFRSF1B/C5AR1/CSF3R/LPAR1/TLR1/CD40/GPR132/MYC/CALCRL/PTGER4/PDE4B/AQP9/TNFAIP6/CXCL6/KLF6/RGS16/CLEC5A/EMP3/AXL/IFITM1/CCL20/MMP14/LAMP3/F3/RASGRP1/STAB1/CD14/TLR2/BTG2/IL18/OSM/CCL22/PLAUR/PTAFR/PDPN/HIF1A/P…
HALLMARK_INTERFERON_GAMMA_RESPONSE	180	0.706240539	2.844375957	1.00E-10	5.56E-10	2.92E-10	1753	tags=57%, list=14%, signal=50%	CXCL9/CXCL10/CD69/CXCL11/CCL5/CSF2RB/C1S/IDO1/FGL2/HLA-DQA1/FPR1/CD86/HLA-DRB1/IRF8/BANK1/ICAM1/SOCS3/C1R/CD74/VCAM1/CMKLR1/MT2A/MARCHF1/HLA-DMA/IL2RB/OAS2/CCL2/LCP2/TNFAIP3/SAMD9L/IL10RA/SAMHD1/CIITA/GBP4/BST2/TAP1/PSMB9/CFH/GZMA/SERPING1/STAT1/CD274/IFI27/CD40/RSAD2/MX2/PDE4B/SSPN/IFIT3/TNFAIP6/IFI44L/TXNIP/DDX60/SLAMF7/LAP3/PIM1/IL18BP/OAS3/IFI44/SELP/NLRC5/XAF1/SP110/HLA-B/CASP1/UBE2L6/IFIT2/…
HALLMARK_TNFA_SIGNALING_VIA_NFKB	186	0.702458502	2.838507342	1.00E-10	5.56E-10	2.92E-10	2347	tags=66%, list=18%, signal=54%	GPR183/IL7R/PLEK/CXCL10/CD69/CXCL11/PTX3/BCL2A1/CCL5/BIRC3/OLR1/NR4A3/INHBA/SERPINE1/ICAM1/SOCS3/CCN1/CCL4/GFPT2/CCL2/EGR2/LAMB3/TNFAIP3/EGR1/SLC2A3/GEM/TAP1/CD83/CXCL2/SGK1/FOS/FOSB/MYC/PTGER4/PDE4B/DUSP1/FOSL2/TNFAIP6/PLAU/CXCL6/KLF6/ZFP36/GADD45B/TNFAIP8/CCL20/F3/TLR2/BTG2/IL18/GADD45A/MAP3K8/PMEPA1/ACKR3/EGR3/MCL1/PLAUR/SNN/IER3/SPSB1/KLF4/IFIT2/DUSP2/BHLHE40/IFIH1/ABCA1/B4GALT1/NR4A1/MSC/SOD…
HALLMARK_IL6_JAK_STAT3_SIGNALING	75	0.719454385	2.561355271	1.00E-10	5.56E-10	2.92E-10	2561	tags=68%, list=20%, signal=55%	CXCL13/CXCL9/IL2RA/CXCL10/CXCL11/LTB/CSF2RB/CSF2RA/SOCS3/IL1R1/CD36/PIK3R5/IL12RB1/CCR1/ITGA4/TNFRSF1B/CSF3R/PLA2G2A/STAT1/A2M/PIM1/PDGFC/CD14/TLR2/HMOX1/MAP3K8/IFNGR1/IL4R/IL6ST/OSMR/EBI3/IL2RG/JUN/LEPR/CSF1/IL15RA/MYD88/FAS/IL18R1/CBL/ACVRL1/TNFRSF12A/IL7/CD9/PTPN1/IRF1/CXCL3/STAT2/TGFB1/STAT3/TNFRSF1A
HALLMARK_INTERFERON_ALPHA_RESPONSE	94	0.671919392	2.48852171	1.00E-10	5.56E-10	2.92E-10	2288	tags=61%, list=18%, signal=50%	SELL/CXCL10/CXCL11/C1S/CD74/SAMD9L/GBP4/BST2/TAP1/PSMB9/IFI27/RSAD2/IFIT3/IFI44L/TXNIP/DDX60/LAP3/IFITM1/LAMP3/IFI44/SP110/NCOA7/CASP1/UBE2L6/ELF1/GBP2/IFIT2/EPSTI1/IFIH1/MX1/PARP14/IL4R/NMI/UBA7/CMPK2/B2M/PSMB8/PLSCR1/IFITM2/LY6E/PROCR/CSF1/WARS1/LPAR6/RIPK2/OASL/HLA-C/TMEM140/SAMD9/TRIM21/OAS1/IL7/CASP8/PARP9/RTP4/IRF1/ISG15
HALLMARK_KRAS_SIGNALING_UP	169	0.587307267	2.354101078	1.00E-10	5.56E-10	2.92E-10	1870	tags=44%, list=15%, signal=38%	ITGBL1/F13A1/IL7R/GPNMB/LAPTM5/CXCL10/DOCK2/CD37/CXCR4/ITGB2/BIRC3/IKZF1/CSF2RA/LCP1/C3AR1/FCER1G/APOD/HSD11B1/IRF8/INHBA/MMP9/SPON1/CMKLR1/CTSS/IL33/AKAP12/ETS1/ALDH1A3/GFPT2/TNFAIP3/MAP4K1/IL10RA/KCNN4/SPARCL1/TNFRSF1B/CFH/EMP1/PRRX1/LY96/MMP11/PLAU/RGS16/CA2/ADGRA2/ANO1/CCL20/PLEK2/LAT2/ADAMDEC1/SPP1/ADAM8/GYPC/PLAUR/NRP1/KLF4/HKDC1/GPRC5B/PECAM1/ANGPTL4/DCBLD2/TRAF1/PSMB8/IL2RG/ST6GAL1/ENG/TF…
HALLMARK_COMPLEMENT	161	0.588150125	2.341483057	1.00E-10	5.56E-10	2.92E-10	2442	tags=47%, list=19%, signal=39%	ERAP2/C3/PLEK/CCL5/C1S/OLR1/C1QC/ITGAM/FCER1G/C1QA/SERPINE1/WAS/GZMB/C1R/CD36/PLA2G7/CTSS/FN1/PIK3R5/LCP2/S100A9/TNFAIP3/LCK/DOCK10/PSMB9/CFH/MMP12/GZMA/PIK3CG/SERPING1/GNB4/LRP1/APOC1/LGALS3/CA2/LAP3/PIM1/MMP14/F3/SPOCK2/RASGRP1/ZEB1/LIPA/CASP1/PLAUR/TFPI2/ADAM9/CTSC/CTSH/SH2B3/TIMP2/CTSO/PLSCR1/LYN/PRSS3/PRCP/COL4A2/JAK2/DUSP5/EHD1/APOBEC3G/C2/FYN/LGMN/RAF1/CEBPB/PDP1/CTSB/GCA/DOCK9/CASP3/IRF1/…
HALLMARK_IL2_STAT5_SIGNALING	169	0.554536088	2.222744508	1.19E-10	5.97E-10	3.14E-10	2225	tags=41%, list=17%, signal=35%	IL2RA/SELL/CXCL10/CD48/LTB/FGL2/CAPG/CD86/IRF8/TGM2/CST7/IL2RB/IL10RA/SLC2A3/GBP4/TNFRSF1B/CD83/EMP1/MYC/ITGAV/SWAP70/BCL2/KLF6/ANXA4/PLIN2/AHNAK/RGS16/CA2/PIM1/GADD45B/GLIPR2/CD79B/SPP1/BATF/SELP/NT5E/MAP3K8/CTSZ/IFNGR1/NRP1/PTGER2/COL6A1/BHLHE40/BMPR2/MYO1E/IL4R/TNFSF10/TRAF1/ADAM19/NFIL3/PLSCR1/SNX9/CSF1/MUC1/AHR/DENND5A/PTH1R/IL18R1/PRKCH/SYT11/NCOA3/RORA/PLEC/IGF2R/PLPP1/TWSG1/LRRC8C/CYFIP1/…
HALLMARK_TGF_BETA_SIGNALING	52	0.659401326	2.203439207	6.23E-07	2.23E-06	1.17E-06	2559	tags=48%, list=20%, signal=39%	THBS1/SERPINE1/LTBP2/RAB31/SKIL/WWTR1/PMEPA1/BMPR2/SLC20A1/JUNB/KLF10/SMAD7/CTNNB1/ENG/SKI/SPTBN1/ID3/TGFBR1/TGIF1/ID2/ACVR1/TGFB1/RHOA/ARID4B/MAP3K7
HALLMARK_COAGULATION	102	0.572174018	2.149350357	1.02E-07	3.93E-07	2.07E-07	1853	tags=43%, list=15%, signal=37%	CTSE/THBS1/C3/MMP7/PLEK/COMP/C1S/OLR1/FBN1/C1QA/MMP9/SERPINE1/MMP2/C1R/FN1/CFD/CTSK/CFH/SERPING1/A2M/LRP1/ANXA1/APOC1/MMP11/PLAU/SPARC/MMP14/F3/TIMP3/TFPI2/ADAM9/CTSH/PRSS23/PECAM1/THBD/CTSO/GNG12/KLF7/VWF/C2/FYN/PROS1/GSN/LGMN
HALLMARK_UV_RESPONSE_DN	134	0.552210731	2.14855152	1.56E-08	6.51E-08	3.42E-08	2181	tags=41%, list=17%, signal=34%	EFEMP1/COL3A1/SERPINE1/COL1A1/COL5A2/COL11A1/COL1A2/CCN1/HAS2/FBLN5/CELF2/LPAR1/TGFBR2/PDGFRB/MYC/NOTCH2/DUSP1/PIK3CD/LTBP1/ANXA4/IGFBP5/ADD3/DAB2/F3/PMP22/RUNX1/KIT/SNAI2/NRP1/NR3C1/BHLHE40/MT1E/PLPP3/NEK7/GJA1/CAV1/MGLL/SMAD7/NFIB/ANXA2/ATRX/LAMC1/TFPI/NFKB1/FYN/DLC1/PDLIM5/RASA2/TGFBR3/INPP4B/LDLR/RND3/SYNE1/FHL2/ATXN1
HALLMARK_APOPTOSIS	142	0.519124053	2.029095897	7.56E-07	2.52E-06	1.33E-06	2368	tags=40%, list=19%, signal=33%	DCN/CD69/LUM/BIRC3/CD2/MMP2/PLCB2/TAP1/EMP1/PDGFRB/DPYD/ANXA1/TXNIP/LGALS3/PRF1/GADD45B/F2R/CD14/HMOX1/TIMP3/BTG2/IL18/GADD45A/EGR3/MCL1/IFNGR1/CASP1/IER3/LEF1/SOD2/SLC20A1/TNFSF10/TIMP2/BGN/CAV1/SMAD7/NEDD9/ROCK1/JUN/CTNNB1/CCND1/PDCD4/FAS/GSN/TGFBR3/PEA15/TNFRSF12A/BCL2L11/IGF2R/CASP8/CFLAR/CASP3/IRF1/PPT1/CREBBP/SAT1/CASP4
HALLMARK_APICAL_JUNCTION	161	0.492276414	1.959800458	1.12E-06	3.49E-06	1.84E-06	2153	tags=39%, list=17%, signal=32%	PTPRC/VCAN/CLDN18/FBN1/FYB1/CD86/LAMC2/MMP9/MMP2/ICAM1/VCAM1/CDH11/ARHGEF6/LAMB3/CD274/RAC2/SYK/NEXN/TNFRSF11B/ITGB4/MSN/MYH9/SLIT2/EPB41L2/THY1/MYL9/ITGB1/ADAM9/TGFBI/COL16A1/LAMA3/CNN2/SKAP2/VCL/B4GALT1/ALOX15B/PECAM1/JAM3/TRAF1/SIRPA/RSU1/SHC1/CDH3/MAP3K20/MYH10/ACTN1/VWF/VASP/CX3CL1/ACTN4/ITGA9/ACTG2/EGFR/ZYX/PARVA/NECTIN4/MPZL1/FSCN1/CAP1/TSPAN4/SDC3/ICAM2
HALLMARK_ANGIOGENESIS	33	0.64667898	1.947718913	0.00042461	0.001117395	0.000588103	1502	tags=48%, list=12%, signal=43%	VCAN/LUM/COL3A1/OLR1/COL5A2/SLCO2A1/FSTL1/ITGAV/CXCL6/SPP1/NRP1/THBD/JAG1/LPL/S100A4/POSTN
HALLMARK_ANDROGEN_RESPONSE	93	0.512061333	1.892505728	5.88E-05	0.000163459	8.60E-05	2769	tags=45%, list=22%, signal=36%	AKAP12/ALDH1A3/ADAMTS1/SGK1/ITGAV/TNFAIP8/FKBP5/MERTK/PMEPA1/ARID5B/MYL12A/B4GALT1/KRT19/SELENOP/B2M/LIFR/IQGAP2/SLC26A2/NCOA4/CCND1/ABHD2/ACTN1/PDLIM5/GUCY1A1/ELK4/MAF/ABCC4/INPP4B/ELOVL5/PLPP1/PTK2B/UAP1/STEAP4/SAT1/SLC38A2/UBE2J1/CAMKK2/SPCS3/GNAI3/TMEM50A/DHCR24/XRCC5
HALLMARK_HYPOXIA	168	0.460237517	1.842669152	1.71E-05	5.03E-05	2.65E-05	2158	tags=38%, list=17%, signal=32%	DCN/CXCR4/CCN2/SRPX/GPC3/SERPINE1/TGM2/MT2A/AKAP12/ETS1/CCN1/TNFAIP3/SLC2A3/FOS/LOX/DUSP1/COL5A1/FOSL2/BCL2/KLF6/PLIN2/ZFP36/MYH9/PIM1/SLC6A6/FBP1/F3/HMOX1/ACKR3/CAVIN1/TGFB3/PLAUR/IER3/TGFBI/NR3C1/BHLHE40/CHST3/LXN/ANGPTL4/MT1E/BGN/NFIL3/CAV1/TIPARP/S100A4/JUN/ANXA2/HK1/KLF7/FOXO3/MAP3K1/PNRC1/TPBG/LDHA/TES/DDIT4/SDC4/EGFR/RORA/GPC4/PKP1/SDC3/KDELR3
HALLMARK_APICAL_SURFACE	32	0.532019071	1.59147166	0.016134213	0.035074376	0.018460198	2233	tags=47%, list=18%, signal=39%	SRPX/GAS1/IL2RB/CRYBG1/THY1/PLAUR/B4GALT1/DCBLD2/IL2RG/SULF2/LYN/CX3CL1/EPHB4/AFAP1L2/AKAP7
HALLMARK_MYOGENESIS	133	0.393156587	1.528473667	0.00414816	0.0103704	0.005458105	1376	tags=27%, list=11%, signal=24%	PTGIS/COL3A1/APOD/LSP1/LAMA2/COL1A1/CD36/COL6A3/CFD/TAGLN/AEBP1/SSPN/MYLK/ITGB4/SPARC/MYH9/GADD45B/WWTR1/IGFBP7/FGF2/COL15A1/MYH11/ITGB1/NQO1/BHLHE40/MEF2C/APLNR/ADAM12/CNN3/TNNC1/KLF5/COL6A2/SVIL/SGCD/MRAS/ITGB5
HALLMARK_ESTROGEN_RESPONSE_EARLY	172	0.359568996	1.441451887	0.007433084	0.016893373	0.008891249	2386	tags=35%, list=19%, signal=29%	CXCL12/TGM2/SH3BP5/FCMR/MYOF/SFN/RAB31/FOS/MYC/OLFML3/BCL2/FKBP5/ADD3/CLIC3/RASGRP1/EGR3/ELF1/KLF4/PRSS23/BHLHE40/B4GALT1/MICB/KRT19/FOXC1/IL6ST/TSKU/TUBB2B/RHOD/GJA1/SVIL/TIPARP/KLF10/ZNF185/PDLIM3/SCNN1A/SLC19A2/SLC26A2/ENDOD1/AREG/TMPRSS3/CCND1/MUC1/ABHD2/NRIP1/CELSR1/JAK2/TPBG/FLNB/DLC1/LAD1/KCNK5/ELOVL5/IGFBP4/FHL2/PODXL/AFF1/THSD4/MED13L/GAB2/UGCG/PTGES
HALLMARK_E2F_TARGETS	183	-0.315092723	-1.41265325	0.006344091	0.015104979	0.007949989	3706	tags=34%, list=29%, signal=24%	CDK1/RAD1/BARD1/CKS1B/CDC25B/RPA3/CHEK1/DLGAP5/TACC3/HUS1/H2AZ1/RAD51C/PA2G4/MKI67/CHEK2/STMN1/SNRPB/EXOSC8/KIF22/TBRG4/UBE2T/BRCA1/CDKN3/DONSON/RRM2/LIG1/EZH2/PLK1/CDC20/H2AX/GINS1/TUBG1/BIRC5/MAD2L1/CDKN2C/CDCA8/POP7/AURKA/HMMR/NME1/AURKB/POLD2/BUB1B/PLK4/HMGB3/SUV39H1/CCNE1/KIF4A/NAA38/SPC25/WDR90/KIF2C/PTTG1/CENPM/CDCA3/SPAG5/KIF18B/TRIP13/MXD3/SPC24/CDKN2A/UBE2S
HALLMARK_OXIDATIVE_PHOSPHORYLATION	193	-0.456177562	-2.055377049	5.05E-09	2.30E-08	1.21E-08	4056	tags=49%, list=32%, signal=34%	MTX2/CS/SLC25A3/MRPL11/POR/COX11/ACO2/ATP1B1/NDUFB4/ATP6V1F/GRPEL1/SLC25A5/BAX/ISCA1/MRPS12/NNT/HSPA9/UQCRB/PDHA1/ETFDH/ALDH6A1/UQCRH/SURF1/NDUFB1/RHOT2/POLR2F/COX7C/MTRF1/AIFM1/GOT2/ATP6V1D/NDUFA1/COX15/UQCRFS1/TIMM50/ATP5PF/NDUFAB1/UQCRC1/NDUFA8/ATP5PD/ATP5MG/IDH3G/ATP5F1B/COX7A2/NDUFC1/COX5A/PMPCA/NDUFB2/CYC1/COX10/ATP6AP1/ECHS1/CYCS/NDUFV1/SLC25A11/NDUFA2/MDH2/UQCR10/NDUFA5/ATP5F1E/GPX4/COX6B…
