# Supplementary material for: Integrated multiomics analysis identifies PHLDA1+ fibroblasts as prognostic biomarkers and mediators of biological functions in pancreatic cancer
Source: Front Immunol. 2025 Jul 4;16:1592416. doi: 10.3389/fimmu.2025.1592416 (PMC12271128; doi:10.3389/fimmu.2025.1592416)
Supplement: Supplementary file 7 [file DataSheet7.zip › raw data/9-docking/Securinine.log]

AutoDock Vina v1.2.5
#################################################################
# If you used AutoDock Vina in your work, please cite:          #
#                                                               #
# J. Eberhardt, D. Santos-Martins, A. F. Tillack, and S. Forli  #
# AutoDock Vina 1.2.0: New Docking Methods, Expanded Force      #
# Field, and Python Bindings, J. Chem. Inf. Model. (2021)       #
# DOI 10.1021/acs.jcim.1c00203                                  #
#                                                               #
# O. Trott, A. J. Olson,                                        #
# AutoDock Vina: improving the speed and accuracy of docking    #
# with a new scoring function, efficient optimization and       #
# multithreading, J. Comp. Chem. (2010)                         #
# DOI 10.1002/jcc.21334                                         #
#                                                               #
# Please see https://github.com/ccsb-scripps/AutoDock-Vina for  #
# more information.                                             #
#################################################################

Scoring function : vina
Rigid receptor: PHLDA1_AF_Q8WV24_F1_model_v4_model1.pdbqt
Ligand: Securinine.pdbqt
Grid center: X 1.663 Y -2.609 Z -4.348
Grid size  : X 112.5 Y 112.5 Z 112.5
Grid space : 0.375
Exhaustiveness: 8
CPU: 0
Verbosity: 1

Computing Vina grid ... done.
Performing docking (random seed: 1642633037) ... 
0%   10   20   30   40   50   60   70   80   90   100%
|----|----|----|----|----|----|----|----|----|----|
***************************************************

mode |   affinity | dist from best mode
     | (kcal/mol) | rmsd l.b.| rmsd u.b.
-----+------------+----------+----------
   1       -5.716          0          0
   2       -5.489      1.889      2.621
   3       -5.464      36.03      37.77
   4       -5.427       2.46      4.076
   5       -5.386      3.484       5.23
   6       -5.153      1.856      3.232
   7       -5.097      24.95       26.7
   8       -5.052      30.55      32.28
   9       -4.995      28.07      30.77
  10       -4.943      27.64      29.46
  11       -4.755      29.68       31.7
  12       -4.663      3.259      5.525
  13       -4.458      28.28      29.92
  14       -4.457      13.19      14.75
  15       -4.322      14.77      15.69
