# Supplementary material for: Integrated multiomics analysis identifies PHLDA1+ fibroblasts as prognostic biomarkers and mediators of biological functions in pancreatic cancer
Source: Front Immunol. 2025 Jul 4;16:1592416. doi: 10.3389/fimmu.2025.1592416 (PMC12271128; doi:10.3389/fimmu.2025.1592416)
Supplement: Supplementary file 7 [file DataSheet7.zip › raw data/9-docking/Ttnpb.log]

AutoDock Vina v1.2.5
#################################################################
# If you used AutoDock Vina in your work, please cite:          #
#                                                               #
# J. Eberhardt, D. Santos-Martins, A. F. Tillack, and S. Forli  #
# AutoDock Vina 1.2.0: New Docking Methods, Expanded Force      #
# Field, and Python Bindings, J. Chem. Inf. Model. (2021)       #
# DOI 10.1021/acs.jcim.1c00203                                  #
#                                                               #
# O. Trott, A. J. Olson,                                        #
# AutoDock Vina: improving the speed and accuracy of docking    #
# with a new scoring function, efficient optimization and       #
# multithreading, J. Comp. Chem. (2010)                         #
# DOI 10.1002/jcc.21334                                         #
#                                                               #
# Please see https://github.com/ccsb-scripps/AutoDock-Vina for  #
# more information.                                             #
#################################################################

Scoring function : vina
Rigid receptor: PHLDA1_AF_Q8WV24_F1_model_v4_model1.pdbqt
Ligand: Ttnpb.pdbqt
Grid center: X 1.663 Y -2.609 Z -4.348
Grid size  : X 112.5 Y 112.5 Z 112.5
Grid space : 0.375
Exhaustiveness: 8
CPU: 0
Verbosity: 1

Computing Vina grid ... done.
Performing docking (random seed: 973366580) ... 
0%   10   20   30   40   50   60   70   80   90   100%
|----|----|----|----|----|----|----|----|----|----|
***************************************************

mode |   affinity | dist from best mode
     | (kcal/mol) | rmsd l.b.| rmsd u.b.
-----+------------+----------+----------
   1       -6.816          0          0
   2       -6.783      26.36      32.76
   3        -6.64      23.45      26.04
   4        -6.22      19.01       21.4
   5       -6.039      34.31      39.79
   6       -6.006      2.591      4.848
   7       -5.944      28.75      30.45
   8       -5.894      18.25      20.37
   9       -5.881       13.5      15.15
  10        -5.87       14.9      17.08
  11       -5.856      6.659      12.18
  12       -5.838      29.71       31.2
  13       -5.725      29.11      31.67
  14       -5.567      13.75      17.06
  15       -5.233      15.44      16.89
